# Supplementary material for: Low-Cost Integrated Optical Microscope and Contact-Mode Atomic Force Microscope System Based on DVD Optical Pickup Unit
Source: Sensors (Basel). 2026 May 17;26(10):3170. doi: 10.3390/s26103170 (PMC13210909; doi:10.3390/s26103170)
Supplement: Supplementary file 1 [file sensors-26-03170-s001.zip]

Archive with 6 entries (6 files):
- Base.STEP
- Beamsplitter holder.STEP
- Camera mount.STEP
- OPU-mount.STEP
- Schematic_Diagram_Overall_Circuit.pdf
- Tip holder.STEP
