# Supplementary material for: Low-Cost Integrated Optical Microscope and Contact-Mode Atomic Force Microscope System Based on DVD Optical Pickup Unit
Source: Sensors (Basel). 2026 May 17;26(10):3170. doi: 10.3390/s26103170 (PMC13210909; doi:10.3390/s26103170)
Supplement: Supplementary file 1 [file sensors-26-03170-s001.zip › Base.STEP]

ISO-10303-21;
HEADER;
FILE_DESCRIPTION (( 'STEP AP203' ),
    '1' );
FILE_NAME ('Base.STEP',
    '2026-05-07T11:41:35',
    ( '' ),
    ( '' ),
    'SwSTEP 2.0',
    'SolidWorks 2024',
    '' );
FILE_SCHEMA (( 'CONFIG_CONTROL_DESIGN' ));
ENDSEC;

DATA;
#1 = CARTESIAN_POINT ( 'NONE',  ( -1.069080835302379631E-14, 0.4762500000000000067, 25.84449999999999648 ) ) ;
#2 = CARTESIAN_POINT ( 'NONE',  ( -25.50079616937499338, 1.256770832466181709, -14.72289153293844244 ) ) ;
#3 = CARTESIAN_POINT ( 'NONE',  ( 1.827335783815056963E-15, 3.309937498092267116, -29.84265806414256517 ) ) ;
#4 = PLANE ( 'NONE',  #4222 ) ;
#5 = EDGE_LOOP ( 'NONE', ( #1602, #3229, #4753, #709 ) ) ;
#6 = LINE ( 'NONE', #4619, #4576 ) ;
#7 = CARTESIAN_POINT ( 'NONE',  ( 6.925012903786146090, 0.7653920438010393124, -25.84450000000000358 ) ) ;
#8 = CARTESIAN_POINT ( 'NONE',  ( 25.50079616937499694, 3.585104165799515297, -14.72289153293843178 ) ) ;
#9 = CARTESIAN_POINT ( 'NONE',  ( 25.84449999999999292, 5.027083333333331794, 14.92132903207129502 ) ) ;
#10 = LINE ( 'NONE', #3322, #2059 ) ;
#11 = EDGE_CURVE ( 'NONE', #2331, #794, #2286, .T. ) ;
#12 = CARTESIAN_POINT ( 'NONE',  ( 12.75039808468748248, 4.061354165799515137, 22.08433729940766099 ) ) ;
#13 = EDGE_CURVE ( 'NONE', #2926, #274, #175, .T. ) ;
#14 = FACE_OUTER_BOUND ( 'NONE', #1444, .T. ) ;
#15 = APPROVAL_DATE_TIME ( #2614, #3396 ) ;
#16 = CARTESIAN_POINT ( 'NONE',  ( -25.50079616937500759, 1.838854165799515217, 14.72289153293842467 ) ) ;
#17 = CARTESIAN_POINT ( 'NONE',  ( 1.803034199000671860E-15, 6.707187499132848174, -29.44578306587686711 ) ) ;
#18 = VERTEX_POINT ( 'NONE', #468 ) ;
#19 = ORIENTED_EDGE ( 'NONE', *, *, #2997, .T. ) ;
#20 = DIRECTION ( 'NONE',  ( 0.000000000000000000, 1.000000000000000000, 0.000000000000000000 ) ) ;
#21 = CARTESIAN_POINT ( 'NONE',  ( 12.92224999999998225, 2.405745796313226048, 22.38199354810693364 ) ) ;
#22 = CARTESIAN_POINT ( 'NONE',  ( 25.84450000000000358, 1.957916666666666750, -14.92132903207128081 ) ) ;
#23 = CARTESIAN_POINT ( 'NONE',  ( -25.84450000000000713, 4.101041664932362885, 14.92132903207127370 ) ) ;
#24 = VERTEX_POINT ( 'NONE', #2792 ) ;
#25 = ORIENTED_EDGE ( 'NONE', *, *, #3522, .F. ) ;
#26 = DIRECTION ( 'NONE',  ( 0.5000000000000004441, 0.000000000000000000, 0.8660254037844383745 ) ) ;
#27 = CARTESIAN_POINT ( 'NONE',  ( -25.50079616937500049, 1.944687499132848219, -3.122946840453418088E-15 ) ) ;
#28 = CARTESIAN_POINT ( 'NONE',  ( 1.827335783815056963E-15, 2.674937498092266441, -29.84265806414256517 ) ) ;
#29 = FACE_OUTER_BOUND ( 'NONE', #2968, .T. ) ;
#30 = CIRCLE ( 'NONE', #4068, 4.950000000000007283 ) ;
#31 = ORIENTED_EDGE ( 'NONE', *, *, #430, .F. ) ;
#32 = CARTESIAN_POINT ( 'NONE',  ( -12.75039808468751268, 6.336770832466180892, 22.08433729940764678 ) ) ;
#33 = CARTESIAN_POINT ( 'NONE',  ( 1.008654527220071289E-13, 5.476874998265697236, 25.84450000000000003 ) ) ;
#34 = CARTESIAN_POINT ( 'NONE',  ( -25.50079616937500049, 2.579687499132848671, -3.122946840453418088E-15 ) ) ;
#35 = CARTESIAN_POINT ( 'NONE',  ( -29.99999999999968381, 0.000000000000000000, -33.14002092558128254 ) ) ;
#36 = CARTESIAN_POINT ( 'NONE',  ( -12.92224999999999469, 2.751666666666666483, -22.38199354810692654 ) ) ;
#37 = EDGE_CURVE ( 'NONE', #338, #213, #1585, .T. ) ;
#38 = DIRECTION ( 'NONE',  ( 0.000000000000000000, 0.000000000000000000, -1.000000000000000000 ) ) ;
#39 = VECTOR ( 'NONE', #2427, 1000.000000000000000 ) ;
#40 = DIRECTION ( 'NONE',  ( 0.5000000000000004441, 0.000000000000000000, 0.8660254037844383745 ) ) ;
#41 = CARTESIAN_POINT ( 'NONE',  ( -25.50079616937500049, 1.150937499132848263, -3.122946840453418088E-15 ) ) ;
#42 = CARTESIAN_POINT ( 'NONE',  ( 12.75039808468748248, 5.807604165799514995, 22.08433729940766099 ) ) ;
#43 = ORIENTED_EDGE ( 'NONE', *, *, #1104, .F. ) ;
#44 = ORIENTED_EDGE ( 'NONE', *, *, #3936, .F. ) ;
#45 = CARTESIAN_POINT ( 'NONE',  ( -12.92224999999999469, 0.8182457963132265810, -22.38199354810692654 ) ) ;
#46 = CARTESIAN_POINT ( 'NONE',  ( 42.00000000000000000, 12.00000000000000000, -47.00000000000000711 ) ) ;
#47 = CARTESIAN_POINT ( 'NONE',  ( -30.14002092558117241, 12.00000000000000000, 32.99999999999978684 ) ) ;
#48 = ORIENTED_EDGE ( 'NONE', *, *, #4741, .F. ) ;
#49 =( BOUNDED_CURVE ( )  B_SPLINE_CURVE ( 2, ( #908, #3944, #2761, #3108, #246, #3172, #4588 ),
 .UNSPECIFIED., .F., .F. ) 
 B_SPLINE_CURVE_WITH_KNOTS ( ( 3, 2, 2, 3 ),
 ( 0.8958333333333333703, 0.9027777777777777901, 0.9166666666666666297, 0.9186915354932525535 ),
 .UNSPECIFIED. ) 
 CURVE ( )  GEOMETRIC_REPRESENTATION_ITEM ( )  RATIONAL_B_SPLINE_CURVE ( ( 0.9330127018922192983, 0.9330127018922198534, 1.000000000000000000, 0.8660254037844387076, 1.000000000000000000, 0.9804677691929446492, 0.9666307679454730906 ) ) 
 REPRESENTATION_ITEM ( '' )  );
#50 = EDGE_LOOP ( 'NONE', ( #4502, #1211, #1303, #1137 ) ) ;
#51 = CARTESIAN_POINT ( 'NONE',  ( 12.92225000000000357, 0.6819455522347102061, -22.38199354810692299 ) ) ;
#52 = CARTESIAN_POINT ( 'NONE',  ( 25.50079616937499694, 2.315104165799514835, -14.72289153293843178 ) ) ;
#53 = CARTESIAN_POINT ( 'NONE',  ( -12.92224999999999469, 7.117291664932364093, -22.38199354810692654 ) ) ;
#54 = CARTESIAN_POINT ( 'NONE',  ( -72.00000000000000000, 12.00000000000000000, 5.000000000000007994 ) ) ;
#55 = ORIENTED_EDGE ( 'NONE', *, *, #1895, .T. ) ;
#56 = EDGE_CURVE ( 'NONE', #149, #1065, #1675, .T. ) ;
#57 = AXIS2_PLACEMENT_3D ( 'NONE', #277, #2852, #4636 ) ;
#58 = CARTESIAN_POINT ( 'NONE',  ( 12.92224999999998225, 1.084791664932363231, 22.38199354810693364 ) ) ;
#59 = CARTESIAN_POINT ( 'NONE',  ( -12.75039808468749492, 3.108854165799515012, -22.08433729940765033 ) ) ;
#60 = CARTESIAN_POINT ( 'NONE',  ( 25.84449999999999292, 4.392083333333333783, 14.92132903207129679 ) ) ;
#61 = DIRECTION ( 'NONE',  ( 0.000000000000000000, 0.000000000000000000, 1.000000000000000000 ) ) ;
#62 = CARTESIAN_POINT ( 'NONE',  ( 12.92225000000000357, 3.915833333333333499, -22.38199354810692299 ) ) ;
#63 = APPROVAL_PERSON_ORGANIZATION ( #231, #3396, #1001 ) ;
#64 = CARTESIAN_POINT ( 'NONE',  ( 29.99999999999989342, 0.000000000000000000, 33.14002092558106938 ) ) ;
#65 = CARTESIAN_POINT ( 'NONE',  ( -25.84449999999999292, 7.170208331599030593, -14.92132903207128969 ) ) ;
#66 = CARTESIAN_POINT ( 'NONE',  ( -12.75039808468749492, 3.585104165799515297, -22.08433729940765033 ) ) ;
#67 = CARTESIAN_POINT ( 'NONE',  ( 12.75039808468748248, 7.077604165799515457, 22.08433729940766099 ) ) ;
#68 = VERTEX_POINT ( 'NONE', #2391 ) ;
#69 = AXIS2_PLACEMENT_3D ( 'NONE', #1501, #1812, #2937 ) ;
#70 = ORIENTED_EDGE ( 'NONE', *, *, #3194, .F. ) ;
#71 = DIRECTION ( 'NONE',  ( 0.000000000000000000, 0.000000000000000000, -1.000000000000000000 ) ) ;
#72 = CARTESIAN_POINT ( 'NONE',  ( 1.827335783815056963E-15, 5.210329129646559920, -29.84265806414256517 ) ) ;
#73 = DIRECTION ( 'NONE',  ( 0.000000000000000000, 0.000000000000000000, 1.000000000000000000 ) ) ;
#74 = CARTESIAN_POINT ( 'NONE',  ( 25.56035748861533818, 7.048744774133342439, -3.821819632700877101 ) ) ;
#75 = VERTEX_POINT ( 'NONE', #3459 ) ;
#76 = ORIENTED_EDGE ( 'NONE', *, *, #1680, .F. ) ;
#77 = CARTESIAN_POINT ( 'NONE',  ( -30.14002092558117241, 12.00000000000000000, 29.99999999999977973 ) ) ;
#78 = CARTESIAN_POINT ( 'NONE',  ( -25.50079616937499338, 2.526770832466181727, -14.72289153293844244 ) ) ;
#79 = EDGE_CURVE ( 'NONE', #147, #738, #2894, .T. ) ;
#80 = CARTESIAN_POINT ( 'NONE',  ( 25.84450000000000003, 0.6641041647589335239, -14.92132903207127725 ) ) ;
#81 = CARTESIAN_POINT ( 'NONE',  ( -6.925012903786160301, 1.717892043801039659, 25.84449999999999648 ) ) ;
#82 = ORIENTED_EDGE ( 'NONE', *, *, #204, .F. ) ;
#83 = FACE_OUTER_BOUND ( 'NONE', #2962, .T. ) ;
#84 = CARTESIAN_POINT ( 'NONE',  ( -25.50079616937500049, 7.024687499132848068, -3.122946840453418088E-15 ) ) ;
#85 = CARTESIAN_POINT ( 'NONE',  ( -25.84449999999999292, 5.979583333333333250, -14.92132903207128969 ) ) ;
#86 = LINE ( 'NONE', #3731, #1968 ) ;
#87 = LINE ( 'NONE', #835, #4545 ) ;
#88 = CARTESIAN_POINT ( 'NONE',  ( 25.50079616937500049, 6.707187499132848174, 0.000000000000000000 ) ) ;
#89 = CARTESIAN_POINT ( 'NONE',  ( 25.84450000000000003, 3.783541664932362991, -14.92132903207127725 ) ) ;
#90 = CARTESIAN_POINT ( 'NONE',  ( -25.50079616937500049, 2.420937499132848725, -3.122946840453418088E-15 ) ) ;
#91 = CARTESIAN_POINT ( 'NONE',  ( 25.50079616937499338, 5.225520832466180821, 14.72289153293844777 ) ) ;
#92 = VERTEX_POINT ( 'NONE', #3099 ) ;
#93 = CARTESIAN_POINT ( 'NONE',  ( -41.99999999999999289, 12.00000000000000000, 42.00000000000000711 ) ) ;
#94 = CARTESIAN_POINT ( 'NONE',  ( 25.84450000000000003, 4.469495796313227132, -14.92132903207127725 ) ) ;
#95 = CARTESIAN_POINT ( 'NONE',  ( 42.00000000000000000, 0.000000000000000000, -47.00000000000000711 ) ) ;
#96 = DIRECTION ( 'NONE',  ( -0.000000000000000000, -1.000000000000000000, -0.000000000000000000 ) ) ;
#97 = ORIENTED_EDGE ( 'NONE', *, *, #619, .F. ) ;
#98 = ORIENTED_EDGE ( 'NONE', *, *, #3795, .F. ) ;
#99 = CARTESIAN_POINT ( 'NONE',  ( -12.92225000000001245, 4.174445552234710810, 22.38199354810691943 ) ) ;
#100 = CARTESIAN_POINT ( 'NONE',  ( -12.75039808468749492, 1.203854165799514986, -22.08433729940765033 ) ) ;
#101 = CARTESIAN_POINT ( 'NONE',  ( -5.482007351445170888E-15, 4.262437498092268129, 29.84265806414256517 ) ) ;
#102 = DIRECTION ( 'NONE',  ( 0.8660254037844389297, 0.000000000000000000, 0.4999999999999995004 ) ) ;
#103 = CARTESIAN_POINT ( 'NONE',  ( 6.925012903786151419, 0.1303920438010395533, -25.84450000000000003 ) ) ;
#104 = ADVANCED_FACE ( 'NONE', ( #2709 ), #3823, .F. ) ;
#105 = LINE ( 'NONE', #1586, #1740 ) ;
#106 = CARTESIAN_POINT ( 'NONE',  ( 12.75039808468748248, 7.236354165799514959, 22.08433729940766099 ) ) ;
#107 = CARTESIAN_POINT ( 'NONE',  ( -25.84450000000000358, 5.450416666666666465, 14.92132903207127370 ) ) ;
#108 = CARTESIAN_POINT ( 'NONE',  ( 0.000000000000000000, 12.00000000000000000, 0.000000000000000000 ) ) ;
#109 = CARTESIAN_POINT ( 'NONE',  ( 3.253724281355068545E-15, 0.7143749982656963926, -25.84450000000000003 ) ) ;
#110 = VECTOR ( 'NONE', #560, 1000.000000000000000 ) ;
#111 = LINE ( 'NONE', #423, #1458 ) ;
#112 = CARTESIAN_POINT ( 'NONE',  ( 25.84449999999999292, 2.407708331599030416, 14.92132903207129679 ) ) ;
#113 = CARTESIAN_POINT ( 'NONE',  ( -5.409102597002015186E-15, 3.849687499132848245, 29.44578306587686711 ) ) ;
#114 = CARTESIAN_POINT ( 'NONE',  ( 25.84449999999999292, 1.852083333333333304, 14.92132903207129679 ) ) ;
#115 = EDGE_CURVE ( 'NONE', #4040, #1707, #877, .T. ) ;
#116 = ORIENTED_EDGE ( 'NONE', *, *, #438, .F. ) ;
#117 = CARTESIAN_POINT ( 'NONE',  ( -25.84449999999999292, 5.344583333333334352, -14.92132903207128969 ) ) ;
#118 = CARTESIAN_POINT ( 'NONE',  ( -25.84450000000000003, 4.099079129646559849, -3.165038420056376872E-15 ) ) ;
#119 = CARTESIAN_POINT ( 'NONE',  ( -12.92224999999999469, 5.847291664932363631, -22.38199354810692654 ) ) ;
#120 = CIRCLE ( 'NONE', #507, 3.000000000000002665 ) ;
#121 = ORIENTED_EDGE ( 'NONE', *, *, #2408, .F. ) ;
#122 = ORIENTED_EDGE ( 'NONE', *, *, #115, .F. ) ;
#123 = AXIS2_PLACEMENT_3D ( 'NONE', #946, #202, #2796 ) ;
#124 = CARTESIAN_POINT ( 'NONE',  ( 33.49999999999945999, 12.00000000000000000, 62.97370205355770878 ) ) ;
#125 = CARTESIAN_POINT ( 'NONE',  ( 12.92225000000000357, 3.221945552234709798, -22.38199354810692299 ) ) ;
#126 = EDGE_CURVE ( 'NONE', #24, #690, #4069, .T. ) ;
#127 = CARTESIAN_POINT ( 'NONE',  ( -25.50079616937500759, 3.902604165799515190, 14.72289153293842467 ) ) ;
#128 = CARTESIAN_POINT ( 'NONE',  ( -5.482007351445170888E-15, 5.532437498092266814, 29.84265806414256517 ) ) ;
#129 = DIRECTION ( 'NONE',  ( 0.000000000000000000, 1.000000000000000000, 0.000000000000000000 ) ) ;
#130 = ORIENTED_EDGE ( 'NONE', *, *, #4603, .T. ) ;
#131 = CARTESIAN_POINT ( 'NONE',  ( 15.58845726812510968, 12.00000000000000000, 47.00000000000000711 ) ) ;
#132 = CARTESIAN_POINT ( 'NONE',  ( 1.008654527220071289E-13, 5.476874998265697236, 25.84450000000000003 ) ) ;
#133 = CARTESIAN_POINT ( 'NONE',  ( -25.84449999999999292, 1.455208331599029847, -14.92132903207128969 ) ) ;
#134 = DIRECTION ( 'NONE',  ( 0.000000000000000000, -1.000000000000000000, 0.000000000000000000 ) ) ;
#135 = FACE_OUTER_BOUND ( 'NONE', #801, .T. ) ;
#136 = CIRCLE ( 'NONE', #2392, 4.000000000000002665 ) ;
#137 = DIRECTION ( 'NONE',  ( 0.000000000000000000, 0.000000000000000000, -1.000000000000000000 ) ) ;
#138 = CARTESIAN_POINT ( 'NONE',  ( -25.84450000000000003, 5.318124998265695957, -3.165038420056376872E-15 ) ) ;
#139 = CARTESIAN_POINT ( 'NONE',  ( -25.50079616937500049, 5.595937499132848103, -3.122946840453418088E-15 ) ) ;
#140 = CARTESIAN_POINT ( 'NONE',  ( 12.92224999999998225, 3.069166666666666821, 22.38199354810693364 ) ) ;
#141 = ADVANCED_FACE ( 'NONE', ( #1652 ), #3123, .F. ) ;
#142 = ORIENTED_EDGE ( 'NONE', *, *, #2703, .T. ) ;
#143 = AXIS2_PLACEMENT_3D ( 'NONE', #77, #2266, #3674 ) ;
#144 = DIRECTION ( 'NONE',  ( 0.000000000000000000, 0.000000000000000000, 1.000000000000000000 ) ) ;
#145 = CARTESIAN_POINT ( 'NONE',  ( -12.92224999999999469, 5.263245796313227309, -22.38199354810692654 ) ) ;
#146 = CARTESIAN_POINT ( 'NONE',  ( 22.62052564044434178, 12.00000000000000000, -12.50000000000000000 ) ) ;
#147 = VERTEX_POINT ( 'NONE', #2025 ) ;
#148 = AXIS2_PLACEMENT_3D ( 'NONE', #1958, #4464, #38 ) ;
#149 = VERTEX_POINT ( 'NONE', #3145 ) ;
#150 = DIRECTION ( 'NONE',  ( 0.000000000000000000, -1.000000000000000000, 0.000000000000000000 ) ) ;
#151 = CARTESIAN_POINT ( 'NONE',  ( 12.92224999999998225, 2.375278885568042675, 22.38199354810693364 ) ) ;
#152 = CARTESIAN_POINT ( 'NONE',  ( 25.50079616937499694, 2.950104165799515066, -14.72289153293843178 ) ) ;
#153 = CARTESIAN_POINT ( 'NONE',  ( -12.92225000000001245, 4.209520831425600740, 22.38199354810691943 ) ) ;
#154 = CARTESIAN_POINT ( 'NONE',  ( 1.008654527220071289E-13, 5.556250000000000355, 25.84450000000000003 ) ) ;
#155 = DIRECTION ( 'NONE',  ( 0.000000000000000000, 0.000000000000000000, -1.000000000000000000 ) ) ;
#156 = FACE_OUTER_BOUND ( 'NONE', #4316, .T. ) ;
#157 = CARTESIAN_POINT ( 'NONE',  ( 25.84450000000000358, 6.991814261492226734, -1.921470951233200442 ) ) ;
#158 = CARTESIAN_POINT ( 'NONE',  ( -67.00000000000000000, 12.00000000000000000, 0.000000000000000000 ) ) ;
#159 = CARTESIAN_POINT ( 'NONE',  ( 25.22043245008851287, 7.250489565146152948, -3.770993543143523752 ) ) ;
#160 = CARTESIAN_POINT ( 'NONE',  ( 12.75039808468750380, 2.209270832466181389, -22.08433729940765033 ) ) ;
#161 = CARTESIAN_POINT ( 'NONE',  ( 1.827335783815056963E-15, 4.524374998265696668, -29.84265806414256517 ) ) ;
#162 = CARTESIAN_POINT ( 'NONE',  ( 12.75039808468750380, 4.749270832466181425, -22.08433729940765033 ) ) ;
#163 = CARTESIAN_POINT ( 'NONE',  ( 1.827335783815056963E-15, 2.063750000000000195, -29.84265806414256517 ) ) ;
#164 =( BOUNDED_CURVE ( )  B_SPLINE_CURVE ( 2, ( #109, #473, #3128, #1590, #3080, #4607, #3877, #4193, #859 ),
 .UNSPECIFIED., .F., .F. ) 
 B_SPLINE_CURVE_WITH_KNOTS ( ( 3, 2, 2, 2, 3 ),
 ( 0.02083333333333333218, 0.02777777777777777624, 0.04166666666666666435, 0.05555555555555555247, 0.06250000000000000000 ),
 .UNSPECIFIED. ) 
 CURVE ( )  GEOMETRIC_REPRESENTATION_ITEM ( )  RATIONAL_B_SPLINE_CURVE ( ( 0.9330127018922194093, 0.9330127018922194093, 1.000000000000000000, 0.8660254037844387076, 1.000000000000000000, 0.8660254037844387076, 1.000000000000000000, 0.9330127018922194093, 0.9330127018922194093 ) ) 
 REPRESENTATION_ITEM ( '' )  );
#165 = ADVANCED_FACE ( 'NONE', ( #1288 ), #923, .F. ) ;
#166 = EDGE_LOOP ( 'NONE', ( #777, #2939 ) ) ;
#167 = CARTESIAN_POINT ( 'NONE',  ( -47.00000000000000000, 12.00000000000000000, 47.00000000000000711 ) ) ;
#168 = CARTESIAN_POINT ( 'NONE',  ( 25.84450000000000003, 6.374495796313227380, -14.92132903207127725 ) ) ;
#169 = CARTESIAN_POINT ( 'NONE',  ( 3.165038420056376872E-15, 12.00000000000000000, 25.84450000000000003 ) ) ;
#170 = ORIENTED_EDGE ( 'NONE', *, *, #4423, .T. ) ;
#171 = FACE_OUTER_BOUND ( 'NONE', #1450, .T. ) ;
#172 = CARTESIAN_POINT ( 'NONE',  ( 1.827335783815056963E-15, 3.274862218901375854, -29.84265806414256517 ) ) ;
#173 = CARTESIAN_POINT ( 'NONE',  ( 25.50079616937499338, 5.384270832466182100, 14.72289153293844777 ) ) ;
#174 = CARTESIAN_POINT ( 'NONE',  ( 12.92224999999998225, 4.950354164758933528, 22.38199354810693364 ) ) ;
#175 = LINE ( 'NONE', #3166, #1893 ) ;
#176 = EDGE_CURVE ( 'NONE', #456, #3092, #1331, .T. ) ;
#177 = LINE ( 'NONE', #1335, #4694 ) ;
#178 = CARTESIAN_POINT ( 'NONE',  ( -12.92225000000001245, 2.248958331599030025, 22.38199354810691943 ) ) ;
#179 = CARTESIAN_POINT ( 'NONE',  ( 4.508732218449166627E-14, 3.016250000000000320, 25.84449999999999648 ) ) ;
#180 = CYLINDRICAL_SURFACE ( 'NONE', #1202, 25.84450000000000003 ) ;
#181 = AXIS2_PLACEMENT_3D ( 'NONE', #459, #1500, #383 ) ;
#182 = CARTESIAN_POINT ( 'NONE',  ( 25.50079616937500049, 2.156354165799514888, -14.72289153293843178 ) ) ;
#183 = CARTESIAN_POINT ( 'NONE',  ( 12.92224999999998225, 2.989791664932362814, 22.38199354810693364 ) ) ;
#184 = CARTESIAN_POINT ( 'NONE',  ( 3.253724281355068545E-15, 3.889374998265696881, -25.84450000000000003 ) ) ;
#185 = CARTESIAN_POINT ( 'NONE',  ( -25.84450000000000003, 2.857500000000000373, -3.165038420056376872E-15 ) ) ;
#186 = AXIS2_PLACEMENT_3D ( 'NONE', #4455, #1608, #4529 ) ;
#187 = EDGE_LOOP ( 'NONE', ( #3949, #2656, #1367, #1138 ) ) ;
#188 = PERSON_AND_ORGANIZATION ( #3124, #1840 ) ;
#189 = CARTESIAN_POINT ( 'NONE',  ( 25.84450000000000003, 3.174999999999999822, 0.000000000000000000 ) ) ;
#190 = DIRECTION ( 'NONE',  ( -0.000000000000000000, 1.000000000000000000, -0.000000000000000000 ) ) ;
#191 = ORIENTED_EDGE ( 'NONE', *, *, #2596, .T. ) ;
#192 = AXIS2_PLACEMENT_3D ( 'NONE', #494, #1931, #3911 ) ;
#193 = FACE_BOUND ( 'NONE', #2291, .T. ) ;
#194 = CARTESIAN_POINT ( 'NONE',  ( 25.84450000000000003, 3.169028885568044185, -14.92132903207127725 ) ) ;
#195 = CARTESIAN_POINT ( 'NONE',  ( 12.75039808468748248, 5.966354165799514497, 22.08433729940766099 ) ) ;
#196 = CARTESIAN_POINT ( 'NONE',  ( 12.92225000000000357, 5.797020831425599319, -22.38199354810692299 ) ) ;
#197 = VERTEX_POINT ( 'NONE', #1739 ) ;
#198 = VECTOR ( 'NONE', #3025, 1000.000000000000000 ) ;
#199 = CARTESIAN_POINT ( 'NONE',  ( 6.925012903786189611, 5.505232954464656103, 25.84449999999997516 ) ) ;
#200 = CARTESIAN_POINT ( 'NONE',  ( 25.84450000000000003, 2.460624998265696473, 0.000000000000000000 ) ) ;
#201 = DIRECTION ( 'NONE',  ( 0.000000000000000000, 1.000000000000000000, 0.000000000000000000 ) ) ;
#202 = DIRECTION ( 'NONE',  ( 0.000000000000000000, 1.000000000000000000, 0.000000000000000000 ) ) ;
#203 = CIRCLE ( 'NONE', #2914, 3.000000000000002665 ) ;
#204 = EDGE_CURVE ( 'NONE', #355, #2003, #3449, .T. ) ;
#205 = CARTESIAN_POINT ( 'NONE',  ( 25.50079616937500049, 0.1984374991328482218, 0.000000000000000000 ) ) ;
#206 = CARTESIAN_POINT ( 'NONE',  ( 12.92225000000000357, 6.376458331599029528, -22.38199354810692299 ) ) ;
#207 = CARTESIAN_POINT ( 'NONE',  ( 1.803034199000671860E-15, 6.072187499132848387, -29.44578306587686711 ) ) ;
#208 = CARTESIAN_POINT ( 'NONE',  ( -12.92224999999999469, 1.481666666666666687, -22.38199354810692654 ) ) ;
#209 = ORIENTED_EDGE ( 'NONE', *, *, #2514, .F. ) ;
#210 = PERSON_AND_ORGANIZATION ( #3124, #1840 ) ;
#211 = CARTESIAN_POINT ( 'NONE',  ( 1.827335783815056963E-15, 1.428749999999999964, -29.84265806414256517 ) ) ;
#212 = CARTESIAN_POINT ( 'NONE',  ( 0.000000000000000000, 12.00000000000000000, 0.000000000000000000 ) ) ;
#213 = VERTEX_POINT ( 'NONE', #604 ) ;
#214 = DIRECTION ( 'NONE',  ( 0.000000000000000000, 0.000000000000000000, -1.000000000000000000 ) ) ;
#215 = CARTESIAN_POINT ( 'NONE',  ( -25.84449999999999292, 0.2361624629798932673, -14.92132903207128969 ) ) ;
#216 = CARTESIAN_POINT ( 'NONE',  ( 25.50079616937499338, 6.019270832466180998, 14.72289153293844777 ) ) ;
#217 = CARTESIAN_POINT ( 'NONE',  ( -25.50079616937500759, 7.077604165799514568, 14.72289153293842467 ) ) ;
#218 = DIRECTION ( 'NONE',  ( 0.000000000000000000, -1.000000000000000000, 0.000000000000000000 ) ) ;
#219 = VECTOR ( 'NONE', #4059, 1000.000000000000000 ) ;
#220 = CARTESIAN_POINT ( 'NONE',  ( 25.22043239956120786, 7.356322898142354738, -3.770993881084142796 ) ) ;
#221 = EDGE_CURVE ( 'NONE', #3302, #4698, #3291, .T. ) ;
#222 = CARTESIAN_POINT ( 'NONE',  ( -25.50079616937500049, 0.6746874991328483118, -3.122946840453418088E-15 ) ) ;
#223 = DIRECTION ( 'NONE',  ( 0.000000000000000000, -1.000000000000000000, 0.000000000000000000 ) ) ;
#224 = CARTESIAN_POINT ( 'NONE',  ( 1.827335783815056963E-15, 1.349374998265696624, -29.84265806414256517 ) ) ;
#225 = FACE_OUTER_BOUND ( 'NONE', #2645, .T. ) ;
#226 = CARTESIAN_POINT ( 'NONE',  ( 25.50079616937500049, 2.791354165799515119, -14.72289153293843178 ) ) ;
#227 = CARTESIAN_POINT ( 'NONE',  ( -12.92224999999999469, 6.482291664932363418, -22.38199354810692654 ) ) ;
#228 = FACE_OUTER_BOUND ( 'NONE', #895, .T. ) ;
#229 = CARTESIAN_POINT ( 'NONE',  ( -12.92225000000001245, 5.503333333333332966, 22.38199354810691943 ) ) ;
#230 = ORIENTED_EDGE ( 'NONE', *, *, #4763, .F. ) ;
#231 = PERSON_AND_ORGANIZATION ( #3124, #1840 ) ;
#232 = CARTESIAN_POINT ( 'NONE',  ( -25.84449999999999292, 2.169583333333333641, -14.92132903207128969 ) ) ;
#233 = CARTESIAN_POINT ( 'NONE',  ( 25.50079616937499338, 2.050520832466181442, 14.72289153293844777 ) ) ;
#234 = ORIENTED_EDGE ( 'NONE', *, *, #4711, .F. ) ;
#235 = DIRECTION ( 'NONE',  ( 0.000000000000000000, 0.000000000000000000, -1.000000000000000000 ) ) ;
#236 = CARTESIAN_POINT ( 'NONE',  ( -25.84450000000000003, 5.973612218901377169, -3.165038420056376872E-15 ) ) ;
#237 = CARTESIAN_POINT ( 'NONE',  ( -12.75039808468749492, 0.4101041657995148637, -22.08433729940765033 ) ) ;
#238 = CARTESIAN_POINT ( 'NONE',  ( -5.409102597002015186E-15, 5.913437499132848885, 29.44578306587686711 ) ) ;
#239 = CARTESIAN_POINT ( 'NONE',  ( 29.99999999999989342, 0.000000000000000000, 27.14002092558105517 ) ) ;
#240 = CARTESIAN_POINT ( 'NONE',  ( 25.84450000000000003, 1.190624998265696677, 0.000000000000000000 ) ) ;
#241 = CARTESIAN_POINT ( 'NONE',  ( 1.803034199000671860E-15, 0.5159374991328482540, -29.44578306587686711 ) ) ;
#242 = CARTESIAN_POINT ( 'NONE',  ( -1.069080835302379631E-14, 2.936874998265696313, 25.84449999999999648 ) ) ;
#243 = CARTESIAN_POINT ( 'NONE',  ( -5.482007351445170888E-15, 6.111874998265697911, 29.84265806414256517 ) ) ;
#244 = CARTESIAN_POINT ( 'NONE',  ( -77.00000000000000000, 12.00000000000000000, -4.999999999999992006 ) ) ;
#245 = EDGE_CURVE ( 'NONE', #1928, #2181, #4323, .T. ) ;
#246 = CARTESIAN_POINT ( 'NONE',  ( 25.84450000000000003, 6.985000000000000320, 0.000000000000000000 ) ) ;
#247 = CARTESIAN_POINT ( 'NONE',  ( -12.75039808468751268, 1.415520832466181655, 22.08433729940764678 ) ) ;
#248 = CARTESIAN_POINT ( 'NONE',  ( -12.75039808468751268, 6.971770832466181567, 22.08433729940764678 ) ) ;
#249 = CARTESIAN_POINT ( 'NONE',  ( 12.92224999999998225, 6.244166666666666643, 22.38199354810693364 ) ) ;
#250 = AXIS2_PLACEMENT_3D ( 'NONE', #3270, #2175, #4771 ) ;
#251 = ORIENTED_EDGE ( 'NONE', *, *, #438, .T. ) ;
#252 = CARTESIAN_POINT ( 'NONE',  ( 0.000000000000000000, 0.000000000000000000, 0.000000000000000000 ) ) ;
#253 = CARTESIAN_POINT ( 'NONE',  ( 12.92224999999998225, 1.799166666666666803, 22.38199354810693364 ) ) ;
#254 = CARTESIAN_POINT ( 'NONE',  ( -12.75039808468749492, 2.950104165799515066, -22.08433729940765033 ) ) ;
#255 = VECTOR ( 'NONE', #2919, 1000.000000000000000 ) ;
#256 = EDGE_CURVE ( 'NONE', #1945, #416, #2812, .T. ) ;
#257 = ORIENTED_EDGE ( 'NONE', *, *, #872, .F. ) ;
#258 = ORIENTED_EDGE ( 'NONE', *, *, #1484, .F. ) ;
#259 = CARTESIAN_POINT ( 'NONE',  ( -6.925012903786160301, 2.273517042066735883, 25.84449999999999648 ) ) ;
#260 = CARTESIAN_POINT ( 'NONE',  ( -25.84449999999999292, 4.650695552234710206, -14.92132903207128969 ) ) ;
#261 = CARTESIAN_POINT ( 'NONE',  ( 25.50079616937499694, 6.760104165799515563, -14.72289153293843178 ) ) ;
#262 = CARTESIAN_POINT ( 'NONE',  ( 25.84450000000000003, 0.2778124991328482229, 0.000000000000000000 ) ) ;
#263 = DIRECTION ( 'NONE',  ( 0.000000000000000000, 0.000000000000000000, 1.000000000000000000 ) ) ;
#264 = DIRECTION ( 'NONE',  ( 0.000000000000000000, -1.000000000000000000, 0.000000000000000000 ) ) ;
#265 = CARTESIAN_POINT ( 'NONE',  ( 2.755455298081544778E-15, 12.00000000000000000, -12.50000000000000000 ) ) ;
#266 = FACE_OUTER_BOUND ( 'NONE', #1282, .T. ) ;
#267 = CARTESIAN_POINT ( 'NONE',  ( 1.827335783815056963E-15, 5.794374998265698018, -29.84265806414256517 ) ) ;
#268 = CARTESIAN_POINT ( 'NONE',  ( 14.83974596215416675, 12.00000000000000000, -45.70319397787309867 ) ) ;
#269 = CARTESIAN_POINT ( 'NONE',  ( -25.50079616937500049, 4.325937499132848529, -3.122946840453418088E-15 ) ) ;
#270 = CARTESIAN_POINT ( 'NONE',  ( 19.14513810737901878, 7.460274417214832532, 18.78920742417473022 ) ) ;
#271 = CARTESIAN_POINT ( 'NONE',  ( 25.84449999999999292, 7.487708331599030487, 14.92132903207129679 ) ) ;
#272 = CARTESIAN_POINT ( 'NONE',  ( 25.84450000000000003, 5.080000000000000071, 0.000000000000000000 ) ) ;
#273 = CARTESIAN_POINT ( 'NONE',  ( -25.84449999999999292, 4.709583333333333677, -14.92132903207128969 ) ) ;
#274 = VERTEX_POINT ( 'NONE', #1040 ) ;
#275 = CARTESIAN_POINT ( 'NONE',  ( -25.50079616937500759, 3.902604165799515190, 14.72289153293842467 ) ) ;
#276 = ADVANCED_FACE ( 'NONE', ( #3260 ), #4299, .F. ) ;
#277 = CARTESIAN_POINT ( 'NONE',  ( 25.67264808468749848, 0.09921874956642412480, 0.000000000000000000 ) ) ;
#278 = CARTESIAN_POINT ( 'NONE',  ( -25.84449999999999292, 1.534583333333333188, -14.92132903207128969 ) ) ;
#279 = CARTESIAN_POINT ( 'NONE',  ( 1.803034199000671860E-15, 2.897187499132849009, -29.44578306587686711 ) ) ;
#280 = ORIENTED_EDGE ( 'NONE', *, *, #4561, .F. ) ;
#281 = EDGE_LOOP ( 'NONE', ( #1552, #4457, #4723, #48 ) ) ;
#282 = EDGE_CURVE ( 'NONE', #1113, #1563, #2112, .T. ) ;
#283 = CARTESIAN_POINT ( 'NONE',  ( 38.68246803570090719, 0.000000000000000000, -47.00000000000002132 ) ) ;
#284 = CARTESIAN_POINT ( 'NONE',  ( -25.84450000000000358, 0.3419957963132266299, 14.92132903207127370 ) ) ;
#285 = CARTESIAN_POINT ( 'NONE',  ( 1.803034199000671860E-15, 1.627187499132848325, -29.44578306587686711 ) ) ;
#286 = DIRECTION ( 'NONE',  ( 0.000000000000000000, -1.000000000000000000, 0.000000000000000000 ) ) ;
#287 = CARTESIAN_POINT ( 'NONE',  ( 25.84450000000000003, 6.961187498092266779, 0.000000000000000000 ) ) ;
#288 = CARTESIAN_POINT ( 'NONE',  ( 12.92225000000000357, 1.296458331599029901, -22.38199354810692299 ) ) ;
#289 = EDGE_LOOP ( 'NONE', ( #3385, #3849, #3091, #3328 ) ) ;
#290 = CARTESIAN_POINT ( 'NONE',  ( 43.00000000000000000, 7.000000000000000000, -12.50000000000000000 ) ) ;
#291 = AXIS2_PLACEMENT_3D ( 'NONE', #670, #1063, #2110 ) ;
#292 = DIRECTION ( 'NONE',  ( 0.000000000000000000, 0.000000000000000000, 1.000000000000000000 ) ) ;
#293 = CARTESIAN_POINT ( 'NONE',  ( 25.84449999999999292, 4.312708331599029776, 14.92132903207129679 ) ) ;
#294 = LINE ( 'NONE', #2505, #3140 ) ;
#295 = CARTESIAN_POINT ( 'NONE',  ( -12.75039808468751268, 3.796770832466181744, 22.08433729940764678 ) ) ;
#296 = DIRECTION ( 'NONE',  ( 0.000000000000000000, 0.000000000000000000, 1.000000000000000000 ) ) ;
#297 = CARTESIAN_POINT ( 'NONE',  ( 25.84449999999999648, 7.547439265634868555, -1.921472608401432636 ) ) ;
#298 = CARTESIAN_POINT ( 'NONE',  ( 33.49999999999945999, 12.00000000000000000, 58.02370205355770594 ) ) ;
#299 = CARTESIAN_POINT ( 'NONE',  ( -25.84449999999999292, 3.439583333333333215, -14.92132903207128969 ) ) ;
#300 = ORIENTED_EDGE ( 'NONE', *, *, #2350, .T. ) ;
#301 = CARTESIAN_POINT ( 'NONE',  ( -5.409102597002015975E-15, 4.643437499132848423, 29.44578306587686711 ) ) ;
#302 = CARTESIAN_POINT ( 'NONE',  ( -12.92225000000001245, 4.868333333333333179, 22.38199354810691943 ) ) ;
#303 = CARTESIAN_POINT ( 'NONE',  ( -25.50079616937500049, 3.690937499132847854, -3.122946840453418088E-15 ) ) ;
#304 = ORIENTED_EDGE ( 'NONE', *, *, #1325, .T. ) ;
#305 = EDGE_CURVE ( 'NONE', #2676, #2492, #1390, .T. ) ;
#306 = ORIENTED_EDGE ( 'NONE', *, *, #4410, .F. ) ;
#307 = CARTESIAN_POINT ( 'NONE',  ( -25.84449999999999292, 6.535208331599029918, -14.92132903207128969 ) ) ;
#308 = CARTESIAN_POINT ( 'NONE',  ( 12.92224999999998225, 6.820278885568043847, 22.38199354810693364 ) ) ;
#309 = CARTESIAN_POINT ( 'NONE',  ( 25.50079616937499338, 2.050520832466181442, 14.72289153293844777 ) ) ;
#310 = DIRECTION ( 'NONE',  ( 0.000000000000000000, 0.000000000000000000, -1.000000000000000000 ) ) ;
#311 = CARTESIAN_POINT ( 'NONE',  ( -12.92224999999999469, 7.172854164758934559, -22.38199354810692654 ) ) ;
#312 = CARTESIAN_POINT ( 'NONE',  ( 12.92224999999998225, 1.719791664932363018, 22.38199354810693364 ) ) ;
#313 = ORIENTED_EDGE ( 'NONE', *, *, #4775, .F. ) ;
#314 = CARTESIAN_POINT ( 'NONE',  ( -25.50079616937500049, 1.309687499132848210, -3.122946840453418088E-15 ) ) ;
#315 = CARTESIAN_POINT ( 'NONE',  ( 3.165038420056376872E-15, 12.00000000000000000, 25.84450000000000003 ) ) ;
#316 = CARTESIAN_POINT ( 'NONE',  ( -12.92224999999999469, 5.212291664932363844, -22.38199354810692654 ) ) ;
#317 = CARTESIAN_POINT ( 'NONE',  ( 42.00000000000000000, 0.000000000000000000, -42.00000000000000711 ) ) ;
#318 = ADVANCED_FACE ( 'NONE', ( #4372 ), #2513, .F. ) ;
#319 = CARTESIAN_POINT ( 'NONE',  ( -12.75039808468749492, 6.125104165799514888, -22.08433729940765033 ) ) ;
#320 = CARTESIAN_POINT ( 'NONE',  ( -1.069080835302379631E-14, 6.191249999999999254, 25.84449999999999648 ) ) ;
#321 = CARTESIAN_POINT ( 'NONE',  ( -12.75039808468749492, 2.473854165799514782, -22.08433729940765033 ) ) ;
#322 = CARTESIAN_POINT ( 'NONE',  ( 25.84450000000000358, 0.6085416649323631688, -14.92132903207128081 ) ) ;
#323 = CARTESIAN_POINT ( 'NONE',  ( -25.84450000000000358, 4.815416666666666679, 14.92132903207127370 ) ) ;
#324 = ORIENTED_EDGE ( 'NONE', *, *, #4652, .F. ) ;
#325 = ADVANCED_FACE ( 'NONE', ( #4143 ), #446, .F. ) ;
#326 = CARTESIAN_POINT ( 'NONE',  ( 12.75039808468750380, 4.273020832466182028, -22.08433729940765033 ) ) ;
#327 =( BOUNDED_CURVE ( )  B_SPLINE_CURVE ( 2, ( #3285, #1719, #675, #2114, #2168, #2917, #1090, #4713, #1791 ),
 .UNSPECIFIED., .F., .F. ) 
 B_SPLINE_CURVE_WITH_KNOTS ( ( 3, 2, 2, 2, 3 ),
 ( 0.7291666666666667407, 0.7361111111111111605, 0.7500000000000000000, 0.7638888888888888395, 0.7708333333333333703 ),
 .UNSPECIFIED. ) 
 CURVE ( )  GEOMETRIC_REPRESENTATION_ITEM ( )  RATIONAL_B_SPLINE_CURVE ( ( 0.9330127018922192983, 0.9330127018922198534, 1.000000000000000000, 0.8660254037844387076, 1.000000000000000000, 0.8660254037844387076, 1.000000000000000000, 0.9330127018922187432, 0.9330127018922192983 ) ) 
 REPRESENTATION_ITEM ( '' )  );
#328 = CARTESIAN_POINT ( 'NONE',  ( -25.84450000000000003, 6.032500000000000639, -3.165038420056376872E-15 ) ) ;
#329 = CARTESIAN_POINT ( 'NONE',  ( 12.75039808468750380, 3.479270832466181407, -22.08433729940765033 ) ) ;
#330 = ORIENTED_EDGE ( 'NONE', *, *, #3702, .T. ) ;
#331 = VECTOR ( 'NONE', #1906, 1000.000000000000000 ) ;
#332 = CARTESIAN_POINT ( 'NONE',  ( 25.84450000000000358, 3.227916666666667211, -14.92132903207128081 ) ) ;
#333 = CARTESIAN_POINT ( 'NONE',  ( -5.482007351445170888E-15, 2.987829129646559778, 29.84265806414256517 ) ) ;
#334 = CARTESIAN_POINT ( 'NONE',  ( 6.925012903786127438, 2.670392043801039783, -25.84450000000001069 ) ) ;
#335 = DIRECTION ( 'NONE',  ( -0.000000000000000000, 1.000000000000000000, -0.000000000000000000 ) ) ;
#336 = ORIENTED_EDGE ( 'NONE', *, *, #2398, .F. ) ;
#337 = CIRCLE ( 'NONE', #2050, 5.000000000000000888 ) ;
#338 = VERTEX_POINT ( 'NONE', #3051 ) ;
#339 = LINE ( 'NONE', #3312, #2399 ) ;
#340 = CARTESIAN_POINT ( 'NONE',  ( -5.252440625616039167E-14, 3.254374998265696650, -25.84450000000000003 ) ) ;
#341 = CARTESIAN_POINT ( 'NONE',  ( 25.84450000000000003, 5.053541664932363453, -14.92132903207127725 ) ) ;
#342 = DIRECTION ( 'NONE',  ( -1.000000000000000000, -0.000000000000000000, -0.000000000000000000 ) ) ;
#343 = CARTESIAN_POINT ( 'NONE',  ( 12.75039808468750380, 4.114270832466181638, -22.08433729940765033 ) ) ;
#344 = CARTESIAN_POINT ( 'NONE',  ( 6.925012903786138097, 0.5046079561989604834, 25.84450000000000358 ) ) ;
#345 = CARTESIAN_POINT ( 'NONE',  ( 25.50079616937499338, 3.479270832466181851, 14.72289153293844777 ) ) ;
#346 = CARTESIAN_POINT ( 'NONE',  ( -41.99999999999999289, 0.000000000000000000, 47.00000000000000711 ) ) ;
#347 = CARTESIAN_POINT ( 'NONE',  ( -1.069080835302379631E-14, 1.111250000000000071, 25.84449999999999648 ) ) ;
#348 = AXIS2_PLACEMENT_3D ( 'NONE', #1195, #2608, #3416 ) ;
#349 = ORIENTED_EDGE ( 'NONE', *, *, #1999, .F. ) ;
#350 = CARTESIAN_POINT ( 'NONE',  ( 25.50079616937500049, 6.125104165799514000, -14.72289153293843178 ) ) ;
#351 = DIRECTION ( 'NONE',  ( 1.000000000000000000, 0.000000000000000000, -1.476360405086644063E-16 ) ) ;
#352 = CARTESIAN_POINT ( 'NONE',  ( -12.75039808468749492, 6.125104165799514888, -22.08433729940765033 ) ) ;
#353 = VERTEX_POINT ( 'NONE', #1979 ) ;
#354 =( BOUNDED_CURVE ( )  B_SPLINE_CURVE ( 2, ( #3398, #3325, #2305, #65, #2954, #2928, #3373, #376, #4126 ),
 .UNSPECIFIED., .F., .F. ) 
 B_SPLINE_CURVE_WITH_KNOTS ( ( 3, 2, 2, 2, 3 ),
 ( 0.8541666666666667407, 0.8611111111111111605, 0.8750000000000000000, 0.8888888888888888395, 0.8958333333333333703 ),
 .UNSPECIFIED. ) 
 CURVE ( )  GEOMETRIC_REPRESENTATION_ITEM ( )  RATIONAL_B_SPLINE_CURVE ( ( 0.9330127018922192983, 0.9330127018922198534, 1.000000000000000000, 0.8660254037844387076, 1.000000000000000000, 0.8660254037844387076, 1.000000000000000000, 0.9330127018922187432, 0.9330127018922192983 ) ) 
 REPRESENTATION_ITEM ( '' )  );
#355 = VERTEX_POINT ( 'NONE', #3462 ) ;
#356 = CARTESIAN_POINT ( 'NONE',  ( 0.000000000000000000, 12.00000000000000000, -25.84450000000000003 ) ) ;
#357 = CARTESIAN_POINT ( 'NONE',  ( 12.92225000000000357, 3.252412462979893171, -22.38199354810692299 ) ) ;
#358 = CARTESIAN_POINT ( 'NONE',  ( 31.66987298108101001, 12.00000000000000000, 64.85382907247610262 ) ) ;
#359 = DIRECTION ( 'NONE',  ( 0.000000000000000000, -1.000000000000000000, 0.000000000000000000 ) ) ;
#360 = ORIENTED_EDGE ( 'NONE', *, *, #221, .F. ) ;
#361 = VERTEX_POINT ( 'NONE', #132 ) ;
#362 = CARTESIAN_POINT ( 'NONE',  ( 25.84450000000000003, -0.05888778109862323473, 0.000000000000000000 ) ) ;
#363 = CARTESIAN_POINT ( 'NONE',  ( -25.50079616937500049, 2.579687499132848671, -3.122946840453418088E-15 ) ) ;
#364 = CARTESIAN_POINT ( 'NONE',  ( 25.84450000000000003, 1.934104164758933653, -14.92132903207127725 ) ) ;
#365 = LINE ( 'NONE', #993, #3756 ) ;
#366 = CC_DESIGN_SECURITY_CLASSIFICATION ( #1225, ( #1927 ) ) ;
#367 = VERTEX_POINT ( 'NONE', #1611 ) ;
#368 = ADVANCED_FACE ( 'NONE', ( #3103 ), #4582, .T. ) ;
#369 = AXIS2_PLACEMENT_3D ( 'NONE', #799, #3022, #2655 ) ;
#370 = CARTESIAN_POINT ( 'NONE',  ( -12.75039808468751268, 6.971770832466181567, 22.08433729940764678 ) ) ;
#371 = CARTESIAN_POINT ( 'NONE',  ( 4.508732218449166627E-14, 3.651250000000000107, 25.84449999999999648 ) ) ;
#372 = CARTESIAN_POINT ( 'NONE',  ( 25.50079616937500049, 3.532187499132847908, 0.000000000000000000 ) ) ;
#373 = LINE ( 'NONE', #1774, #2117 ) ;
#374 = CARTESIAN_POINT ( 'NONE',  ( 25.50079616937500049, 5.437187499132848600, 0.000000000000000000 ) ) ;
#375 = CIRCLE ( 'NONE', #759, 5.000000000000004441 ) ;
#376 = CARTESIAN_POINT ( 'NONE',  ( -6.925012903786107898, 7.353517042066735954, 25.84450000000002490 ) ) ;
#377 = CARTESIAN_POINT ( 'NONE',  ( 25.50079616937499694, 4.061354165799515137, -14.72289153293843178 ) ) ;
#378 = ORIENTED_EDGE ( 'NONE', *, *, #2691, .F. ) ;
#379 = CIRCLE ( 'NONE', #684, 4.950000000000002842 ) ;
#380 = ORIENTED_EDGE ( 'NONE', *, *, #3347, .T. ) ;
#381 = CARTESIAN_POINT ( 'NONE',  ( -12.92224999999999469, 4.021666666666666501, -22.38199354810692654 ) ) ;
#382 = CARTESIAN_POINT ( 'NONE',  ( 25.84449999999999292, 1.188662462979893197, 14.92132903207129679 ) ) ;
#383 = DIRECTION ( 'NONE',  ( 0.000000000000000000, 0.000000000000000000, 1.000000000000000000 ) ) ;
#384 = CARTESIAN_POINT ( 'NONE',  ( -25.84450000000000003, 4.048124998265696384, -3.165038420056376872E-15 ) ) ;
#385 = ORIENTED_EDGE ( 'NONE', *, *, #2355, .F. ) ;
#386 = VERTEX_POINT ( 'NONE', #2069 ) ;
#387 = CARTESIAN_POINT ( 'NONE',  ( 0.000000000000000000, 12.00000000000000000, 0.000000000000000000 ) ) ;
#388 = EDGE_CURVE ( 'NONE', #2787, #2041, #4757, .T. ) ;
#389 = CARTESIAN_POINT ( 'NONE',  ( 12.75039808468750380, 0.4630208324661815866, -22.08433729940765033 ) ) ;
#390 = CARTESIAN_POINT ( 'NONE',  ( -25.84449999999999292, 0.8757708314256001936, -14.92132903207128969 ) ) ;
#391 = DIRECTION ( 'NONE',  ( 0.000000000000000000, 1.000000000000000000, 0.000000000000000000 ) ) ;
#392 = ORIENTED_EDGE ( 'NONE', *, *, #4536, .F. ) ;
#393 = LINE ( 'NONE', #1668, #2403 ) ;
#394 = CARTESIAN_POINT ( 'NONE',  ( -1.069080835302379631E-14, 1.349374998265696624, -25.84450000000000003 ) ) ;
#395 = CARTESIAN_POINT ( 'NONE',  ( -12.75039808468749492, 4.378854165799514142, -22.08433729940765033 ) ) ;
#396 = CYLINDRICAL_SURFACE ( 'NONE', #952, 25.84450000000000003 ) ;
#397 = EDGE_CURVE ( 'NONE', #1065, #3402, #3015, .T. ) ;
#398 = CARTESIAN_POINT ( 'NONE',  ( 25.84450000000000003, 6.985000000000000320, 0.000000000000000000 ) ) ;
#399 = CYLINDRICAL_SURFACE ( 'NONE', #4414, 4.999999999999997335 ) ;
#400 = CARTESIAN_POINT ( 'NONE',  ( 30.49999999999999645, 0.000000000000000000, -3.447462106632448375E-16 ) ) ;
#401 = CARTESIAN_POINT ( 'NONE',  ( 1.803034199000671860E-15, 6.230937499132847890, -29.44578306587686711 ) ) ;
#402 = CARTESIAN_POINT ( 'NONE',  ( 1.803034199000671860E-15, 4.167187499132848139, -29.44578306587686711 ) ) ;
#403 = ORIENTED_EDGE ( 'NONE', *, *, #2048, .F. ) ;
#404 = ORIENTED_EDGE ( 'NONE', *, *, #56, .T. ) ;
#405 = CARTESIAN_POINT ( 'NONE',  ( 33.50000000000028422, 0.000000000000000000, -58.02370205355724408 ) ) ;
#406 = CARTESIAN_POINT ( 'NONE',  ( 25.84450000000000003, 3.834495796313226457, -14.92132903207127725 ) ) ;
#407 = DIRECTION ( 'NONE',  ( -0.000000000000000000, -1.000000000000000000, -0.000000000000000000 ) ) ;
#408 = EDGE_CURVE ( 'NONE', #149, #1420, #4422, .T. ) ;
#409 = CARTESIAN_POINT ( 'NONE',  ( 40.33012701892538843, 0.000000000000000000, 59.85382907247608841 ) ) ;
#410 = VERTEX_POINT ( 'NONE', #1009 ) ;
#411 = ORIENTED_EDGE ( 'NONE', *, *, #2415, .F. ) ;
#412 = CARTESIAN_POINT ( 'NONE',  ( -5.482007351445170888E-15, 0.4173622189013767581, 29.84265806414256517 ) ) ;
#413 = CARTESIAN_POINT ( 'NONE',  ( -12.75039808468749492, 1.838854165799514995, -22.08433729940765033 ) ) ;
#414 = CARTESIAN_POINT ( 'NONE',  ( 25.84450000000000003, 1.299104164758933644, -14.92132903207127725 ) ) ;
#415 = CIRCLE ( 'NONE', #880, 4.950000000000002842 ) ;
#416 = VERTEX_POINT ( 'NONE', #984 ) ;
#417 = AXIS2_PLACEMENT_3D ( 'NONE', #3437, #2756, #4645 ) ;
#418 = CARTESIAN_POINT ( 'NONE',  ( 6.925012903786146090, 1.321017042066735980, -25.84450000000000358 ) ) ;
#419 = CARTESIAN_POINT ( 'NONE',  ( 25.50079616937499694, 2.315104165799514835, -14.72289153293843178 ) ) ;
#420 = CARTESIAN_POINT ( 'NONE',  ( 12.92224999999998225, 6.879166666666667318, 22.38199354810693364 ) ) ;
#421 = CARTESIAN_POINT ( 'NONE',  ( -6.925012903786160301, 2.908517042066736114, 25.84449999999999648 ) ) ;
#422 = CARTESIAN_POINT ( 'NONE',  ( -1.069080835302379631E-14, 6.191249999999999254, 25.84449999999999648 ) ) ;
#423 = CARTESIAN_POINT ( 'NONE',  ( 30.49999999999999645, -3.000000000000000000, -2.249999999999999556 ) ) ;
#424 = AXIS2_PLACEMENT_3D ( 'NONE', #4238, #2778, #1934 ) ;
#425 = DIRECTION ( 'NONE',  ( 0.000000000000000000, 0.000000000000000000, 1.000000000000000000 ) ) ;
#426 = CARTESIAN_POINT ( 'NONE',  ( -5.409102597002015186E-15, 2.579687499132848227, 29.44578306587686711 ) ) ;
#427 = CARTESIAN_POINT ( 'NONE',  ( -25.50079616937499338, 6.178020832466182277, -14.72289153293844244 ) ) ;
#428 = EDGE_LOOP ( 'NONE', ( #3661, #751, #592, #4137 ) ) ;
#429 = CIRCLE ( 'NONE', #3770, 4.999999999999997335 ) ;
#430 = EDGE_CURVE ( 'NONE', #1265, #917, #1762, .T. ) ;
#431 = ORIENTED_EDGE ( 'NONE', *, *, #1013, .T. ) ;
#432 = CARTESIAN_POINT ( 'NONE',  ( -12.92225000000001245, 5.503333333333332966, 22.38199354810691943 ) ) ;
#433 = CARTESIAN_POINT ( 'NONE',  ( 12.92225000000000357, 4.522412462979893633, -22.38199354810692299 ) ) ;
#434 = CARTESIAN_POINT ( 'NONE',  ( 3.165038420056376872E-15, 12.00000000000000000, 25.84450000000000003 ) ) ;
#435 = AXIS2_PLACEMENT_3D ( 'NONE', #2479, #3962, #1742 ) ;
#436 = DIRECTION ( 'NONE',  ( -0.000000000000000000, 1.000000000000000000, -0.000000000000000000 ) ) ;
#437 = EDGE_LOOP ( 'NONE', ( #1711, #44, #664, #4468, #280, #1814 ) ) ;
#438 = EDGE_CURVE ( 'NONE', #2238, #954, #3992, .T. ) ;
#439 = ORIENTED_EDGE ( 'NONE', *, *, #2662, .T. ) ;
#440 = DIRECTION ( 'NONE',  ( -0.000000000000000000, -1.000000000000000000, -0.000000000000000000 ) ) ;
#441 = CARTESIAN_POINT ( 'NONE',  ( 12.75039808468750380, 2.368020832466181336, -22.08433729940765033 ) ) ;
#442 = CARTESIAN_POINT ( 'NONE',  ( -12.92225000000001245, 2.939520831425600278, 22.38199354810691943 ) ) ;
#443 = CARTESIAN_POINT ( 'NONE',  ( 3.253724281355068545E-15, 1.428749999999999964, -25.84450000000000003 ) ) ;
#444 = ORIENTED_EDGE ( 'NONE', *, *, #1879, .T. ) ;
#445 = DIRECTION ( 'NONE',  ( 0.000000000000000000, 0.000000000000000000, 1.000000000000000000 ) ) ;
#446 = PLANE ( 'NONE',  #192 ) ;
#447 = CARTESIAN_POINT ( 'NONE',  ( -12.92225000000001245, 4.233333333333333393, 22.38199354810691943 ) ) ;
#448 = FACE_OUTER_BOUND ( 'NONE', #4224, .T. ) ;
#449 = PRODUCT_RELATED_PRODUCT_CATEGORY ( 'detail', '', ( #1212 ) ) ;
#450 = DIRECTION ( 'NONE',  ( 0.000000000000000000, 0.000000000000000000, 1.000000000000000000 ) ) ;
#451 = LINE ( 'NONE', #860, #1304 ) ;
#452 = CARTESIAN_POINT ( 'NONE',  ( -25.84449999999999292, 2.725208331599029421, -14.92132903207128969 ) ) ;
#453 = CARTESIAN_POINT ( 'NONE',  ( -25.50079616937500759, 3.743854165799515243, 14.72289153293842467 ) ) ;
#454 = CARTESIAN_POINT ( 'NONE',  ( 1.803034199000671860E-15, 6.072187499132848387, -29.44578306587686711 ) ) ;
#455 = AXIS2_PLACEMENT_3D ( 'NONE', #2263, #335, #3359 ) ;
#456 = VERTEX_POINT ( 'NONE', #1085 ) ;
#457 = CYLINDRICAL_SURFACE ( 'NONE', #2632, 25.84450000000000003 ) ;
#458 = CARTESIAN_POINT ( 'NONE',  ( 25.84450000000000003, 5.051579129646560418, 0.000000000000000000 ) ) ;
#459 = CARTESIAN_POINT ( 'NONE',  ( -30.14002092558117241, 12.00000000000000000, 29.99999999999977973 ) ) ;
#460 = CARTESIAN_POINT ( 'NONE',  ( 30.14002092558096280, 12.00000000000000000, -33.00000000000000000 ) ) ;
#461 = EDGE_CURVE ( 'NONE', #1157, #1326, #3998, .T. ) ;
#462 = ORIENTED_EDGE ( 'NONE', *, *, #4442, .F. ) ;
#463 = ORIENTED_EDGE ( 'NONE', *, *, #3497, .F. ) ;
#464 = CARTESIAN_POINT ( 'NONE',  ( 25.84450000000000003, 3.751112218901376139, 0.000000000000000000 ) ) ;
#465 = DIRECTION ( 'NONE',  ( 0.000000000000000000, 0.000000000000000000, 1.000000000000000000 ) ) ;
#466 = CARTESIAN_POINT ( 'NONE',  ( 1.827335783815056963E-15, 0.7699374980922668588, -29.84265806414256517 ) ) ;
#467 = LINE ( 'NONE', #1584, #2755 ) ;
#468 = CARTESIAN_POINT ( 'NONE',  ( 42.83012701892074148, 12.00000000000000000, -64.18395609140627300 ) ) ;
#469 = FACE_OUTER_BOUND ( 'NONE', #2488, .T. ) ;
#470 = CARTESIAN_POINT ( 'NONE',  ( -5.409102597002015186E-15, 6.548437499132847783, 29.44578306587686711 ) ) ;
#471 = CARTESIAN_POINT ( 'NONE',  ( -25.84450000000000358, 6.085416666666667140, 14.92132903207127370 ) ) ;
#472 = CARTESIAN_POINT ( 'NONE',  ( 29.99999999999989342, -0.004199999999999343148, 27.14002092558105517 ) ) ;
#473 = CARTESIAN_POINT ( 'NONE',  ( -6.925012903786146978, 0.7427329544646569248, -25.84450000000000358 ) ) ;
#474 = EDGE_CURVE ( 'NONE', #3986, #3650, #718, .T. ) ;
#475 = FACE_OUTER_BOUND ( 'NONE', #3768, .T. ) ;
#476 = CARTESIAN_POINT ( 'NONE',  ( 12.92224999999998225, 4.894791664932363062, 22.38199354810693364 ) ) ;
#477 = CARTESIAN_POINT ( 'NONE',  ( -25.50079616937499338, 4.273020832466181140, -14.72289153293844244 ) ) ;
#478 = CARTESIAN_POINT ( 'NONE',  ( -25.84449999999999292, 2.169583333333333641, -14.92132903207128969 ) ) ;
#479 = VERTEX_POINT ( 'NONE', #4012 ) ;
#480 = CARTESIAN_POINT ( 'NONE',  ( -1.083025367936758606E-13, 4.524374998265696668, -25.84450000000000358 ) ) ;
#481 = CARTESIAN_POINT ( 'NONE',  ( 25.84450000000000003, 5.104495796313226030, -14.92132903207127725 ) ) ;
#482 = CARTESIAN_POINT ( 'NONE',  ( 0.000000000000000000, 12.00000000000000000, 0.000000000000000000 ) ) ;
#483 = ORIENTED_EDGE ( 'NONE', *, *, #3037, .T. ) ;
#484 = ORIENTED_EDGE ( 'NONE', *, *, #1921, .T. ) ;
#485 = DIRECTION ( 'NONE',  ( 0.000000000000000000, 0.000000000000000000, -1.000000000000000000 ) ) ;
#486 = CARTESIAN_POINT ( 'NONE',  ( 25.84450000000000003, 1.211112218901376991, 0.000000000000000000 ) ) ;
#487 = CARTESIAN_POINT ( 'NONE',  ( 25.50079616937500049, 4.167187499132848139, 0.000000000000000000 ) ) ;
#488 = CARTESIAN_POINT ( 'NONE',  ( -25.84450000000000358, 4.156604164758933351, 14.92132903207127370 ) ) ;
#489 = CARTESIAN_POINT ( 'NONE',  ( 22.62052564044433822, 7.489694184477476924, 12.50000000000000000 ) ) ;
#490 = DIRECTION ( 'NONE',  ( -0.000000000000000000, -1.000000000000000000, -0.000000000000000000 ) ) ;
#491 = EDGE_CURVE ( 'NONE', #213, #353, #2909, .T. ) ;
#492 = DIRECTION ( 'NONE',  ( 0.000000000000000000, -1.000000000000000000, 0.000000000000000000 ) ) ;
#493 = VECTOR ( 'NONE', #3876, 1000.000000000000000 ) ;
#494 = CARTESIAN_POINT ( 'NONE',  ( 47.00000000000000000, 12.00000000000000000, -47.00000000000000711 ) ) ;
#495 = CARTESIAN_POINT ( 'NONE',  ( 1.827335783815056963E-15, 2.619374998265695975, -29.84265806414256517 ) ) ;
#496 = LINE ( 'NONE', #4214, #331 ) ;
#497 = CARTESIAN_POINT ( 'NONE',  ( 25.22043238651696839, 7.197572898482978765, -3.770993968324057644 ) ) ;
#498 = AXIS2_PLACEMENT_3D ( 'NONE', #4019, #4715, #2868 ) ;
#499 = CARTESIAN_POINT ( 'NONE',  ( -25.50079616937500759, 6.442604165799514782, 14.72289153293842467 ) ) ;
#500 = CARTESIAN_POINT ( 'NONE',  ( -25.84449999999999292, 5.265208331599029457, -14.92132903207128969 ) ) ;
#501 = CARTESIAN_POINT ( 'NONE',  ( -12.75039808468749492, 5.490104165799515101, -22.08433729940765033 ) ) ;
#502 = CARTESIAN_POINT ( 'NONE',  ( 25.84450000000000003, 0.6879166666666666208, -14.92132903207127725 ) ) ;
#503 = ORIENTED_EDGE ( 'NONE', *, *, #245, .F. ) ;
#504 = FACE_OUTER_BOUND ( 'NONE', #2988, .T. ) ;
#505 = CARTESIAN_POINT ( 'NONE',  ( -12.92224999999999469, 4.628245796313226634, -22.38199354810692654 ) ) ;
#506 = LINE ( 'NONE', #1302, #39 ) ;
#507 = AXIS2_PLACEMENT_3D ( 'NONE', #4260, #927, #4170 ) ;
#508 = ORIENTED_EDGE ( 'NONE', *, *, #1104, .T. ) ;
#509 = EDGE_LOOP ( 'NONE', ( #3476, #2697, #4141, #463 ) ) ;
#510 = VECTOR ( 'NONE', #2588, 1000.000000000000000 ) ;
#511 = CARTESIAN_POINT ( 'NONE',  ( 12.92224999999998225, 3.624791664932363044, 22.38199354810693364 ) ) ;
#512 = CARTESIAN_POINT ( 'NONE',  ( 25.84450000000000003, 1.899028885568043501, -14.92132903207127725 ) ) ;
#513 = CARTESIAN_POINT ( 'NONE',  ( 12.75039808468748248, 3.426354165799514906, 22.08433729940766099 ) ) ;
#514 = CARTESIAN_POINT ( 'NONE',  ( 25.84450000000000003, 3.839104164758933457, -14.92132903207127725 ) ) ;
#515 = DIRECTION ( 'NONE',  ( -0.000000000000000000, 1.000000000000000000, -0.000000000000000000 ) ) ;
#516 = VERTEX_POINT ( 'NONE', #4732 ) ;
#517 = CARTESIAN_POINT ( 'NONE',  ( -12.92225000000001245, 3.598333333333333606, 22.38199354810691943 ) ) ;
#518 = CARTESIAN_POINT ( 'NONE',  ( 25.84450000000000003, 1.190624998265696677, 0.000000000000000000 ) ) ;
#519 = LINE ( 'NONE', #4281, #1497 ) ;
#520 = PLANE ( 'NONE',  #424 ) ;
#521 = ADVANCED_FACE ( 'NONE', ( #1401 ), #1811, .T. ) ;
#522 = EDGE_CURVE ( 'NONE', #1524, #1900, #2161, .T. ) ;
#523 = CARTESIAN_POINT ( 'NONE',  ( 12.75039808468748248, 1.997604165799514719, 22.08433729940766099 ) ) ;
#524 = CARTESIAN_POINT ( 'NONE',  ( 12.92225000000000357, 4.471458331599030167, -22.38199354810692299 ) ) ;
#525 = CARTESIAN_POINT ( 'NONE',  ( 25.50079616937499338, 4.590520832466181922, 14.72289153293844777 ) ) ;
#526 = CARTESIAN_POINT ( 'NONE',  ( 25.84450000000000003, 1.905000000000000027, 0.000000000000000000 ) ) ;
#527 = ORIENTED_EDGE ( 'NONE', *, *, #3784, .T. ) ;
#528 = AXIS2_PLACEMENT_3D ( 'NONE', #4041, #1923, #4087 ) ;
#529 = CARTESIAN_POINT ( 'NONE',  ( 25.84450000000000003, 4.365624998265696277, 0.000000000000000000 ) ) ;
#530 = CARTESIAN_POINT ( 'NONE',  ( -25.84449999999999292, 5.316162462979893810, -14.92132903207128969 ) ) ;
#531 = FACE_OUTER_BOUND ( 'NONE', #1494, .T. ) ;
#532 = ORIENTED_EDGE ( 'NONE', *, *, #1680, .T. ) ;
#533 = VECTOR ( 'NONE', #4420, 1000.000000000000114 ) ;
#534 = CARTESIAN_POINT ( 'NONE',  ( 4.508732218449166627E-14, 3.571874998265696100, 25.84449999999999648 ) ) ;
#535 = CARTESIAN_POINT ( 'NONE',  ( 25.84449999999999292, 2.428195552234710508, 14.92132903207129679 ) ) ;
#536 = CARTESIAN_POINT ( 'NONE',  ( 1.803034199000671860E-15, 3.055937499132848956, -29.44578306587686711 ) ) ;
#537 = CARTESIAN_POINT ( 'NONE',  ( -25.84449999999999292, 4.685770831425600136, -14.92132903207128969 ) ) ;
#538 = DIRECTION ( 'NONE',  ( 0.000000000000000000, 0.000000000000000000, -1.000000000000000000 ) ) ;
#539 = ADVANCED_FACE ( 'NONE', ( #3647 ), #4684, .F. ) ;
#540 = DIRECTION ( 'NONE',  ( -0.000000000000000000, 1.000000000000000000, -0.000000000000000000 ) ) ;
#541 = CARTESIAN_POINT ( 'NONE',  ( 25.84450000000000003, 1.825624998265696464, 0.000000000000000000 ) ) ;
#542 = CARTESIAN_POINT ( 'NONE',  ( -30.14002092558117241, -0.004199999999999343148, 29.99999999999977973 ) ) ;
#543 = CARTESIAN_POINT ( 'NONE',  ( 30.49999999999999645, 7.000000000000000000, -2.249999999999999556 ) ) ;
#544 = CARTESIAN_POINT ( 'NONE',  ( 25.50079616937500049, 0.2513541657995148615, -14.72289153293843178 ) ) ;
#545 = CARTESIAN_POINT ( 'NONE',  ( 25.84449999999999292, 3.042708331599029759, 14.92132903207129679 ) ) ;
#546 = CARTESIAN_POINT ( 'NONE',  ( -5.252440625616039167E-14, 3.254374998265696650, -25.84450000000000003 ) ) ;
#547 = CARTESIAN_POINT ( 'NONE',  ( -25.84449999999999292, 2.804583333333333872, -14.92132903207128969 ) ) ;
#548 = VERTEX_POINT ( 'NONE', #1354 ) ;
#549 = DIRECTION ( 'NONE',  ( 1.000000000000000000, 0.000000000000000000, 0.000000000000000000 ) ) ;
#550 = CARTESIAN_POINT ( 'NONE',  ( -12.92224999999999469, 2.116666666666666696, -22.38199354810692654 ) ) ;
#551 = CARTESIAN_POINT ( 'NONE',  ( 33.50000000000028422, 12.00000000000000000, -53.07370205355724124 ) ) ;
#552 = EDGE_LOOP ( 'NONE', ( #1093, #2567, #3496, #4210 ) ) ;
#553 = CARTESIAN_POINT ( 'NONE',  ( -6.925012903786146978, 2.012732954464656832, -25.84450000000000358 ) ) ;
#554 = CARTESIAN_POINT ( 'NONE',  ( -25.84449999999999292, 2.110695552234710615, -14.92132903207128969 ) ) ;
#555 = CARTESIAN_POINT ( 'NONE',  ( -12.75039808468751268, 5.860520832466181496, 22.08433729940764678 ) ) ;
#556 = CARTESIAN_POINT ( 'NONE',  ( -25.84449999999999292, 4.050770831425599461, -14.92132903207128969 ) ) ;
#557 = ORIENTED_EDGE ( 'NONE', *, *, #3059, .T. ) ;
#558 = CARTESIAN_POINT ( 'NONE',  ( -25.84450000000000713, 3.545416666666666661, 14.92132903207127370 ) ) ;
#559 = CARTESIAN_POINT ( 'NONE',  ( -12.92225000000001245, 3.518958331599030043, 22.38199354810691943 ) ) ;
#560 = DIRECTION ( 'NONE',  ( 0.000000000000000000, 0.000000000000000000, -1.000000000000000000 ) ) ;
#561 = FACE_OUTER_BOUND ( 'NONE', #1502, .T. ) ;
#562 = CARTESIAN_POINT ( 'NONE',  ( 25.50079616937500049, 2.738437499132848618, 0.000000000000000000 ) ) ;
#563 = CARTESIAN_POINT ( 'NONE',  ( -12.92225000000001245, 6.693958331599029421, 22.38199354810691943 ) ) ;
#564 = CARTESIAN_POINT ( 'NONE',  ( -25.84449999999999292, 3.360208331599029208, -14.92132903207128969 ) ) ;
#565 = CARTESIAN_POINT ( 'NONE',  ( 25.84450000000000003, 2.592916666666666536, -14.92132903207127725 ) ) ;
#566 = CIRCLE ( 'NONE', #3523, 3.000000000000006217 ) ;
#567 = AXIS2_PLACEMENT_3D ( 'NONE', #3596, #4710, #624 ) ;
#568 = ORIENTED_EDGE ( 'NONE', *, *, #951, .T. ) ;
#569 = COORDINATED_UNIVERSAL_TIME_OFFSET ( 8, 0, .AHEAD. ) ;
#570 = VECTOR ( 'NONE', #2835, 1000.000000000000000 ) ;
#571 = CARTESIAN_POINT ( 'NONE',  ( -12.92224999999999469, 1.481666666666666687, -22.38199354810692654 ) ) ;
#572 = CARTESIAN_POINT ( 'NONE',  ( 30.14002092558096280, 0.000000000000000000, -33.00000000000000000 ) ) ;
#573 = ORIENTED_EDGE ( 'NONE', *, *, #3070, .T. ) ;
#574 = ADVANCED_FACE ( 'NONE', ( #2524 ), #2860, .F. ) ;
#575 = DIRECTION ( 'NONE',  ( 0.000000000000000000, 1.000000000000000000, 0.000000000000000000 ) ) ;
#576 = CARTESIAN_POINT ( 'NONE',  ( -5.482007351445170888E-15, 4.227362218901376423, 29.84265806414256517 ) ) ;
#577 = CARTESIAN_POINT ( 'NONE',  ( 12.75039808468748248, 5.331354165799514710, 22.08433729940766099 ) ) ;
#578 = CARTESIAN_POINT ( 'NONE',  ( 12.75039808468750380, 6.813020832466181176, -22.08433729940765033 ) ) ;
#579 = VECTOR ( 'NONE', #4585, 1000.000000000000000 ) ;
#580 = CARTESIAN_POINT ( 'NONE',  ( -25.84450000000000003, 7.278687498092266672, -3.165038420056376872E-15 ) ) ;
#581 = CARTESIAN_POINT ( 'NONE',  ( 47.00000000000000000, 12.00000000000000000, 46.99999999999999289 ) ) ;
#582 = VECTOR ( 'NONE', #40, 1000.000000000000114 ) ;
#583 = DIRECTION ( 'NONE',  ( -0.000000000000000000, 0.000000000000000000, -1.000000000000000000 ) ) ;
#584 = CARTESIAN_POINT ( 'NONE',  ( 6.925012903786101681, 6.401017042066735385, -25.84450000000003200 ) ) ;
#585 = CARTESIAN_POINT ( 'NONE',  ( 25.56035792964290465, 6.999135386450751284, -3.821816683011026949 ) ) ;
#586 = DIRECTION ( 'NONE',  ( 4.163336342344333082E-15, 0.000000000000000000, 1.000000000000000000 ) ) ;
#587 = EDGE_CURVE ( 'NONE', #2926, #1920, #4315, .T. ) ;
#588 = CARTESIAN_POINT ( 'NONE',  ( 1.803034199000671860E-15, 0.9921874991328482052, -29.44578306587686711 ) ) ;
#589 = CARTESIAN_POINT ( 'NONE',  ( 25.84449999999999292, 5.582708331599030238, 14.92132903207129679 ) ) ;
#590 = CARTESIAN_POINT ( 'NONE',  ( -25.50079616937500049, 6.865937499132847677, -3.122946840453418088E-15 ) ) ;
#591 = CARTESIAN_POINT ( 'NONE',  ( 12.92225000000000357, 3.280833333333333712, -22.38199354810692299 ) ) ;
#592 = ORIENTED_EDGE ( 'NONE', *, *, #1345, .F. ) ;
#593 = PERSON_AND_ORGANIZATION ( #3124, #1840 ) ;
#594 = CARTESIAN_POINT ( 'NONE',  ( 25.84450000000000003, 2.592916666666666536, -14.92132903207127725 ) ) ;
#595 = CARTESIAN_POINT ( 'NONE',  ( -25.50079616937499338, 2.368020832466181336, -14.72289153293844244 ) ) ;
#596 = VERTEX_POINT ( 'NONE', #1836 ) ;
#597 =( GEOMETRIC_REPRESENTATION_CONTEXT ( 3 ) GLOBAL_UNCERTAINTY_ASSIGNED_CONTEXT ( ( #2253 ) ) GLOBAL_UNIT_ASSIGNED_CONTEXT ( ( #1752, #3157, #2102 ) ) REPRESENTATION_CONTEXT ( 'NONE', 'WORKASPACE' ) );
#598 = CARTESIAN_POINT ( 'NONE',  ( -25.84450000000000003, 2.143124998265696579, -3.165038420056376872E-15 ) ) ;
#599 = CARTESIAN_POINT ( 'NONE',  ( 1.827335783815056963E-15, 4.544862218901376316, -29.84265806414256517 ) ) ;
#600 = CARTESIAN_POINT ( 'NONE',  ( 25.50079616937499338, 7.349001766661414692, -1.895919150227358685 ) ) ;
#601 = CARTESIAN_POINT ( 'NONE',  ( -12.75039808468751268, 7.130520832466181069, 22.08433729940764678 ) ) ;
#602 = EDGE_CURVE ( 'NONE', #3930, #1344, #4608, .T. ) ;
#603 = DIRECTION ( 'NONE',  ( 0.000000000000000000, -1.000000000000000000, 0.000000000000000000 ) ) ;
#604 = CARTESIAN_POINT ( 'NONE',  ( -47.00000000000000000, 12.00000000000000000, -9.999999999999994671 ) ) ;
#605 = CARTESIAN_POINT ( 'NONE',  ( 25.50079616937499338, 1.574270832466181380, 14.72289153293844777 ) ) ;
#606 = CARTESIAN_POINT ( 'NONE',  ( 25.84450000000000003, 5.688541664932363240, -14.92132903207127725 ) ) ;
#607 = CARTESIAN_POINT ( 'NONE',  ( 40.33012701892074858, 0.000000000000000000, -59.85382907248408202 ) ) ;
#608 = VECTOR ( 'NONE', #3088, 1000.000000000000000 ) ;
#609 = CARTESIAN_POINT ( 'NONE',  ( 25.50079616937499338, 0.7805208324661813135, 14.72289153293844777 ) ) ;
#610 = EDGE_CURVE ( 'NONE', #1024, #3727, #1332, .T. ) ;
#611 = CARTESIAN_POINT ( 'NONE',  ( -25.50079616937499338, 0.6217708324661815888, -14.72289153293844244 ) ) ;
#612 = CARTESIAN_POINT ( 'NONE',  ( 12.75039808468748248, 5.807604165799514995, 22.08433729940766099 ) ) ;
#613 = CARTESIAN_POINT ( 'NONE',  ( 12.92225000000000357, 5.820833333333332860, -22.38199354810692299 ) ) ;
#614 = ORIENTED_EDGE ( 'NONE', *, *, #3049, .T. ) ;
#615 = DATE_TIME_ROLE ( 'classification_date' ) ;
#616 = CARTESIAN_POINT ( 'NONE',  ( 12.92225000000000357, 1.375833333333333242, -22.38199354810692299 ) ) ;
#617 = CARTESIAN_POINT ( 'NONE',  ( -25.50079616937500759, 2.473854165799514782, 14.72289153293842467 ) ) ;
#618 = ORIENTED_EDGE ( 'NONE', *, *, #4495, .T. ) ;
#619 = EDGE_CURVE ( 'NONE', #3887, #2957, #2277, .T. ) ;
#620 = CARTESIAN_POINT ( 'NONE',  ( 12.92225000000000357, 5.761945552234710277, -22.38199354810692299 ) ) ;
#621 = CARTESIAN_POINT ( 'NONE',  ( 25.50079616937499338, 6.654270832466180785, 14.72289153293844777 ) ) ;
#622 = DIRECTION ( 'NONE',  ( 0.000000000000000000, 1.000000000000000000, 0.000000000000000000 ) ) ;
#623 = DIRECTION ( 'NONE',  ( 0.000000000000000000, -1.000000000000000000, 0.000000000000000000 ) ) ;
#624 = DIRECTION ( 'NONE',  ( 0.000000000000000000, 0.000000000000000000, 1.000000000000000000 ) ) ;
#625 = CARTESIAN_POINT ( 'NONE',  ( 12.75039808468750380, 2.368020832466181336, -22.08433729940765033 ) ) ;
#626 = CARTESIAN_POINT ( 'NONE',  ( 12.92224999999998225, 2.989791664932362814, 22.38199354810693364 ) ) ;
#627 = CARTESIAN_POINT ( 'NONE',  ( -12.92225000000001245, 5.423958331599028959, 22.38199354810691943 ) ) ;
#628 = CARTESIAN_POINT ( 'NONE',  ( -72.00000000000000000, 12.00000000000000000, 10.00000000000000888 ) ) ;
#629 = ADVANCED_FACE ( 'NONE', ( #3814 ), #4179, .F. ) ;
#630 = CARTESIAN_POINT ( 'NONE',  ( -12.75039808468751268, 3.161770832466181513, 22.08433729940764678 ) ) ;
#631 = CARTESIAN_POINT ( 'NONE',  ( -1.083025367936758606E-13, 5.873750000000000249, -25.84450000000000358 ) ) ;
#632 = CARTESIAN_POINT ( 'NONE',  ( 12.92224999999998225, 7.434791664932363986, 22.38199354810693364 ) ) ;
#633 = LINE ( 'NONE', #4611, #3541 ) ;
#634 = CARTESIAN_POINT ( 'NONE',  ( -12.92225000000001245, 4.233333333333333393, 22.38199354810691943 ) ) ;
#635 = VERTEX_POINT ( 'NONE', #4446 ) ;
#636 = CARTESIAN_POINT ( 'NONE',  ( 12.75039808468748248, 5.331354165799514710, 22.08433729940766099 ) ) ;
#637 = CARTESIAN_POINT ( 'NONE',  ( 25.84449999999999292, 2.487083333333333535, 14.92132903207129679 ) ) ;
#638 = CARTESIAN_POINT ( 'NONE',  ( -12.75039808468751268, 1.891770832466181496, 22.08433729940764678 ) ) ;
#639 = VECTOR ( 'NONE', #3127, 1000.000000000000000 ) ;
#640 = VERTEX_POINT ( 'NONE', #2595 ) ;
#641 = ORIENTED_EDGE ( 'NONE', *, *, #4587, .T. ) ;
#642 = CARTESIAN_POINT ( 'NONE',  ( 0.000000000000000000, 7.000000000000000000, 0.000000000000000000 ) ) ;
#643 = CARTESIAN_POINT ( 'NONE',  ( 25.84449999999999292, 4.333195552234711201, 14.92132903207129679 ) ) ;
#644 = CARTESIAN_POINT ( 'NONE',  ( 12.75039808468750380, 0.9392708324661815933, -22.08433729940765033 ) ) ;
#645 = DIRECTION ( 'NONE',  ( 1.000000000000000000, 0.000000000000000000, 0.000000000000000000 ) ) ;
#646 = CARTESIAN_POINT ( 'NONE',  ( 43.00000000000000000, 12.00000000000000000, -12.50000000000000000 ) ) ;
#647 = CARTESIAN_POINT ( 'NONE',  ( -12.92224999999999469, 0.7672916649323631155, -22.38199354810692654 ) ) ;
#648 = ORIENTED_EDGE ( 'NONE', *, *, #874, .T. ) ;
#649 = CARTESIAN_POINT ( 'NONE',  ( 25.50079616937500049, 1.680104165799514604, -14.72289153293843178 ) ) ;
#650 = CARTESIAN_POINT ( 'NONE',  ( 32.16025403784756520, 0.000000000000000000, 35.70319397786513349 ) ) ;
#651 = CARTESIAN_POINT ( 'NONE',  ( 12.92225000000000357, 3.836458331599029936, -22.38199354810692299 ) ) ;
#652 = DIRECTION ( 'NONE',  ( -0.000000000000000000, -1.000000000000000000, -0.000000000000000000 ) ) ;
#653 = AXIS2_PLACEMENT_3D ( 'NONE', #4769, #2198, #2921 ) ;
#654 = CARTESIAN_POINT ( 'NONE',  ( 12.75039808468748248, 5.172604165799514320, 22.08433729940766099 ) ) ;
#655 = DIRECTION ( 'NONE',  ( -0.000000000000000000, -0.000000000000000000, 1.000000000000000000 ) ) ;
#656 = CARTESIAN_POINT ( 'NONE',  ( -25.84450000000000003, 5.953124998265696632, -3.165038420056376872E-15 ) ) ;
#657 = DIRECTION ( 'NONE',  ( 0.8660254037844383745, 0.000000000000000000, -0.5000000000000004441 ) ) ;
#658 = CARTESIAN_POINT ( 'NONE',  ( -5.482007351445170888E-15, 6.191250000000000142, 29.84265806414256517 ) ) ;
#659 = EDGE_CURVE ( 'NONE', #739, #2744, #3516, .T. ) ;
#660 = ORIENTED_EDGE ( 'NONE', *, *, #3113, .F. ) ;
#661 = CARTESIAN_POINT ( 'NONE',  ( 1.803034199000671860E-15, 3.690937499132847410, -29.44578306587686711 ) ) ;
#662 = CARTESIAN_POINT ( 'NONE',  ( 25.84450000000000003, 4.445000000000000284, 0.000000000000000000 ) ) ;
#663 = CARTESIAN_POINT ( 'NONE',  ( 1.803034199000671860E-15, 3.532187499132847908, -29.44578306587686711 ) ) ;
#664 = ORIENTED_EDGE ( 'NONE', *, *, #2831, .F. ) ;
#665 = ORIENTED_EDGE ( 'NONE', *, *, #1475, .T. ) ;
#666 = CARTESIAN_POINT ( 'NONE',  ( 6.925012903786138097, 4.314607956198960537, 25.84450000000000358 ) ) ;
#667 = CARTESIAN_POINT ( 'NONE',  ( 25.56035792964290465, 6.940247605352128701, -3.821816683011026949 ) ) ;
#668 = CARTESIAN_POINT ( 'NONE',  ( -12.75039808468751268, 1.891770832466181496, 22.08433729940764678 ) ) ;
#669 = EDGE_CURVE ( 'NONE', #848, #1024, #3766, .T. ) ;
#670 = CARTESIAN_POINT ( 'NONE',  ( 47.00000000000000000, 12.00000000000000000, 46.99999999999999289 ) ) ;
#671 = CARTESIAN_POINT ( 'NONE',  ( 25.84450000000000003, 1.243541664932362956, -14.92132903207127725 ) ) ;
#672 = PRODUCT_DEFINITION ( '�', '', #1927, #4586 ) ;
#673 = ORIENTED_EDGE ( 'NONE', *, *, #4234, .T. ) ;
#674 = CARTESIAN_POINT ( 'NONE',  ( -12.75039808468751268, 1.415520832466181655, 22.08433729940764678 ) ) ;
#675 = CARTESIAN_POINT ( 'NONE',  ( 12.92224999999998225, 5.609166666666666856, 22.38199354810693364 ) ) ;
#676 = CARTESIAN_POINT ( 'NONE',  ( -25.84450000000000003, 6.588124998265696419, -3.165038420056376872E-15 ) ) ;
#677 = DIRECTION ( 'NONE',  ( 0.000000000000000000, -1.000000000000000000, 0.000000000000000000 ) ) ;
#678 = EDGE_CURVE ( 'NONE', #2617, #367, #4082, .T. ) ;
#679 = AXIS2_PLACEMENT_3D ( 'NONE', #2451, #1351, #2807 ) ;
#680 = CARTESIAN_POINT ( 'NONE',  ( -5.409102597002015975E-15, 5.119687499132848707, 29.44578306587686711 ) ) ;
#681 = DIRECTION ( 'NONE',  ( 0.000000000000000000, 0.000000000000000000, 1.000000000000000000 ) ) ;
#682 = CARTESIAN_POINT ( 'NONE',  ( 12.75039808468750380, 4.273020832466182028, -22.08433729940765033 ) ) ;
#683 = CARTESIAN_POINT ( 'NONE',  ( 3.253724281355068545E-15, 0.7143749982656963926, -25.84450000000000003 ) ) ;
#684 = AXIS2_PLACEMENT_3D ( 'NONE', #3355, #20, #144 ) ;
#685 = CARTESIAN_POINT ( 'NONE',  ( -25.84450000000000003, 4.127500000000000391, -3.165038420056376872E-15 ) ) ;
#686 = VERTEX_POINT ( 'NONE', #95 ) ;
#687 = CARTESIAN_POINT ( 'NONE',  ( -12.75039808468751268, 3.320520832466181460, 22.08433729940764678 ) ) ;
#688 = CARTESIAN_POINT ( 'NONE',  ( 12.92224999999998225, 6.244166666666666643, 22.38199354810693364 ) ) ;
#689 = CARTESIAN_POINT ( 'NONE',  ( -5.409102597002015186E-15, 1.944687499132848441, 29.44578306587686711 ) ) ;
#690 = VERTEX_POINT ( 'NONE', #1862 ) ;
#691 = EDGE_CURVE ( 'NONE', #848, #714, #1995, .T. ) ;
#692 =( BOUNDED_CURVE ( )  B_SPLINE_CURVE ( 2, ( #33, #199, #3190, #3893, #2775, #3850, #1610, #2416, #2005 ),
 .UNSPECIFIED., .F., .F. ) 
 B_SPLINE_CURVE_WITH_KNOTS ( ( 3, 2, 2, 2, 3 ),
 ( 0.6458333333333333703, 0.6527777777777777901, 0.6666666666666666297, 0.6805555555555555802, 0.6875000000000000000 ),
 .UNSPECIFIED. ) 
 CURVE ( )  GEOMETRIC_REPRESENTATION_ITEM ( )  RATIONAL_B_SPLINE_CURVE ( ( 0.9330127018922192983, 0.9330127018922198534, 1.000000000000000000, 0.8660254037844387076, 1.000000000000000000, 0.8660254037844387076, 1.000000000000000000, 0.9330127018922194093, 0.9330127018922194093 ) ) 
 REPRESENTATION_ITEM ( '' )  );
#693 = ORIENTED_EDGE ( 'NONE', *, *, #256, .T. ) ;
#694 = LINE ( 'NONE', #356, #3024 ) ;
#695 = CARTESIAN_POINT ( 'NONE',  ( 25.84450000000000003, 0.6594957963132265233, -14.92132903207127725 ) ) ;
#696 = CARTESIAN_POINT ( 'NONE',  ( 25.84450000000000003, 2.540000000000000036, 0.000000000000000000 ) ) ;
#697 = CARTESIAN_POINT ( 'NONE',  ( 47.00000000000000000, 12.00000000000000000, -47.00000000000000711 ) ) ;
#698 = ORIENTED_EDGE ( 'NONE', *, *, #115, .T. ) ;
#699 = ORIENTED_EDGE ( 'NONE', *, *, #408, .T. ) ;
#700 = CARTESIAN_POINT ( 'NONE',  ( -30.14002092558117241, 0.000000000000000000, 29.99999999999977973 ) ) ;
#701 = FACE_OUTER_BOUND ( 'NONE', #4255, .T. ) ;
#702 = CARTESIAN_POINT ( 'NONE',  ( 25.84450000000000003, 3.730624998265696490, 0.000000000000000000 ) ) ;
#703 = FACE_OUTER_BOUND ( 'NONE', #289, .T. ) ;
#704 = CARTESIAN_POINT ( 'NONE',  ( 12.75039808468748248, 5.807604165799514995, 22.08433729940766099 ) ) ;
#705 = CARTESIAN_POINT ( 'NONE',  ( -1.069080835302379631E-14, 0.4762500000000000067, 25.84449999999999648 ) ) ;
#706 = CARTESIAN_POINT ( 'NONE',  ( 12.75039808468748248, 2.156354165799514888, 22.08433729940766099 ) ) ;
#707 = DIRECTION ( 'NONE',  ( -0.000000000000000000, 1.000000000000000000, -0.000000000000000000 ) ) ;
#708 = CARTESIAN_POINT ( 'NONE',  ( -6.925012903786173624, 2.727107956198960625, -25.84449999999998937 ) ) ;
#709 = ORIENTED_EDGE ( 'NONE', *, *, #2900, .F. ) ;
#710 = CARTESIAN_POINT ( 'NONE',  ( -25.50079616937499338, 5.066770832466181318, -14.72289153293844244 ) ) ;
#711 = CARTESIAN_POINT ( 'NONE',  ( -6.925012903786107898, 5.448517042066735705, 25.84450000000002490 ) ) ;
#712 = CARTESIAN_POINT ( 'NONE',  ( -25.50079616937499338, 4.273020832466181140, -14.72289153293844244 ) ) ;
#713 = ORIENTED_EDGE ( 'NONE', *, *, #953, .F. ) ;
#714 = VERTEX_POINT ( 'NONE', #1182 ) ;
#715 = VECTOR ( 'NONE', #3464, 1000.000000000000000 ) ;
#716 = CARTESIAN_POINT ( 'NONE',  ( -1.083025367936758606E-13, 3.968750000000000888, -25.84450000000000358 ) ) ;
#717 = CARTESIAN_POINT ( 'NONE',  ( -25.84449999999999292, 2.141162462979893544, -14.92132903207128969 ) ) ;
#718 = LINE ( 'NONE', #3692, #1989 ) ;
#719 = FACE_OUTER_BOUND ( 'NONE', #975, .T. ) ;
#720 = EDGE_CURVE ( 'NONE', #1439, #1563, #1826, .T. ) ;
#721 = ORIENTED_EDGE ( 'NONE', *, *, #474, .F. ) ;
#722 = ORIENTED_EDGE ( 'NONE', *, *, #1999, .T. ) ;
#723 = DIRECTION ( 'NONE',  ( 0.000000000000000000, -1.000000000000000000, 0.000000000000000000 ) ) ;
#724 = CYLINDRICAL_SURFACE ( 'NONE', #3613, 25.84450000000000003 ) ;
#725 = CARTESIAN_POINT ( 'NONE',  ( -25.84450000000000358, 0.9816041647589336394, 14.92132903207127370 ) ) ;
#726 = DIRECTION ( 'NONE',  ( 0.000000000000000000, 1.000000000000000000, 0.000000000000000000 ) ) ;
#727 = ORIENTED_EDGE ( 'NONE', *, *, #1727, .F. ) ;
#728 = CARTESIAN_POINT ( 'NONE',  ( 25.50079616937499338, 5.225520832466180821, 14.72289153293844777 ) ) ;
#729 = CARTESIAN_POINT ( 'NONE',  ( 25.84450000000000003, 0.6350000000000000089, 0.000000000000000000 ) ) ;
#730 = CARTESIAN_POINT ( 'NONE',  ( 1.803034199000671860E-15, 2.420937499132848725, -29.44578306587686711 ) ) ;
#731 = CARTESIAN_POINT ( 'NONE',  ( -25.84450000000000003, 6.667499999999999538, -3.165038420056376872E-15 ) ) ;
#732 = CARTESIAN_POINT ( 'NONE',  ( 12.92224999999998225, 6.879166666666667318, 22.38199354810693364 ) ) ;
#733 = VECTOR ( 'NONE', #3171, 1000.000000000000000 ) ;
#734 = ORIENTED_EDGE ( 'NONE', *, *, #3522, .T. ) ;
#735 = CARTESIAN_POINT ( 'NONE',  ( -5.409102597002015975E-15, 4.008437499132847748, 29.44578306587686711 ) ) ;
#736 = CARTESIAN_POINT ( 'NONE',  ( -12.92225000000001245, 5.423958331599028959, 22.38199354810691943 ) ) ;
#737 = CARTESIAN_POINT ( 'NONE',  ( 1.803034199000671860E-15, 5.437187499132847712, -29.44578306587686711 ) ) ;
#738 = VERTEX_POINT ( 'NONE', #46 ) ;
#739 = VERTEX_POINT ( 'NONE', #1527 ) ;
#740 = DIRECTION ( 'NONE',  ( 0.000000000000000000, 1.000000000000000000, 0.000000000000000000 ) ) ;
#741 = CARTESIAN_POINT ( 'NONE',  ( 12.92225000000000357, 1.347412462979893144, -22.38199354810692299 ) ) ;
#742 = DIRECTION ( 'NONE',  ( 0.000000000000000000, -1.000000000000000000, 0.000000000000000000 ) ) ;
#743 = CARTESIAN_POINT ( 'NONE',  ( -25.84449999999999292, 3.995208331599029439, -14.92132903207128969 ) ) ;
#744 = ORIENTED_EDGE ( 'NONE', *, *, #2015, .F. ) ;
#745 = ORIENTED_EDGE ( 'NONE', *, *, #3497, .T. ) ;
#746 = EDGE_CURVE ( 'NONE', #4571, #3342, #3011, .T. ) ;
#747 = CARTESIAN_POINT ( 'NONE',  ( -25.84450000000000358, 0.3115288855680435343, 14.92132903207127370 ) ) ;
#748 = CARTESIAN_POINT ( 'NONE',  ( 1.803034199000671860E-15, 0.5159374991328482540, -29.44578306587686711 ) ) ;
#749 = CARTESIAN_POINT ( 'NONE',  ( 12.92225000000000357, 1.352020831425600145, -22.38199354810692299 ) ) ;
#750 = CARTESIAN_POINT ( 'NONE',  ( 25.84450000000000358, 7.547439259757924290, -1.921470951233200442 ) ) ;
#751 = ORIENTED_EDGE ( 'NONE', *, *, #1827, .T. ) ;
#752 = AXIS2_PLACEMENT_3D ( 'NONE', #963, #3935, #263 ) ;
#753 = EDGE_CURVE ( 'NONE', #2156, #2470, #2648, .T. ) ;
#754 = CARTESIAN_POINT ( 'NONE',  ( 47.00000000000000000, 0.000000000000000000, 46.99999999999999289 ) ) ;
#755 = DIRECTION ( 'NONE',  ( 0.000000000000000000, 1.000000000000000000, 0.000000000000000000 ) ) ;
#756 = CARTESIAN_POINT ( 'NONE',  ( 25.50079616937499338, 4.114270832466181638, 14.72289153293844777 ) ) ;
#757 = DIRECTION ( 'NONE',  ( 0.000000000000000000, 0.000000000000000000, -1.000000000000000000 ) ) ;
#758 = CARTESIAN_POINT ( 'NONE',  ( 30.49999999999999645, 4.000000000000000000, 4.000000000000002665 ) ) ;
#759 = AXIS2_PLACEMENT_3D ( 'NONE', #409, #4424, #2214 ) ;
#760 = ADVANCED_FACE ( 'NONE', ( #2063 ), #2407, .F. ) ;
#761 = LINE ( 'NONE', #1878, #3018 ) ;
#762 = CARTESIAN_POINT ( 'NONE',  ( -12.92224999999999469, 5.212291664932363844, -22.38199354810692654 ) ) ;
#763 = CARTESIAN_POINT ( 'NONE',  ( 12.75039808468750380, 2.209270832466181389, -22.08433729940765033 ) ) ;
#764 = CARTESIAN_POINT ( 'NONE',  ( 12.75039808468750380, 5.384270832466181211, -22.08433729940765033 ) ) ;
#765 = VERTEX_POINT ( 'NONE', #1280 ) ;
#766 = ORIENTED_EDGE ( 'NONE', *, *, #522, .T. ) ;
#767 = CARTESIAN_POINT ( 'NONE',  ( -6.925012903786198493, 6.457732954464658448, -25.84449999999997516 ) ) ;
#768 = CARTESIAN_POINT ( 'NONE',  ( 25.84449999999999292, 3.093662462979893224, 14.92132903207129679 ) ) ;
#769 = CARTESIAN_POINT ( 'NONE',  ( 25.84450000000000003, 5.000624998265696064, 0.000000000000000000 ) ) ;
#770 = LINE ( 'NONE', #697, #3335 ) ;
#771 = ORIENTED_EDGE ( 'NONE', *, *, #1949, .T. ) ;
#772 = EDGE_LOOP ( 'NONE', ( #3043, #3507, #4800, #2297 ) ) ;
#773 = FACE_OUTER_BOUND ( 'NONE', #3068, .T. ) ;
#774 = CARTESIAN_POINT ( 'NONE',  ( 25.50079616937499694, 1.680104165799514826, -14.72289153293843178 ) ) ;
#775 = CARTESIAN_POINT ( 'NONE',  ( 25.84450000000000003, 1.881187498092266930, 0.000000000000000000 ) ) ;
#776 = CARTESIAN_POINT ( 'NONE',  ( -1.083025367936758606E-13, 4.603750000000001563, -25.84450000000000358 ) ) ;
#777 = ORIENTED_EDGE ( 'NONE', *, *, #1294, .F. ) ;
#778 = CARTESIAN_POINT ( 'NONE',  ( 34.16987298107635951, 12.00000000000000000, -69.18395609140625879 ) ) ;
#779 = CARTESIAN_POINT ( 'NONE',  ( 25.50079616937499338, 1.574270832466181380, 14.72289153293844777 ) ) ;
#780 = CARTESIAN_POINT ( 'NONE',  ( -25.84450000000000003, 6.667499999999999538, -3.165038420056376872E-15 ) ) ;
#781 = DIRECTION ( 'NONE',  ( 0.000000000000000000, 1.000000000000000000, 0.000000000000000000 ) ) ;
#782 = CARTESIAN_POINT ( 'NONE',  ( -25.84450000000000003, 6.667499999999999538, -3.165038420056376872E-15 ) ) ;
#783 = EDGE_CURVE ( 'NONE', #789, #1032, #3904, .T. ) ;
#784 = CARTESIAN_POINT ( 'NONE',  ( 25.50079616937500049, 0.3571874991328482518, 0.000000000000000000 ) ) ;
#785 = CARTESIAN_POINT ( 'NONE',  ( -29.99999999999968381, 12.00000000000000000, -33.14002092558128254 ) ) ;
#786 = CARTESIAN_POINT ( 'NONE',  ( -25.50079616937500759, 5.013854165799514817, 14.72289153293842467 ) ) ;
#787 = CARTESIAN_POINT ( 'NONE',  ( -25.50079616937500759, 6.283854165799514391, 14.72289153293842467 ) ) ;
#788 = ORIENTED_EDGE ( 'NONE', *, *, #3112, .T. ) ;
#789 = VERTEX_POINT ( 'NONE', #4616 ) ;
#790 = CARTESIAN_POINT ( 'NONE',  ( -25.84450000000000713, 5.450416666666666465, 14.92132903207127370 ) ) ;
#791 = CARTESIAN_POINT ( 'NONE',  ( 12.92224999999998225, 1.135745796313226474, 22.38199354810693364 ) ) ;
#792 = CARTESIAN_POINT ( 'NONE',  ( -41.99999999999999289, 12.00000000000000000, 47.00000000000000711 ) ) ;
#793 = DIRECTION ( 'NONE',  ( 0.000000000000000000, -1.000000000000000000, 0.000000000000000000 ) ) ;
#794 = VERTEX_POINT ( 'NONE', #551 ) ;
#795 = ORIENTED_EDGE ( 'NONE', *, *, #388, .F. ) ;
#796 = CARTESIAN_POINT ( 'NONE',  ( 22.62052564044434178, 12.00000000000000000, 12.50000000000000000 ) ) ;
#797 = CARTESIAN_POINT ( 'NONE',  ( -25.50079616937500759, 1.362604165799514710, 14.72289153293842467 ) ) ;
#798 = CARTESIAN_POINT ( 'NONE',  ( 12.92224999999998225, 1.775354164758933484, 22.38199354810693364 ) ) ;
#799 = CARTESIAN_POINT ( 'NONE',  ( 29.99999999999989342, -0.004199999999999343148, 30.14002092558106227 ) ) ;
#800 = VECTOR ( 'NONE', #3458, 1000.000000000000000 ) ;
#801 = EDGE_LOOP ( 'NONE', ( #4249, #3721, #2184, #209 ) ) ;
#802 = AXIS2_PLACEMENT_3D ( 'NONE', #4553, #3484, #2368 ) ;
#803 = CARTESIAN_POINT ( 'NONE',  ( 31.66987298107635951, 12.00000000000000000, -64.85382907248407491 ) ) ;
#804 = CARTESIAN_POINT ( 'NONE',  ( 25.50079616937500049, 6.072187499132848387, 0.000000000000000000 ) ) ;
#805 = CARTESIAN_POINT ( 'NONE',  ( 12.92224999999998225, 5.609166666666666856, 22.38199354810693364 ) ) ;
#806 = CARTESIAN_POINT ( 'NONE',  ( 12.92225000000000357, 2.566458331599029474, -22.38199354810692299 ) ) ;
#807 = CARTESIAN_POINT ( 'NONE',  ( 25.84450000000000003, 6.349999999999999645, 0.000000000000000000 ) ) ;
#808 = CARTESIAN_POINT ( 'NONE',  ( -6.925012903786160301, 1.638517042066736096, 25.84449999999999648 ) ) ;
#809 = ADVANCED_FACE ( 'NONE', ( #531 ), #1965, .F. ) ;
#810 = VECTOR ( 'NONE', #3117, 1000.000000000000000 ) ;
#811 = CARTESIAN_POINT ( 'NONE',  ( -29.99999999999968381, 0.000000000000000000, -27.14002092558127543 ) ) ;
#812 = CARTESIAN_POINT ( 'NONE',  ( -12.75039808468751268, 2.526770832466181282, 22.08433729940764678 ) ) ;
#813 = CARTESIAN_POINT ( 'NONE',  ( 12.75039808468748248, 4.537604165799514533, 22.08433729940766099 ) ) ;
#814 = VECTOR ( 'NONE', #655, 1000.000000000000000 ) ;
#815 = ORIENTED_EDGE ( 'NONE', *, *, #245, .T. ) ;
#816 = DIRECTION ( 'NONE',  ( 0.000000000000000000, 1.000000000000000000, -0.000000000000000000 ) ) ;
#817 = CARTESIAN_POINT ( 'NONE',  ( -5.482007351445170888E-15, 6.162829129646559601, 29.84265806414256517 ) ) ;
#818 = CARTESIAN_POINT ( 'NONE',  ( 25.84449999999999292, 4.947708331599029563, 14.92132903207129502 ) ) ;
#819 = VECTOR ( 'NONE', #949, 1000.000000000000000 ) ;
#820 = DIRECTION ( 'NONE',  ( 0.000000000000000000, -1.000000000000000000, 0.000000000000000000 ) ) ;
#821 = ORIENTED_EDGE ( 'NONE', *, *, #2343, .T. ) ;
#822 = VERTEX_POINT ( 'NONE', #2448 ) ;
#823 = ADVANCED_FACE ( 'NONE', ( #3451 ), #2786, .F. ) ;
#824 = CARTESIAN_POINT ( 'NONE',  ( -25.84450000000000358, 2.216528885568044061, 14.92132903207127370 ) ) ;
#825 = CARTESIAN_POINT ( 'NONE',  ( -47.00000000000000000, 0.000000000000000000, 10.00000000000000533 ) ) ;
#826 =( BOUNDED_CURVE ( )  B_SPLINE_CURVE ( 2, ( #1183, #4084, #4447, #743, #384, #23, #2237, #1919, #3041 ),
 .UNSPECIFIED., .F., .F. ) 
 B_SPLINE_CURVE_WITH_KNOTS ( ( 3, 2, 2, 2, 3 ),
 ( 0.4375000000000000000, 0.4444444444444444198, 0.4583333333333333148, 0.4722222222222222099, 0.4791666666666666852 ),
 .UNSPECIFIED. ) 
 CURVE ( )  GEOMETRIC_REPRESENTATION_ITEM ( )  RATIONAL_B_SPLINE_CURVE ( ( 0.9330127018922194093, 0.9330127018922194093, 1.000000000000000000, 0.8660254037844387076, 1.000000000000000000, 0.8660254037844387076, 1.000000000000000000, 0.9330127018922190762, 0.9330127018922194093 ) ) 
 REPRESENTATION_ITEM ( '' )  );
#827 = CARTESIAN_POINT ( 'NONE',  ( 25.84449999999999292, 1.193270831425600198, 14.92132903207129679 ) ) ;
#828 = CARTESIAN_POINT ( 'NONE',  ( -6.925012903786146978, 1.457107956198960386, -25.84450000000000358 ) ) ;
#829 = ORIENTED_EDGE ( 'NONE', *, *, #1146, .T. ) ;
#830 = AXIS2_PLACEMENT_3D ( 'NONE', #93, #3062, #2698 ) ;
#831 = LINE ( 'NONE', #4094, #2303 ) ;
#832 = CARTESIAN_POINT ( 'NONE',  ( 12.75039808468750380, 6.178020832466181389, -22.08433729940765033 ) ) ;
#833 = CARTESIAN_POINT ( 'NONE',  ( -12.92225000000001245, 3.598333333333333606, 22.38199354810691943 ) ) ;
#834 = CARTESIAN_POINT ( 'NONE',  ( -12.92225000000001245, 2.883958331599029812, 22.38199354810691943 ) ) ;
#835 = CARTESIAN_POINT ( 'NONE',  ( 47.00000000000000000, 12.00000000000000000, -42.00000000000000000 ) ) ;
#836 = EDGE_CURVE ( 'NONE', #410, #1032, #2820, .T. ) ;
#837 = CARTESIAN_POINT ( 'NONE',  ( -6.925012903786154084, 1.377732954464657045, -25.84450000000000003 ) ) ;
#838 = CARTESIAN_POINT ( 'NONE',  ( -25.84450000000000358, 2.196041664932363524, 14.92132903207127370 ) ) ;
#839 = CARTESIAN_POINT ( 'NONE',  ( 12.75039808468748248, 2.632604165799514728, 22.08433729940766099 ) ) ;
#840 = CIRCLE ( 'NONE', #528, 3.000000000000006217 ) ;
#841 = CARTESIAN_POINT ( 'NONE',  ( 12.92225000000000357, 2.010833333333333250, -22.38199354810692299 ) ) ;
#842 = AXIS2_PLACEMENT_3D ( 'NONE', #4560, #2254, #4538 ) ;
#843 = ORIENTED_EDGE ( 'NONE', *, *, #874, .F. ) ;
#844 = DIRECTION ( 'NONE',  ( 0.000000000000000000, -1.000000000000000000, 0.000000000000000000 ) ) ;
#845 = CARTESIAN_POINT ( 'NONE',  ( -25.84449999999999292, 4.046162462979894237, -14.92132903207128969 ) ) ;
#846 = CARTESIAN_POINT ( 'NONE',  ( 47.00000000000000000, 0.000000000000000000, 46.99999999999999289 ) ) ;
#847 = VERTEX_POINT ( 'NONE', #572 ) ;
#848 = VERTEX_POINT ( 'NONE', #3475 ) ;
#849 = CARTESIAN_POINT ( 'NONE',  ( 25.50079616937499694, 7.190251766661416077, -1.895919150227358907 ) ) ;
#850 = CARTESIAN_POINT ( 'NONE',  ( 25.84449999999999292, 1.793195552234710277, 14.92132903207129679 ) ) ;
#851 = CARTESIAN_POINT ( 'NONE',  ( 25.50079616937499338, 3.479270832466181851, 14.72289153293844777 ) ) ;
#852 = CARTESIAN_POINT ( 'NONE',  ( -5.482007351445170888E-15, 4.897437498092267028, 29.84265806414256517 ) ) ;
#853 = DIRECTION ( 'NONE',  ( 0.000000000000000000, -1.000000000000000000, 0.000000000000000000 ) ) ;
#854 = DIRECTION ( 'NONE',  ( 0.000000000000000000, -1.000000000000000000, 0.000000000000000000 ) ) ;
#855 = DIRECTION ( 'NONE',  ( 0.000000000000000000, -1.000000000000000000, 0.000000000000000000 ) ) ;
#856 = CARTESIAN_POINT ( 'NONE',  ( 1.803034199000671860E-15, 6.230937499132847890, -29.44578306587686711 ) ) ;
#857 = CARTESIAN_POINT ( 'NONE',  ( -5.482007351445170888E-15, 2.301874998265696082, 29.84265806414256517 ) ) ;
#858 = DIRECTION ( 'NONE',  ( 0.000000000000000000, 0.000000000000000000, -1.000000000000000000 ) ) ;
#859 = CARTESIAN_POINT ( 'NONE',  ( -1.069080835302379631E-14, 1.031874998265696508, 25.84449999999999648 ) ) ;
#860 = CARTESIAN_POINT ( 'NONE',  ( 43.00000000000000000, 7.000000000000000000, -12.50000000000000000 ) ) ;
#861 = CARTESIAN_POINT ( 'NONE',  ( -12.92224999999999469, 3.942291664932363382, -22.38199354810692654 ) ) ;
#862 = CARTESIAN_POINT ( 'NONE',  ( 1.803034199000671860E-15, 5.437187499132847712, -29.44578306587686711 ) ) ;
#863 = CARTESIAN_POINT ( 'NONE',  ( 12.92224999999998225, 1.164166666666666572, 22.38199354810693364 ) ) ;
#864 = ORIENTED_EDGE ( 'NONE', *, *, #4379, .F. ) ;
#865 = CARTESIAN_POINT ( 'NONE',  ( 25.84450000000000358, 4.418541664932363666, -14.92132903207128081 ) ) ;
#866 = CARTESIAN_POINT ( 'NONE',  ( -25.84450000000000358, 6.691995796313227274, 14.92132903207127370 ) ) ;
#867 = CARTESIAN_POINT ( 'NONE',  ( 25.84450000000000358, 6.958541664932363702, -14.92132903207128081 ) ) ;
#868 = ORIENTED_EDGE ( 'NONE', *, *, #669, .F. ) ;
#869 = ORIENTED_EDGE ( 'NONE', *, *, #2925, .F. ) ;
#870 = CARTESIAN_POINT ( 'NONE',  ( 25.56035742900152385, 7.000000000000000000, -3.821820031305311005 ) ) ;
#871 = CARTESIAN_POINT ( 'NONE',  ( -25.84450000000000003, 4.068612218901376920, -3.165038420056376872E-15 ) ) ;
#872 = EDGE_CURVE ( 'NONE', #2041, #4781, #3511, .T. ) ;
#873 = CARTESIAN_POINT ( 'NONE',  ( -5.409102597002015186E-15, 4.008437499132847748, 29.44578306587686711 ) ) ;
#874 = EDGE_CURVE ( 'NONE', #92, #3978, #3384, .T. ) ;
#875 = CARTESIAN_POINT ( 'NONE',  ( 12.92224999999998225, 4.315354164758933742, 22.38199354810693364 ) ) ;
#876 = FACE_OUTER_BOUND ( 'NONE', #4580, .T. ) ;
#877 = LINE ( 'NONE', #1976, #1503 ) ;
#878 = VECTOR ( 'NONE', #1542, 1000.000000000000000 ) ;
#879 = CARTESIAN_POINT ( 'NONE',  ( 12.92225000000000357, 6.376458331599029528, -22.38199354810692299 ) ) ;
#880 = AXIS2_PLACEMENT_3D ( 'NONE', #3509, #3218, #2777 ) ;
#881 = CARTESIAN_POINT ( 'NONE',  ( 25.50079616937500049, 7.349001766502018640, -1.895919105878707045 ) ) ;
#882 = CARTESIAN_POINT ( 'NONE',  ( 25.84450000000000003, 1.878541664932363187, -14.92132903207127725 ) ) ;
#883 = CARTESIAN_POINT ( 'NONE',  ( 27.33974596215881547, 12.00000000000000000, 67.35382907247610262 ) ) ;
#884 = CARTESIAN_POINT ( 'NONE',  ( -67.00000000000000000, 12.00000000000000000, -4.950000000000007283 ) ) ;
#885 = VECTOR ( 'NONE', #4014, 1000.000000000000000 ) ;
#886 = CARTESIAN_POINT ( 'NONE',  ( 12.75039808468748248, 1.362604165799514933, 22.08433729940766099 ) ) ;
#887 = CARTESIAN_POINT ( 'NONE',  ( -25.84450000000000003, 2.143124998265696579, -3.165038420056376872E-15 ) ) ;
#888 = CARTESIAN_POINT ( 'NONE',  ( 12.75039808468748248, 4.537604165799514533, 22.08433729940766099 ) ) ;
#889 = CARTESIAN_POINT ( 'NONE',  ( 25.50079616937500049, 7.183437499132847570, 0.000000000000000000 ) ) ;
#890 = ORIENTED_EDGE ( 'NONE', *, *, #3059, .F. ) ;
#891 = CARTESIAN_POINT ( 'NONE',  ( 0.000000000000000000, 12.00000000000000000, 0.000000000000000000 ) ) ;
#892 = CARTESIAN_POINT ( 'NONE',  ( 12.92224999999998225, 6.850745796313227665, 22.38199354810693364 ) ) ;
#893 = CARTESIAN_POINT ( 'NONE',  ( 25.50079616937500049, 0.1984374991328482218, 0.000000000000000000 ) ) ;
#894 = AXIS2_PLACEMENT_3D ( 'NONE', #1486, #3438, #1873 ) ;
#895 = EDGE_LOOP ( 'NONE', ( #1504, #1451, #4507, #4311 ) ) ;
#896 = EDGE_CURVE ( 'NONE', #635, #2386, #506, .T. ) ;
#897 = AXIS2_PLACEMENT_3D ( 'NONE', #803, #2298, #2970 ) ;
#898 = DIRECTION ( 'NONE',  ( 0.000000000000000000, -1.000000000000000000, 0.000000000000000000 ) ) ;
#899 = CARTESIAN_POINT ( 'NONE',  ( -12.92225000000001245, 1.634445552234710108, 22.38199354810691943 ) ) ;
#900 = CARTESIAN_POINT ( 'NONE',  ( 12.75039808468748248, 4.061354165799515137, 22.08433729940766099 ) ) ;
#901 = CARTESIAN_POINT ( 'NONE',  ( 25.84450000000000003, 6.326187498092266992, 0.000000000000000000 ) ) ;
#902 = CARTESIAN_POINT ( 'NONE',  ( 0.000000000000000000, 12.00000000000000000, 0.000000000000000000 ) ) ;
#903 = DIRECTION ( 'NONE',  ( 0.000000000000000000, -1.000000000000000000, 0.000000000000000000 ) ) ;
#904 = CARTESIAN_POINT ( 'NONE',  ( -5.482007351445170888E-15, 1.666874998265696295, 29.84265806414256517 ) ) ;
#905 = DIRECTION ( 'NONE',  ( 0.000000000000000000, 1.000000000000000000, 0.000000000000000000 ) ) ;
#906 = CARTESIAN_POINT ( 'NONE',  ( -1.069080835302379631E-14, 1.666874998265696295, 25.84449999999999648 ) ) ;
#907 = EDGE_CURVE ( 'NONE', #596, #4547, #1689, .T. ) ;
#908 = CARTESIAN_POINT ( 'NONE',  ( 1.008654527220071289E-13, 6.826250000000001705, 25.84450000000000003 ) ) ;
#909 = CARTESIAN_POINT ( 'NONE',  ( -25.84450000000000003, 4.683124998265696171, -3.165038420056376872E-15 ) ) ;
#910 = DIRECTION ( 'NONE',  ( 0.000000000000000000, 0.000000000000000000, -1.000000000000000000 ) ) ;
#911 = CARTESIAN_POINT ( 'NONE',  ( -12.92225000000001245, 2.328333333333333144, 22.38199354810691943 ) ) ;
#912 = EDGE_CURVE ( 'NONE', #1326, #1157, #1902, .T. ) ;
#913 = ORIENTED_EDGE ( 'NONE', *, *, #659, .T. ) ;
#914 = PERSON_AND_ORGANIZATION_ROLE ( 'creator' ) ;
#915 = CARTESIAN_POINT ( 'NONE',  ( 12.92225000000000357, 3.887412462979893402, -22.38199354810692299 ) ) ;
#916 = DIRECTION ( 'NONE',  ( 0.000000000000000000, 0.000000000000000000, -1.000000000000000000 ) ) ;
#917 = VERTEX_POINT ( 'NONE', #3500 ) ;
#918 = VECTOR ( 'NONE', #2142, 1000.000000000000000 ) ;
#919 = CARTESIAN_POINT ( 'NONE',  ( 25.33374073401181903, 7.131427065438696644, -3.787935989317809060 ) ) ;
#920 = CARTESIAN_POINT ( 'NONE',  ( 25.84450000000000003, 3.804028885568042639, -14.92132903207127725 ) ) ;
#921 = CARTESIAN_POINT ( 'NONE',  ( 25.50079616937499694, 3.585104165799515297, -14.72289153293843178 ) ) ;
#922 = CARTESIAN_POINT ( 'NONE',  ( -12.92224999999999469, 4.632854164758933635, -22.38199354810692654 ) ) ;
#923 = CYLINDRICAL_SURFACE ( 'NONE', #2980, 25.84450000000000003 ) ;
#924 = CARTESIAN_POINT ( 'NONE',  ( -6.925012903786160301, 1.082892043801039428, 25.84449999999999648 ) ) ;
#925 = CARTESIAN_POINT ( 'NONE',  ( -25.84449999999999292, 3.360208331599029652, -14.92132903207128969 ) ) ;
#926 = DIRECTION ( 'NONE',  ( -0.000000000000000000, -1.000000000000000000, -0.000000000000000000 ) ) ;
#927 = DIRECTION ( 'NONE',  ( 0.000000000000000000, 1.000000000000000000, 0.000000000000000000 ) ) ;
#928 = CARTESIAN_POINT ( 'NONE',  ( 12.75039808468748248, 2.632604165799514728, 22.08433729940766099 ) ) ;
#929 = CARTESIAN_POINT ( 'NONE',  ( -12.92224999999999469, 2.672291664932363364, -22.38199354810692654 ) ) ;
#930 = CARTESIAN_POINT ( 'NONE',  ( 1.803034199000671860E-15, 6.707187499132848174, -29.44578306587686711 ) ) ;
#931 = CARTESIAN_POINT ( 'NONE',  ( 12.92224999999998225, 2.434166666666666590, 22.38199354810693364 ) ) ;
#932 = ADVANCED_FACE ( 'NONE', ( #4291 ), #3488, .F. ) ;
#933 = EDGE_LOOP ( 'NONE', ( #3839, #721, #1839, #3276 ) ) ;
#934 = PERSON_AND_ORGANIZATION ( #3124, #1840 ) ;
#935 = CARTESIAN_POINT ( 'NONE',  ( -25.84450000000000003, 2.857500000000000373, -3.165038420056376872E-15 ) ) ;
#936 = CARTESIAN_POINT ( 'NONE',  ( 12.92225000000000357, 7.011458331599029314, -22.38199354810692299 ) ) ;
#937 = ORIENTED_EDGE ( 'NONE', *, *, #3204, .F. ) ;
#938 = DIRECTION ( 'NONE',  ( 0.000000000000000000, 1.000000000000000000, 0.000000000000000000 ) ) ;
#939 = CARTESIAN_POINT ( 'NONE',  ( -25.84449999999999292, 5.285695552234709993, -14.92132903207128969 ) ) ;
#940 = CARTESIAN_POINT ( 'NONE',  ( 12.75039808468748248, 2.791354165799515119, 22.08433729940766099 ) ) ;
#941 = CARTESIAN_POINT ( 'NONE',  ( -25.84450000000000358, 3.521604164758933564, 14.92132903207127370 ) ) ;
#942 = ORIENTED_EDGE ( 'NONE', *, *, #4561, .T. ) ;
#943 = CARTESIAN_POINT ( 'NONE',  ( 2.755455298081544778E-15, 12.00000000000000000, 12.50000000000000000 ) ) ;
#944 = CARTESIAN_POINT ( 'NONE',  ( -12.92224999999999469, 2.037291664932363133, -22.38199354810692654 ) ) ;
#945 = DIRECTION ( 'NONE',  ( 0.000000000000000000, 1.000000000000000000, 0.000000000000000000 ) ) ;
#946 = CARTESIAN_POINT ( 'NONE',  ( 30.14002092558096280, 0.000000000000000000, -30.00000000000000000 ) ) ;
#947 = CARTESIAN_POINT ( 'NONE',  ( -12.75039808468749492, 1.045104165799515039, -22.08433729940765033 ) ) ;
#948 = CARTESIAN_POINT ( 'NONE',  ( 25.50079616937499338, 0.9392708324661815933, 14.72289153293844777 ) ) ;
#949 = DIRECTION ( 'NONE',  ( -1.000000000000000000, 0.000000000000000000, 1.476360405086644309E-16 ) ) ;
#950 = CARTESIAN_POINT ( 'NONE',  ( 25.84449999999999292, 3.757083333333333552, 14.92132903207129679 ) ) ;
#951 = EDGE_CURVE ( 'NONE', #1477, #640, #4008, .T. ) ;
#952 = AXIS2_PLACEMENT_3D ( 'NONE', #3395, #4123, #858 ) ;
#953 = EDGE_CURVE ( 'NONE', #1920, #2770, #4509, .T. ) ;
#954 = VERTEX_POINT ( 'NONE', #2302 ) ;
#955 = COORDINATED_UNIVERSAL_TIME_OFFSET ( 8, 0, .AHEAD. ) ;
#956 = CARTESIAN_POINT ( 'NONE',  ( -5.482007351445170888E-15, 2.381250000000000089, 29.84265806414256517 ) ) ;
#957 = ORIENTED_EDGE ( 'NONE', *, *, #691, .T. ) ;
#958 = EDGE_CURVE ( 'NONE', #822, #1928, #10, .T. ) ;
#959 = CARTESIAN_POINT ( 'NONE',  ( 6.925012903786164742, 3.044607956198960963, 25.84449999999998937 ) ) ;
#960 = CARTESIAN_POINT ( 'NONE',  ( -12.92225000000001245, 6.714445552234710846, 22.38199354810691943 ) ) ;
#961 = CARTESIAN_POINT ( 'NONE',  ( 12.75039808468748248, 7.236354165799514959, 22.08433729940766099 ) ) ;
#962 = CARTESIAN_POINT ( 'NONE',  ( -12.75039808468751268, 5.860520832466181496, 22.08433729940764678 ) ) ;
#963 = CARTESIAN_POINT ( 'NONE',  ( -29.99999999999968381, -0.004199999999999343148, -30.14002092558127899 ) ) ;
#964 = DIRECTION ( 'NONE',  ( 0.000000000000000000, 0.000000000000000000, 1.000000000000000000 ) ) ;
#965 = ADVANCED_FACE ( 'NONE', ( #3371 ), #2924, .F. ) ;
#966 = CARTESIAN_POINT ( 'NONE',  ( -5.409102597002015975E-15, 2.738437499132848618, 29.44578306587686711 ) ) ;
#967 = CARTESIAN_POINT ( 'NONE',  ( -25.84450000000000713, 1.005416666666666625, 14.92132903207127370 ) ) ;
#968 = CARTESIAN_POINT ( 'NONE',  ( 12.92225000000000357, 5.106458331599030842, -22.38199354810692299 ) ) ;
#969 = CARTESIAN_POINT ( 'NONE',  ( 1.008654527220071289E-13, 6.826250000000001705, 25.84450000000000003 ) ) ;
#970 = CARTESIAN_POINT ( 'NONE',  ( -25.50079616937499338, 1.098020832466181540, -14.72289153293844244 ) ) ;
#971 = CARTESIAN_POINT ( 'NONE',  ( -25.50079616937499338, 1.256770832466181709, -14.72289153293844244 ) ) ;
#972 = CARTESIAN_POINT ( 'NONE',  ( -12.92225000000001245, 3.518958331599030043, 22.38199354810691943 ) ) ;
#973 = EDGE_CURVE ( 'NONE', #456, #4571, #3330, .T. ) ;
#974 = CARTESIAN_POINT ( 'NONE',  ( -12.92225000000001245, 4.868333333333333179, 22.38199354810691943 ) ) ;
#975 = EDGE_LOOP ( 'NONE', ( #4165, #462, #1445, #2995 ) ) ;
#976 = CALENDAR_DATE ( 2026, 7, 5 ) ;
#977 = CARTESIAN_POINT ( 'NONE',  ( 25.84449999999999292, 1.217083333333333295, 14.92132903207129679 ) ) ;
#978 = CARTESIAN_POINT ( 'NONE',  ( 25.50079616937499694, 2.791354165799515119, -14.72289153293843178 ) ) ;
#979 = ORIENTED_EDGE ( 'NONE', *, *, #4288, .T. ) ;
#980 = AXIS2_PLACEMENT_3D ( 'NONE', #3772, #440, #2652 ) ;
#981 = FACE_BOUND ( 'NONE', #437, .T. ) ;
#982 = CARTESIAN_POINT ( 'NONE',  ( -25.84450000000000003, 5.338612218901377382, -3.165038420056376872E-15 ) ) ;
#983 = CARTESIAN_POINT ( 'NONE',  ( 1.803034199000671860E-15, 0.9921874991328482052, -29.44578306587686711 ) ) ;
#984 = CARTESIAN_POINT ( 'NONE',  ( 38.68246803571013004, 12.00000000000000000, 47.00000000000000000 ) ) ;
#985 = DIRECTION ( 'NONE',  ( 0.000000000000000000, 0.000000000000000000, -1.000000000000000000 ) ) ;
#986 = CIRCLE ( 'NONE', #3411, 25.84450000000000003 ) ;
#987 = EDGE_CURVE ( 'NONE', #789, #1580, #3975, .T. ) ;
#988 = DIRECTION ( 'NONE',  ( -0.000000000000000000, -1.000000000000000000, -0.000000000000000000 ) ) ;
#989 = AXIS2_PLACEMENT_3D ( 'NONE', #3582, #1339, #3129 ) ;
#990 = CARTESIAN_POINT ( 'NONE',  ( 25.50079616937499338, 0.9392708324661815933, 14.72289153293844777 ) ) ;
#991 = DIRECTION ( 'NONE',  ( 0.000000000000000000, 0.000000000000000000, -1.000000000000000000 ) ) ;
#992 = CARTESIAN_POINT ( 'NONE',  ( 12.92225000000000357, 4.471458331599030167, -22.38199354810692299 ) ) ;
#993 = CARTESIAN_POINT ( 'NONE',  ( 15.58845726812509191, 12.00000000000000000, 47.00000000000000000 ) ) ;
#994 = CARTESIAN_POINT ( 'NONE',  ( 12.75039808468748248, 3.902604165799515190, 22.08433729940766099 ) ) ;
#995 = PLANE ( 'NONE',  #4473 ) ;
#996 = CARTESIAN_POINT ( 'NONE',  ( -25.84450000000000003, 6.588124998265696419, -3.165038420056376872E-15 ) ) ;
#997 = DIRECTION ( 'NONE',  ( 0.000000000000000000, -1.000000000000000000, 0.000000000000000000 ) ) ;
#998 = CARTESIAN_POINT ( 'NONE',  ( 25.84450000000000003, 6.402916666666668810, -14.92132903207127725 ) ) ;
#999 = ORIENTED_EDGE ( 'NONE', *, *, #474, .T. ) ;
#1000 = CARTESIAN_POINT ( 'NONE',  ( -12.75039808468749492, 5.013854165799514817, -22.08433729940765033 ) ) ;
#1001 = APPROVAL_ROLE ( '' ) ;
#1002 = CARTESIAN_POINT ( 'NONE',  ( 1.827335783815056963E-15, 3.333749999999999769, -29.84265806414256517 ) ) ;
#1003 = CARTESIAN_POINT ( 'NONE',  ( 25.50079616937499338, 0.7805208324661815356, 14.72289153293844777 ) ) ;
#1004 = EDGE_LOOP ( 'NONE', ( #1915, #1466, #1132, #503 ) ) ;
#1005 = ORIENTED_EDGE ( 'NONE', *, *, #2556, .F. ) ;
#1006 = CARTESIAN_POINT ( 'NONE',  ( 4.508732218449166627E-14, 3.016250000000000320, 25.84449999999999648 ) ) ;
#1007 = CARTESIAN_POINT ( 'NONE',  ( -25.84450000000000358, 4.756528885568042320, 14.92132903207127370 ) ) ;
#1008 = CARTESIAN_POINT ( 'NONE',  ( -12.75039808468749492, 1.045104165799515039, -22.08433729940765033 ) ) ;
#1009 = CARTESIAN_POINT ( 'NONE',  ( 3.253724281355068545E-15, 5.794374998265696242, -25.84450000000000003 ) ) ;
#1010 = DIRECTION ( 'NONE',  ( 0.000000000000000000, 1.000000000000000000, 0.000000000000000000 ) ) ;
#1011 = CARTESIAN_POINT ( 'NONE',  ( 25.56035792964290465, 7.554760384716448840, -3.821816683011026949 ) ) ;
#1012 = ORIENTED_EDGE ( 'NONE', *, *, #1014, .T. ) ;
#1013 = EDGE_CURVE ( 'NONE', #4698, #2586, #4098, .T. ) ;
#1014 = EDGE_CURVE ( 'NONE', #3337, #2806, #1438, .T. ) ;
#1015 = CARTESIAN_POINT ( 'NONE',  ( 25.50079616937499338, 2.844270832466181176, 14.72289153293844777 ) ) ;
#1016 = DIRECTION ( 'NONE',  ( 0.000000000000000000, -1.000000000000000000, -0.000000000000000000 ) ) ;
#1017 = CARTESIAN_POINT ( 'NONE',  ( 25.84449999999999292, 6.852708331599029812, 14.92132903207129679 ) ) ;
#1018 = DIRECTION ( 'NONE',  ( 0.4999999999999997224, 0.000000000000000000, -0.8660254037844388186 ) ) ;
#1019 = CARTESIAN_POINT ( 'NONE',  ( 25.50079616937499338, 4.590520832466181922, 14.72289153293844777 ) ) ;
#1020 = DIRECTION ( 'NONE',  ( 0.000000000000000000, 0.000000000000000000, -1.000000000000000000 ) ) ;
#1021 = CARTESIAN_POINT ( 'NONE',  ( 12.92224999999998225, 5.529791664932363737, 22.38199354810693364 ) ) ;
#1022 = CARTESIAN_POINT ( 'NONE',  ( -25.84450000000000003, 3.492500000000000160, -3.165038420056376872E-15 ) ) ;
#1023 = ADVANCED_FACE ( 'NONE', ( #1957 ), #520, .F. ) ;
#1024 = VERTEX_POINT ( 'NONE', #906 ) ;
#1025 = CARTESIAN_POINT ( 'NONE',  ( -25.50079616937500759, 4.537604165799514533, 14.72289153293842467 ) ) ;
#1026 = CARTESIAN_POINT ( 'NONE',  ( -5.482007351445170888E-15, 3.016250000000000320, 29.84265806414256517 ) ) ;
#1027 = CARTESIAN_POINT ( 'NONE',  ( -12.75039808468751268, 3.161770832466181513, 22.08433729940764678 ) ) ;
#1028 = VECTOR ( 'NONE', #3990, 1000.000000000000000 ) ;
#1029 = CC_DESIGN_PERSON_AND_ORGANIZATION_ASSIGNMENT ( #210, #4289, ( #1225 ) ) ;
#1030 = VERTEX_POINT ( 'NONE', #543 ) ;
#1031 =( BOUNDED_SURFACE ( )  B_SPLINE_SURFACE ( 1, 2, ( 
 ( #362, #1842, #1114, #3723, #4503, #2601, #1532, #747, #2991, #412, #4138, #4478, #3746, #1896, #51, #1164, #3017, #4161, #4549, #2339, #2364, #1215, #2705, #2022, #486, #3818, #1627, #3867, #4599, #2772, #3480, #3844, #899, #4184, #1285, #850, #2677, #512, #3889, #3504, #1649, #554, #4229, #824, #3120, #1581, #151, #535, #2043, #1971, #2751, #2388, #3455, #4252, #1669, #1188, #4526, #1998, #3069, #1261, #3526, #194, #125, #172, #2730, #2316, #3797, #1605, #3094, #3142, #4620, #4575, #464, #920, #1240, #1947, #4206, #3433, #871, #2411, #99, #576, #3932, #643, #2452, #3909, #3592, #599, #1735, #260, #3163, #1007, #3231, #4295, #3184, #4368, #2089, #2522, #2858, #4706, #4344, #939, #982, #2067, #1399, #1760, #4642, #4319, #1035, #1713, #620, #3572, #1377, #4730, #236, #3208, #4662, #1327, #2159, #2808, #3548, #4682, #4010, #3645, #2833, #1352, #4274, #2473, #960, #3955, #308, #2880, #2107, #1306, #667 ),
 ( #2135, #3980, #2789, #2430, #2496, #215, #3617, #284, #1693, #3256, #4081, #3765, #1835, #695, #2546, #3010, #45, #2908, #1888, #4395, #1861, #1447, #791, #382, #2647, #1526, #741, #4445, #2984, #4783, #3381, #3306, #1061, #3356, #2235, #4499, #1159, #4133, #2211, #1783, #2287, #717, #3279, #4036, #2186, #3668, #21, #4756, #2959, #3717, #4057, #2935, #1499, #3691, #4421, #1423, #1473, #333, #4107, #768, #2594, #1810, #357, #1084, #2621, #4471, #1108, #2261, #1134, #2569, #3741, #3332, #4808, #406, #915, #3813, #4543, #845, #118, #1235, #1964, #3862, #2018, #3064, #1279, #94, #433, #2406, #505, #1917, #1209, #4246, #2699, #3039, #4521, #1601, #458, #481, #3404, #72, #145, #530, #1554, #3791, #3450, #1181, #4178, #3137, #2672, #3499, #1576, #1943, #4226, #3837, #2746, #2768, #4155, #817, #3474, #2311, #3428, #168, #3089, #2333, #4569, #2724, #4200, #866, #1643, #2358, #892, #1992, #1622, #4594, #4615 ),
 ( #3116, #1257, #2384, #3202, #2426, #3951, #3248, #4363, #3903, #2853, #2084, #3519, #1664, #4658, #4269, #1301, #1323, #1369, #3179, #4637, #4313, #2804, #2468, #977, #3885, #1730, #616, #211, #571, #278, #4290, #4725, #3588, #2103, #253, #3158, #1709, #2785, #2129, #2490, #550, #232, #1753, #2447, #1348, #956, #3225, #637, #3928, #594, #2062, #3544, #2876, #1688, #935, #3567, #1394, #1026, #4677, #2828, #189, #4700, #4339, #1002, #2040, #3611, #3973, #3078, #833, #1541, #2154, #4779, #4556, #1567, #3418, #4168, #4002, #2659, #2903, #4511, #447, #2517, #1905, #60, #662, #2636, #1417, #3274, #3804, #2324, #3639, #2685, #302, #4144, #2179, #1588, #1171, #3440, #1778, #3394, #1955, #3052, #4533, #107, #2300, #4750, #805, #4389, #3027, #1932, #1056, #3663, #3781, #85, #328, #471, #2540, #4031, #688, #1197, #1803, #3300, #1442, #2929, #4416, #1148, #780, #4122, #2274, #3753, #420, #1677, #2027, #157, #585 ),
 ( #4191, #1632, #2794, #1222, #2394, #3918, #4605, #3508, #3126, #2776, #4280, #1268, #518, #1247, #4213, #224, #2737, #133, #2758, #2437, #1701, #904, #4236, #2347, #541, #882, #3875, #3191, #944, #2373, #2713, #2075, #178, #857, #3489, #3826, #200, #2051, #3557, #495, #1291, #1612, #3147, #3894, #1980, #1654, #4626, #3463, #4258, #3104, #4583, #3851, #2006, #925, #1312, #2417, #559, #3532, #3169, #4649, #702, #2817, #651, #4042, #3653, #1792, #2194, #4377, #4303, #1769, #1720, #293, #4018, #3676, #992, #2890, #1044, #2480, #4402, #1818, #1336, #4669, #3989, #3217, #4739, #341, #968, #4691, #316, #2867, #2459, #3941, #627, #3963, #3287, #2144, #3599, #606, #2530, #267, #2097, #1743, #3579, #3238, #1430, #243, #1361, #2115, #2169, #4714, #2841, #3264, #1383, #1407, #676, #4328, #4766, #2918, #4353, #1017, #1068, #2504, #3626, #2554, #53, #3021, #1091, #1142, #4064, #1561, #1925, #4115, #2243, #2679, #1534 ),
 ( #4163, #80, #3725, #466, #3046, #390, #1191, #725, #2577, #2220, #1898, #827, #4480, #414, #749, #2966, #3390, #1868, #1116, #4791, #2993, #3699, #798, #2295, #775, #364, #3364, #2318, #4140, #3748, #2629, #3774, #1165, #3799, #4505, #4528, #4429, #3413, #3314, #28, #2603, #1509, #2269, #2654, #442, #1455, #2943, #4090, #1845, #4454, #3340, #3, #1481, #3912, #4578, #941, #1242, #4551, #1217, #3122, #1973, #514, #3435, #2432, #1651, #556, #1950, #488, #153, #101, #875, #4644, #1583, #2045, #1607, #3457, #922, #537, #4254, #2791, #3072, #852, #174, #4186, #2707, #1673, #2001, #3846, #2341, #2732, #3821, #4601, #3528, #128, #2413, #3482, #3096, #1287, #196, #1263, #1629, #4208, #4276, #3165, #1309, #2366, #2754, #4231, #901, #2390, #3869, #3891, #2024, #3506, #3144, #2774, #4623, #3648, #4347, #2139, #287, #3187, #3234, #1330, #311, #4013, #580, #1738, #3281, #3958, #2861, #4322, #3621, #2162, #2476 ) ),
 .UNSPECIFIED., .F., .F., .F. ) 
 B_SPLINE_SURFACE_WITH_KNOTS ( ( 2, 1, 1, 1, 2 ),
 ( 3, 2, 2, 2, 2, 2, 2, 2, 2, 2, 2, 2, 2, 2, 2, 2, 2, 2, 2, 2, 2, 2, 2, 2, 2, 2, 2, 2, 2, 2, 2, 2, 2, 2, 2, 2, 2, 2, 2, 2, 2, 2, 2, 2, 2, 2, 2, 2, 2, 2, 2, 2, 2, 2, 2, 2, 2, 2, 2, 2, 2, 2, 2, 2, 2, 2, 2, 3 ),
 ( -0.1059847582136026617, -0.05115117289926076477, 0.000000000000000000, 1.000000000000000000, 1.100000000000001421 ),
 ( 0.000000000000000000, 0.01388888888888888812, 0.02777777777777777624, 0.04166666666666666435, 0.05555555555555555247, 0.06944444444444444753, 0.08333333333333332871, 0.09722222222222222376, 0.1111111111111111049, 0.1250000000000000000, 0.1388888888888888951, 0.1527777777777777901, 0.1666666666666666574, 0.1805555555555555525, 0.1944444444444444475, 0.2083333333333333426, 0.2222222222222222099, 0.2361111111111111049, 0.2500000000000000000, 0.2638888888888888951, 0.2777777777777777901, 0.2916666666666666852, 0.3055555555555555802, 0.3194444444444444198, 0.3333333333333333148, 0.3472222222222222099, 0.3611111111111111049, 0.3750000000000000000, 0.3888888888888888951, 0.4027777777777777901, 0.4166666666666666852, 0.4305555555555555802, 0.4444444444444444198, 0.4583333333333333148, 0.4722222222222222099, 0.4861111111111111049, 0.5000000000000000000, 0.5138888888888888395, 0.5277777777777777901, 0.5416666666666666297, 0.5555555555555555802, 0.5694444444444444198, 0.5833333333333333703, 0.5972222222222222099, 0.6111111111111111605, 0.6250000000000000000, 0.6388888888888888395, 0.6527777777777777901, 0.6666666666666666297, 0.6805555555555555802, 0.6944444444444444198, 0.7083333333333333703, 0.7222222222222222099, 0.7361111111111111605, 0.7500000000000000000, 0.7638888888888888395, 0.7777777777777777901, 0.7916666666666666297, 0.8055555555555555802, 0.8194444444444444198, 0.8333333333333333703, 0.8472222222222222099, 0.8611111111111111605, 0.8750000000000000000, 0.8888888888888888395, 0.9027777777777777901, 0.9166666666666666297, 0.9186915337345806787 ),
 .UNSPECIFIED. ) 
 GEOMETRIC_REPRESENTATION_ITEM ( )  RATIONAL_B_SPLINE_SURFACE ( (
 ( 1.000000000000000000, 0.8660254037844387076, 1.000000000000000000, 0.8660254037844387076, 1.000000000000000000, 0.8660254037844387076, 1.000000000000000000, 0.8660254037844387076, 1.000000000000000000, 0.8660254037844387076, 1.000000000000000000, 0.8660254037844387076, 1.000000000000000000, 0.8660254037844387076, 1.000000000000000000, 0.8660254037844387076, 1.000000000000000000, 0.8660254037844387076, 1.000000000000000000, 0.8660254037844387076, 1.000000000000000000, 0.8660254037844387076, 1.000000000000000000, 0.8660254037844387076, 1.000000000000000000, 0.8660254037844387076, 1.000000000000000000, 0.8660254037844387076, 1.000000000000000000, 0.8660254037844387076, 1.000000000000000000, 0.8660254037844387076, 1.000000000000000000, 0.8660254037844387076, 1.000000000000000000, 0.8660254037844387076, 1.000000000000000000, 0.8660254037844387076, 1.000000000000000000, 0.8660254037844387076, 1.000000000000000000, 0.8660254037844387076, 1.000000000000000000, 0.8660254037844387076, 1.000000000000000000, 0.8660254037844387076, 1.000000000000000000, 0.8660254037844387076, 1.000000000000000000, 0.8660254037844387076, 1.000000000000000000, 0.8660254037844387076, 1.000000000000000000, 0.8660254037844387076, 1.000000000000000000, 0.8660254037844387076, 1.000000000000000000, 0.8660254037844387076, 1.000000000000000000, 0.8660254037844387076, 1.000000000000000000, 0.8660254037844387076, 1.000000000000000000, 0.8660254037844387076, 1.000000000000000000, 0.8660254037844387076, 1.000000000000000000, 0.8660254037844387076, 1.000000000000000000, 0.8660254037844387076, 1.000000000000000000, 0.8660254037844387076, 1.000000000000000000, 0.8660254037844387076, 1.000000000000000000, 0.8660254037844387076, 1.000000000000000000, 0.8660254037844387076, 1.000000000000000000, 0.8660254037844387076, 1.000000000000000000, 0.8660254037844387076, 1.000000000000000000, 0.8660254037844387076, 1.000000000000000000, 0.8660254037844387076, 1.000000000000000000, 0.8660254037844387076, 1.000000000000000000, 0.8660254037844387076, 1.000000000000000000, 0.8660254037844387076, 1.000000000000000000, 0.8660254037844387076, 1.000000000000000000, 0.8660254037844387076, 1.000000000000000000, 0.8660254037844387076, 1.000000000000000000, 0.8660254037844387076, 1.000000000000000000, 0.8660254037844387076, 1.000000000000000000, 0.8660254037844387076, 1.000000000000000000, 0.8660254037844387076, 1.000000000000000000, 0.8660254037844387076, 1.000000000000000000, 0.8660254037844387076, 1.000000000000000000, 0.8660254037844387076, 1.000000000000000000, 0.8660254037844387076, 1.000000000000000000, 0.8660254037844387076, 1.000000000000000000, 0.8660254037844387076, 1.000000000000000000, 0.8660254037844387076, 1.000000000000000000, 0.8660254037844387076, 1.000000000000000000, 0.8660254037844387076, 1.000000000000000000, 0.8660254037844387076, 1.000000000000000000, 0.8660254037844387076, 1.000000000000000000, 0.8660254037844387076, 1.000000000000000000, 0.8660254037844387076, 1.000000000000000000, 0.9804677861573940501, 0.9666307919813501570),
 ( 1.000000000000000000, 0.8660254037844387076, 1.000000000000000000, 0.8660254037844387076, 1.000000000000000000, 0.8660254037844387076, 1.000000000000000000, 0.8660254037844387076, 1.000000000000000000, 0.8660254037844387076, 1.000000000000000000, 0.8660254037844387076, 1.000000000000000000, 0.8660254037844387076, 1.000000000000000000, 0.8660254037844387076, 1.000000000000000000, 0.8660254037844387076, 1.000000000000000000, 0.8660254037844387076, 1.000000000000000000, 0.8660254037844387076, 1.000000000000000000, 0.8660254037844387076, 1.000000000000000000, 0.8660254037844387076, 1.000000000000000000, 0.8660254037844387076, 1.000000000000000000, 0.8660254037844387076, 1.000000000000000000, 0.8660254037844387076, 1.000000000000000000, 0.8660254037844387076, 1.000000000000000000, 0.8660254037844387076, 1.000000000000000000, 0.8660254037844387076, 1.000000000000000000, 0.8660254037844387076, 1.000000000000000000, 0.8660254037844387076, 1.000000000000000000, 0.8660254037844387076, 1.000000000000000000, 0.8660254037844387076, 1.000000000000000000, 0.8660254037844387076, 1.000000000000000000, 0.8660254037844387076, 1.000000000000000000, 0.8660254037844387076, 1.000000000000000000, 0.8660254037844387076, 1.000000000000000000, 0.8660254037844387076, 1.000000000000000000, 0.8660254037844387076, 1.000000000000000000, 0.8660254037844387076, 1.000000000000000000, 0.8660254037844387076, 1.000000000000000000, 0.8660254037844387076, 1.000000000000000000, 0.8660254037844387076, 1.000000000000000000, 0.8660254037844387076, 1.000000000000000000, 0.8660254037844387076, 1.000000000000000000, 0.8660254037844387076, 1.000000000000000000, 0.8660254037844387076, 1.000000000000000000, 0.8660254037844387076, 1.000000000000000000, 0.8660254037844387076, 1.000000000000000000, 0.8660254037844387076, 1.000000000000000000, 0.8660254037844387076, 1.000000000000000000, 0.8660254037844387076, 1.000000000000000000, 0.8660254037844387076, 1.000000000000000000, 0.8660254037844387076, 1.000000000000000000, 0.8660254037844387076, 1.000000000000000000, 0.8660254037844387076, 1.000000000000000000, 0.8660254037844387076, 1.000000000000000000, 0.8660254037844387076, 1.000000000000000000, 0.8660254037844387076, 1.000000000000000000, 0.8660254037844387076, 1.000000000000000000, 0.8660254037844387076, 1.000000000000000000, 0.8660254037844387076, 1.000000000000000000, 0.8660254037844387076, 1.000000000000000000, 0.8660254037844387076, 1.000000000000000000, 0.8660254037844387076, 1.000000000000000000, 0.8660254037844387076, 1.000000000000000000, 0.8660254037844387076, 1.000000000000000000, 0.8660254037844387076, 1.000000000000000000, 0.8660254037844387076, 1.000000000000000000, 0.8660254037844387076, 1.000000000000000000, 0.8660254037844387076, 1.000000000000000000, 0.8660254037844387076, 1.000000000000000000, 0.8660254037844387076, 1.000000000000000000, 0.8660254037844387076, 1.000000000000000000, 0.8660254037844387076, 1.000000000000000000, 0.8660254037844387076, 1.000000000000000000, 0.9804677861573940501, 0.9666307919813501570),
 ( 1.000000000000000000, 0.8660254037844387076, 1.000000000000000000, 0.8660254037844387076, 1.000000000000000000, 0.8660254037844387076, 1.000000000000000000, 0.8660254037844387076, 1.000000000000000000, 0.8660254037844387076, 1.000000000000000000, 0.8660254037844387076, 1.000000000000000000, 0.8660254037844387076, 1.000000000000000000, 0.8660254037844387076, 1.000000000000000000, 0.8660254037844387076, 1.000000000000000000, 0.8660254037844387076, 1.000000000000000000, 0.8660254037844387076, 1.000000000000000000, 0.8660254037844387076, 1.000000000000000000, 0.8660254037844387076, 1.000000000000000000, 0.8660254037844387076, 1.000000000000000000, 0.8660254037844387076, 1.000000000000000000, 0.8660254037844387076, 1.000000000000000000, 0.8660254037844387076, 1.000000000000000000, 0.8660254037844387076, 1.000000000000000000, 0.8660254037844387076, 1.000000000000000000, 0.8660254037844387076, 1.000000000000000000, 0.8660254037844387076, 1.000000000000000000, 0.8660254037844387076, 1.000000000000000000, 0.8660254037844387076, 1.000000000000000000, 0.8660254037844387076, 1.000000000000000000, 0.8660254037844387076, 1.000000000000000000, 0.8660254037844387076, 1.000000000000000000, 0.8660254037844387076, 1.000000000000000000, 0.8660254037844387076, 1.000000000000000000, 0.8660254037844387076, 1.000000000000000000, 0.8660254037844387076, 1.000000000000000000, 0.8660254037844387076, 1.000000000000000000, 0.8660254037844387076, 1.000000000000000000, 0.8660254037844387076, 1.000000000000000000, 0.8660254037844387076, 1.000000000000000000, 0.8660254037844387076, 1.000000000000000000, 0.8660254037844387076, 1.000000000000000000, 0.8660254037844387076, 1.000000000000000000, 0.8660254037844387076, 1.000000000000000000, 0.8660254037844387076, 1.000000000000000000, 0.8660254037844387076, 1.000000000000000000, 0.8660254037844387076, 1.000000000000000000, 0.8660254037844387076, 1.000000000000000000, 0.8660254037844387076, 1.000000000000000000, 0.8660254037844387076, 1.000000000000000000, 0.8660254037844387076, 1.000000000000000000, 0.8660254037844387076, 1.000000000000000000, 0.8660254037844387076, 1.000000000000000000, 0.8660254037844387076, 1.000000000000000000, 0.8660254037844387076, 1.000000000000000000, 0.8660254037844387076, 1.000000000000000000, 0.8660254037844387076, 1.000000000000000000, 0.8660254037844387076, 1.000000000000000000, 0.8660254037844387076, 1.000000000000000000, 0.8660254037844387076, 1.000000000000000000, 0.8660254037844387076, 1.000000000000000000, 0.8660254037844387076, 1.000000000000000000, 0.8660254037844387076, 1.000000000000000000, 0.8660254037844387076, 1.000000000000000000, 0.8660254037844387076, 1.000000000000000000, 0.8660254037844387076, 1.000000000000000000, 0.8660254037844387076, 1.000000000000000000, 0.8660254037844387076, 1.000000000000000000, 0.8660254037844387076, 1.000000000000000000, 0.8660254037844387076, 1.000000000000000000, 0.8660254037844387076, 1.000000000000000000, 0.8660254037844387076, 1.000000000000000000, 0.9804677861573940501, 0.9666307919813501570),
 ( 1.000000000000000000, 0.8660254037844387076, 1.000000000000000000, 0.8660254037844387076, 1.000000000000000000, 0.8660254037844387076, 1.000000000000000000, 0.8660254037844387076, 1.000000000000000000, 0.8660254037844387076, 1.000000000000000000, 0.8660254037844387076, 1.000000000000000000, 0.8660254037844387076, 1.000000000000000000, 0.8660254037844387076, 1.000000000000000000, 0.8660254037844387076, 1.000000000000000000, 0.8660254037844387076, 1.000000000000000000, 0.8660254037844387076, 1.000000000000000000, 0.8660254037844387076, 1.000000000000000000, 0.8660254037844387076, 1.000000000000000000, 0.8660254037844387076, 1.000000000000000000, 0.8660254037844387076, 1.000000000000000000, 0.8660254037844387076, 1.000000000000000000, 0.8660254037844387076, 1.000000000000000000, 0.8660254037844387076, 1.000000000000000000, 0.8660254037844387076, 1.000000000000000000, 0.8660254037844387076, 1.000000000000000000, 0.8660254037844387076, 1.000000000000000000, 0.8660254037844387076, 1.000000000000000000, 0.8660254037844387076, 1.000000000000000000, 0.8660254037844387076, 1.000000000000000000, 0.8660254037844387076, 1.000000000000000000, 0.8660254037844387076, 1.000000000000000000, 0.8660254037844387076, 1.000000000000000000, 0.8660254037844387076, 1.000000000000000000, 0.8660254037844387076, 1.000000000000000000, 0.8660254037844387076, 1.000000000000000000, 0.8660254037844387076, 1.000000000000000000, 0.8660254037844387076, 1.000000000000000000, 0.8660254037844387076, 1.000000000000000000, 0.8660254037844387076, 1.000000000000000000, 0.8660254037844387076, 1.000000000000000000, 0.8660254037844387076, 1.000000000000000000, 0.8660254037844387076, 1.000000000000000000, 0.8660254037844387076, 1.000000000000000000, 0.8660254037844387076, 1.000000000000000000, 0.8660254037844387076, 1.000000000000000000, 0.8660254037844387076, 1.000000000000000000, 0.8660254037844387076, 1.000000000000000000, 0.8660254037844387076, 1.000000000000000000, 0.8660254037844387076, 1.000000000000000000, 0.8660254037844387076, 1.000000000000000000, 0.8660254037844387076, 1.000000000000000000, 0.8660254037844387076, 1.000000000000000000, 0.8660254037844387076, 1.000000000000000000, 0.8660254037844387076, 1.000000000000000000, 0.8660254037844387076, 1.000000000000000000, 0.8660254037844387076, 1.000000000000000000, 0.8660254037844387076, 1.000000000000000000, 0.8660254037844387076, 1.000000000000000000, 0.8660254037844387076, 1.000000000000000000, 0.8660254037844387076, 1.000000000000000000, 0.8660254037844387076, 1.000000000000000000, 0.8660254037844387076, 1.000000000000000000, 0.8660254037844387076, 1.000000000000000000, 0.8660254037844387076, 1.000000000000000000, 0.8660254037844387076, 1.000000000000000000, 0.8660254037844387076, 1.000000000000000000, 0.8660254037844387076, 1.000000000000000000, 0.8660254037844387076, 1.000000000000000000, 0.8660254037844387076, 1.000000000000000000, 0.8660254037844387076, 1.000000000000000000, 0.8660254037844387076, 1.000000000000000000, 0.9804677861573940501, 0.9666307919813501570),
 ( 1.000000000000000000, 0.8660254037844387076, 1.000000000000000000, 0.8660254037844387076, 1.000000000000000000, 0.8660254037844387076, 1.000000000000000000, 0.8660254037844387076, 1.000000000000000000, 0.8660254037844387076, 1.000000000000000000, 0.8660254037844387076, 1.000000000000000000, 0.8660254037844387076, 1.000000000000000000, 0.8660254037844387076, 1.000000000000000000, 0.8660254037844387076, 1.000000000000000000, 0.8660254037844387076, 1.000000000000000000, 0.8660254037844387076, 1.000000000000000000, 0.8660254037844387076, 1.000000000000000000, 0.8660254037844387076, 1.000000000000000000, 0.8660254037844387076, 1.000000000000000000, 0.8660254037844387076, 1.000000000000000000, 0.8660254037844387076, 1.000000000000000000, 0.8660254037844387076, 1.000000000000000000, 0.8660254037844387076, 1.000000000000000000, 0.8660254037844387076, 1.000000000000000000, 0.8660254037844387076, 1.000000000000000000, 0.8660254037844387076, 1.000000000000000000, 0.8660254037844387076, 1.000000000000000000, 0.8660254037844387076, 1.000000000000000000, 0.8660254037844387076, 1.000000000000000000, 0.8660254037844387076, 1.000000000000000000, 0.8660254037844387076, 1.000000000000000000, 0.8660254037844387076, 1.000000000000000000, 0.8660254037844387076, 1.000000000000000000, 0.8660254037844387076, 1.000000000000000000, 0.8660254037844387076, 1.000000000000000000, 0.8660254037844387076, 1.000000000000000000, 0.8660254037844387076, 1.000000000000000000, 0.8660254037844387076, 1.000000000000000000, 0.8660254037844387076, 1.000000000000000000, 0.8660254037844387076, 1.000000000000000000, 0.8660254037844387076, 1.000000000000000000, 0.8660254037844387076, 1.000000000000000000, 0.8660254037844387076, 1.000000000000000000, 0.8660254037844387076, 1.000000000000000000, 0.8660254037844387076, 1.000000000000000000, 0.8660254037844387076, 1.000000000000000000, 0.8660254037844387076, 1.000000000000000000, 0.8660254037844387076, 1.000000000000000000, 0.8660254037844387076, 1.000000000000000000, 0.8660254037844387076, 1.000000000000000000, 0.8660254037844387076, 1.000000000000000000, 0.8660254037844387076, 1.000000000000000000, 0.8660254037844387076, 1.000000000000000000, 0.8660254037844387076, 1.000000000000000000, 0.8660254037844387076, 1.000000000000000000, 0.8660254037844387076, 1.000000000000000000, 0.8660254037844387076, 1.000000000000000000, 0.8660254037844387076, 1.000000000000000000, 0.8660254037844387076, 1.000000000000000000, 0.8660254037844387076, 1.000000000000000000, 0.8660254037844387076, 1.000000000000000000, 0.8660254037844387076, 1.000000000000000000, 0.8660254037844387076, 1.000000000000000000, 0.8660254037844387076, 1.000000000000000000, 0.8660254037844387076, 1.000000000000000000, 0.8660254037844387076, 1.000000000000000000, 0.8660254037844387076, 1.000000000000000000, 0.8660254037844387076, 1.000000000000000000, 0.8660254037844387076, 1.000000000000000000, 0.8660254037844387076, 1.000000000000000000, 0.8660254037844387076, 1.000000000000000000, 0.9804677861573940501, 0.9666307919813501570) ) ) 
 REPRESENTATION_ITEM ( '' )  SURFACE ( )  );
#1032 = VERTEX_POINT ( 'NONE', #3853 ) ;
#1033 = AXIS2_PLACEMENT_3D ( 'NONE', #1630, #2734, #4232 ) ;
#1034 = FACE_OUTER_BOUND ( 'NONE', #4006, .T. ) ;
#1035 = CARTESIAN_POINT ( 'NONE',  ( 25.84450000000000003, 5.656112218901377275, 0.000000000000000000 ) ) ;
#1036 = CARTESIAN_POINT ( 'NONE',  ( 25.22043238651696839, 7.356322898482977379, -3.770993968324057644 ) ) ;
#1037 = CARTESIAN_POINT ( 'NONE',  ( -67.00000000000000000, 12.00000000000000000, 0.000000000000000000 ) ) ;
#1038 = DIRECTION ( 'NONE',  ( 0.000000000000000000, -1.000000000000000000, 0.000000000000000000 ) ) ;
#1039 = EDGE_CURVE ( 'NONE', #1427, #917, #120, .T. ) ;
#1040 = CARTESIAN_POINT ( 'NONE',  ( -1.069080835302379631E-14, 2.301874998265696526, 25.84449999999999648 ) ) ;
#1041 = ORIENTED_EDGE ( 'NONE', *, *, #1625, .T. ) ;
#1042 = CARTESIAN_POINT ( 'NONE',  ( 31.66987298107635951, 12.00000000000000000, -69.85382907248407491 ) ) ;
#1043 = CARTESIAN_POINT ( 'NONE',  ( 6.925012903786138097, 2.965232954464656512, 25.84450000000000358 ) ) ;
#1044 = CARTESIAN_POINT ( 'NONE',  ( -12.92224999999999469, 4.577291664932363169, -22.38199354810692654 ) ) ;
#1045 = CARTESIAN_POINT ( 'NONE',  ( -6.925012903786198493, 4.552732954464657311, -25.84449999999997516 ) ) ;
#1046 = AXIS2_PLACEMENT_3D ( 'NONE', #1121, #1903, #4460 ) ;
#1047 = CARTESIAN_POINT ( 'NONE',  ( -12.75039808468749492, 2.950104165799515066, -22.08433729940765033 ) ) ;
#1048 = CARTESIAN_POINT ( 'NONE',  ( -1.069080835302379631E-14, 4.286249999999999005, 25.84449999999999648 ) ) ;
#1049 = AXIS2_PLACEMENT_3D ( 'NONE', #3237, #1016, #2503 ) ;
#1050 = CARTESIAN_POINT ( 'NONE',  ( -5.409102597002015186E-15, 4.008437499132847748, 29.44578306587686711 ) ) ;
#1051 = CARTESIAN_POINT ( 'NONE',  ( 30.14002092558096280, -0.004199999999999343148, -30.00000000000000000 ) ) ;
#1052 = CARTESIAN_POINT ( 'NONE',  ( 25.84450000000000003, 3.810000000000000053, 0.000000000000000000 ) ) ;
#1053 = EDGE_CURVE ( 'NONE', #3517, #2676, #2037, .T. ) ;
#1054 = ORIENTED_EDGE ( 'NONE', *, *, #4597, .F. ) ;
#1055 = CARTESIAN_POINT ( 'NONE',  ( 12.75039808468750380, 4.908020832466181815, -22.08433729940765033 ) ) ;
#1056 = CARTESIAN_POINT ( 'NONE',  ( 12.92225000000000357, 5.820833333333332860, -22.38199354810692299 ) ) ;
#1057 = CARTESIAN_POINT ( 'NONE',  ( -25.50079616937499338, 1.733020832466181549, -14.72289153293844244 ) ) ;
#1058 = ORIENTED_EDGE ( 'NONE', *, *, #1178, .F. ) ;
#1059 = ORIENTED_EDGE ( 'NONE', *, *, #491, .F. ) ;
#1060 = DIRECTION ( 'NONE',  ( 0.000000000000000000, 1.000000000000000000, 0.000000000000000000 ) ) ;
#1061 = CARTESIAN_POINT ( 'NONE',  ( -12.92225000000001245, 1.664912462979893260, 22.38199354810691943 ) ) ;
#1062 = CARTESIAN_POINT ( 'NONE',  ( 32.16025403784756520, 12.00000000000000000, 35.70319397786513349 ) ) ;
#1063 = DIRECTION ( 'NONE',  ( -1.476360405086644063E-16, 0.000000000000000000, -1.000000000000000000 ) ) ;
#1064 = CARTESIAN_POINT ( 'NONE',  ( -12.92224999999999469, 1.402291664932363124, -22.38199354810692654 ) ) ;
#1065 = VERTEX_POINT ( 'NONE', #1982 ) ;
#1066 = LINE ( 'NONE', #2240, #3098 ) ;
#1067 = FACE_BOUND ( 'NONE', #4393, .T. ) ;
#1068 = CARTESIAN_POINT ( 'NONE',  ( 25.84450000000000003, 6.905624998265696313, 0.000000000000000000 ) ) ;
#1069 = LINE ( 'NONE', #2195, #3834 ) ;
#1070 = VECTOR ( 'NONE', #3479, 1000.000000000000000 ) ;
#1071 = CARTESIAN_POINT ( 'NONE',  ( -25.50079616937500759, 4.378854165799514142, 14.72289153293842467 ) ) ;
#1072 = CARTESIAN_POINT ( 'NONE',  ( -25.50079616937500759, 4.537604165799514533, 14.72289153293842467 ) ) ;
#1073 = CARTESIAN_POINT ( 'NONE',  ( 6.925012903786153196, 0.6860170420667359714, -25.84450000000000003 ) ) ;
#1074 = AXIS2_PLACEMENT_3D ( 'NONE', #167, #1575, #71 ) ;
#1075 = CARTESIAN_POINT ( 'NONE',  ( -25.84449999999999292, 6.614583333333333037, -14.92132903207128969 ) ) ;
#1076 = EDGE_LOOP ( 'NONE', ( #2215, #251, #3246 ) ) ;
#1077 = CARTESIAN_POINT ( 'NONE',  ( -5.409102597002015975E-15, 5.913437499132848885, 29.44578306587686711 ) ) ;
#1078 = ADVANCED_FACE ( 'NONE', ( #1614 ), #1656, .F. ) ;
#1079 = CARTESIAN_POINT ( 'NONE',  ( 0.000000000000000000, 12.00000000000000000, -25.84450000000000003 ) ) ;
#1080 = CARTESIAN_POINT ( 'NONE',  ( -25.50079616937500759, 1.203854165799514986, 14.72289153293842467 ) ) ;
#1081 = ORIENTED_EDGE ( 'NONE', *, *, #2355, .T. ) ;
#1082 = ORIENTED_EDGE ( 'NONE', *, *, #1591, .F. ) ;
#1083 = CARTESIAN_POINT ( 'NONE',  ( 6.925012903786101681, 4.575392043801040920, -25.84450000000003200 ) ) ;
#1084 = CARTESIAN_POINT ( 'NONE',  ( 1.827335783815056963E-15, 3.305329129646559672, -29.84265806414256517 ) ) ;
#1085 = CARTESIAN_POINT ( 'NONE',  ( -1.069080835302379631E-14, 1.111250000000000071, 25.84449999999999648 ) ) ;
#1086 = CARTESIAN_POINT ( 'NONE',  ( -25.84450000000000003, 4.762500000000000178, -3.165038420056376872E-15 ) ) ;
#1087 = ORIENTED_EDGE ( 'NONE', *, *, #79, .T. ) ;
#1088 = ORIENTED_EDGE ( 'NONE', *, *, #4095, .F. ) ;
#1089 = CARTESIAN_POINT ( 'NONE',  ( -47.00000000000000000, 12.00000000000000000, 10.00000000000000533 ) ) ;
#1090 = CARTESIAN_POINT ( 'NONE',  ( 12.92225000000000357, 5.820833333333332860, -22.38199354810692299 ) ) ;
#1091 = CARTESIAN_POINT ( 'NONE',  ( -25.84450000000000003, 7.223124998265697094, -3.165038420056376872E-15 ) ) ;
#1092 = DIRECTION ( 'NONE',  ( 0.000000000000000000, -1.000000000000000000, 0.000000000000000000 ) ) ;
#1093 = ORIENTED_EDGE ( 'NONE', *, *, #2573, .F. ) ;
#1094 = CARTESIAN_POINT ( 'NONE',  ( 25.50079616937500049, 4.643437499132848423, 0.000000000000000000 ) ) ;
#1095 = CARTESIAN_POINT ( 'NONE',  ( -1.083025367936758606E-13, 4.524374998265696668, -25.84450000000000358 ) ) ;
#1096 = CARTESIAN_POINT ( 'NONE',  ( 12.75039808468750380, 3.003020832466181567, -22.08433729940765033 ) ) ;
#1097 = CARTESIAN_POINT ( 'NONE',  ( -1.083025367936758606E-13, 6.508750000000000036, -25.84450000000000358 ) ) ;
#1098 = ORIENTED_EDGE ( 'NONE', *, *, #3999, .F. ) ;
#1099 = CARTESIAN_POINT ( 'NONE',  ( 12.75039808468750380, 5.543020832466180714, -22.08433729940765033 ) ) ;
#1100 = CARTESIAN_POINT ( 'NONE',  ( 30.14002092558096280, 12.00000000000000000, -26.99999999999999645 ) ) ;
#1101 = CARTESIAN_POINT ( 'NONE',  ( 25.50079616937499338, 5.860520832466180607, 14.72289153293844777 ) ) ;
#1102 = ORIENTED_EDGE ( 'NONE', *, *, #4030, .T. ) ;
#1103 = AXIS2_PLACEMENT_3D ( 'NONE', #3982, #645, #310 ) ;
#1104 = EDGE_CURVE ( 'NONE', #3978, #92, #1661, .T. ) ;
#1105 = EDGE_LOOP ( 'NONE', ( #3501, #568, #2625, #2644 ) ) ;
#1106 = CIRCLE ( 'NONE', #2284, 4.999999999999997335 ) ;
#1107 = CARTESIAN_POINT ( 'NONE',  ( 12.92225000000000357, 4.550833333333334174, -22.38199354810692299 ) ) ;
#1108 = CARTESIAN_POINT ( 'NONE',  ( -25.84450000000000003, 3.464079129646559618, -3.165038420056376872E-15 ) ) ;
#1109 = CARTESIAN_POINT ( 'NONE',  ( 31.66987298107635951, 0.000000000000000000, -64.85382907248407491 ) ) ;
#1110 = CARTESIAN_POINT ( 'NONE',  ( 3.253724281355068545E-15, 1.984374998265696410, -25.84450000000000003 ) ) ;
#1111 = EDGE_LOOP ( 'NONE', ( #4392, #3762, #4676, #1530 ) ) ;
#1112 = ADVANCED_FACE ( 'NONE', ( #135 ), #180, .F. ) ;
#1113 = VERTEX_POINT ( 'NONE', #3106 ) ;
#1114 = CARTESIAN_POINT ( 'NONE',  ( 12.92225000000000357, 0.04694555223471009314, -22.38199354810692299 ) ) ;
#1115 = FACE_OUTER_BOUND ( 'NONE', #3835, .T. ) ;
#1116 = CARTESIAN_POINT ( 'NONE',  ( -25.84450000000000003, 1.563687498092266814, -3.165038420056376872E-15 ) ) ;
#1117 = CARTESIAN_POINT ( 'NONE',  ( 30.49999999999999645, 7.000000000000000000, -3.447462106632448375E-16 ) ) ;
#1118 = ORIENTED_EDGE ( 'NONE', *, *, #2308, .T. ) ;
#1119 = EDGE_CURVE ( 'NONE', #1580, #1321, #4558, .T. ) ;
#1120 = CARTESIAN_POINT ( 'NONE',  ( -25.50079616937499338, 6.813020832466181176, -14.72289153293844244 ) ) ;
#1121 = CARTESIAN_POINT ( 'NONE',  ( 0.000000000000000000, 12.00000000000000000, 0.000000000000000000 ) ) ;
#1122 = CARTESIAN_POINT ( 'NONE',  ( 1.803034199000671860E-15, 3.690937499132847410, -29.44578306587686711 ) ) ;
#1123 = DIRECTION ( 'NONE',  ( 0.000000000000000000, 1.000000000000000000, 0.000000000000000000 ) ) ;
#1124 = CARTESIAN_POINT ( 'NONE',  ( -25.84450000000000713, 2.910416666666666430, 14.92132903207127370 ) ) ;
#1125 = AXIS2_PLACEMENT_3D ( 'NONE', #2977, #1856, #3735 ) ;
#1126 = EDGE_CURVE ( 'NONE', #367, #147, #87, .T. ) ;
#1127 = CARTESIAN_POINT ( 'NONE',  ( 42.00000000000000000, 0.000000000000000000, 46.99999999999999289 ) ) ;
#1128 = LINE ( 'NONE', #1079, #510 ) ;
#1129 = CARTESIAN_POINT ( 'NONE',  ( 25.50079616937500049, 2.103437499132848387, 0.000000000000000000 ) ) ;
#1130 = CARTESIAN_POINT ( 'NONE',  ( 12.75039808468748248, 3.902604165799515190, 22.08433729940766099 ) ) ;
#1131 = ORIENTED_EDGE ( 'NONE', *, *, #3193, .T. ) ;
#1132 = ORIENTED_EDGE ( 'NONE', *, *, #2506, .T. ) ;
#1133 = CARTESIAN_POINT ( 'NONE',  ( 14.83974596215416675, 12.00000000000000000, -45.70319397787309867 ) ) ;
#1134 = CARTESIAN_POINT ( 'NONE',  ( -12.92225000000001245, 3.569912462979893508, 22.38199354810691943 ) ) ;
#1135 = DIRECTION ( 'NONE',  ( 0.000000000000000000, 0.000000000000000000, -1.000000000000000000 ) ) ;
#1136 = CARTESIAN_POINT ( 'NONE',  ( 3.165038420056376872E-15, 12.00000000000000000, 25.84450000000000003 ) ) ;
#1137 = ORIENTED_EDGE ( 'NONE', *, *, #4053, .F. ) ;
#1138 = ORIENTED_EDGE ( 'NONE', *, *, #1625, .F. ) ;
#1139 = DIRECTION ( 'NONE',  ( -0.000000000000000000, -0.000000000000000000, 1.000000000000000000 ) ) ;
#1140 = CARTESIAN_POINT ( 'NONE',  ( 25.50079616937499338, 1.574270832466181380, 14.72289153293844777 ) ) ;
#1141 = EDGE_CURVE ( 'NONE', #714, #2926, #4482, .T. ) ;
#1142 = CARTESIAN_POINT ( 'NONE',  ( -25.84450000000000358, 7.276041664932363595, 14.92132903207127370 ) ) ;
#1143 = CARTESIAN_POINT ( 'NONE',  ( -25.84450000000000003, 1.587499999999999911, -3.165038420056376872E-15 ) ) ;
#1144 = EDGE_LOOP ( 'NONE', ( #1414, #1375, #1058, #1858 ) ) ;
#1145 = FACE_OUTER_BOUND ( 'NONE', #2562, .T. ) ;
#1146 = EDGE_CURVE ( 'NONE', #1420, #4040, #3806, .T. ) ;
#1147 = CARTESIAN_POINT ( 'NONE',  ( -12.75039808468751268, 3.320520832466181460, 22.08433729940764678 ) ) ;
#1148 = CARTESIAN_POINT ( 'NONE',  ( -25.84449999999999292, 6.614583333333333037, -14.92132903207128969 ) ) ;
#1149 = CARTESIAN_POINT ( 'NONE',  ( 30.49999999999999645, 0.000000000000000000, 4.000000000000002665 ) ) ;
#1150 = CARTESIAN_POINT ( 'NONE',  ( 25.56035742900152385, 6.999135399350130626, -3.821820031305310561 ) ) ;
#1151 = AXIS2_PLACEMENT_3D ( 'NONE', #3380, #740, #2934 ) ;
#1152 = CARTESIAN_POINT ( 'NONE',  ( 25.50079616937500049, 7.349001766502018640, -1.895919105878707045 ) ) ;
#1153 = CARTESIAN_POINT ( 'NONE',  ( -67.00000000000000000, 12.00000000000000000, 4.950000000000007283 ) ) ;
#1154 = CARTESIAN_POINT ( 'NONE',  ( 25.50079616937500049, 2.738437499132848618, 0.000000000000000000 ) ) ;
#1155 = CARTESIAN_POINT ( 'NONE',  ( 12.75039808468750380, 6.654270832466181673, -22.08433729940765033 ) ) ;
#1156 = ORIENTED_EDGE ( 'NONE', *, *, #1119, .T. ) ;
#1157 = VERTEX_POINT ( 'NONE', #884 ) ;
#1158 = DIRECTION ( 'NONE',  ( 0.000000000000000000, -1.000000000000000000, 0.000000000000000000 ) ) ;
#1159 = CARTESIAN_POINT ( 'NONE',  ( 25.84450000000000003, 1.876579129646559929, 0.000000000000000000 ) ) ;
#1160 = CARTESIAN_POINT ( 'NONE',  ( 0.000000000000000000, 12.00000000000000000, -25.84450000000000003 ) ) ;
#1161 = DIRECTION ( 'NONE',  ( 0.000000000000000000, 0.000000000000000000, 1.000000000000000000 ) ) ;
#1162 = ORIENTED_EDGE ( 'NONE', *, *, #2308, .F. ) ;
#1163 = ORIENTED_EDGE ( 'NONE', *, *, #2408, .T. ) ;
#1164 = CARTESIAN_POINT ( 'NONE',  ( 1.827335783815056963E-15, 0.7348622189013769290, -29.84265806414256517 ) ) ;
#1165 = CARTESIAN_POINT ( 'NONE',  ( -12.92225000000001245, 2.304520831425600491, 22.38199354810691943 ) ) ;
#1166 = CYLINDRICAL_SURFACE ( 'NONE', #1892, 25.84450000000000003 ) ;
#1167 = ORIENTED_EDGE ( 'NONE', *, *, #430, .T. ) ;
#1168 = EDGE_CURVE ( 'NONE', #2945, #2189, #2375, .T. ) ;
#1169 = FACE_OUTER_BOUND ( 'NONE', #772, .T. ) ;
#1170 = CARTESIAN_POINT ( 'NONE',  ( -25.50079616937500759, 6.442604165799515670, 14.72289153293842467 ) ) ;
#1171 = CARTESIAN_POINT ( 'NONE',  ( 25.84450000000000003, 5.080000000000000071, 0.000000000000000000 ) ) ;
#1172 = CARTESIAN_POINT ( 'NONE',  ( -25.84450000000000003, 2.778124998265696366, -3.165038420056376872E-15 ) ) ;
#1173 = CARTESIAN_POINT ( 'NONE',  ( 12.92224999999998225, 6.244166666666666643, 22.38199354810693364 ) ) ;
#1174 = CARTESIAN_POINT ( 'NONE',  ( -25.84449999999999292, 1.455208331599030069, -14.92132903207128969 ) ) ;
#1175 = CARTESIAN_POINT ( 'NONE',  ( -25.84449999999999292, 5.265208331599029457, -14.92132903207128969 ) ) ;
#1176 = CARTESIAN_POINT ( 'NONE',  ( -12.75039808468751268, 5.066770832466181318, 22.08433729940764678 ) ) ;
#1177 = CARTESIAN_POINT ( 'NONE',  ( -12.75039808468749492, 4.220104165799514639, -22.08433729940765033 ) ) ;
#1178 = EDGE_CURVE ( 'NONE', #2086, #3092, #164, .T. ) ;
#1179 = ORIENTED_EDGE ( 'NONE', *, *, #3984, .T. ) ;
#1180 = CARTESIAN_POINT ( 'NONE',  ( 6.925012903786164742, 4.235232954464657418, 25.84449999999998937 ) ) ;
#1181 = CARTESIAN_POINT ( 'NONE',  ( -5.482007351445170888E-15, 5.527829129646559814, 29.84265806414256517 ) ) ;
#1182 = CARTESIAN_POINT ( 'NONE',  ( -5.252440625616039167E-14, 2.063750000000000195, -25.84450000000000003 ) ) ;
#1183 = CARTESIAN_POINT ( 'NONE',  ( 3.253724281355068545E-15, 3.889374998265696881, -25.84450000000000003 ) ) ;
#1184 = VERTEX_POINT ( 'NONE', #1314 ) ;
#1185 = CIRCLE ( 'NONE', #250, 4.950000000000002842 ) ;
#1186 = ORIENTED_EDGE ( 'NONE', *, *, #4130, .F. ) ;
#1187 = AXIS2_PLACEMENT_3D ( 'NONE', #4809, #742, #1555 ) ;
#1188 = CARTESIAN_POINT ( 'NONE',  ( -25.84450000000000358, 2.851528885568042515, 14.92132903207127370 ) ) ;
#1189 = EDGE_CURVE ( 'NONE', #847, #4431, #1355, .T. ) ;
#1190 = CARTESIAN_POINT ( 'NONE',  ( 0.000000000000000000, 7.000000000000000000, 0.000000000000000000 ) ) ;
#1191 = CARTESIAN_POINT ( 'NONE',  ( -25.84450000000000003, 0.9286874980922669165, -3.165038420056376872E-15 ) ) ;
#1192 = CARTESIAN_POINT ( 'NONE',  ( 25.56035792964290465, 7.554760384716448840, -3.821816683011026949 ) ) ;
#1193 = ORIENTED_EDGE ( 'NONE', *, *, #3347, .F. ) ;
#1194 =( BOUNDED_CURVE ( )  B_SPLINE_CURVE ( 2, ( #2348, #3028, #2275, #4169, #1172, #3754, #834, #421, #1198 ),
 .UNSPECIFIED., .F., .T. ) 
 B_SPLINE_CURVE_WITH_KNOTS ( ( 3, 2, 2, 2, 3 ),
 ( 0.2708333333333333703, 0.2777777777777777901, 0.2916666666666666852, 0.3055555555555555802, 0.3125000000000000000 ),
 .UNSPECIFIED. ) 
 CURVE ( )  GEOMETRIC_REPRESENTATION_ITEM ( )  RATIONAL_B_SPLINE_CURVE ( ( 0.9330127018922194093, 0.9330127018922196314, 1.000000000000000000, 0.8660254037844387076, 1.000000000000000000, 0.8660254037844387076, 1.000000000000000000, 0.9330127018922194093, 0.9330127018922194093 ) ) 
 REPRESENTATION_ITEM ( '' )  );
#1195 = CARTESIAN_POINT ( 'NONE',  ( 0.000000000000000000, 12.00000000000000000, 0.000000000000000000 ) ) ;
#1196 = CARTESIAN_POINT ( 'NONE',  ( -25.50079616937499338, 5.701770832466181105, -14.72289153293844244 ) ) ;
#1197 = CARTESIAN_POINT ( 'NONE',  ( 25.84449999999999292, 6.297083333333333144, 14.92132903207129679 ) ) ;
#1198 = CARTESIAN_POINT ( 'NONE',  ( -1.069080835302379631E-14, 2.936874998265696313, 25.84449999999999648 ) ) ;
#1199 = EDGE_CURVE ( 'NONE', #3789, #1967, #3607, .T. ) ;
#1200 = DIRECTION ( 'NONE',  ( 0.000000000000000000, 0.000000000000000000, -1.000000000000000000 ) ) ;
#1201 = DIRECTION ( 'NONE',  ( 0.000000000000000000, -1.000000000000000000, 0.000000000000000000 ) ) ;
#1202 = AXIS2_PLACEMENT_3D ( 'NONE', #3510, #3419, #3149 ) ;
#1203 = CARTESIAN_POINT ( 'NONE',  ( -12.92225000000001245, 4.153958331599030274, 22.38199354810691943 ) ) ;
#1204 = CARTESIAN_POINT ( 'NONE',  ( 25.50079616937499694, 4.696354165799514924, -14.72289153293843178 ) ) ;
#1205 = CARTESIAN_POINT ( 'NONE',  ( 25.84449999999999292, 1.217083333333333295, 14.92132903207129679 ) ) ;
#1206 = AXIS2_PLACEMENT_3D ( 'NONE', #4050, #1802, #2613 ) ;
#1207 = ORIENTED_EDGE ( 'NONE', *, *, #2802, .T. ) ;
#1208 = CARTESIAN_POINT ( 'NONE',  ( 0.000000000000000000, 12.00000000000000000, -25.84450000000000003 ) ) ;
#1209 = CARTESIAN_POINT ( 'NONE',  ( -25.84450000000000003, 4.734079129646560524, -3.165038420056376872E-15 ) ) ;
#1210 = CARTESIAN_POINT ( 'NONE',  ( 30.14002092558096280, 12.00000000000000000, -30.00000000000000000 ) ) ;
#1211 = ORIENTED_EDGE ( 'NONE', *, *, #2182, .F. ) ;
#1212 = PRODUCT ( 'Base', 'Base', '', ( #1708 ) ) ;
#1213 = ORIENTED_EDGE ( 'NONE', *, *, #4711, .T. ) ;
#1214 = PLANE ( 'NONE',  #3873 ) ;
#1215 = CARTESIAN_POINT ( 'NONE',  ( -5.482007351445170888E-15, 1.052362218901376822, 29.84265806414256517 ) ) ;
#1216 = CARTESIAN_POINT ( 'NONE',  ( -12.75039808468751268, 2.050520832466181442, 22.08433729940764678 ) ) ;
#1217 = CARTESIAN_POINT ( 'NONE',  ( 12.92224999999998225, 3.680354164758933955, 22.38199354810693364 ) ) ;
#1218 = DIRECTION ( 'NONE',  ( -0.000000000000000000, 1.000000000000000000, 0.000000000000000000 ) ) ;
#1219 = CARTESIAN_POINT ( 'NONE',  ( 25.84450000000000003, 0.000000000000000000, 0.000000000000000000 ) ) ;
#1220 = CARTESIAN_POINT ( 'NONE',  ( 6.925012903786138097, 1.060232954464657151, 25.84450000000000358 ) ) ;
#1221 = CARTESIAN_POINT ( 'NONE',  ( 25.50079616937500049, 6.707187499132848174, 0.000000000000000000 ) ) ;
#1222 = CARTESIAN_POINT ( 'NONE',  ( 1.827335783815056963E-15, 0.7143749982656965036, -29.84265806414256517 ) ) ;
#1223 = LINE ( 'NONE', #1516, #1338 ) ;
#1224 = CARTESIAN_POINT ( 'NONE',  ( -25.84450000000000003, 2.222500000000000142, -3.165038420056376872E-15 ) ) ;
#1225 = SECURITY_CLASSIFICATION ( '', '', #3543 ) ;
#1226 = CARTESIAN_POINT ( 'NONE',  ( -25.84450000000000713, 1.561041664932362627, 14.92132903207127370 ) ) ;
#1227 = CARTESIAN_POINT ( 'NONE',  ( 25.84450000000000003, 4.418541664932363666, -14.92132903207127725 ) ) ;
#1228 = CARTESIAN_POINT ( 'NONE',  ( 25.50079616937500049, 5.278437499132848210, 0.000000000000000000 ) ) ;
#1229 = AXIS2_PLACEMENT_3D ( 'NONE', #2070, #218, #4709 ) ;
#1230 = CARTESIAN_POINT ( 'NONE',  ( 25.84449999999999292, 2.487083333333333535, 14.92132903207129679 ) ) ;
#1231 = AXIS2_PLACEMENT_3D ( 'NONE', #1528, #1863, #4785 ) ;
#1232 = EDGE_CURVE ( 'NONE', #738, #686, #2439, .T. ) ;
#1233 = ORIENTED_EDGE ( 'NONE', *, *, #2335, .T. ) ;
#1234 = CARTESIAN_POINT ( 'NONE',  ( -25.84450000000000003, 5.397499999999999964, -3.165038420056376872E-15 ) ) ;
#1235 = CARTESIAN_POINT ( 'NONE',  ( -25.84450000000000358, 4.151995796313226350, 14.92132903207127370 ) ) ;
#1236 = DIRECTION ( 'NONE',  ( 0.000000000000000000, -1.000000000000000000, 0.000000000000000000 ) ) ;
#1237 = ORIENTED_EDGE ( 'NONE', *, *, #2196, .F. ) ;
#1238 = ORIENTED_EDGE ( 'NONE', *, *, #1289, .T. ) ;
#1239 = CYLINDRICAL_SURFACE ( 'NONE', #3714, 4.999999999999997335 ) ;
#1240 = CARTESIAN_POINT ( 'NONE',  ( 12.92225000000000357, 3.856945552234710028, -22.38199354810692299 ) ) ;
#1241 = CARTESIAN_POINT ( 'NONE',  ( -25.50079616937499338, 5.066770832466181318, -14.72289153293844244 ) ) ;
#1242 = CARTESIAN_POINT ( 'NONE',  ( -12.92225000000001245, 3.574520831425600509, 22.38199354810691943 ) ) ;
#1243 = DIRECTION ( 'NONE',  ( 0.000000000000000000, -1.000000000000000000, 0.000000000000000000 ) ) ;
#1244 = CARTESIAN_POINT ( 'NONE',  ( -47.00000000000000000, 12.00000000000000000, 47.00000000000000711 ) ) ;
#1245 = CARTESIAN_POINT ( 'NONE',  ( 25.84450000000000003, 6.270624998265696526, 0.000000000000000000 ) ) ;
#1246 = CARTESIAN_POINT ( 'NONE',  ( 12.75039808468748248, 5.331354165799514710, 22.08433729940766099 ) ) ;
#1247 = CARTESIAN_POINT ( 'NONE',  ( 25.84450000000000003, 1.243541664932362956, -14.92132903207127725 ) ) ;
#1248 = LINE ( 'NONE', #472, #715 ) ;
#1249 = CARTESIAN_POINT ( 'NONE',  ( -6.925012903786160301, 2.352892043801039890, 25.84449999999999648 ) ) ;
#1250 = CARTESIAN_POINT ( 'NONE',  ( 1.803034199000671860E-15, 0.3571874991328482518, -29.44578306587686711 ) ) ;
#1251 = CARTESIAN_POINT ( 'NONE',  ( -12.92225000000001245, 5.423958331599028959, 22.38199354810691943 ) ) ;
#1252 = CARTESIAN_POINT ( 'NONE',  ( -25.50079616937499338, 3.003020832466181123, -14.72289153293844244 ) ) ;
#1253 = ADVANCED_FACE ( 'NONE', ( #561 ), #2053, .F. ) ;
#1254 = CARTESIAN_POINT ( 'NONE',  ( 25.84450000000000003, 0.6350000000000000089, 0.000000000000000000 ) ) ;
#1255 = VERTEX_POINT ( 'NONE', #4149 ) ;
#1256 = LINE ( 'NONE', #2745, #1307 ) ;
#1257 = CARTESIAN_POINT ( 'NONE',  ( 25.84450000000000003, 0.05291666666666666741, -14.92132903207127725 ) ) ;
#1258 = CARTESIAN_POINT ( 'NONE',  ( -25.84450000000000713, 6.006041664932363133, 14.92132903207127370 ) ) ;
#1259 = EDGE_LOOP ( 'NONE', ( #121, #3336, #1167, #2209 ) ) ;
#1260 = DIRECTION ( 'NONE',  ( 0.000000000000000000, 1.000000000000000000, 0.000000000000000000 ) ) ;
#1261 = CARTESIAN_POINT ( 'NONE',  ( 25.84449999999999292, 3.063195552234709851, 14.92132903207129679 ) ) ;
#1262 = CARTESIAN_POINT ( 'NONE',  ( 12.75039808468750380, 3.003020832466181567, -22.08433729940765033 ) ) ;
#1263 = CARTESIAN_POINT ( 'NONE',  ( 1.827335783815056963E-15, 5.849937498092269372, -29.84265806414256517 ) ) ;
#1264 = ADVANCED_FACE ( 'NONE', ( #14 ), #2564, .F. ) ;
#1265 = VERTEX_POINT ( 'NONE', #811 ) ;
#1266 = VECTOR ( 'NONE', #4745, 1000.000000000000000 ) ;
#1267 = CARTESIAN_POINT ( 'NONE',  ( 1.008654527220071289E-13, 6.111874998265697911, 25.84450000000000003 ) ) ;
#1268 = CARTESIAN_POINT ( 'NONE',  ( 25.84449999999999292, 1.137708331599029732, 14.92132903207129679 ) ) ;
#1269 = DIRECTION ( 'NONE',  ( -0.000000000000000000, 1.000000000000000000, -0.000000000000000000 ) ) ;
#1270 = DIRECTION ( 'NONE',  ( 0.000000000000000000, 0.000000000000000000, -1.000000000000000000 ) ) ;
#1271 = EDGE_CURVE ( 'NONE', #4781, #3477, #354, .T. ) ;
#1272 = CARTESIAN_POINT ( 'NONE',  ( -12.75039808468751268, 2.526770832466181282, 22.08433729940764678 ) ) ;
#1273 = CARTESIAN_POINT ( 'NONE',  ( -5.482007351445170888E-15, 4.206874998265696775, 29.84265806414256517 ) ) ;
#1274 = CARTESIAN_POINT ( 'NONE',  ( 47.00000000000000000, 0.000000000000000000, -47.00000000000000711 ) ) ;
#1275 = CARTESIAN_POINT ( 'NONE',  ( 25.84450000000000003, 1.322916666666666741, -14.92132903207127725 ) ) ;
#1276 = VECTOR ( 'NONE', #1324, 1000.000000000000000 ) ;
#1277 = ORIENTED_EDGE ( 'NONE', *, *, #4119, .F. ) ;
#1278 = APPROVAL_STATUS ( 'not_yet_approved' ) ;
#1279 = CARTESIAN_POINT ( 'NONE',  ( 25.84450000000000003, 4.416579129646560631, 0.000000000000000000 ) ) ;
#1280 = CARTESIAN_POINT ( 'NONE',  ( -1.069080835302379631E-14, 2.936874998265696313, 25.84449999999999648 ) ) ;
#1281 = AXIS2_PLACEMENT_3D ( 'NONE', #2279, #3759, #425 ) ;
#1282 = EDGE_LOOP ( 'NONE', ( #1391, #2951, #3360, #2424 ) ) ;
#1283 = AXIS2_PLACEMENT_3D ( 'NONE', #3263, #4376, #292 ) ;
#1284 = CARTESIAN_POINT ( 'NONE',  ( 12.92225000000000357, 3.836458331599029936, -22.38199354810692299 ) ) ;
#1285 = CARTESIAN_POINT ( 'NONE',  ( 12.92224999999998225, 1.740278885568043554, 22.38199354810693364 ) ) ;
#1286 = CARTESIAN_POINT ( 'NONE',  ( 1.803034199000671860E-15, 5.595937499132848991, -29.44578306587686711 ) ) ;
#1287 = CARTESIAN_POINT ( 'NONE',  ( 25.84450000000000003, 5.744104164758932818, -14.92132903207127725 ) ) ;
#1288 = FACE_OUTER_BOUND ( 'NONE', #1645, .T. ) ;
#1289 = EDGE_CURVE ( 'NONE', #1865, #2574, #4515, .T. ) ;
#1290 = CARTESIAN_POINT ( 'NONE',  ( -47.00000000000000000, 12.00000000000000000, -9.999999999999994671 ) ) ;
#1291 = CARTESIAN_POINT ( 'NONE',  ( -12.92224999999999469, 2.672291664932363364, -22.38199354810692654 ) ) ;
#1292 = CYLINDRICAL_SURFACE ( 'NONE', #1343, 25.84450000000000003 ) ;
#1293 = CARTESIAN_POINT ( 'NONE',  ( -25.84449999999999292, 2.169583333333333197, -14.92132903207128969 ) ) ;
#1294 = EDGE_CURVE ( 'NONE', #516, #2586, #4160, .T. ) ;
#1295 = CARTESIAN_POINT ( 'NONE',  ( -5.409102597002015975E-15, 2.579687499132848671, 29.44578306587686711 ) ) ;
#1296 = CARTESIAN_POINT ( 'NONE',  ( -25.84450000000000358, 3.466041664932363098, 14.92132903207127370 ) ) ;
#1297 = CARTESIAN_POINT ( 'NONE',  ( 25.50079616937500049, 7.183437499132847570, 0.000000000000000000 ) ) ;
#1298 = CARTESIAN_POINT ( 'NONE',  ( 12.92224999999998225, 0.5291666666666666741, 22.38199354810693364 ) ) ;
#1299 = ORIENTED_EDGE ( 'NONE', *, *, #2753, .F. ) ;
#1300 = AXIS2_PLACEMENT_3D ( 'NONE', #1380, #1010, #2455 ) ;
#1301 = CARTESIAN_POINT ( 'NONE',  ( 1.827335783815056963E-15, 0.7937499999999999556, -29.84265806414256517 ) ) ;
#1302 = CARTESIAN_POINT ( 'NONE',  ( 15.58845726811586374, 12.00000000000000000, -47.00000000000000000 ) ) ;
#1303 = ORIENTED_EDGE ( 'NONE', *, *, #2763, .F. ) ;
#1304 = VECTOR ( 'NONE', #3372, 1000.000000000000000 ) ;
#1305 = CARTESIAN_POINT ( 'NONE',  ( 43.00000000000000000, 7.000000000000000000, 12.50000000000000000 ) ) ;
#1306 = CARTESIAN_POINT ( 'NONE',  ( 25.84450000000000358, 6.932926480393603264, -1.921470951233200442 ) ) ;
#1307 = VECTOR ( 'NONE', #1916, 1000.000000000000000 ) ;
#1308 = CARTESIAN_POINT ( 'NONE',  ( 25.50079616937499694, 4.855104165799514426, -14.72289153293843178 ) ) ;
#1309 = CARTESIAN_POINT ( 'NONE',  ( -12.92225000000001245, 6.114520831425599212, 22.38199354810691943 ) ) ;
#1310 = ORIENTED_EDGE ( 'NONE', *, *, #2953, .T. ) ;
#1311 = CARTESIAN_POINT ( 'NONE',  ( -5.252440625616039167E-14, 2.698749999999999982, -25.84450000000000003 ) ) ;
#1312 = CARTESIAN_POINT ( 'NONE',  ( -25.84450000000000003, 3.413124998265696597, -3.165038420056376872E-15 ) ) ;
#1313 = FACE_BOUND ( 'NONE', #3696, .T. ) ;
#1314 = CARTESIAN_POINT ( 'NONE',  ( 22.62052564044434178, 7.000000000000000000, 12.50000000000000000 ) ) ;
#1315 = EDGE_CURVE ( 'NONE', #4111, #2806, #3308, .T. ) ;
#1316 = CARTESIAN_POINT ( 'NONE',  ( 25.50079616937500049, 0.8863541657995148704, -14.72289153293843178 ) ) ;
#1317 = CARTESIAN_POINT ( 'NONE',  ( 25.84450000000000003, 5.635624998265696739, 0.000000000000000000 ) ) ;
#1318 = CARTESIAN_POINT ( 'NONE',  ( -25.50079616937500759, 5.648854165799515492, 14.72289153293842467 ) ) ;
#1319 = CARTESIAN_POINT ( 'NONE',  ( 12.92225000000000357, 5.185833333333333073, -22.38199354810692299 ) ) ;
#1320 =( BOUNDED_CURVE ( )  B_SPLINE_CURVE ( 2, ( #3030, #837, #4514, #1174, #2664, #1226, #4148, #808, #1936 ),
 .UNSPECIFIED., .F., .F. ) 
 B_SPLINE_CURVE_WITH_KNOTS ( ( 3, 2, 2, 2, 3 ),
 ( 0.1041666666666666713, 0.1111111111111111049, 0.1250000000000000000, 0.1388888888888888951, 0.1458333333333333426 ),
 .UNSPECIFIED. ) 
 CURVE ( )  GEOMETRIC_REPRESENTATION_ITEM ( )  RATIONAL_B_SPLINE_CURVE ( ( 0.9330127018922194093, 0.9330127018922194093, 1.000000000000000000, 0.8660254037844387076, 1.000000000000000000, 0.8660254037844387076, 1.000000000000000000, 0.9330127018922194093, 0.9330127018922194093 ) ) 
 REPRESENTATION_ITEM ( '' )  );
#1321 = VERTEX_POINT ( 'NONE', #1490 ) ;
#1322 = DATE_AND_TIME ( #976, #4250 ) ;
#1323 = CARTESIAN_POINT ( 'NONE',  ( -12.92224999999999469, 0.8466666666666666785, -22.38199354810692654 ) ) ;
#1324 = DIRECTION ( 'NONE',  ( 0.000000000000000000, -1.000000000000000000, 0.000000000000000000 ) ) ;
#1325 = EDGE_CURVE ( 'NONE', #714, #3727, #1128, .T. ) ;
#1326 = VERTEX_POINT ( 'NONE', #4100 ) ;
#1327 = CARTESIAN_POINT ( 'NONE',  ( -5.482007351445170888E-15, 6.132362218901374895, 29.84265806414256517 ) ) ;
#1328 = CARTESIAN_POINT ( 'NONE',  ( 25.50079616937499338, 2.844270832466181620, 14.72289153293844777 ) ) ;
#1329 = CARTESIAN_POINT ( 'NONE',  ( 25.50079616937499338, 5.384270832466182100, 14.72289153293844777 ) ) ;
#1330 = CARTESIAN_POINT ( 'NONE',  ( 1.827335783815056963E-15, 7.119937498092265393, -29.84265806414256517 ) ) ;
#1331 = LINE ( 'NONE', #2500, #2671 ) ;
#1332 =( BOUNDED_CURVE ( )  B_SPLINE_CURVE ( 2, ( #3333, #4134, #3718, #2960, #1918, #2288, #2700, #1474, #4522 ),
 .UNSPECIFIED., .F., .F. ) 
 B_SPLINE_CURVE_WITH_KNOTS ( ( 3, 2, 2, 2, 3 ),
 ( 0.1458333333333333426, 0.1527777777777777901, 0.1666666666666666574, 0.1805555555555555525, 0.1875000000000000000 ),
 .UNSPECIFIED. ) 
 CURVE ( )  GEOMETRIC_REPRESENTATION_ITEM ( )  RATIONAL_B_SPLINE_CURVE ( ( 0.9330127018922194093, 0.9330127018922194093, 1.000000000000000000, 0.8660254037844387076, 1.000000000000000000, 0.8660254037844387076, 1.000000000000000000, 0.9330127018922194093, 0.9330127018922194093 ) ) 
 REPRESENTATION_ITEM ( '' )  );
#1333 = EDGE_CURVE ( 'NONE', #1967, #4015, #3299, .T. ) ;
#1334 = CARTESIAN_POINT ( 'NONE',  ( 25.50079616937500049, 2.315104165799514835, -14.72289153293843178 ) ) ;
#1335 = CARTESIAN_POINT ( 'NONE',  ( 47.00000000000000000, 0.000000000000000000, -47.00000000000000711 ) ) ;
#1336 = CARTESIAN_POINT ( 'NONE',  ( -12.92225000000001245, 4.788958331599030949, 22.38199354810691943 ) ) ;
#1337 = DIRECTION ( 'NONE',  ( 0.000000000000000000, 0.000000000000000000, 1.000000000000000000 ) ) ;
#1338 = VECTOR ( 'NONE', #4534, 999.9999999999998863 ) ;
#1339 = DIRECTION ( 'NONE',  ( -0.000000000000000000, 0.000000000000000000, 1.000000000000000000 ) ) ;
#1340 = CARTESIAN_POINT ( 'NONE',  ( -25.50079616937500759, 0.7276041657995149237, 14.72289153293842467 ) ) ;
#1341 = CARTESIAN_POINT ( 'NONE',  ( -25.84450000000000003, 3.413124998265696597, -3.165038420056376872E-15 ) ) ;
#1342 = CARTESIAN_POINT ( 'NONE',  ( 25.84450000000000003, 5.715000000000000746, 0.000000000000000000 ) ) ;
#1343 = AXIS2_PLACEMENT_3D ( 'NONE', #3919, #3580, #2052 ) ;
#1344 = VERTEX_POINT ( 'NONE', #1100 ) ;
#1345 = EDGE_CURVE ( 'NONE', #1563, #361, #2164, .T. ) ;
#1346 =( BOUNDED_CURVE ( )  B_SPLINE_CURVE ( 2, ( #3146, #4625, #4211, #2435, #3917, #558, #517, #2393, #2458 ),
 .UNSPECIFIED., .F., .F. ) 
 B_SPLINE_CURVE_WITH_KNOTS ( ( 3, 2, 2, 2, 3 ),
 ( 0.4375000000000000000, 0.4444444444444444198, 0.4583333333333333148, 0.4722222222222222099, 0.4791666666666666852 ),
 .UNSPECIFIED. ) 
 CURVE ( )  GEOMETRIC_REPRESENTATION_ITEM ( )  RATIONAL_B_SPLINE_CURVE ( ( 0.9330127018922194093, 0.9330127018922194093, 1.000000000000000000, 0.8660254037844387076, 1.000000000000000000, 0.8660254037844387076, 1.000000000000000000, 0.9330127018922190762, 0.9330127018922194093 ) ) 
 REPRESENTATION_ITEM ( '' )  );
#1347 = CALENDAR_DATE ( 2026, 7, 5 ) ;
#1348 = CARTESIAN_POINT ( 'NONE',  ( -12.92225000000001245, 2.328333333333333144, 22.38199354810691943 ) ) ;
#1349 = CARTESIAN_POINT ( 'NONE',  ( 25.50079616937500049, 1.468437499132848378, 0.000000000000000000 ) ) ;
#1350 = EDGE_LOOP ( 'NONE', ( #1299, #4419, #4337, #3379 ) ) ;
#1351 = DIRECTION ( 'NONE',  ( 0.000000000000000000, 1.000000000000000000, 0.000000000000000000 ) ) ;
#1352 = CARTESIAN_POINT ( 'NONE',  ( -25.84449999999999292, 6.555695552234709567, -14.92132903207128969 ) ) ;
#1353 = CARTESIAN_POINT ( 'NONE',  ( 12.75039808468748248, 6.601354165799515172, 22.08433729940766099 ) ) ;
#1354 = CARTESIAN_POINT ( 'NONE',  ( 3.253724281355068545E-15, 3.333750000000000213, -25.84450000000000003 ) ) ;
#1355 = CIRCLE ( 'NONE', #123, 3.000000000000002665 ) ;
#1356 = DIRECTION ( 'NONE',  ( 0.000000000000000000, -1.000000000000000000, 0.000000000000000000 ) ) ;
#1357 = CARTESIAN_POINT ( 'NONE',  ( -12.92224999999999469, 2.037291664932363133, -22.38199354810692654 ) ) ;
#1358 = AXIS2_PLACEMENT_3D ( 'NONE', #400, #3031, #4415 ) ;
#1359 = CARTESIAN_POINT ( 'NONE',  ( 30.49999999999999645, 4.000000000000000000, -2.249999999999999556 ) ) ;
#1360 = DIRECTION ( 'NONE',  ( 0.000000000000000000, -1.000000000000000000, 0.000000000000000000 ) ) ;
#1361 = CARTESIAN_POINT ( 'NONE',  ( 12.92224999999998225, 6.164791664932363524, 22.38199354810693364 ) ) ;
#1362 = FACE_BOUND ( 'NONE', #4387, .T. ) ;
#1363 = CARTESIAN_POINT ( 'NONE',  ( 1.803034199000671860E-15, 4.167187499132848139, -29.44578306587686711 ) ) ;
#1364 = CARTESIAN_POINT ( 'NONE',  ( 12.75039808468748248, 1.521354165799514879, 22.08433729940766099 ) ) ;
#1365 = FACE_OUTER_BOUND ( 'NONE', #3643, .T. ) ;
#1366 = CARTESIAN_POINT ( 'NONE',  ( 25.84450000000000003, 6.349999999999999645, 0.000000000000000000 ) ) ;
#1367 = ORIENTED_EDGE ( 'NONE', *, *, #602, .T. ) ;
#1368 = APPROVAL_STATUS ( 'not_yet_approved' ) ;
#1369 = CARTESIAN_POINT ( 'NONE',  ( -25.84449999999999292, 0.8995833333333334014, -14.92132903207128969 ) ) ;
#1370 = CARTESIAN_POINT ( 'NONE',  ( -25.50079616937499338, 3.003020832466181123, -14.72289153293844244 ) ) ;
#1371 = ORIENTED_EDGE ( 'NONE', *, *, #3936, .T. ) ;
#1372 = EDGE_CURVE ( 'NONE', #24, #4781, #3350, .T. ) ;
#1373 = EDGE_CURVE ( 'NONE', #1326, #2314, #4465, .T. ) ;
#1374 = VECTOR ( 'NONE', #623, 1000.000000000000000 ) ;
#1375 = ORIENTED_EDGE ( 'NONE', *, *, #176, .T. ) ;
#1376 = DIRECTION ( 'NONE',  ( 0.000000000000000000, -0.000000000000000000, 1.000000000000000000 ) ) ;
#1377 = CARTESIAN_POINT ( 'NONE',  ( -12.92224999999999469, 5.867778885568044167, -22.38199354810692654 ) ) ;
#1378 = CARTESIAN_POINT ( 'NONE',  ( 1.803034199000671860E-15, 0.3571874991328482518, -29.44578306587686711 ) ) ;
#1379 = DIRECTION ( 'NONE',  ( -0.000000000000000000, 1.000000000000000000, -0.000000000000000000 ) ) ;
#1380 = CARTESIAN_POINT ( 'NONE',  ( -72.00000000000000000, 12.00000000000000000, -4.999999999999992006 ) ) ;
#1381 = CARTESIAN_POINT ( 'NONE',  ( 30.49999999999999645, 4.000000000000000000, -3.447462106632448375E-16 ) ) ;
#1382 = CARTESIAN_POINT ( 'NONE',  ( 12.75039808468748248, 2.791354165799515119, 22.08433729940766099 ) ) ;
#1383 = CARTESIAN_POINT ( 'NONE',  ( -12.92224999999999469, 6.482291664932363418, -22.38199354810692654 ) ) ;
#1384 = CARTESIAN_POINT ( 'NONE',  ( 47.00000000000000000, 12.00000000000000000, -47.00000000000000711 ) ) ;
#1385 = CARTESIAN_POINT ( 'NONE',  ( 12.75039808468750380, 5.384270832466181211, -22.08433729940765033 ) ) ;
#1386 = CYLINDRICAL_SURFACE ( 'NONE', #3854, 3.000000000000006217 ) ;
#1387 = CARTESIAN_POINT ( 'NONE',  ( 25.84450000000000003, 5.688541664932363240, -14.92132903207127725 ) ) ;
#1388 = LINE ( 'NONE', #2872, #2047 ) ;
#1389 = CARTESIAN_POINT ( 'NONE',  ( -25.84449999999999292, 4.074583333333333890, -14.92132903207128969 ) ) ;
#1390 = B_SPLINE_CURVE_WITH_KNOTS ( 'NONE', 3,
 ( #220, #3235, #3576, #1011 ),
 .UNSPECIFIED., .F., .F.,
 ( 4, 4 ),
 ( 0.000000000000000000, 1.000000000000000000 ),
 .UNSPECIFIED. ) ;
#1391 = ORIENTED_EDGE ( 'NONE', *, *, #3709, .F. ) ;
#1392 = ADVANCED_FACE ( 'NONE', ( #1520 ), #4077, .F. ) ;
#1393 = CARTESIAN_POINT ( 'NONE',  ( 1.803034199000671860E-15, 3.055937499132848512, -29.44578306587686711 ) ) ;
#1394 = CARTESIAN_POINT ( 'NONE',  ( -12.92225000000001245, 2.963333333333333375, 22.38199354810691943 ) ) ;
#1395 = CARTESIAN_POINT ( 'NONE',  ( -25.50079616937500759, 3.108854165799515012, 14.72289153293842467 ) ) ;
#1396 = ORIENTED_EDGE ( 'NONE', *, *, #896, .F. ) ;
#1397 = ORIENTED_EDGE ( 'NONE', *, *, #3859, .T. ) ;
#1398 = DIRECTION ( 'NONE',  ( 0.000000000000000000, 0.000000000000000000, 1.000000000000000000 ) ) ;
#1399 = CARTESIAN_POINT ( 'NONE',  ( -12.92225000000001245, 5.444445552234710384, 22.38199354810691943 ) ) ;
#1400 = CARTESIAN_POINT ( 'NONE',  ( 1.803034199000671860E-15, 6.865937499132847677, -29.44578306587686711 ) ) ;
#1401 = FACE_OUTER_BOUND ( 'NONE', #5, .T. ) ;
#1402 = FACE_OUTER_BOUND ( 'NONE', #3794, .T. ) ;
#1403 = CARTESIAN_POINT ( 'NONE',  ( 1.827335783815056963E-15, 1.349374998265696624, -29.84265806414256517 ) ) ;
#1404 = EDGE_LOOP ( 'NONE', ( #43, #4679, #788, #1767 ) ) ;
#1405 = CARTESIAN_POINT ( 'NONE',  ( -12.75039808468751268, 0.7805208324661815356, 22.08433729940764678 ) ) ;
#1406 = DIRECTION ( 'NONE',  ( 0.000000000000000000, -1.000000000000000000, 0.000000000000000000 ) ) ;
#1407 = CARTESIAN_POINT ( 'NONE',  ( -25.84449999999999292, 6.535208331599029918, -14.92132903207128969 ) ) ;
#1408 = LINE ( 'NONE', #3239, #1886 ) ;
#1409 = CARTESIAN_POINT ( 'NONE',  ( -25.50079616937500759, 5.648854165799514604, 14.72289153293842467 ) ) ;
#1410 = DIRECTION ( 'NONE',  ( 1.000000000000000000, -0.000000000000000000, 0.000000000000000000 ) ) ;
#1411 = CARTESIAN_POINT ( 'NONE',  ( -25.84449999999999292, 6.535208331599029918, -14.92132903207128969 ) ) ;
#1412 = CYLINDRICAL_SURFACE ( 'NONE', #4366, 4.950000000000009948 ) ;
#1413 = CARTESIAN_POINT ( 'NONE',  ( -5.482007351445170888E-15, 3.651250000000000107, 29.84265806414256517 ) ) ;
#1414 = ORIENTED_EDGE ( 'NONE', *, *, #1877, .T. ) ;
#1415 = CARTESIAN_POINT ( 'NONE',  ( 25.50079616937499338, 5.384270832466181211, 14.72289153293844777 ) ) ;
#1416 = CALENDAR_DATE ( 2026, 7, 5 ) ;
#1417 = CARTESIAN_POINT ( 'NONE',  ( 12.92225000000000357, 4.550833333333334174, -22.38199354810692299 ) ) ;
#1418 = CARTESIAN_POINT ( 'NONE',  ( -12.75039808468749492, 2.315104165799514835, -22.08433729940765033 ) ) ;
#1419 = VECTOR ( 'NONE', #4164, 1000.000000000000000 ) ;
#1420 = VERTEX_POINT ( 'NONE', #2641 ) ;
#1421 = ORIENTED_EDGE ( 'NONE', *, *, #2716, .T. ) ;
#1422 = CARTESIAN_POINT ( 'NONE',  ( -6.925012903786160301, 6.718517042066735279, 25.84449999999999648 ) ) ;
#1423 = CARTESIAN_POINT ( 'NONE',  ( -25.84450000000000358, 2.881995796313225888, 14.92132903207127370 ) ) ;
#1424 = CARTESIAN_POINT ( 'NONE',  ( 3.165038420056376872E-15, 12.00000000000000000, 25.84450000000000003 ) ) ;
#1425 = CARTESIAN_POINT ( 'NONE',  ( 0.000000000000000000, 12.00000000000000000, 0.000000000000000000 ) ) ;
#1426 = CARTESIAN_POINT ( 'NONE',  ( 1.827335783815056963E-15, 0.7143749982656965036, -29.84265806414256517 ) ) ;
#1427 = VERTEX_POINT ( 'NONE', #785 ) ;
#1428 = LINE ( 'NONE', #1042, #2717 ) ;
#1429 = DIRECTION ( 'NONE',  ( -0.000000000000000000, 1.000000000000000000, -0.000000000000000000 ) ) ;
#1430 = CARTESIAN_POINT ( 'NONE',  ( -12.92225000000001245, 6.058958331599029634, 22.38199354810691943 ) ) ;
#1431 = CARTESIAN_POINT ( 'NONE',  ( 27.33974596215881547, 0.000000000000000000, 67.35382907247610262 ) ) ;
#1432 = CIRCLE ( 'NONE', #4548, 4.950000000000002842 ) ;
#1433 = EDGE_CURVE ( 'NONE', #3614, #4092, #2762, .T. ) ;
#1434 = CARTESIAN_POINT ( 'NONE',  ( -5.409102597002015975E-15, 4.484687499132848032, 29.44578306587686711 ) ) ;
#1435 = CARTESIAN_POINT ( 'NONE',  ( 42.83012701892538843, 0.000000000000000000, 64.18395609139827229 ) ) ;
#1436 = CARTESIAN_POINT ( 'NONE',  ( -12.75039808468751268, 2.685520832466181229, 22.08433729940764678 ) ) ;
#1437 = DIRECTION ( 'NONE',  ( 0.000000000000000000, 0.000000000000000000, 1.000000000000000000 ) ) ;
#1438 = LINE ( 'NONE', #4409, #1593 ) ;
#1439 = VERTEX_POINT ( 'NONE', #1674 ) ;
#1440 = CARTESIAN_POINT ( 'NONE',  ( 25.50079616937500049, 2.897187499132848565, 0.000000000000000000 ) ) ;
#1441 = CARTESIAN_POINT ( 'NONE',  ( -1.083025367936758606E-13, 5.159374998265698231, -25.84450000000000358 ) ) ;
#1442 = CARTESIAN_POINT ( 'NONE',  ( 12.92225000000000357, 6.455833333333333535, -22.38199354810692299 ) ) ;
#1443 = CARTESIAN_POINT ( 'NONE',  ( 12.75039808468748248, 1.362604165799514933, 22.08433729940766099 ) ) ;
#1444 = EDGE_LOOP ( 'NONE', ( #2702, #2065, #4448, #4112 ) ) ;
#1445 = ORIENTED_EDGE ( 'NONE', *, *, #3194, .T. ) ;
#1446 = CARTESIAN_POINT ( 'NONE',  ( 25.84450000000000003, 4.445000000000000284, 0.000000000000000000 ) ) ;
#1447 = CARTESIAN_POINT ( 'NONE',  ( -5.482007351445170888E-15, 1.082829129646559974, 29.84265806414256517 ) ) ;
#1448 = CARTESIAN_POINT ( 'NONE',  ( -6.925012903786149643, 0.1871079561989605344, -25.84450000000000358 ) ) ;
#1449 = CYLINDRICAL_SURFACE ( 'NONE', #455, 3.000000000000006217 ) ;
#1450 = EDGE_LOOP ( 'NONE', ( #3016, #1558 ) ) ;
#1451 = ORIENTED_EDGE ( 'NONE', *, *, #2912, .T. ) ;
#1452 = CARTESIAN_POINT ( 'NONE',  ( -30.14002092558117241, 0.000000000000000000, 32.99999999999978684 ) ) ;
#1453 = VECTOR ( 'NONE', #359, 1000.000000000000000 ) ;
#1454 = CARTESIAN_POINT ( 'NONE',  ( 12.92225000000000357, 3.201458331599029705, -22.38199354810692299 ) ) ;
#1455 = CARTESIAN_POINT ( 'NONE',  ( -5.482007351445170888E-15, 2.992437498092267223, 29.84265806414256517 ) ) ;
#1456 = DIRECTION ( 'NONE',  ( 0.000000000000000000, -1.000000000000000000, 0.000000000000000000 ) ) ;
#1457 = EDGE_LOOP ( 'NONE', ( #3860, #3816 ) ) ;
#1458 = VECTOR ( 'NONE', #1910, 1000.000000000000000 ) ;
#1459 = CARTESIAN_POINT ( 'NONE',  ( -25.50079616937500759, 3.743854165799515243, 14.72289153293842467 ) ) ;
#1460 = LINE ( 'NONE', #2533, #814 ) ;
#1461 = CARTESIAN_POINT ( 'NONE',  ( -5.409102597002015186E-15, 2.738437499132848174, 29.44578306587686711 ) ) ;
#1462 = CARTESIAN_POINT ( 'NONE',  ( 6.925012903786189611, 4.949607956198961212, 25.84449999999997516 ) ) ;
#1463 = EDGE_CURVE ( 'NONE', #2624, #1030, #1987, .T. ) ;
#1464 = CARTESIAN_POINT ( 'NONE',  ( -1.083025367936758606E-13, 3.968750000000000888, -25.84450000000000358 ) ) ;
#1465 = ADVANCED_FACE ( 'NONE', ( #3293 ), #4743, .T. ) ;
#1466 = ORIENTED_EDGE ( 'NONE', *, *, #2989, .T. ) ;
#1467 = CARTESIAN_POINT ( 'NONE',  ( 12.75039808468750380, 3.638020832466181353, -22.08433729940765033 ) ) ;
#1468 = DIRECTION ( 'NONE',  ( 0.000000000000000000, -1.000000000000000000, 0.000000000000000000 ) ) ;
#1469 = CARTESIAN_POINT ( 'NONE',  ( 25.50079616937499694, 4.696354165799514924, -14.72289153293843178 ) ) ;
#1470 = VERTEX_POINT ( 'NONE', #4405 ) ;
#1471 = VERTEX_POINT ( 'NONE', #1095 ) ;
#1472 = CARTESIAN_POINT ( 'NONE',  ( -12.92224999999999469, 6.482291664932363418, -22.38199354810692654 ) ) ;
#1473 = CARTESIAN_POINT ( 'NONE',  ( -12.92225000000001245, 2.934912462979893277, 22.38199354810691943 ) ) ;
#1474 = CARTESIAN_POINT ( 'NONE',  ( 6.925012903786153196, 1.956017042066735989, -25.84450000000000003 ) ) ;
#1475 = EDGE_CURVE ( 'NONE', #3477, #4342, #1871, .T. ) ;
#1476 = CARTESIAN_POINT ( 'NONE',  ( 1.008654527220071289E-13, 4.921250000000001457, 25.84450000000000003 ) ) ;
#1477 = VERTEX_POINT ( 'NONE', #371 ) ;
#1478 = ORIENTED_EDGE ( 'NONE', *, *, #305, .T. ) ;
#1479 = PLANE ( 'NONE',  #1756 ) ;
#1480 = LINE ( 'NONE', #4479, #4239 ) ;
#1481 = CARTESIAN_POINT ( 'NONE',  ( -12.92224999999999469, 3.362854164758933617, -22.38199354810692654 ) ) ;
#1482 = CARTESIAN_POINT ( 'NONE',  ( 38.68246803570090719, 12.00000000000000000, -47.00000000000002132 ) ) ;
#1483 = ORIENTED_EDGE ( 'NONE', *, *, #1232, .T. ) ;
#1484 = EDGE_CURVE ( 'NONE', #1928, #1531, #1460, .T. ) ;
#1485 = CARTESIAN_POINT ( 'NONE',  ( 6.925012903786153196, 3.861017042066735794, -25.84450000000000003 ) ) ;
#1486 = CARTESIAN_POINT ( 'NONE',  ( 0.000000000000000000, 12.00000000000000000, 0.000000000000000000 ) ) ;
#1487 = CARTESIAN_POINT ( 'NONE',  ( 12.75039808468750380, 3.638020832466181353, -22.08433729940765033 ) ) ;
#1488 = CARTESIAN_POINT ( 'NONE',  ( -25.84450000000000713, 6.720416666666666927, 14.92132903207127370 ) ) ;
#1489 = CARTESIAN_POINT ( 'NONE',  ( -25.50079616937499338, 4.431770832466181531, -14.72289153293844244 ) ) ;
#1490 = CARTESIAN_POINT ( 'NONE',  ( -1.083025367936758606E-13, 6.429374998265698693, -25.84450000000000358 ) ) ;
#1491 = CARTESIAN_POINT ( 'NONE',  ( -5.409102597002015186E-15, 1.944687499132848441, 29.44578306587686711 ) ) ;
#1492 = CARTESIAN_POINT ( 'NONE',  ( -5.409102597002015186E-15, 6.389687499132847393, 29.44578306587686711 ) ) ;
#1493 = AXIS2_PLACEMENT_3D ( 'NONE', #2846, #997, #910 ) ;
#1494 = EDGE_LOOP ( 'NONE', ( #1820, #4000, #306, #4813 ) ) ;
#1495 = EDGE_CURVE ( 'NONE', #4111, #2003, #2483, .T. ) ;
#1496 = ORIENTED_EDGE ( 'NONE', *, *, #3317, .T. ) ;
#1497 = VECTOR ( 'NONE', #926, 1000.000000000000000 ) ;
#1498 = DIRECTION ( 'NONE',  ( 0.000000000000000000, 1.000000000000000000, 0.000000000000000000 ) ) ;
#1499 = CARTESIAN_POINT ( 'NONE',  ( -12.92224999999999469, 2.723245796313226386, -22.38199354810692654 ) ) ;
#1500 = DIRECTION ( 'NONE',  ( 0.000000000000000000, 1.000000000000000000, 0.000000000000000000 ) ) ;
#1501 = CARTESIAN_POINT ( 'NONE',  ( 31.66987298107635951, 12.00000000000000000, -64.85382907248407491 ) ) ;
#1502 = EDGE_LOOP ( 'NONE', ( #4592, #98, #1483, #771 ) ) ;
#1503 = VECTOR ( 'NONE', #4624, 1000.000000000000000 ) ;
#1504 = ORIENTED_EDGE ( 'NONE', *, *, #4622, .T. ) ;
#1505 = DIRECTION ( 'NONE',  ( -0.000000000000000000, 1.000000000000000000, -0.000000000000000000 ) ) ;
#1506 = CARTESIAN_POINT ( 'NONE',  ( 12.75039808468748248, 2.156354165799514888, 22.08433729940766099 ) ) ;
#1507 = VECTOR ( 'NONE', #3065, 1000.000000000000000 ) ;
#1508 =( BOUNDED_CURVE ( )  B_SPLINE_CURVE ( 2, ( #546, #1705, #3154, #564, #1341, #2823, #972, #3584, #1852 ),
 .UNSPECIFIED., .F., .F. ) 
 B_SPLINE_CURVE_WITH_KNOTS ( ( 3, 2, 2, 2, 3 ),
 ( 0.3541666666666666852, 0.3611111111111111049, 0.3750000000000000000, 0.3888888888888888951, 0.3958333333333333703 ),
 .UNSPECIFIED. ) 
 CURVE ( )  GEOMETRIC_REPRESENTATION_ITEM ( )  RATIONAL_B_SPLINE_CURVE ( ( 0.9330127018922194093, 0.9330127018922196314, 1.000000000000000000, 0.8660254037844387076, 1.000000000000000000, 0.8660254037844387076, 1.000000000000000000, 0.9330127018922190762, 0.9330127018922194093 ) ) 
 REPRESENTATION_ITEM ( '' )  );
#1509 = CARTESIAN_POINT ( 'NONE',  ( -25.84449999999999292, 2.780770831425600331, -14.92132903207128969 ) ) ;
#1510 = CYLINDRICAL_SURFACE ( 'NONE', #369, 3.000000000000006217 ) ;
#1511 = VERTEX_POINT ( 'NONE', #3602 ) ;
#1512 = AXIS2_PLACEMENT_3D ( 'NONE', #212, #3863, #2385 ) ;
#1513 = CARTESIAN_POINT ( 'NONE',  ( 25.84449999999999292, 3.677708331599029989, 14.92132903207129502 ) ) ;
#1514 = CYLINDRICAL_SURFACE ( 'NONE', #2996, 25.84450000000000003 ) ;
#1515 = CARTESIAN_POINT ( 'NONE',  ( -12.75039808468751268, 4.590520832466181922, 22.08433729940764678 ) ) ;
#1516 = CARTESIAN_POINT ( 'NONE',  ( 32.16025403784294667, 0.000000000000000000, -35.70319397787310578 ) ) ;
#1517 = CARTESIAN_POINT ( 'NONE',  ( 12.92224999999998225, 3.704166666666666607, 22.38199354810693364 ) ) ;
#1518 = AXIS2_PLACEMENT_3D ( 'NONE', #4765, #1429, #4063 ) ;
#1519 = CARTESIAN_POINT ( 'NONE',  ( 25.50079616937499338, 6.654270832466180785, 14.72289153293844777 ) ) ;
#1520 = FACE_OUTER_BOUND ( 'NONE', #4793, .T. ) ;
#1521 = CARTESIAN_POINT ( 'NONE',  ( -25.50079616937500049, 0.5159374991328482540, -3.122946840453418088E-15 ) ) ;
#1522 = CARTESIAN_POINT ( 'NONE',  ( -25.50079616937500049, 5.595937499132848103, -3.122946840453418088E-15 ) ) ;
#1523 = EDGE_LOOP ( 'NONE', ( #3608, #4451 ) ) ;
#1524 = VERTEX_POINT ( 'NONE', #1435 ) ;
#1525 = LINE ( 'NONE', #1133, #533 ) ;
#1526 = CARTESIAN_POINT ( 'NONE',  ( 25.84450000000000003, 1.294495796313226643, -14.92132903207127725 ) ) ;
#1527 = CARTESIAN_POINT ( 'NONE',  ( 27.33974596215416142, 0.000000000000000000, -67.35382907248407491 ) ) ;
#1528 = CARTESIAN_POINT ( 'NONE',  ( 30.14002092558096280, 0.000000000000000000, -30.00000000000000000 ) ) ;
#1529 = ADVANCED_FACE ( 'NONE', ( #4332 ), #1850, .T. ) ;
#1530 = ORIENTED_EDGE ( 'NONE', *, *, #2953, .F. ) ;
#1531 = VERTEX_POINT ( 'NONE', #4381 ) ;
#1532 = CARTESIAN_POINT ( 'NONE',  ( -25.84450000000000003, 0.2586122189013767558, -3.165038420056376872E-15 ) ) ;
#1533 = CARTESIAN_POINT ( 'NONE',  ( -25.50079616937500759, 0.7276041657995149237, 14.72289153293842467 ) ) ;
#1534 = CARTESIAN_POINT ( 'NONE',  ( 25.56035792964290465, 7.554760384716448840, -3.821816683011026949 ) ) ;
#1535 = DIRECTION ( 'NONE',  ( 0.000000000000000000, 0.000000000000000000, 1.000000000000000000 ) ) ;
#1536 = VERTEX_POINT ( 'NONE', #1048 ) ;
#1537 = VECTOR ( 'NONE', #1038, 1000.000000000000000 ) ;
#1538 =( BOUNDED_CURVE ( )  B_SPLINE_CURVE ( 2, ( #205, #544, #2400, #1250, #4653, #2740, #3536, #2821, #3897, #3492, #2030, #609, #3921, #1316, #2779, #588, #947, #970, #2797, #4305, #2054, #4218, #886, #2461, #4283, #2440, #3512, #4629, #1703, #4671, #3878, #2377, #4240, #3855, #523, #2077, #2010, #182, #160, #1657, #1636, #3152, #4609, #3560, #1272, #1295, #928, #2420, #562, #226, #3195, #1723, #1047, #4021, #3703, #1771, #630, #2482, #2946, #4795, #2843, #2580, #3219, #2119, #4768, #3965, #4693, #1459, #295, #3629, #994, #4355, #3601, #4380, #343, #1363, #2197, #3267, #269, #1071, #4433, #1434, #2920, #1019, #1094, #4331, #1745, #3240, #2532, #4717, #1794, #4070, #2224, #680, #654, #728, #4404, #2146, #1385, #4742, #2869, #2508, #3318, #1409, #3993, #2895, #704, #2172, #1822, #3679, #3656, #2557, #319, #3292, #4044, #2704, #32, #2363, #4183, #2998, #1849, #1872, #2750, #4574, #1647, #1120, #3503, #3866, #370, #1604, #3141, #3817, #2729, #849, #1997 ),
 .UNSPECIFIED., .F., .F. ) 
 B_SPLINE_CURVE_WITH_KNOTS ( ( 3, 2, 2, 2, 2, 2, 2, 2, 2, 2, 2, 2, 2, 2, 2, 2, 2, 2, 2, 2, 2, 2, 2, 2, 2, 2, 2, 2, 2, 2, 2, 2, 2, 2, 2, 2, 2, 2, 2, 2, 2, 2, 2, 2, 2, 2, 2, 2, 2, 2, 2, 2, 2, 2, 2, 2, 2, 2, 2, 2, 2, 2, 2, 2, 2, 2, 2, 3 ),
 ( 0.000000000000000000, 0.01388888888888888812, 0.02777777777777777624, 0.04166666666666666435, 0.05555555555555555247, 0.06944444444444446141, 0.08333333333333332871, 0.09722222222222222376, 0.1111111111111111049, 0.1250000000000000000, 0.1388888888888889228, 0.1527777777777777901, 0.1666666666666666574, 0.1805555555555555525, 0.1944444444444444475, 0.2083333333333333426, 0.2222222222222222099, 0.2361111111111110772, 0.2500000000000000000, 0.2638888888888888951, 0.2777777777777778456, 0.2916666666666666852, 0.3055555555555555802, 0.3194444444444444198, 0.3333333333333333148, 0.3472222222222222099, 0.3611111111111111049, 0.3750000000000000555, 0.3888888888888888951, 0.4027777777777777901, 0.4166666666666666852, 0.4305555555555555802, 0.4444444444444444198, 0.4583333333333333148, 0.4722222222222221544, 0.4861111111111111049, 0.5000000000000000000, 0.5138888888888888395, 0.5277777777777777901, 0.5416666666666666297, 0.5555555555555556912, 0.5694444444444444198, 0.5833333333333333703, 0.5972222222222222099, 0.6111111111111111605, 0.6250000000000000000, 0.6388888888888888395, 0.6527777777777779011, 0.6666666666666666297, 0.6805555555555555802, 0.6944444444444444198, 0.7083333333333333703, 0.7222222222222222099, 0.7361111111111111605, 0.7500000000000001110, 0.7638888888888888395, 0.7777777777777777901, 0.7916666666666666297, 0.8055555555555555802, 0.8194444444444444198, 0.8333333333333333703, 0.8472222222222220989, 0.8611111111111111605, 0.8750000000000000000, 0.8888888888888888395, 0.9027777777777777901, 0.9166666666666666297, 0.9186915354932526645 ),
 .UNSPECIFIED. ) 
 CURVE ( )  GEOMETRIC_REPRESENTATION_ITEM ( )  RATIONAL_B_SPLINE_CURVE ( ( 1.000000000000000000, 0.8660254037844387076, 1.000000000000000000, 0.8660254037844387076, 1.000000000000000000, 0.8660254037844387076, 1.000000000000000000, 0.8660254037844387076, 1.000000000000000000, 0.8660254037844387076, 1.000000000000000000, 0.8660254037844387076, 1.000000000000000000, 0.8660254037844387076, 1.000000000000000000, 0.8660254037844387076, 1.000000000000000000, 0.8660254037844387076, 1.000000000000000000, 0.8660254037844387076, 1.000000000000000000, 0.8660254037844387076, 1.000000000000000000, 0.8660254037844387076, 1.000000000000000000, 0.8660254037844387076, 1.000000000000000000, 0.8660254037844387076, 1.000000000000000000, 0.8660254037844387076, 1.000000000000000000, 0.8660254037844387076, 1.000000000000000000, 0.8660254037844387076, 1.000000000000000000, 0.8660254037844387076, 1.000000000000000000, 0.8660254037844387076, 1.000000000000000000, 0.8660254037844387076, 1.000000000000000000, 0.8660254037844387076, 1.000000000000000000, 0.8660254037844387076, 1.000000000000000000, 0.8660254037844387076, 1.000000000000000000, 0.8660254037844387076, 1.000000000000000000, 0.8660254037844387076, 1.000000000000000000, 0.8660254037844387076, 1.000000000000000000, 0.8660254037844387076, 1.000000000000000000, 0.8660254037844387076, 1.000000000000000000, 0.8660254037844387076, 1.000000000000000000, 0.8660254037844387076, 1.000000000000000000, 0.8660254037844387076, 1.000000000000000000, 0.8660254037844387076, 1.000000000000000000, 0.8660254037844387076, 1.000000000000000000, 0.8660254037844387076, 1.000000000000000000, 0.8660254037844387076, 1.000000000000000000, 0.8660254037844387076, 1.000000000000000000, 0.8660254037844387076, 1.000000000000000000, 0.8660254037844387076, 1.000000000000000000, 0.8660254037844387076, 1.000000000000000000, 0.8660254037844387076, 1.000000000000000000, 0.8660254037844387076, 1.000000000000000000, 0.8660254037844387076, 1.000000000000000000, 0.8660254037844387076, 1.000000000000000000, 0.8660254037844387076, 1.000000000000000000, 0.8660254037844387076, 1.000000000000000000, 0.8660254037844387076, 1.000000000000000000, 0.8660254037844387076, 1.000000000000000000, 0.8660254037844387076, 1.000000000000000000, 0.8660254037844387076, 1.000000000000000000, 0.8660254037844387076, 1.000000000000000000, 0.8660254037844387076, 1.000000000000000000, 0.8660254037844387076, 1.000000000000000000, 0.8660254037844387076, 1.000000000000000000, 0.8660254037844387076, 1.000000000000000000, 0.8660254037844387076, 1.000000000000000000, 0.8660254037844387076, 1.000000000000000000, 0.8660254037844387076, 1.000000000000000000, 0.8660254037844387076, 1.000000000000000000, 0.8660254037844387076, 1.000000000000000000, 0.8660254037844387076, 1.000000000000000000, 0.8660254037844387076, 1.000000000000000000, 0.8660254037844387076, 1.000000000000000000, 0.8660254037844387076, 1.000000000000000000, 0.8660254037844387076, 1.000000000000000000, 0.8660254037844387076, 1.000000000000000000, 0.8660254037844387076, 1.000000000000000000, 0.9804677691929446492, 0.9666307679454730906 ) ) 
 REPRESENTATION_ITEM ( '' )  );
#1539 = LINE ( 'NONE', #2711, #198 ) ;
#1540 = CARTESIAN_POINT ( 'NONE',  ( -5.409102597002015186E-15, 3.373437499132848849, 29.44578306587686711 ) ) ;
#1541 = CARTESIAN_POINT ( 'NONE',  ( -5.482007351445170888E-15, 3.651250000000000107, 29.84265806414256517 ) ) ;
#1542 = DIRECTION ( 'NONE',  ( 0.000000000000000000, -1.000000000000000000, 0.000000000000000000 ) ) ;
#1543 = CARTESIAN_POINT ( 'NONE',  ( -6.925012903786132767, 2.987892043801039677, 25.84450000000000713 ) ) ;
#1544 = ADVANCED_FACE ( 'NONE', ( #1823 ), #995, .F. ) ;
#1545 = AXIS2_PLACEMENT_3D ( 'NONE', #1887, #1498, #4470 ) ;
#1546 = CARTESIAN_POINT ( 'NONE',  ( -12.75039808468749492, 6.918854165799515066, -22.08433729940765033 ) ) ;
#1547 = CARTESIAN_POINT ( 'NONE',  ( 14.83974596215880126, 12.00000000000000000, 45.70319397786513349 ) ) ;
#1548 = CARTESIAN_POINT ( 'NONE',  ( -25.50079616937500049, 4.325937499132848529, -3.122946840453418088E-15 ) ) ;
#1549 = CARTESIAN_POINT ( 'NONE',  ( 25.50079616937499338, 7.130520832466181069, 14.72289153293844777 ) ) ;
#1550 = VERTEX_POINT ( 'NONE', #3966 ) ;
#1551 = ADVANCED_FACE ( 'NONE', ( #4718 ), #1386, .F. ) ;
#1552 = ORIENTED_EDGE ( 'NONE', *, *, #4597, .T. ) ;
#1553 = LINE ( 'NONE', #1208, #1694 ) ;
#1554 = CARTESIAN_POINT ( 'NONE',  ( -25.84450000000000003, 5.369079129646560311, -3.165038420056376872E-15 ) ) ;
#1555 = DIRECTION ( 'NONE',  ( 0.000000000000000000, 0.000000000000000000, -1.000000000000000000 ) ) ;
#1556 = CARTESIAN_POINT ( 'NONE',  ( -1.083025367936758606E-13, 4.603750000000001563, -25.84450000000000358 ) ) ;
#1557 = ORIENTED_EDGE ( 'NONE', *, *, #2547, .T. ) ;
#1558 = ORIENTED_EDGE ( 'NONE', *, *, #4775, .T. ) ;
#1559 = LINE ( 'NONE', #4789, #3634 ) ;
#1560 = DIRECTION ( 'NONE',  ( 0.000000000000000000, 1.000000000000000000, 0.000000000000000000 ) ) ;
#1561 = CARTESIAN_POINT ( 'NONE',  ( -5.482007351445170888E-15, 7.381874998265694821, 29.84265806414256517 ) ) ;
#1562 = LINE ( 'NONE', #3726, #1419 ) ;
#1563 = VERTEX_POINT ( 'NONE', #2509 ) ;
#1564 = EDGE_CURVE ( 'NONE', #3361, #789, #2382, .T. ) ;
#1565 = FACE_OUTER_BOUND ( 'NONE', #4060, .T. ) ;
#1566 = CARTESIAN_POINT ( 'NONE',  ( -12.75039808468751268, 5.225520832466180821, 22.08433729940764678 ) ) ;
#1567 = CARTESIAN_POINT ( 'NONE',  ( 25.84450000000000003, 3.862916666666666998, -14.92132903207127725 ) ) ;
#1568 = CARTESIAN_POINT ( 'NONE',  ( 25.84450000000000358, 2.513541664932363418, -14.92132903207128081 ) ) ;
#1569 = DIRECTION ( 'NONE',  ( -0.000000000000000000, 1.000000000000000000, -0.000000000000000000 ) ) ;
#1570 = CARTESIAN_POINT ( 'NONE',  ( 12.75039808468748248, 6.601354165799515172, 22.08433729940766099 ) ) ;
#1571 = CARTESIAN_POINT ( 'NONE',  ( 1.827335783815056963E-15, 3.889374998265696881, -29.84265806414256517 ) ) ;
#1572 = CARTESIAN_POINT ( 'NONE',  ( -25.50079616937499338, 2.368020832466181336, -14.72289153293844244 ) ) ;
#1573 = CARTESIAN_POINT ( 'NONE',  ( 25.50079616937500049, 5.278437499132848210, 0.000000000000000000 ) ) ;
#1574 = ORIENTED_EDGE ( 'NONE', *, *, #4216, .T. ) ;
#1575 = DIRECTION ( 'NONE',  ( 1.000000000000000000, -0.000000000000000000, 0.000000000000000000 ) ) ;
#1576 = CARTESIAN_POINT ( 'NONE',  ( 12.92225000000000357, 5.792412462979893206, -22.38199354810692299 ) ) ;
#1577 = CARTESIAN_POINT ( 'NONE',  ( 6.925012903786127438, 2.035392043801039552, -25.84450000000001069 ) ) ;
#1578 = DIRECTION ( 'NONE',  ( 0.000000000000000000, 0.000000000000000000, -1.000000000000000000 ) ) ;
#1579 = ORIENTED_EDGE ( 'NONE', *, *, #1189, .T. ) ;
#1580 = VERTEX_POINT ( 'NONE', #1795 ) ;
#1581 = CARTESIAN_POINT ( 'NONE',  ( -5.482007351445170888E-15, 2.322362218901376174, 29.84265806414256517 ) ) ;
#1582 = DIRECTION ( 'NONE',  ( 0.000000000000000000, 0.000000000000000000, 1.000000000000000000 ) ) ;
#1583 = CARTESIAN_POINT ( 'NONE',  ( 25.84450000000000003, 4.421187498092265855, 0.000000000000000000 ) ) ;
#1584 = CARTESIAN_POINT ( 'NONE',  ( 14.83974596215416675, 0.000000000000000000, -45.70319397787309867 ) ) ;
#1585 = LINE ( 'NONE', #1244, #1806 ) ;
#1586 = CARTESIAN_POINT ( 'NONE',  ( 3.165038420056376872E-15, 12.00000000000000000, 25.84450000000000003 ) ) ;
#1587 = CARTESIAN_POINT ( 'NONE',  ( 25.50079616937500049, 5.437187499132848600, 0.000000000000000000 ) ) ;
#1588 = CARTESIAN_POINT ( 'NONE',  ( 25.84449999999999292, 5.027083333333332682, 14.92132903207129679 ) ) ;
#1589 = DIRECTION ( 'NONE',  ( 0.000000000000000000, 1.000000000000000000, 0.000000000000000000 ) ) ;
#1590 = CARTESIAN_POINT ( 'NONE',  ( -25.84449999999999292, 0.8202083315990298384, -14.92132903207128969 ) ) ;
#1591 = EDGE_CURVE ( 'NONE', #3402, #1470, #3034, .T. ) ;
#1592 = CARTESIAN_POINT ( 'NONE',  ( -25.50079616937500049, 6.389687499132848281, -3.122946840453418088E-15 ) ) ;
#1593 = VECTOR ( 'NONE', #3491, 1000.000000000000000 ) ;
#1594 = CARTESIAN_POINT ( 'NONE',  ( 12.92225000000000357, 2.566458331599029474, -22.38199354810692299 ) ) ;
#1595 = AXIS2_PLACEMENT_3D ( 'NONE', #1037, #2109, #4058 ) ;
#1596 = CARTESIAN_POINT ( 'NONE',  ( -5.409102597002015186E-15, 5.119687499132848707, 29.44578306587686711 ) ) ;
#1597 = CARTESIAN_POINT ( 'NONE',  ( 1.827335783815056963E-15, 2.698749999999999982, -29.84265806414256517 ) ) ;
#1598 = VECTOR ( 'NONE', #3313, 1000.000000000000000 ) ;
#1599 = EDGE_LOOP ( 'NONE', ( #648, #508 ) ) ;
#1600 = DIRECTION ( 'NONE',  ( 0.000000000000000000, 0.000000000000000000, -1.000000000000000000 ) ) ;
#1601 = CARTESIAN_POINT ( 'NONE',  ( 25.84449999999999292, 4.998662462979892140, 14.92132903207129679 ) ) ;
#1602 = ORIENTED_EDGE ( 'NONE', *, *, #2997, .F. ) ;
#1603 = ORIENTED_EDGE ( 'NONE', *, *, #3150, .T. ) ;
#1604 = CARTESIAN_POINT ( 'NONE',  ( -5.409102597002015975E-15, 7.024687499132848068, 29.44578306587686711 ) ) ;
#1605 = CARTESIAN_POINT ( 'NONE',  ( -25.84450000000000358, 3.486528885568043190, 14.92132903207127370 ) ) ;
#1606 = CARTESIAN_POINT ( 'NONE',  ( -25.50079616937500049, 4.484687499132848032, -3.122946840453418088E-15 ) ) ;
#1607 = CARTESIAN_POINT ( 'NONE',  ( 12.92225000000000357, 4.527020831425600633, -22.38199354810692299 ) ) ;
#1608 = DIRECTION ( 'NONE',  ( 0.000000000000000000, 0.000000000000000000, -1.000000000000000000 ) ) ;
#1609 = EDGE_LOOP ( 'NONE', ( #4267, #1081, #614, #4702, #979, #2465, #1087, #1690, #2701, #142, #2141, #1397, #2245, #2233, #2803, #3182, #3715, #2190, #4501, #3953, #4546, #4728, #4399, #4086, #4497, #1238, #19 ) ) ;
#1610 = CARTESIAN_POINT ( 'NONE',  ( 12.92225000000000357, 5.741458331599028853, -22.38199354810692299 ) ) ;
#1611 = CARTESIAN_POINT ( 'NONE',  ( 47.00000000000000000, 0.000000000000000000, -42.00000000000000000 ) ) ;
#1612 = CARTESIAN_POINT ( 'NONE',  ( -25.84449999999999292, 2.725208331599029421, -14.92132903207128969 ) ) ;
#1613 = DIRECTION ( 'NONE',  ( 0.000000000000000000, 0.000000000000000000, 1.000000000000000000 ) ) ;
#1614 = FACE_OUTER_BOUND ( 'NONE', #3738, .T. ) ;
#1615 = CARTESIAN_POINT ( 'NONE',  ( -5.252440625616039167E-14, 3.254374998265696650, -25.84450000000000003 ) ) ;
#1616 = CARTESIAN_POINT ( 'NONE',  ( -12.92224999999999469, 5.212291664932363844, -22.38199354810692654 ) ) ;
#1617 = CARTESIAN_POINT ( 'NONE',  ( 25.50079616937499338, 2.685520832466181673, 14.72289153293844777 ) ) ;
#1618 = AXIS2_PLACEMENT_3D ( 'NONE', #2879, #3162, #4681 ) ;
#1619 = CARTESIAN_POINT ( 'NONE',  ( -12.92224999999999469, 0.2116666666666666974, -22.38199354810692654 ) ) ;
#1620 = ORIENTED_EDGE ( 'NONE', *, *, #4262, .F. ) ;
#1621 = CARTESIAN_POINT ( 'NONE',  ( 6.925012903786101681, 4.496017042066737801, -25.84450000000003200 ) ) ;
#1622 = CARTESIAN_POINT ( 'NONE',  ( 25.84450000000000003, 6.956579129646559778, 0.000000000000000000 ) ) ;
#1623 = CARTESIAN_POINT ( 'NONE',  ( -67.00000000000000000, 12.00000000000000000, 0.000000000000000000 ) ) ;
#1624 = ORIENTED_EDGE ( 'NONE', *, *, #3049, .F. ) ;
#1625 = EDGE_CURVE ( 'NONE', #4431, #1344, #831, .T. ) ;
#1626 = CARTESIAN_POINT ( 'NONE',  ( 42.00000000000000000, 12.00000000000000000, 41.99999999999999289 ) ) ;
#1627 = CARTESIAN_POINT ( 'NONE',  ( 12.92225000000000357, 1.316945552234710215, -22.38199354810692299 ) ) ;
#1628 = CARTESIAN_POINT ( 'NONE',  ( 1.803034199000671860E-15, 3.690937499132847410, -29.44578306587686711 ) ) ;
#1629 = CARTESIAN_POINT ( 'NONE',  ( -12.92224999999999469, 5.902854164758934097, -22.38199354810692654 ) ) ;
#1630 = CARTESIAN_POINT ( 'NONE',  ( 0.000000000000000000, 12.00000000000000000, 0.000000000000000000 ) ) ;
#1631 = CYLINDRICAL_SURFACE ( 'NONE', #3081, 25.84450000000000003 ) ;
#1632 = CARTESIAN_POINT ( 'NONE',  ( 25.84450000000000003, 0.6085416649323630578, -14.92132903207127725 ) ) ;
#1633 = LINE ( 'NONE', #4627, #493 ) ;
#1634 = CARTESIAN_POINT ( 'NONE',  ( -12.92225000000001245, 2.328333333333333144, 22.38199354810691943 ) ) ;
#1635 =( BOUNDED_CURVE ( )  B_SPLINE_CURVE ( 2, ( #3644, #767, #1472, #307, #2568, #1782, #2958, #1422, #3740 ),
 .UNSPECIFIED., .F., .F. ) 
 B_SPLINE_CURVE_WITH_KNOTS ( ( 3, 2, 2, 2, 3 ),
 ( 0.7708333333333333703, 0.7777777777777777901, 0.7916666666666666297, 0.8055555555555555802, 0.8125000000000000000 ),
 .UNSPECIFIED. ) 
 CURVE ( )  GEOMETRIC_REPRESENTATION_ITEM ( )  RATIONAL_B_SPLINE_CURVE ( ( 0.9330127018922192983, 0.9330127018922198534, 1.000000000000000000, 0.8660254037844387076, 1.000000000000000000, 0.8660254037844387076, 1.000000000000000000, 0.9330127018922194093, 0.9330127018922194093 ) ) 
 REPRESENTATION_ITEM ( '' )  );
#1636 = CARTESIAN_POINT ( 'NONE',  ( -12.75039808468749492, 2.315104165799514835, -22.08433729940765033 ) ) ;
#1637 = CARTESIAN_POINT ( 'NONE',  ( -25.84450000000000003, 3.413124998265696597, -3.165038420056376872E-15 ) ) ;
#1638 = CARTESIAN_POINT ( 'NONE',  ( 25.50079616937499338, 7.190251766661415189, -1.895919150227358685 ) ) ;
#1639 = CARTESIAN_POINT ( 'NONE',  ( -12.92224999999999469, 2.116666666666666696, -22.38199354810692654 ) ) ;
#1640 = MANIFOLD_SOLID_BREP ( '�г�-����8', #3063 ) ;
#1641 = EDGE_LOOP ( 'NONE', ( #444, #3892, #1162, #3672 ) ) ;
#1642 = FACE_OUTER_BOUND ( 'NONE', #2166, .T. ) ;
#1643 = CARTESIAN_POINT ( 'NONE',  ( -12.92225000000001245, 6.744912462979893775, 22.38199354810691943 ) ) ;
#1644 = CARTESIAN_POINT ( 'NONE',  ( 1.803034199000671860E-15, 0.3571874991328482518, -29.44578306587686711 ) ) ;
#1645 = EDGE_LOOP ( 'NONE', ( #403, #2592, #2409, #324 ) ) ;
#1646 = ADVANCED_FACE ( 'NONE', ( #1145 ), #1930, .F. ) ;
#1647 = CARTESIAN_POINT ( 'NONE',  ( -12.75039808468749492, 6.760104165799514675, -22.08433729940765033 ) ) ;
#1648 = AXIS2_PLACEMENT_3D ( 'NONE', #1210, #2985, #73 ) ;
#1649 = CARTESIAN_POINT ( 'NONE',  ( -12.92224999999999469, 2.057778885568043226, -22.38199354810692654 ) ) ;
#1650 = CARTESIAN_POINT ( 'NONE',  ( -12.75039808468749492, 3.108854165799515012, -22.08433729940765033 ) ) ;
#1651 = CARTESIAN_POINT ( 'NONE',  ( -12.92224999999999469, 3.997854164758933404, -22.38199354810692654 ) ) ;
#1652 = FACE_OUTER_BOUND ( 'NONE', #428, .T. ) ;
#1653 = DIRECTION ( 'NONE',  ( 0.000000000000000000, 0.000000000000000000, -1.000000000000000000 ) ) ;
#1654 = CARTESIAN_POINT ( 'NONE',  ( -5.482007351445170888E-15, 2.936874998265696757, 29.84265806414256517 ) ) ;
#1655 = CARTESIAN_POINT ( 'NONE',  ( -72.00000000000000000, 0.000000000000000000, -9.999999999999991118 ) ) ;
#1656 = CYLINDRICAL_SURFACE ( 'NONE', #4773, 4.950000000000002842 ) ;
#1657 = CARTESIAN_POINT ( 'NONE',  ( 1.803034199000671860E-15, 2.262187499132848334, -29.44578306587686711 ) ) ;
#1658 = CARTESIAN_POINT ( 'NONE',  ( 1.827335783815056963E-15, 3.254374998265696650, -29.84265806414256517 ) ) ;
#1659 = DIRECTION ( 'NONE',  ( 1.156482317317871478E-16, -0.000000000000000000, 1.000000000000000000 ) ) ;
#1660 = CARTESIAN_POINT ( 'NONE',  ( 25.84449999999999292, 3.122083333333333321, 14.92132903207129679 ) ) ;
#1661 = CIRCLE ( 'NONE', #2682, 2.249999999999999112 ) ;
#1662 = ORIENTED_EDGE ( 'NONE', *, *, #3467, .F. ) ;
#1663 = APPROVAL_ROLE ( '' ) ;
#1664 = CARTESIAN_POINT ( 'NONE',  ( 25.84450000000000003, 0.6350000000000000089, 0.000000000000000000 ) ) ;
#1665 = DIRECTION ( 'NONE',  ( 0.000000000000000000, 0.000000000000000000, -1.000000000000000000 ) ) ;
#1666 = EDGE_LOOP ( 'NONE', ( #4524, #890, #999, #1371 ) ) ;
#1667 = CIRCLE ( 'NONE', #4391, 3.000000000000006217 ) ;
#1668 = CARTESIAN_POINT ( 'NONE',  ( 47.16025403784293246, 12.00000000000000000, -61.68395609140627300 ) ) ;
#1669 = CARTESIAN_POINT ( 'NONE',  ( -25.84450000000000003, 2.798612218901376458, -3.165038420056376872E-15 ) ) ;
#1670 = ADVANCED_FACE ( 'NONE', ( #83 ), #1514, .F. ) ;
#1671 = CARTESIAN_POINT ( 'NONE',  ( 25.50079616937499694, 6.125104165799515776, -14.72289153293843178 ) ) ;
#1672 = EDGE_CURVE ( 'NONE', #2744, #2906, #429, .T. ) ;
#1673 = CARTESIAN_POINT ( 'NONE',  ( 25.84450000000000003, 5.109104164758932143, -14.92132903207127725 ) ) ;
#1674 = CARTESIAN_POINT ( 'NONE',  ( -1.069080835302379631E-14, 4.841874998265697450, 25.84449999999999648 ) ) ;
#1675 =( BOUNDED_CURVE ( )  B_SPLINE_CURVE ( 2, ( #1219, #4277, #1952, #103, #3074 ),
 .UNSPECIFIED., .F., .F. ) 
 B_SPLINE_CURVE_WITH_KNOTS ( ( 3, 2, 3 ),
 ( 0.000000000000000000, 0.01388888888888888985, 0.02083333333333333565 ),
 .UNSPECIFIED. ) 
 CURVE ( )  GEOMETRIC_REPRESENTATION_ITEM ( )  RATIONAL_B_SPLINE_CURVE ( ( 1.000000000000000000, 0.8660254037844387076, 1.000000000000000000, 0.9330127018922192983, 0.9330127018922194093 ) ) 
 REPRESENTATION_ITEM ( '' )  );
#1676 = CARTESIAN_POINT ( 'NONE',  ( -6.925012903786154084, 0.8221079561989605988, -25.84450000000000003 ) ) ;
#1677 = CARTESIAN_POINT ( 'NONE',  ( 25.84449999999999292, 6.932083333333332931, 14.92132903207129679 ) ) ;
#1678 = DIRECTION ( 'NONE',  ( 0.000000000000000000, 0.000000000000000000, -1.000000000000000000 ) ) ;
#1679 = CARTESIAN_POINT ( 'NONE',  ( 42.00000000000000000, 12.00000000000000000, -47.00000000000000711 ) ) ;
#1680 = EDGE_CURVE ( 'NONE', #1184, #4342, #3914, .T. ) ;
#1681 = CARTESIAN_POINT ( 'NONE',  ( -12.92225000000001245, 6.058958331599029634, 22.38199354810691943 ) ) ;
#1682 = CARTESIAN_POINT ( 'NONE',  ( 12.75039808468750380, 6.654270832466181673, -22.08433729940765033 ) ) ;
#1683 = CARTESIAN_POINT ( 'NONE',  ( 25.84449999999999292, 0.5820833333333332860, 14.92132903207129679 ) ) ;
#1684 = VERTEX_POINT ( 'NONE', #778 ) ;
#1685 = VECTOR ( 'NONE', #2964, 1000.000000000000000 ) ;
#1686 =( BOUNDED_CURVE ( )  B_SPLINE_CURVE ( 2, ( #4192, #2301, #4487, #3079, #1981, #1568, #806, #3001, #4584 ),
 .UNSPECIFIED., .F., .F. ) 
 B_SPLINE_CURVE_WITH_KNOTS ( ( 3, 2, 2, 2, 3 ),
 ( 0.2291666666666666574, 0.2361111111111111049, 0.2500000000000000000, 0.2638888888888888951, 0.2708333333333333703 ),
 .UNSPECIFIED. ) 
 CURVE ( )  GEOMETRIC_REPRESENTATION_ITEM ( )  RATIONAL_B_SPLINE_CURVE ( ( 0.9330127018922194093, 0.9330127018922194093, 1.000000000000000000, 0.8660254037844387076, 1.000000000000000000, 0.8660254037844387076, 1.000000000000000000, 0.9330127018922190762, 0.9330127018922194093 ) ) 
 REPRESENTATION_ITEM ( '' )  );
#1687 = PERSON_AND_ORGANIZATION_ROLE ( 'creator' ) ;
#1688 = CARTESIAN_POINT ( 'NONE',  ( -25.84449999999999292, 2.804583333333333872, -14.92132903207128969 ) ) ;
#1689 = LINE ( 'NONE', #146, #1276 ) ;
#1690 = ORIENTED_EDGE ( 'NONE', *, *, #3795, .T. ) ;
#1691 = AXIS2_PLACEMENT_3D ( 'NONE', #3908, #575, #1376 ) ;
#1692 = DIRECTION ( 'NONE',  ( 0.000000000000000000, 1.000000000000000000, 0.000000000000000000 ) ) ;
#1693 = CARTESIAN_POINT ( 'NONE',  ( -12.92225000000001245, 0.3949124629798932418, 22.38199354810691943 ) ) ;
#1694 = VECTOR ( 'NONE', #3427, 1000.000000000000000 ) ;
#1695 = CARTESIAN_POINT ( 'NONE',  ( -5.409102597002015186E-15, 3.373437499132848849, 29.44578306587686711 ) ) ;
#1696 = DIRECTION ( 'NONE',  ( 0.000000000000000000, 0.000000000000000000, -1.000000000000000000 ) ) ;
#1697 = PLANE ( 'NONE',  #291 ) ;
#1698 = CARTESIAN_POINT ( 'NONE',  ( 25.84450000000000003, 1.825624998265696464, 0.000000000000000000 ) ) ;
#1699 = CARTESIAN_POINT ( 'NONE',  ( 25.50079616937499338, 2.209270832466181833, 14.72289153293844777 ) ) ;
#1700 = CARTESIAN_POINT ( 'NONE',  ( 22.62052564044434178, 12.00000000000000000, 12.50000000000000000 ) ) ;
#1701 = CARTESIAN_POINT ( 'NONE',  ( -12.92225000000001245, 1.613958331599029794, 22.38199354810691943 ) ) ;
#1702 = FACE_BOUND ( 'NONE', #3635, .T. ) ;
#1703 = CARTESIAN_POINT ( 'NONE',  ( -12.75039808468749492, 1.680104165799514826, -22.08433729940765033 ) ) ;
#1704 = CARTESIAN_POINT ( 'NONE',  ( -5.482007351445170888E-15, 7.381874998265694821, 29.84265806414256517 ) ) ;
#1705 = CARTESIAN_POINT ( 'NONE',  ( -6.925012903786173624, 3.282732954464657293, -25.84449999999998937 ) ) ;
#1706 = CARTESIAN_POINT ( 'NONE',  ( -12.92224999999999469, 4.656666666666666288, -22.38199354810692654 ) ) ;
#1707 = VERTEX_POINT ( 'NONE', #2657 ) ;
#1708 = MECHANICAL_CONTEXT ( 'NONE', #3310, 'mechanical' ) ;
#1709 = CARTESIAN_POINT ( 'NONE',  ( 25.84450000000000003, 1.905000000000000027, 0.000000000000000000 ) ) ;
#1710 = CARTESIAN_POINT ( 'NONE',  ( 25.50079616937499694, 2.156354165799514888, -14.72289153293843178 ) ) ;
#1711 = ORIENTED_EDGE ( 'NONE', *, *, #3581, .F. ) ;
#1712 = PLANE ( 'NONE',  #1691 ) ;
#1713 = CARTESIAN_POINT ( 'NONE',  ( 25.84450000000000003, 5.709028885568042000, -14.92132903207127725 ) ) ;
#1714 = CARTESIAN_POINT ( 'NONE',  ( 25.50079616937500049, 0.1984374991328482218, 0.000000000000000000 ) ) ;
#1715 = CARTESIAN_POINT ( 'NONE',  ( -12.75039808468749492, 6.283854165799515279, -22.08433729940765033 ) ) ;
#1716 = CARTESIAN_POINT ( 'NONE',  ( 0.000000000000000000, 12.00000000000000000, 0.000000000000000000 ) ) ;
#1717 = CARTESIAN_POINT ( 'NONE',  ( -12.92225000000001245, 1.613958331599029794, 22.38199354810691943 ) ) ;
#1718 = CARTESIAN_POINT ( 'NONE',  ( -5.409102597002015975E-15, 1.468437499132848378, 29.44578306587686711 ) ) ;
#1719 = CARTESIAN_POINT ( 'NONE',  ( 6.925012903786189611, 5.584607956198960110, 25.84449999999997516 ) ) ;
#1720 = CARTESIAN_POINT ( 'NONE',  ( 12.92224999999998225, 4.259791664932363275, 22.38199354810693364 ) ) ;
#1721 = FACE_OUTER_BOUND ( 'NONE', #3530, .T. ) ;
#1722 = CIRCLE ( 'NONE', #2892, 2.249999999999999112 ) ;
#1723 = CARTESIAN_POINT ( 'NONE',  ( 1.803034199000671860E-15, 2.897187499132849009, -29.44578306587686711 ) ) ;
#1724 = CARTESIAN_POINT ( 'NONE',  ( -5.409102597002015186E-15, 1.468437499132848378, 29.44578306587686711 ) ) ;
#1725 = CARTESIAN_POINT ( 'NONE',  ( 25.50079616937500049, 6.548437499132847783, 0.000000000000000000 ) ) ;
#1726 = CARTESIAN_POINT ( 'NONE',  ( 25.84449999999999292, 6.297083333333333144, 14.92132903207129679 ) ) ;
#1727 = EDGE_CURVE ( 'NONE', #3092, #3342, #2663, .T. ) ;
#1728 = ORIENTED_EDGE ( 'NONE', *, *, #2267, .F. ) ;
#1729 = COORDINATED_UNIVERSAL_TIME_OFFSET ( 8, 0, .AHEAD. ) ;
#1730 = CARTESIAN_POINT ( 'NONE',  ( 25.84450000000000003, 1.322916666666666741, -14.92132903207127725 ) ) ;
#1731 = CARTESIAN_POINT ( 'NONE',  ( -25.50079616937500049, 1.150937499132848263, -3.122946840453418088E-15 ) ) ;
#1732 = ORIENTED_EDGE ( 'NONE', *, *, #388, .T. ) ;
#1733 = VECTOR ( 'NONE', #1135, 1000.000000000000000 ) ;
#1734 = DIRECTION ( 'NONE',  ( 0.8660254037844398178, -0.4999999999999977796, 0.000000000000000000 ) ) ;
#1735 = CARTESIAN_POINT ( 'NONE',  ( -12.92224999999999469, 4.597778885568043705, -22.38199354810692654 ) ) ;
#1736 = CARTESIAN_POINT ( 'NONE',  ( 12.75039808468750380, 6.813020832466181176, -22.08433729940765033 ) ) ;
#1737 = DIRECTION ( 'NONE',  ( -0.8660254037844382635, 0.000000000000000000, 0.5000000000000006661 ) ) ;
#1738 = CARTESIAN_POINT ( 'NONE',  ( -25.84450000000000358, 7.331604164758933173, 14.92132903207127370 ) ) ;
#1739 = CARTESIAN_POINT ( 'NONE',  ( 43.00000000000000000, 12.00000000000000000, 12.50000000000000000 ) ) ;
#1740 = VECTOR ( 'NONE', #855, 1000.000000000000000 ) ;
#1741 = CARTESIAN_POINT ( 'NONE',  ( -12.75039808468749492, 2.473854165799514782, -22.08433729940765033 ) ) ;
#1742 = DIRECTION ( 'NONE',  ( 0.000000000000000000, 0.000000000000000000, -1.000000000000000000 ) ) ;
#1743 = CARTESIAN_POINT ( 'NONE',  ( -25.84449999999999292, 5.900208331599030132, -14.92132903207128969 ) ) ;
#1744 = EDGE_CURVE ( 'NONE', #2579, #2906, #1539, .T. ) ;
#1745 = CARTESIAN_POINT ( 'NONE',  ( 12.75039808468750380, 4.749270832466181425, -22.08433729940765033 ) ) ;
#1746 = DIRECTION ( 'NONE',  ( 0.000000000000000000, -1.000000000000000000, 0.000000000000000000 ) ) ;
#1747 = CARTESIAN_POINT ( 'NONE',  ( -25.84450000000000358, 7.276041664932363595, 14.92132903207127370 ) ) ;
#1748 = CARTESIAN_POINT ( 'NONE',  ( 25.84450000000000358, 5.132916666666666572, -14.92132903207128081 ) ) ;
#1749 = CARTESIAN_POINT ( 'NONE',  ( 1.827335783815056963E-15, 4.603750000000000675, -29.84265806414256517 ) ) ;
#1750 = ORIENTED_EDGE ( 'NONE', *, *, #669, .T. ) ;
#1751 = CARTESIAN_POINT ( 'NONE',  ( 25.50079616937499338, 4.749270832466181425, 14.72289153293844777 ) ) ;
#1752 =( LENGTH_UNIT ( ) NAMED_UNIT ( * ) SI_UNIT ( .MILLI., .METRE. ) );
#1753 = CARTESIAN_POINT ( 'NONE',  ( -25.84450000000000003, 2.222500000000000142, -3.165038420056376872E-15 ) ) ;
#1754 = CARTESIAN_POINT ( 'NONE',  ( 12.75039808468748248, 0.7276041657995149237, 22.08433729940766099 ) ) ;
#1755 = ORIENTED_EDGE ( 'NONE', *, *, #2862, .T. ) ;
#1756 = AXIS2_PLACEMENT_3D ( 'NONE', #1089, #2575, #4062 ) ;
#1757 = ADVANCED_FACE ( 'NONE', ( #1169 ), #4142, .T. ) ;
#1758 = EDGE_LOOP ( 'NONE', ( #2856, #2356, #1620, #1277, #4048, #3590, #2501, #744, #3401, #4566, #2728, #392, #1054, #3641, #3297, #4158, #713, #2081, #2036, #3970, #3036, #2886, #1807, #1082, #2208, #4617 ) ) ;
#1759 = CARTESIAN_POINT ( 'NONE',  ( -25.84449999999999292, 2.090208331599030078, -14.92132903207128969 ) ) ;
#1760 = CARTESIAN_POINT ( 'NONE',  ( -5.482007351445170888E-15, 5.497362218901377773, 29.84265806414256517 ) ) ;
#1761 = CARTESIAN_POINT ( 'NONE',  ( 25.50079616937499338, 7.289270832466181460, 14.72289153293844777 ) ) ;
#1762 = LINE ( 'NONE', #3957, #4618 ) ;
#1763 = CYLINDRICAL_SURFACE ( 'NONE', #4411, 25.84450000000000003 ) ;
#1764 = CIRCLE ( 'NONE', #4647, 4.000000000000002665 ) ;
#1765 = CARTESIAN_POINT ( 'NONE',  ( -12.92225000000001245, 0.9789583315990297852, 22.38199354810691943 ) ) ;
#1766 = EDGE_CURVE ( 'NONE', #4287, #1511, #1432, .T. ) ;
#1767 = ORIENTED_EDGE ( 'NONE', *, *, #2219, .F. ) ;
#1768 = LINE ( 'NONE', #315, #4306 ) ;
#1769 = CARTESIAN_POINT ( 'NONE',  ( -5.482007351445170888E-15, 4.206874998265696775, 29.84265806414256517 ) ) ;
#1770 = CARTESIAN_POINT ( 'NONE',  ( 31.66987298107635951, 12.00000000000000000, -69.85382907248407491 ) ) ;
#1771 = CARTESIAN_POINT ( 'NONE',  ( -25.50079616937500759, 3.108854165799514568, 14.72289153293842467 ) ) ;
#1772 = DIRECTION ( 'NONE',  ( -0.000000000000000000, 1.000000000000000000, -0.000000000000000000 ) ) ;
#1773 = CARTESIAN_POINT ( 'NONE',  ( 12.92224999999998225, 6.799791664932364199, 22.38199354810693364 ) ) ;
#1774 = CARTESIAN_POINT ( 'NONE',  ( 47.00000000000000000, 12.00000000000000000, 46.99999999999999289 ) ) ;
#1775 = CARTESIAN_POINT ( 'NONE',  ( 25.84449999999999292, 4.392083333333333783, 14.92132903207129679 ) ) ;
#1776 = EDGE_LOOP ( 'NONE', ( #3156, #2282, #3521, #230 ) ) ;
#1777 = CARTESIAN_POINT ( 'NONE',  ( 1.803034199000671860E-15, 5.595937499132848991, -29.44578306587686711 ) ) ;
#1778 = CARTESIAN_POINT ( 'NONE',  ( 12.92225000000000357, 5.185833333333333073, -22.38199354810692299 ) ) ;
#1779 = CARTESIAN_POINT ( 'NONE',  ( -25.50079616937500759, 3.743854165799515243, 14.72289153293842467 ) ) ;
#1780 = ORIENTED_EDGE ( 'NONE', *, *, #1838, .F. ) ;
#1781 = ORIENTED_EDGE ( 'NONE', *, *, #1463, .T. ) ;
#1782 = CARTESIAN_POINT ( 'NONE',  ( -25.84450000000000713, 6.641041664932362032, 14.92132903207127370 ) ) ;
#1783 = CARTESIAN_POINT ( 'NONE',  ( 1.827335783815056963E-15, 2.035329129646560098, -29.84265806414256517 ) ) ;
#1784 = CARTESIAN_POINT ( 'NONE',  ( 12.75039808468750380, 0.3042708324661815289, -22.08433729940765033 ) ) ;
#1785 = CARTESIAN_POINT ( 'NONE',  ( 12.92224999999998225, 2.434166666666666590, 22.38199354810693364 ) ) ;
#1786 = DIRECTION ( 'NONE',  ( 0.000000000000000000, 0.000000000000000000, -1.000000000000000000 ) ) ;
#1787 = ADVANCED_FACE ( 'NONE', ( #4189 ), #3461, .F. ) ;
#1788 = CARTESIAN_POINT ( 'NONE',  ( 12.92224999999998225, 1.084791664932363231, 22.38199354810693364 ) ) ;
#1789 = ORIENTED_EDGE ( 'NONE', *, *, #256, .F. ) ;
#1790 = CARTESIAN_POINT ( 'NONE',  ( -25.50079616937500759, 2.632604165799514728, 14.72289153293842467 ) ) ;
#1791 = CARTESIAN_POINT ( 'NONE',  ( -1.083025367936758606E-13, 5.873750000000000249, -25.84450000000000358 ) ) ;
#1792 = CARTESIAN_POINT ( 'NONE',  ( -25.84449999999999292, 3.995208331599029439, -14.92132903207128969 ) ) ;
#1793 = CARTESIAN_POINT ( 'NONE',  ( -25.84449999999999292, 4.630208331599029670, -14.92132903207128969 ) ) ;
#1794 = CARTESIAN_POINT ( 'NONE',  ( -25.50079616937500049, 4.960937499132848316, -3.122946840453418088E-15 ) ) ;
#1795 = CARTESIAN_POINT ( 'NONE',  ( -1.083025367936758606E-13, 6.508750000000000036, -25.84450000000000358 ) ) ;
#1796 = CARTESIAN_POINT ( 'NONE',  ( 12.75039808468750380, 1.733020832466181549, -22.08433729940765033 ) ) ;
#1797 = DIRECTION ( 'NONE',  ( 0.000000000000000000, -1.000000000000000000, 0.000000000000000000 ) ) ;
#1798 = CARTESIAN_POINT ( 'NONE',  ( 25.84450000000000003, 5.132916666666666572, -14.92132903207127725 ) ) ;
#1799 = AXIS2_PLACEMENT_3D ( 'NONE', #4145, #1589, #1613 ) ;
#1800 = EDGE_LOOP ( 'NONE', ( #3087, #2046, #3283, #349 ) ) ;
#1801 = CARTESIAN_POINT ( 'NONE',  ( 12.75039808468750380, 3.003020832466181567, -22.08433729940765033 ) ) ;
#1802 = DIRECTION ( 'NONE',  ( -0.000000000000000000, -1.000000000000000000, -0.000000000000000000 ) ) ;
#1803 = CARTESIAN_POINT ( 'NONE',  ( 25.84450000000000003, 6.349999999999999645, 0.000000000000000000 ) ) ;
#1804 = CARTESIAN_POINT ( 'NONE',  ( 1.803034199000671860E-15, 2.262187499132848334, -29.44578306587686711 ) ) ;
#1805 = VECTOR ( 'NONE', #2116, 1000.000000000000000 ) ;
#1806 = VECTOR ( 'NONE', #2433, 1000.000000000000000 ) ;
#1807 = ORIENTED_EDGE ( 'NONE', *, *, #1877, .F. ) ;
#1808 = ORIENTED_EDGE ( 'NONE', *, *, #4567, .F. ) ;
#1809 = CARTESIAN_POINT ( 'NONE',  ( -1.083025367936758606E-13, 4.603750000000001563, -25.84450000000000358 ) ) ;
#1810 = CARTESIAN_POINT ( 'NONE',  ( 25.84450000000000003, 3.199495796313227114, -14.92132903207127725 ) ) ;
#1811 = CYLINDRICAL_SURFACE ( 'NONE', #1966, 4.999999999999997335 ) ;
#1812 = DIRECTION ( 'NONE',  ( 0.000000000000000000, 1.000000000000000000, 0.000000000000000000 ) ) ;
#1813 = ORIENTED_EDGE ( 'NONE', *, *, #4216, .F. ) ;
#1814 = ORIENTED_EDGE ( 'NONE', *, *, #126, .F. ) ;
#1815 = ADVANCED_FACE ( 'NONE', ( #1565 ), #4531, .F. ) ;
#1816 = CARTESIAN_POINT ( 'NONE',  ( -1.069080835302379631E-14, 1.349374998265696624, -25.84450000000000003 ) ) ;
#1817 = LINE ( 'NONE', #650, #2688 ) ;
#1818 = CARTESIAN_POINT ( 'NONE',  ( -25.84450000000000358, 4.736041664932362671, 14.92132903207127370 ) ) ;
#1819 = LINE ( 'NONE', #4792, #4760 ) ;
#1820 = ORIENTED_EDGE ( 'NONE', *, *, #1141, .T. ) ;
#1821 = ADVANCED_FACE ( 'NONE', ( #469 ), #1953, .F. ) ;
#1822 = CARTESIAN_POINT ( 'NONE',  ( 25.50079616937500049, 5.913437499132848885, 0.000000000000000000 ) ) ;
#1823 = FACE_OUTER_BOUND ( 'NONE', #2544, .T. ) ;
#1824 = CARTESIAN_POINT ( 'NONE',  ( 25.50079616937499694, 4.220104165799515528, -14.72289153293843178 ) ) ;
#1825 = CARTESIAN_POINT ( 'NONE',  ( 25.84450000000000358, 1.322916666666666741, -14.92132903207128081 ) ) ;
#1826 =( BOUNDED_CURVE ( )  B_SPLINE_CURVE ( 2, ( #3405, #4108, #2673, #818, #769, #2262, #2312, #3792, #3742 ),
 .UNSPECIFIED., .F., .F. ) 
 B_SPLINE_CURVE_WITH_KNOTS ( ( 3, 2, 2, 2, 3 ),
 ( 0.5625000000000000000, 0.5694444444444444198, 0.5833333333333333703, 0.5972222222222222099, 0.6041666666666667407 ),
 .UNSPECIFIED. ) 
 CURVE ( )  GEOMETRIC_REPRESENTATION_ITEM ( )  RATIONAL_B_SPLINE_CURVE ( ( 0.9330127018922194093, 0.9330127018922194093, 1.000000000000000000, 0.8660254037844387076, 1.000000000000000000, 0.8660254037844387076, 1.000000000000000000, 0.9330127018922187432, 0.9330127018922192983 ) ) 
 REPRESENTATION_ITEM ( '' )  );
#1827 = EDGE_CURVE ( 'NONE', #3277, #361, #105, .T. ) ;
#1828 = ORIENTED_EDGE ( 'NONE', *, *, #4053, .T. ) ;
#1829 = CARTESIAN_POINT ( 'NONE',  ( -25.50079616937500049, 3.214687499132848902, -3.122946840453418088E-15 ) ) ;
#1830 = DIRECTION ( 'NONE',  ( 1.476360405086644063E-16, -0.000000000000000000, 1.000000000000000000 ) ) ;
#1831 = CARTESIAN_POINT ( 'NONE',  ( 25.50079616937500049, 4.008437499132847748, 0.000000000000000000 ) ) ;
#1832 = EDGE_LOOP ( 'NONE', ( #1859, #3565, #130, #2239, #3060, #2222 ) ) ;
#1833 = ORIENTED_EDGE ( 'NONE', *, *, #3420, .T. ) ;
#1834 = DIRECTION ( 'NONE',  ( 0.000000000000000000, 0.000000000000000000, -1.000000000000000000 ) ) ;
#1835 = CARTESIAN_POINT ( 'NONE',  ( 25.84450000000000003, 0.6065791296465600224, 0.000000000000000000 ) ) ;
#1836 = CARTESIAN_POINT ( 'NONE',  ( 22.62052564044434178, 12.00000000000000000, -12.50000000000000000 ) ) ;
#1837 = DIRECTION ( 'NONE',  ( 0.000000000000000000, 0.000000000000000000, -1.000000000000000000 ) ) ;
#1838 = EDGE_CURVE ( 'NONE', #361, #410, #692, .T. ) ;
#1839 = ORIENTED_EDGE ( 'NONE', *, *, #4054, .F. ) ;
#1840 = ORGANIZATION ( '未', '未', '' ) ;
#1841 = EDGE_LOOP ( 'NONE', ( #3354, #4131, #300, #3842 ) ) ;
#1842 = CARTESIAN_POINT ( 'NONE',  ( 25.84450000000000003, -0.005971114431956562121, -14.92132903207127725 ) ) ;
#1843 = CARTESIAN_POINT ( 'NONE',  ( -12.75039808468751268, 2.685520832466181229, 22.08433729940764678 ) ) ;
#1844 =( BOUNDED_CURVE ( )  B_SPLINE_CURVE ( 2, ( #2610, #322, #3321, #1073, #683 ),
 .UNSPECIFIED., .F., .F. ) 
 B_SPLINE_CURVE_WITH_KNOTS ( ( 3, 2, 3 ),
 ( 0.000000000000000000, 0.01388888888888888812, 0.02083333333333333218 ),
 .UNSPECIFIED. ) 
 CURVE ( )  GEOMETRIC_REPRESENTATION_ITEM ( )  RATIONAL_B_SPLINE_CURVE ( ( 1.000000000000000000, 0.8660254037844387076, 1.000000000000000000, 0.9330127018922194093, 0.9330127018922194093 ) ) 
 REPRESENTATION_ITEM ( '' )  );
#1845 = CARTESIAN_POINT ( 'NONE',  ( 25.84450000000000003, 3.151187498092267170, 0.000000000000000000 ) ) ;
#1846 = DIRECTION ( 'NONE',  ( 0.000000000000000000, 1.000000000000000000, 0.000000000000000000 ) ) ;
#1847 = ORIENTED_EDGE ( 'NONE', *, *, #973, .T. ) ;
#1848 = AXIS2_PLACEMENT_3D ( 'NONE', #2674, #820, #3793 ) ;
#1849 = CARTESIAN_POINT ( 'NONE',  ( 25.50079616937500049, 6.548437499132847783, 0.000000000000000000 ) ) ;
#1850 = CYLINDRICAL_SURFACE ( 'NONE', #4386, 4.999999999999997335 ) ;
#1851 = CARTESIAN_POINT ( 'NONE',  ( -25.50079616937500759, 2.632604165799514728, 14.72289153293842467 ) ) ;
#1852 = CARTESIAN_POINT ( 'NONE',  ( 4.508732218449166627E-14, 3.571874998265696100, 25.84449999999999648 ) ) ;
#1853 = CARTESIAN_POINT ( 'NONE',  ( 25.84450000000000003, 1.270000000000000018, 0.000000000000000000 ) ) ;
#1854 = EDGE_CURVE ( 'NONE', #2770, #765, #4668, .T. ) ;
#1855 = CARTESIAN_POINT ( 'NONE',  ( -25.50079616937499338, 5.701770832466181105, -14.72289153293844244 ) ) ;
#1856 = DIRECTION ( 'NONE',  ( 0.8660254037844383745, 0.000000000000000000, -0.5000000000000004441 ) ) ;
#1857 = CARTESIAN_POINT ( 'NONE',  ( -25.50079616937500759, 5.013854165799514817, 14.72289153293842467 ) ) ;
#1858 = ORIENTED_EDGE ( 'NONE', *, *, #4603, .F. ) ;
#1859 = ORIENTED_EDGE ( 'NONE', *, *, #3266, .F. ) ;
#1860 = CARTESIAN_POINT ( 'NONE',  ( -1.069080835302379631E-14, 4.286249999999999005, 25.84449999999999648 ) ) ;
#1861 = CARTESIAN_POINT ( 'NONE',  ( -12.92225000000001245, 1.029912462979893473, 22.38199354810691943 ) ) ;
#1862 = CARTESIAN_POINT ( 'NONE',  ( 3.165038420056376872E-15, 12.00000000000000000, 25.84450000000000003 ) ) ;
#1863 = DIRECTION ( 'NONE',  ( 0.000000000000000000, 1.000000000000000000, 0.000000000000000000 ) ) ;
#1864 = ORIENTED_EDGE ( 'NONE', *, *, #1838, .T. ) ;
#1865 = VERTEX_POINT ( 'NONE', #131 ) ;
#1866 = DIRECTION ( 'NONE',  ( 0.8660254037844383745, 0.000000000000000000, -0.5000000000000004441 ) ) ;
#1867 = CARTESIAN_POINT ( 'NONE',  ( -25.50079616937500049, 1.309687499132848210, -3.122946840453418088E-15 ) ) ;
#1868 = CARTESIAN_POINT ( 'NONE',  ( -25.84449999999999292, 1.510770831425600536, -14.92132903207128969 ) ) ;
#1869 = LINE ( 'NONE', #1974, #2436 ) ;
#1870 = ORIENTED_EDGE ( 'NONE', *, *, #1988, .T. ) ;
#1871 =( BOUNDED_CURVE ( )  B_SPLINE_CURVE ( 2, ( #3268, #4434, #3241, #270, #3630 ),
 .UNSPECIFIED., .F., .F. ) 
 B_SPLINE_CURVE_WITH_KNOTS ( ( 3, 2, 3 ),
 ( 0.8958333333333333703, 0.9027777777777777901, 0.9099653966417865503 ),
 .UNSPECIFIED. ) 
 CURVE ( )  GEOMETRIC_REPRESENTATION_ITEM ( )  RATIONAL_B_SPLINE_CURVE ( ( 0.9330127018922192983, 0.9330127018922198534, 1.000000000000000000, 0.9306669998759011797, 0.9330948416128050926 ) ) 
 REPRESENTATION_ITEM ( '' )  );
#1872 = CARTESIAN_POINT ( 'NONE',  ( 25.50079616937500049, 6.601354165799515172, -14.72289153293843178 ) ) ;
#1873 = DIRECTION ( 'NONE',  ( 0.000000000000000000, 0.000000000000000000, -1.000000000000000000 ) ) ;
#1874 = CARTESIAN_POINT ( 'NONE',  ( -25.50079616937499338, 4.431770832466181531, -14.72289153293844244 ) ) ;
#1875 = CARTESIAN_POINT ( 'NONE',  ( 30.49999999999999645, 7.000000000000000000, 2.249999999999998668 ) ) ;
#1876 = CARTESIAN_POINT ( 'NONE',  ( 25.84449999999999292, 6.932083333333332931, 14.92132903207129679 ) ) ;
#1877 = EDGE_CURVE ( 'NONE', #1470, #456, #3348, .T. ) ;
#1878 = CARTESIAN_POINT ( 'NONE',  ( 42.83012701892074148, 12.00000000000000000, -64.18395609140627300 ) ) ;
#1879 = EDGE_CURVE ( 'NONE', #548, #1477, #1346, .T. ) ;
#1880 = CARTESIAN_POINT ( 'NONE',  ( -6.925012903786198493, 5.187732954464657098, -25.84449999999997516 ) ) ;
#1881 = CARTESIAN_POINT ( 'NONE',  ( -5.409102597002015186E-15, 1.309687499132847988, 29.44578306587686711 ) ) ;
#1882 = CARTESIAN_POINT ( 'NONE',  ( 25.50079616937499338, 4.590520832466181922, 14.72289153293844777 ) ) ;
#1883 = VECTOR ( 'NONE', #707, 1000.000000000000000 ) ;
#1884 = ORIENTED_EDGE ( 'NONE', *, *, #2900, .T. ) ;
#1885 = ORIENTED_EDGE ( 'NONE', *, *, #522, .F. ) ;
#1886 = VECTOR ( 'NONE', #2221, 1000.000000000000000 ) ;
#1887 = CARTESIAN_POINT ( 'NONE',  ( 31.66987298107635951, 12.00000000000000000, -64.85382907248407491 ) ) ;
#1888 = CARTESIAN_POINT ( 'NONE',  ( -25.84450000000000003, 0.9240791296465599158, -3.165038420056376872E-15 ) ) ;
#1889 = CARTESIAN_POINT ( 'NONE',  ( -5.252440625616039167E-14, 2.063750000000000195, -25.84450000000000003 ) ) ;
#1890 = LINE ( 'NONE', #1136, #1453 ) ;
#1891 = ORIENTED_EDGE ( 'NONE', *, *, #1372, .T. ) ;
#1892 = AXIS2_PLACEMENT_3D ( 'NONE', #4187, #853, #3391 ) ;
#1893 = VECTOR ( 'NONE', #854, 1000.000000000000000 ) ;
#1894 = ORIENTED_EDGE ( 'NONE', *, *, #2415, .T. ) ;
#1895 = EDGE_CURVE ( 'NONE', #1032, #1321, #2695, .T. ) ;
#1896 = CARTESIAN_POINT ( 'NONE',  ( 25.84450000000000003, 0.6290288855680435942, -14.92132903207127725 ) ) ;
#1897 = CARTESIAN_POINT ( 'NONE',  ( -25.50079616937499338, 1.891770832466181496, -14.72289153293844244 ) ) ;
#1898 = CARTESIAN_POINT ( 'NONE',  ( 12.92224999999998225, 1.140354164758933697, 22.38199354810693364 ) ) ;
#1899 = CARTESIAN_POINT ( 'NONE',  ( 47.00000000000000000, 12.00000000000000000, 41.99999999999999289 ) ) ;
#1900 = VERTEX_POINT ( 'NONE', #4279 ) ;
#1901 = CC_DESIGN_DATE_AND_TIME_ASSIGNMENT ( #2446, #4312, ( #672 ) ) ;
#1902 = CIRCLE ( 'NONE', #2600, 4.950000000000007283 ) ;
#1903 = DIRECTION ( 'NONE',  ( 0.000000000000000000, -1.000000000000000000, 0.000000000000000000 ) ) ;
#1904 = CARTESIAN_POINT ( 'NONE',  ( -25.50079616937500049, 1.944687499132848219, -3.122946840453418088E-15 ) ) ;
#1905 = CARTESIAN_POINT ( 'NONE',  ( 12.92224999999998225, 4.339166666666666394, 22.38199354810693364 ) ) ;
#1906 = DIRECTION ( 'NONE',  ( 1.000000000000000000, -0.000000000000000000, -1.156482317317871478E-16 ) ) ;
#1907 = CARTESIAN_POINT ( 'NONE',  ( 4.508732218449166627E-14, 3.016250000000000320, 25.84449999999999648 ) ) ;
#1908 = AXIS2_PLACEMENT_3D ( 'NONE', #2231, #3004, #4490 ) ;
#1909 = EDGE_CURVE ( 'NONE', #4342, #3323, #2371, .T. ) ;
#1910 = DIRECTION ( 'NONE',  ( -0.000000000000000000, 1.000000000000000000, -0.000000000000000000 ) ) ;
#1911 = CARTESIAN_POINT ( 'NONE',  ( -25.84450000000000713, 5.371041664932362458, 14.92132903207127370 ) ) ;
#1912 = CARTESIAN_POINT ( 'NONE',  ( -12.75039808468751268, 3.161770832466181513, 22.08433729940764678 ) ) ;
#1913 = CARTESIAN_POINT ( 'NONE',  ( -5.409102597002015186E-15, 4.484687499132848032, 29.44578306587686711 ) ) ;
#1914 = ORIENTED_EDGE ( 'NONE', *, *, #783, .F. ) ;
#1915 = ORIENTED_EDGE ( 'NONE', *, *, #958, .F. ) ;
#1916 = DIRECTION ( 'NONE',  ( 1.000000000000000000, -0.000000000000000000, -1.476360405086644309E-16 ) ) ;
#1917 = CARTESIAN_POINT ( 'NONE',  ( -25.84449999999999292, 4.681162462979893135, -14.92132903207128969 ) ) ;
#1918 = CARTESIAN_POINT ( 'NONE',  ( 25.84450000000000003, 1.825624998265696464, 0.000000000000000000 ) ) ;
#1919 = CARTESIAN_POINT ( 'NONE',  ( -6.925012903786132767, 4.178517042066737019, 25.84450000000000713 ) ) ;
#1920 = VERTEX_POINT ( 'NONE', #1311 ) ;
#1921 = EDGE_CURVE ( 'NONE', #3323, #197, #2757, .T. ) ;
#1922 = ORIENTED_EDGE ( 'NONE', *, *, #4089, .F. ) ;
#1923 = DIRECTION ( 'NONE',  ( 0.000000000000000000, 1.000000000000000000, 0.000000000000000000 ) ) ;
#1924 = CARTESIAN_POINT ( 'NONE',  ( -12.75039808468749492, 2.473854165799514782, -22.08433729940765033 ) ) ;
#1925 = CARTESIAN_POINT ( 'NONE',  ( 12.92224999999998225, 7.434791664932363986, 22.38199354810693364 ) ) ;
#1926 = CARTESIAN_POINT ( 'NONE',  ( 33.50000000000028422, 12.00000000000000000, -62.97370205355724693 ) ) ;
#1927 = PRODUCT_DEFINITION_FORMATION_WITH_SPECIFIED_SOURCE ( '�', '', #1212, .NOT_KNOWN. ) ;
#1928 = VERTEX_POINT ( 'NONE', #2815 ) ;
#1929 = AXIS2_PLACEMENT_3D ( 'NONE', #1425, #4685, #2911 ) ;
#1930 = CYLINDRICAL_SURFACE ( 'NONE', #1046, 25.84450000000000003 ) ;
#1931 = DIRECTION ( 'NONE',  ( 1.476360405086644063E-16, -0.000000000000000000, 1.000000000000000000 ) ) ;
#1932 = CARTESIAN_POINT ( 'NONE',  ( 25.84450000000000003, 5.767916666666666359, -14.92132903207127725 ) ) ;
#1933 = CARTESIAN_POINT ( 'NONE',  ( -47.00000000000000000, 0.000000000000000000, 47.00000000000000711 ) ) ;
#1934 = DIRECTION ( 'NONE',  ( 0.9890063787285963137, 0.000000000000000000, -0.1478728603704821953 ) ) ;
#1935 = CIRCLE ( 'NONE', #1545, 4.999999999999997335 ) ;
#1936 = CARTESIAN_POINT ( 'NONE',  ( -1.069080835302379631E-14, 1.666874998265696295, 25.84449999999999648 ) ) ;
#1937 = VECTOR ( 'NONE', #816, 1000.000000000000000 ) ;
#1938 = CARTESIAN_POINT ( 'NONE',  ( 12.92225000000000357, 3.201458331599029705, -22.38199354810692299 ) ) ;
#1939 = CARTESIAN_POINT ( 'NONE',  ( 1.803034199000671860E-15, 3.532187499132847908, -29.44578306587686711 ) ) ;
#1940 = CARTESIAN_POINT ( 'NONE',  ( -12.75039808468749492, 4.855104165799514426, -22.08433729940765033 ) ) ;
#1941 = ORIENTED_EDGE ( 'NONE', *, *, #461, .F. ) ;
#1942 = CARTESIAN_POINT ( 'NONE',  ( 25.84449999999999292, 4.312708331599029776, 14.92132903207129502 ) ) ;
#1943 = CARTESIAN_POINT ( 'NONE',  ( 1.827335783815056963E-15, 5.845329129646560595, -29.84265806414256517 ) ) ;
#1944 = LINE ( 'NONE', #265, #918 ) ;
#1945 = VERTEX_POINT ( 'NONE', #2793 ) ;
#1946 = ORIENTED_EDGE ( 'NONE', *, *, #4567, .T. ) ;
#1947 = CARTESIAN_POINT ( 'NONE',  ( 1.827335783815056963E-15, 3.909862218901378306, -29.84265806414256517 ) ) ;
#1948 = CARTESIAN_POINT ( 'NONE',  ( 12.75039808468750380, 1.098020832466181540, -22.08433729940765033 ) ) ;
#1949 = EDGE_CURVE ( 'NONE', #686, #4365, #177, .T. ) ;
#1950 = CARTESIAN_POINT ( 'NONE',  ( -25.84450000000000003, 4.103687498092265962, -3.165038420056376872E-15 ) ) ;
#1951 = DIRECTION ( 'NONE',  ( -0.4999999999999997224, -0.000000000000000000, 0.8660254037844388186 ) ) ;
#1952 = CARTESIAN_POINT ( 'NONE',  ( 12.92225000000000357, 0.1058333333333333626, -22.38199354810692299 ) ) ;
#1953 = CYLINDRICAL_SURFACE ( 'NONE', #894, 25.84450000000000003 ) ;
#1954 = CARTESIAN_POINT ( 'NONE',  ( -25.50079616937499338, 6.971770832466181567, -14.72289153293844244 ) ) ;
#1955 = CARTESIAN_POINT ( 'NONE',  ( -12.92224999999999469, 5.291666666666666963, -22.38199354810692654 ) ) ;
#1956 = LINE ( 'NONE', #3782, #878 ) ;
#1957 = FACE_OUTER_BOUND ( 'NONE', #2598, .T. ) ;
#1958 = CARTESIAN_POINT ( 'NONE',  ( 0.000000000000000000, 12.00000000000000000, 0.000000000000000000 ) ) ;
#1959 = CARTESIAN_POINT ( 'NONE',  ( 25.84450000000000003, 5.000624998265696064, 0.000000000000000000 ) ) ;
#1960 = CARTESIAN_POINT ( 'NONE',  ( 25.50079616937499694, 4.061354165799515137, -14.72289153293843178 ) ) ;
#1961 = CARTESIAN_POINT ( 'NONE',  ( -5.482007351445170888E-15, 2.381250000000000089, 29.84265806414256517 ) ) ;
#1962 = ORIENTED_EDGE ( 'NONE', *, *, #1294, .T. ) ;
#1963 = LINE ( 'NONE', #4177, #4247 ) ;
#1964 = CARTESIAN_POINT ( 'NONE',  ( -12.92225000000001245, 4.204912462979893739, 22.38199354810691943 ) ) ;
#1965 = CYLINDRICAL_SURFACE ( 'NONE', #1512, 25.84450000000000003 ) ;
#1966 = AXIS2_PLACEMENT_3D ( 'NONE', #358, #2498, #3210 ) ;
#1967 = VERTEX_POINT ( 'NONE', #3487 ) ;
#1968 = VECTOR ( 'NONE', #134, 1000.000000000000000 ) ;
#1969 = ORIENTED_EDGE ( 'NONE', *, *, #3420, .F. ) ;
#1970 = DIRECTION ( 'NONE',  ( 0.000000000000000000, -0.000000000000000000, -1.000000000000000000 ) ) ;
#1971 = CARTESIAN_POINT ( 'NONE',  ( 25.84450000000000003, 2.534028885568043066, -14.92132903207127725 ) ) ;
#1972 = CARTESIAN_POINT ( 'NONE',  ( 12.75039808468750380, 4.273020832466182028, -22.08433729940765033 ) ) ;
#1973 = CARTESIAN_POINT ( 'NONE',  ( 25.84450000000000003, 3.786187498092266956, 0.000000000000000000 ) ) ;
#1974 = CARTESIAN_POINT ( 'NONE',  ( -72.00000000000000000, 12.00000000000000000, -9.999999999999991118 ) ) ;
#1975 = CIRCLE ( 'NONE', #3985, 25.84450000000000003 ) ;
#1976 = CARTESIAN_POINT ( 'NONE',  ( 25.50079616937500049, 0.2778124991328482229, 0.000000000000000000 ) ) ;
#1977 = ADVANCED_FACE ( 'NONE', ( #156 ), #1631, .F. ) ;
#1978 = CARTESIAN_POINT ( 'NONE',  ( 12.92225000000000357, 1.296458331599029901, -22.38199354810692299 ) ) ;
#1979 = CARTESIAN_POINT ( 'NONE',  ( -72.00000000000000000, 12.00000000000000000, -9.999999999999991118 ) ) ;
#1980 = CARTESIAN_POINT ( 'NONE',  ( -12.92225000000001245, 2.883958331599029812, 22.38199354810691943 ) ) ;
#1981 = CARTESIAN_POINT ( 'NONE',  ( 25.84450000000000003, 2.460624998265696473, 0.000000000000000000 ) ) ;
#1982 = CARTESIAN_POINT ( 'NONE',  ( -3.253724281355069334E-15, 0.1587500000000000577, -25.84450000000000003 ) ) ;
#1983 = CARTESIAN_POINT ( 'NONE',  ( -25.50079616937500049, 7.024687499132848068, -3.122946840453418088E-15 ) ) ;
#1984 = CARTESIAN_POINT ( 'NONE',  ( 25.84450000000000003, 3.095624998265696703, 0.000000000000000000 ) ) ;
#1985 = CARTESIAN_POINT ( 'NONE',  ( -25.50079616937499338, 5.543020832466180714, -14.72289153293844244 ) ) ;
#1986 = CARTESIAN_POINT ( 'NONE',  ( 1.827335783815056963E-15, 1.428749999999999964, -29.84265806414256517 ) ) ;
#1987 = CIRCLE ( 'NONE', #653, 2.249999999999999112 ) ;
#1988 = EDGE_CURVE ( 'NONE', #213, #3337, #3874, .T. ) ;
#1989 = VECTOR ( 'NONE', #1379, 1000.000000000000000 ) ;
#1990 = ORIENTED_EDGE ( 'NONE', *, *, #1013, .F. ) ;
#1991 = PLANE ( 'NONE',  #57 ) ;
#1992 = CARTESIAN_POINT ( 'NONE',  ( 25.84449999999999292, 6.903662462979893277, 14.92132903207129679 ) ) ;
#1993 = CARTESIAN_POINT ( 'NONE',  ( 25.50079616937499694, 0.2513541657995149170, -14.72289153293843178 ) ) ;
#1994 = ORIENTED_EDGE ( 'NONE', *, *, #3697, .T. ) ;
#1995 =( BOUNDED_CURVE ( )  B_SPLINE_CURVE ( 2, ( #4156, #2334, #2236, #3357, #3040, #22, #2622, #1577, #1889 ),
 .UNSPECIFIED., .F., .T. ) 
 B_SPLINE_CURVE_WITH_KNOTS ( ( 3, 2, 2, 2, 3 ),
 ( 0.2291666666666666574, 0.2361111111111111049, 0.2500000000000000000, 0.2638888888888888951, 0.2708333333333333703 ),
 .UNSPECIFIED. ) 
 CURVE ( )  GEOMETRIC_REPRESENTATION_ITEM ( )  RATIONAL_B_SPLINE_CURVE ( ( 0.9330127018922194093, 0.9330127018922194093, 1.000000000000000000, 0.8660254037844387076, 1.000000000000000000, 0.8660254037844387076, 1.000000000000000000, 0.9330127018922190762, 0.9330127018922194093 ) ) 
 REPRESENTATION_ITEM ( '' )  );
#1996 = VERTEX_POINT ( 'NONE', #4428 ) ;
#1997 = CARTESIAN_POINT ( 'NONE',  ( 25.22043238651696839, 7.197572898482978765, -3.770993968324057644 ) ) ;
#1998 = CARTESIAN_POINT ( 'NONE',  ( -5.482007351445170888E-15, 2.957362218901376849, 29.84265806414256517 ) ) ;
#1999 = EDGE_CURVE ( 'NONE', #765, #4007, #3841, .T. ) ;
#2000 = CARTESIAN_POINT ( 'NONE',  ( 25.50079616937499338, 4.749270832466181425, 14.72289153293844777 ) ) ;
#2001 = CARTESIAN_POINT ( 'NONE',  ( 12.92225000000000357, 5.162020831425601308, -22.38199354810692299 ) ) ;
#2002 = CARTESIAN_POINT ( 'NONE',  ( 3.165038420056376872E-15, 12.00000000000000000, 25.84450000000000003 ) ) ;
#2003 = VERTEX_POINT ( 'NONE', #2192 ) ;
#2004 = APPROVAL_PERSON_ORGANIZATION ( #3884, #3478, #1663 ) ;
#2005 = CARTESIAN_POINT ( 'NONE',  ( 3.253724281355068545E-15, 5.794374998265696242, -25.84450000000000003 ) ) ;
#2006 = CARTESIAN_POINT ( 'NONE',  ( -12.92224999999999469, 3.307291664932363151, -22.38199354810692654 ) ) ;
#2007 = LINE ( 'NONE', #4237, #110 ) ;
#2008 = DIRECTION ( 'NONE',  ( 0.4999999999999996114, 0.000000000000000000, -0.8660254037844389297 ) ) ;
#2009 = CIRCLE ( 'NONE', #2082, 25.84450000000000003 ) ;
#2010 = CARTESIAN_POINT ( 'NONE',  ( 25.50079616937500049, 2.103437499132848387, 0.000000000000000000 ) ) ;
#2011 = CARTESIAN_POINT ( 'NONE',  ( 25.84450000000000003, 2.460624998265696473, 0.000000000000000000 ) ) ;
#2012 = CARTESIAN_POINT ( 'NONE',  ( 1.803034199000671860E-15, 4.802187499132847925, -29.44578306587686711 ) ) ;
#2013 = AXIS2_PLACEMENT_3D ( 'NONE', #4641, #3954, #214 ) ;
#2014 = CARTESIAN_POINT ( 'NONE',  ( 1.827335783815056963E-15, 0.1587500000000000577, -29.84265806414256517 ) ) ;
#2015 = EDGE_CURVE ( 'NONE', #3277, #3361, #327, .T. ) ;
#2016 = VERTEX_POINT ( 'NONE', #3988 ) ;
#2017 = CARTESIAN_POINT ( 'NONE',  ( -6.925012903786107898, 5.527892043801039712, 25.84450000000002490 ) ) ;
#2018 = CARTESIAN_POINT ( 'NONE',  ( 12.92224999999998225, 4.310745796313226741, 22.38199354810693364 ) ) ;
#2019 = CARTESIAN_POINT ( 'NONE',  ( 6.925012903786101681, 7.036017042066736060, -25.84450000000003200 ) ) ;
#2020 = ORIENTED_EDGE ( 'NONE', *, *, #3581, .T. ) ;
#2021 = DIRECTION ( 'NONE',  ( 0.000000000000000000, -1.000000000000000000, 0.000000000000000000 ) ) ;
#2022 = CARTESIAN_POINT ( 'NONE',  ( 25.84449999999999292, 1.158195552234710046, 14.92132903207129679 ) ) ;
#2023 = CARTESIAN_POINT ( 'NONE',  ( -12.75039808468751268, 3.955520832466181691, 22.08433729940764678 ) ) ;
#2024 = CARTESIAN_POINT ( 'NONE',  ( -12.92224999999999469, 6.537854164758933884, -22.38199354810692654 ) ) ;
#2025 = CARTESIAN_POINT ( 'NONE',  ( 47.00000000000000000, 12.00000000000000000, -42.00000000000000000 ) ) ;
#2026 = CARTESIAN_POINT ( 'NONE',  ( 3.165038420056376872E-15, 12.00000000000000000, 25.84450000000000003 ) ) ;
#2027 = CARTESIAN_POINT ( 'NONE',  ( 25.84450000000000003, 6.985000000000000320, 0.000000000000000000 ) ) ;
#2028 = DIRECTION ( 'NONE',  ( 0.000000000000000000, -1.000000000000000000, 0.000000000000000000 ) ) ;
#2029 = DIRECTION ( 'NONE',  ( -0.000000000000000000, 1.000000000000000000, -0.000000000000000000 ) ) ;
#2030 = CARTESIAN_POINT ( 'NONE',  ( 12.75039808468748248, 0.7276041657995149237, 22.08433729940766099 ) ) ;
#2031 = CARTESIAN_POINT ( 'NONE',  ( -5.482007351445170888E-15, 2.936874998265696757, 29.84265806414256517 ) ) ;
#2032 = CARTESIAN_POINT ( 'NONE',  ( 25.50079616937500049, 5.913437499132848885, 0.000000000000000000 ) ) ;
#2033 = CARTESIAN_POINT ( 'NONE',  ( -25.84450000000000358, 2.910416666666666430, 14.92132903207127370 ) ) ;
#2034 = EDGE_CURVE ( 'NONE', #2337, #1945, #1817, .T. ) ;
#2035 = EDGE_CURVE ( 'NONE', #3160, #1471, #3625, .T. ) ;
#2036 = ORIENTED_EDGE ( 'NONE', *, *, #1141, .F. ) ;
#2037 = B_SPLINE_CURVE_WITH_KNOTS ( 'NONE', 3,
 ( #497, #159, #2739, #2349 ),
 .UNSPECIFIED., .F., .F.,
 ( 4, 4 ),
 ( 0.000000000000000000, 1.000000000000000000 ),
 .UNSPECIFIED. ) ;
#2038 =( BOUNDED_CURVE ( )  B_SPLINE_CURVE ( 2, ( #534, #2969, #511, #1513, #4251, #3843, #1284, #1485, #4205 ),
 .UNSPECIFIED., .F., .F. ) 
 B_SPLINE_CURVE_WITH_KNOTS ( ( 3, 2, 2, 2, 3 ),
 ( 0.3958333333333333703, 0.4027777777777777901, 0.4166666666666666852, 0.4305555555555555802, 0.4375000000000000000 ),
 .UNSPECIFIED. ) 
 CURVE ( )  GEOMETRIC_REPRESENTATION_ITEM ( )  RATIONAL_B_SPLINE_CURVE ( ( 0.9330127018922194093, 0.9330127018922196314, 1.000000000000000000, 0.8660254037844387076, 1.000000000000000000, 0.8660254037844387076, 1.000000000000000000, 0.9330127018922194093, 0.9330127018922194093 ) ) 
 REPRESENTATION_ITEM ( '' )  );
#2039 = CALENDAR_DATE ( 2026, 7, 5 ) ;
#2040 = CARTESIAN_POINT ( 'NONE',  ( -12.92224999999999469, 3.386666666666666714, -22.38199354810692654 ) ) ;
#2041 = VERTEX_POINT ( 'NONE', #2865 ) ;
#2042 = DIRECTION ( 'NONE',  ( 0.000000000000000000, -1.000000000000000000, 0.000000000000000000 ) ) ;
#2043 = CARTESIAN_POINT ( 'NONE',  ( 25.84450000000000003, 2.481112218901376565, 0.000000000000000000 ) ) ;
#2044 = CARTESIAN_POINT ( 'NONE',  ( -5.409102597002015186E-15, 5.913437499132848885, 29.44578306587686711 ) ) ;
#2045 = CARTESIAN_POINT ( 'NONE',  ( 25.84450000000000003, 4.474104164758934132, -14.92132903207127725 ) ) ;
#2046 = ORIENTED_EDGE ( 'NONE', *, *, #4449, .T. ) ;
#2047 = VECTOR ( 'NONE', #4383, 1000.000000000000000 ) ;
#2048 = EDGE_CURVE ( 'NONE', #1536, #2344, #1768, .T. ) ;
#2049 = CARTESIAN_POINT ( 'NONE',  ( 25.84450000000000358, 6.323541664932363027, -14.92132903207128081 ) ) ;
#2050 = AXIS2_PLACEMENT_3D ( 'NONE', #54, #391, #1535 ) ;
#2051 = CARTESIAN_POINT ( 'NONE',  ( 25.84450000000000003, 2.513541664932363418, -14.92132903207127725 ) ) ;
#2052 = DIRECTION ( 'NONE',  ( 0.000000000000000000, 0.000000000000000000, -1.000000000000000000 ) ) ;
#2053 = PLANE ( 'NONE',  #2138 ) ;
#2054 = CARTESIAN_POINT ( 'NONE',  ( -12.75039808468751268, 1.256770832466181709, 22.08433729940764678 ) ) ;
#2055 = CARTESIAN_POINT ( 'NONE',  ( 1.827335783815056963E-15, 7.064374998265695815, -29.84265806414256517 ) ) ;
#2056 = CARTESIAN_POINT ( 'NONE',  ( -25.50079616937500049, 6.230937499132848778, -3.122946840453418088E-15 ) ) ;
#2057 = ADVANCED_FACE ( 'NONE', ( #4327 ), #2840, .F. ) ;
#2058 = CARTESIAN_POINT ( 'NONE',  ( -5.482007351445170888E-15, 1.111250000000000071, 29.84265806414256517 ) ) ;
#2059 = VECTOR ( 'NONE', #3755, 1000.000000000000000 ) ;
#2060 = ORIENTED_EDGE ( 'NONE', *, *, #3286, .F. ) ;
#2061 = PERSON_AND_ORGANIZATION ( #3124, #1840 ) ;
#2062 = CARTESIAN_POINT ( 'NONE',  ( 12.92225000000000357, 2.645833333333333481, -22.38199354810692299 ) ) ;
#2063 = FACE_OUTER_BOUND ( 'NONE', #1832, .T. ) ;
#2064 = VECTOR ( 'NONE', #540, 1000.000000000000000 ) ;
#2065 = ORIENTED_EDGE ( 'NONE', *, *, #3758, .T. ) ;
#2066 = LINE ( 'NONE', #4367, #4105 ) ;
#2067 = CARTESIAN_POINT ( 'NONE',  ( -25.84450000000000358, 5.391528885568042107, 14.92132903207127370 ) ) ;
#2068 = CARTESIAN_POINT ( 'NONE',  ( -25.50079616937499338, 5.701770832466181105, -14.72289153293844244 ) ) ;
#2069 = CARTESIAN_POINT ( 'NONE',  ( 27.33974596215416142, 12.00000000000000000, -67.35382907248407491 ) ) ;
#2070 = CARTESIAN_POINT ( 'NONE',  ( 40.33012701892074858, 12.00000000000000000, -59.85382907248408202 ) ) ;
#2071 = ADVANCED_FACE ( 'NONE', ( #4401 ), #2143, .F. ) ;
#2072 = CARTESIAN_POINT ( 'NONE',  ( 12.92225000000000357, 0.6614583315990297807, -22.38199354810692299 ) ) ;
#2073 = CARTESIAN_POINT ( 'NONE',  ( -12.75039808468749492, 0.5688541657995148659, -22.08433729940765033 ) ) ;
#2074 = CARTESIAN_POINT ( 'NONE',  ( -1.083025367936758606E-13, 6.429374998265698693, -25.84450000000000358 ) ) ;
#2075 = CARTESIAN_POINT ( 'NONE',  ( -25.84450000000000358, 2.196041664932363524, 14.92132903207127370 ) ) ;
#2076 = FACE_BOUND ( 'NONE', #166, .T. ) ;
#2077 = CARTESIAN_POINT ( 'NONE',  ( 25.50079616937499338, 2.050520832466181442, 14.72289153293844777 ) ) ;
#2078 = CARTESIAN_POINT ( 'NONE',  ( -12.92224999999999469, 5.847291664932363631, -22.38199354810692654 ) ) ;
#2079 = PLANE ( 'NONE',  #3829 ) ;
#2080 = CARTESIAN_POINT ( 'NONE',  ( -25.84450000000000003, 5.397499999999999964, -3.165038420056376872E-15 ) ) ;
#2081 = ORIENTED_EDGE ( 'NONE', *, *, #587, .F. ) ;
#2082 = AXIS2_PLACEMENT_3D ( 'NONE', #4523, #3767, #2986 ) ;
#2083 = PERSON_AND_ORGANIZATION_ROLE ( 'design_supplier' ) ;
#2084 = CARTESIAN_POINT ( 'NONE',  ( 12.92224999999998225, 0.5291666666666666741, 22.38199354810693364 ) ) ;
#2085 = CARTESIAN_POINT ( 'NONE',  ( -12.75039808468749492, 0.4101041657995148637, -22.08433729940765033 ) ) ;
#2086 = VERTEX_POINT ( 'NONE', #4790 ) ;
#2087 = AXIS2_PLACEMENT_3D ( 'NONE', #4157, #96, #1578 ) ;
#2088 = DIRECTION ( 'NONE',  ( 0.000000000000000000, 0.000000000000000000, -1.000000000000000000 ) ) ;
#2089 = CARTESIAN_POINT ( 'NONE',  ( 25.84450000000000003, 5.021112218901377489, 0.000000000000000000 ) ) ;
#2090 = CARTESIAN_POINT ( 'NONE',  ( 25.50079616937500049, 0.8334374991328482585, 0.000000000000000000 ) ) ;
#2091 = CARTESIAN_POINT ( 'NONE',  ( 25.50079616937500049, 7.342187499132847961, 0.000000000000000000 ) ) ;
#2092 = DIRECTION ( 'NONE',  ( 0.000000000000000000, 0.000000000000000000, 1.000000000000000000 ) ) ;
#2093 = CARTESIAN_POINT ( 'NONE',  ( -25.84450000000000003, 0.8731249982656965614, -3.165038420056376872E-15 ) ) ;
#2094 = ADVANCED_FACE ( 'NONE', ( #2529 ), #724, .F. ) ;
#2095 = CARTESIAN_POINT ( 'NONE',  ( 25.50079616937500049, 0.3571874991328482518, 0.000000000000000000 ) ) ;
#2096 = CARTESIAN_POINT ( 'NONE',  ( 6.925012903786189611, 6.140232954464657666, 25.84449999999997516 ) ) ;
#2097 = CARTESIAN_POINT ( 'NONE',  ( -12.92224999999999469, 5.847291664932363631, -22.38199354810692654 ) ) ;
#2098 = DIRECTION ( 'NONE',  ( 0.000000000000000000, 0.000000000000000000, 1.000000000000000000 ) ) ;
#2099 = CARTESIAN_POINT ( 'NONE',  ( -25.50079616937500049, 1.309687499132848210, -3.122946840453418088E-15 ) ) ;
#2100 = CARTESIAN_POINT ( 'NONE',  ( -25.84450000000000003, 6.032500000000000639, -3.165038420056376872E-15 ) ) ;
#2101 = EDGE_LOOP ( 'NONE', ( #3228, #1847, #4075, #727 ) ) ;
#2102 =( NAMED_UNIT ( * ) SI_UNIT ( $, .STERADIAN. ) SOLID_ANGLE_UNIT ( ) );
#2103 = CARTESIAN_POINT ( 'NONE',  ( -5.482007351445170888E-15, 1.746250000000000080, 29.84265806414256517 ) ) ;
#2104 = CARTESIAN_POINT ( 'NONE',  ( 12.75039808468750380, 1.574270832466181602, -22.08433729940765033 ) ) ;
#2105 = ORIENTED_EDGE ( 'NONE', *, *, #1053, .T. ) ;
#2106 = CARTESIAN_POINT ( 'NONE',  ( -12.92224999999999469, 2.037291664932363133, -22.38199354810692654 ) ) ;
#2107 = CARTESIAN_POINT ( 'NONE',  ( 25.84450000000000003, 6.926112218901376849, 0.000000000000000000 ) ) ;
#2108 = CARTESIAN_POINT ( 'NONE',  ( -12.75039808468751268, 6.495520832466181282, 22.08433729940764678 ) ) ;
#2109 = DIRECTION ( 'NONE',  ( 0.000000000000000000, 1.000000000000000000, 0.000000000000000000 ) ) ;
#2110 = DIRECTION ( 'NONE',  ( -1.000000000000000000, 0.000000000000000000, 1.476360405086644063E-16 ) ) ;
#2111 = EDGE_CURVE ( 'NONE', #386, #739, #2553, .T. ) ;
#2112 = LINE ( 'NONE', #2913, #4300 ) ;
#2113 = CARTESIAN_POINT ( 'NONE',  ( -25.50079616937499338, 0.6217708324661815888, -14.72289153293844244 ) ) ;
#2114 = CARTESIAN_POINT ( 'NONE',  ( 25.84449999999999292, 5.662083333333333357, 14.92132903207129502 ) ) ;
#2115 = CARTESIAN_POINT ( 'NONE',  ( 25.84449999999999292, 6.217708331599030025, 14.92132903207129679 ) ) ;
#2116 = DIRECTION ( 'NONE',  ( 0.000000000000000000, -1.000000000000000000, 0.000000000000000000 ) ) ;
#2117 = VECTOR ( 'NONE', #3295, 1000.000000000000000 ) ;
#2118 = CIRCLE ( 'NONE', #3447, 4.999999999999997335 ) ;
#2119 = CARTESIAN_POINT ( 'NONE',  ( 1.803034199000671860E-15, 3.532187499132847908, -29.44578306587686711 ) ) ;
#2120 = CARTESIAN_POINT ( 'NONE',  ( -12.92225000000001245, 6.138333333333333641, 22.38199354810691943 ) ) ;
#2121 = CARTESIAN_POINT ( 'NONE',  ( 12.92225000000000357, 7.011458331599029314, -22.38199354810692299 ) ) ;
#2122 = CARTESIAN_POINT ( 'NONE',  ( 25.50079616937499694, 6.601354165799514284, -14.72289153293843178 ) ) ;
#2123 = CARTESIAN_POINT ( 'NONE',  ( -25.84449999999999292, 5.979583333333333250, -14.92132903207128969 ) ) ;
#2124 = ADVANCED_FACE ( 'NONE', ( #266 ), #3216, .F. ) ;
#2125 = AXIS2_PLACEMENT_3D ( 'NONE', #581, #2863, #964 ) ;
#2126 = EDGE_LOOP ( 'NONE', ( #618, #1421 ) ) ;
#2127 = CARTESIAN_POINT ( 'NONE',  ( 25.50079616937500049, 4.220104165799515528, -14.72289153293843178 ) ) ;
#2128 = CALENDAR_DATE ( 2026, 7, 5 ) ;
#2129 = CARTESIAN_POINT ( 'NONE',  ( 12.92225000000000357, 2.010833333333333250, -22.38199354810692299 ) ) ;
#2130 = CARTESIAN_POINT ( 'NONE',  ( 12.75039808468750380, 2.209270832466181389, -22.08433729940765033 ) ) ;
#2131 = ADVANCED_FACE ( 'NONE', ( #2889 ), #3675, .T. ) ;
#2132 = ORIENTED_EDGE ( 'NONE', *, *, #4262, .T. ) ;
#2133 = ORIENTED_EDGE ( 'NONE', *, *, #2887, .T. ) ;
#2134 = DIRECTION ( 'NONE',  ( -0.8660254037844389297, 0.000000000000000000, -0.4999999999999995004 ) ) ;
#2135 = CARTESIAN_POINT ( 'NONE',  ( 25.84450000000000003, -0.02842087035344010096, 0.000000000000000000 ) ) ;
#2136 = CARTESIAN_POINT ( 'NONE',  ( -12.75039808468751268, 7.130520832466181069, 22.08433729940764678 ) ) ;
#2137 = CARTESIAN_POINT ( 'NONE',  ( -1.069080835302379631E-14, 2.381249999999999645, 25.84449999999999648 ) ) ;
#2138 = AXIS2_PLACEMENT_3D ( 'NONE', #2255, #1830, #351 ) ;
#2139 = CARTESIAN_POINT ( 'NONE',  ( 25.84449999999999292, 6.908270831425600278, 14.92132903207129679 ) ) ;
#2140 = CARTESIAN_POINT ( 'NONE',  ( -25.84449999999999292, 0.8202083315990298384, -14.92132903207128969 ) ) ;
#2141 = ORIENTED_EDGE ( 'NONE', *, *, #4317, .T. ) ;
#2142 = DIRECTION ( 'NONE',  ( -1.000000000000000000, -0.000000000000000000, -0.000000000000000000 ) ) ;
#2143 = CYLINDRICAL_SURFACE ( 'NONE', #1283, 3.000000000000002665 ) ;
#2144 = CARTESIAN_POINT ( 'NONE',  ( 25.84449999999999292, 5.582708331599030238, 14.92132903207129679 ) ) ;
#2145 = DIRECTION ( 'NONE',  ( -1.387778780781446464E-15, 0.000000000000000000, 1.000000000000000000 ) ) ;
#2146 = CARTESIAN_POINT ( 'NONE',  ( 25.50079616937500049, 5.331354165799515599, -14.72289153293843178 ) ) ;
#2147 = CARTESIAN_POINT ( 'NONE',  ( 42.00000000000000000, 12.00000000000000000, -42.00000000000000711 ) ) ;
#2148 = CARTESIAN_POINT ( 'NONE',  ( 25.84449999999999292, 6.217708331599030025, 14.92132903207129679 ) ) ;
#2149 = CYLINDRICAL_SURFACE ( 'NONE', #2813, 3.000000000000002665 ) ;
#2150 = CARTESIAN_POINT ( 'NONE',  ( 1.827335783815056963E-15, 6.508749999999999147, -29.84265806414256517 ) ) ;
#2151 = ORIENTED_EDGE ( 'NONE', *, *, #3820, .T. ) ;
#2152 = CARTESIAN_POINT ( 'NONE',  ( 1.803034199000671860E-15, 4.325937499132848529, -29.44578306587686711 ) ) ;
#2153 = ADVANCED_FACE ( 'NONE', ( #1067, #701 ), #4527, .T. ) ;
#2154 = CARTESIAN_POINT ( 'NONE',  ( 12.92224999999998225, 3.704166666666666607, 22.38199354810693364 ) ) ;
#2155 = CARTESIAN_POINT ( 'NONE',  ( -12.75039808468749492, 3.585104165799515297, -22.08433729940765033 ) ) ;
#2156 = VERTEX_POINT ( 'NONE', #4114 ) ;
#2157 = ORIENTED_EDGE ( 'NONE', *, *, #2800, .F. ) ;
#2158 = DIRECTION ( 'NONE',  ( 0.000000000000000000, -1.000000000000000000, 0.000000000000000000 ) ) ;
#2159 = CARTESIAN_POINT ( 'NONE',  ( 12.92224999999998225, 6.185278885568044061, 22.38199354810693364 ) ) ;
#2160 = CARTESIAN_POINT ( 'NONE',  ( 12.75039808468748248, 1.997604165799514719, 22.08433729940766099 ) ) ;
#2161 = LINE ( 'NONE', #2882, #2583 ) ;
#2162 = CARTESIAN_POINT ( 'NONE',  ( 25.84450000000000358, 7.603001759584495645, -1.921470951233200442 ) ) ;
#2163 = CIRCLE ( 'NONE', #2549, 25.84450000000000003 ) ;
#2164 =( BOUNDED_CURVE ( )  B_SPLINE_CURVE ( 2, ( #1441, #1880, #762, #1175, #2665, #1911, #736, #711, #3686 ),
 .UNSPECIFIED., .F., .F. ) 
 B_SPLINE_CURVE_WITH_KNOTS ( ( 3, 2, 2, 2, 3 ),
 ( 0.6041666666666667407, 0.6111111111111111605, 0.6250000000000000000, 0.6388888888888888395, 0.6458333333333333703 ),
 .UNSPECIFIED. ) 
 CURVE ( )  GEOMETRIC_REPRESENTATION_ITEM ( )  RATIONAL_B_SPLINE_CURVE ( ( 0.9330127018922192983, 0.9330127018922198534, 1.000000000000000000, 0.8660254037844387076, 1.000000000000000000, 0.8660254037844387076, 1.000000000000000000, 0.9330127018922187432, 0.9330127018922192983 ) ) 
 REPRESENTATION_ITEM ( '' )  );
#2165 = CARTESIAN_POINT ( 'NONE',  ( -25.84450000000000358, 1.561041664932363071, 14.92132903207127370 ) ) ;
#2166 = EDGE_LOOP ( 'NONE', ( #1894, #766, #2551, #1884 ) ) ;
#2167 = PLANE ( 'NONE',  #4802 ) ;
#2168 = CARTESIAN_POINT ( 'NONE',  ( 25.84450000000000003, 5.715000000000000746, 0.000000000000000000 ) ) ;
#2169 = CARTESIAN_POINT ( 'NONE',  ( 25.84450000000000003, 6.270624998265696526, 0.000000000000000000 ) ) ;
#2170 = FACE_BOUND ( 'NONE', #2126, .T. ) ;
#2171 = CC_DESIGN_PERSON_AND_ORGANIZATION_ASSIGNMENT ( #188, #4268, ( #1212 ) ) ;
#2172 = CARTESIAN_POINT ( 'NONE',  ( 25.50079616937499338, 5.860520832466182384, 14.72289153293844777 ) ) ;
#2173 = CARTESIAN_POINT ( 'NONE',  ( -12.92224999999999469, 5.926666666666666750, -22.38199354810692654 ) ) ;
#2174 = CARTESIAN_POINT ( 'NONE',  ( -25.50079616937500759, 3.267604165799514959, 14.72289153293842467 ) ) ;
#2175 = DIRECTION ( 'NONE',  ( 0.000000000000000000, 1.000000000000000000, 0.000000000000000000 ) ) ;
#2176 = CARTESIAN_POINT ( 'NONE',  ( 25.84450000000000003, 4.445000000000000284, 0.000000000000000000 ) ) ;
#2177 = ORIENTED_EDGE ( 'NONE', *, *, #1495, .F. ) ;
#2178 = CARTESIAN_POINT ( 'NONE',  ( 25.50079616937499338, 4.114270832466181638, 14.72289153293844777 ) ) ;
#2179 = CARTESIAN_POINT ( 'NONE',  ( 12.92224999999998225, 4.974166666666667069, 22.38199354810693364 ) ) ;
#2180 = CARTESIAN_POINT ( 'NONE',  ( -5.409102597002015186E-15, 0.6746874991328483118, 29.44578306587686711 ) ) ;
#2181 = VERTEX_POINT ( 'NONE', #825 ) ;
#2182 = EDGE_CURVE ( 'NONE', #4106, #2189, #1480, .T. ) ;
#2183 = EDGE_CURVE ( 'NONE', #4272, #4153, #1667, .T. ) ;
#2184 = ORIENTED_EDGE ( 'NONE', *, *, #4763, .T. ) ;
#2185 = CARTESIAN_POINT ( 'NONE',  ( 25.84450000000000358, 4.497916666666666785, -14.92132903207128081 ) ) ;
#2186 = CARTESIAN_POINT ( 'NONE',  ( -12.92225000000001245, 2.299912462979893046, 22.38199354810691943 ) ) ;
#2187 = CARTESIAN_POINT ( 'NONE',  ( 25.84450000000000358, 2.592916666666666536, -14.92132903207128081 ) ) ;
#2188 = CARTESIAN_POINT ( 'NONE',  ( -12.92224999999999469, 4.656666666666666288, -22.38199354810692654 ) ) ;
#2189 = VERTEX_POINT ( 'NONE', #4088 ) ;
#2190 = ORIENTED_EDGE ( 'NONE', *, *, #491, .T. ) ;
#2191 = CYLINDRICAL_SURFACE ( 'NONE', #3943, 25.84450000000000003 ) ;
#2192 = CARTESIAN_POINT ( 'NONE',  ( -77.00000000000000000, 0.000000000000000000, 5.000000000000007994 ) ) ;
#2193 =( BOUNDED_CURVE ( )  B_SPLINE_CURVE ( 2, ( #443, #828, #2630, #2708, #1143, #2244, #2680, #81, #2342 ),
 .UNSPECIFIED., .F., .T. ) 
 B_SPLINE_CURVE_WITH_KNOTS ( ( 3, 2, 2, 2, 3 ),
 ( 0.1875000000000000000, 0.1944444444444444475, 0.2083333333333333426, 0.2222222222222222099, 0.2291666666666666574 ),
 .UNSPECIFIED. ) 
 CURVE ( )  GEOMETRIC_REPRESENTATION_ITEM ( )  RATIONAL_B_SPLINE_CURVE ( ( 0.9330127018922194093, 0.9330127018922194093, 1.000000000000000000, 0.8660254037844387076, 1.000000000000000000, 0.8660254037844387076, 1.000000000000000000, 0.9330127018922194093, 0.9330127018922194093 ) ) 
 REPRESENTATION_ITEM ( '' )  );
#2194 = CARTESIAN_POINT ( 'NONE',  ( -25.84450000000000003, 4.048124998265696384, -3.165038420056376872E-15 ) ) ;
#2195 = CARTESIAN_POINT ( 'NONE',  ( 2.755455298081544778E-15, 7.000000000000000000, -12.50000000000000000 ) ) ;
#2196 = EDGE_CURVE ( 'NONE', #2650, #1265, #203, .T. ) ;
#2197 = CARTESIAN_POINT ( 'NONE',  ( -12.75039808468749492, 4.220104165799514639, -22.08433729940765033 ) ) ;
#2198 = DIRECTION ( 'NONE',  ( 0.000000000000000000, 1.000000000000000000, 0.000000000000000000 ) ) ;
#2199 = CARTESIAN_POINT ( 'NONE',  ( -12.75039808468751268, 3.955520832466181691, 22.08433729940764678 ) ) ;
#2200 = FACE_OUTER_BOUND ( 'NONE', #187, .T. ) ;
#2201 = CARTESIAN_POINT ( 'NONE',  ( -25.84450000000000003, 2.857500000000000373, -3.165038420056376872E-15 ) ) ;
#2202 = ORIENTED_EDGE ( 'NONE', *, *, #1433, .F. ) ;
#2203 = ADVANCED_FACE ( 'NONE', ( #1115 ), #2866, .F. ) ;
#2204 = CARTESIAN_POINT ( 'NONE',  ( 25.50079616937500049, 6.072187499132848387, 0.000000000000000000 ) ) ;
#2205 = DIRECTION ( 'NONE',  ( -0.000000000000000000, 1.000000000000000000, -0.000000000000000000 ) ) ;
#2206 = CARTESIAN_POINT ( 'NONE',  ( -25.50079616937499338, 4.908020832466181815, -14.72289153293844244 ) ) ;
#2207 = AXIS2_PLACEMENT_3D ( 'NONE', #4602, #490, #155 ) ;
#2208 = ORIENTED_EDGE ( 'NONE', *, *, #397, .F. ) ;
#2209 = ORIENTED_EDGE ( 'NONE', *, *, #4573, .T. ) ;
#2210 = DIRECTION ( 'NONE',  ( 0.000000000000000000, 0.000000000000000000, 1.000000000000000000 ) ) ;
#2211 = CARTESIAN_POINT ( 'NONE',  ( 12.92225000000000357, 1.982412462979892931, -22.38199354810692299 ) ) ;
#2212 = EDGE_CURVE ( 'NONE', #635, #1967, #3131, .T. ) ;
#2213 = CARTESIAN_POINT ( 'NONE',  ( -47.00000000000000000, 12.00000000000000000, -9.999999999999994671 ) ) ;
#2214 = DIRECTION ( 'NONE',  ( 0.000000000000000000, 0.000000000000000000, 1.000000000000000000 ) ) ;
#2215 = ORIENTED_EDGE ( 'NONE', *, *, #3771, .T. ) ;
#2216 = ORIENTED_EDGE ( 'NONE', *, *, #2556, .T. ) ;
#2217 = FACE_OUTER_BOUND ( 'NONE', #3739, .T. ) ;
#2218 = CARTESIAN_POINT ( 'NONE',  ( -25.50079616937500049, 0.6746874991328483118, -3.122946840453418088E-15 ) ) ;
#2219 = EDGE_CURVE ( 'NONE', #92, #2624, #633, .T. ) ;
#2220 = CARTESIAN_POINT ( 'NONE',  ( -5.482007351445170888E-15, 1.087437498092266974, 29.84265806414256517 ) ) ;
#2221 = DIRECTION ( 'NONE',  ( 0.000000000000000000, -1.000000000000000000, 0.000000000000000000 ) ) ;
#2222 = ORIENTED_EDGE ( 'NONE', *, *, #2493, .F. ) ;
#2223 = AXIS2_PLACEMENT_3D ( 'NONE', #2683, #4166, #3802 ) ;
#2224 = CARTESIAN_POINT ( 'NONE',  ( -12.75039808468751268, 5.066770832466181318, 22.08433729940764678 ) ) ;
#2225 = CARTESIAN_POINT ( 'NONE',  ( 25.84450000000000358, 0.6879166666666666208, -14.92132903207128081 ) ) ;
#2226 = CARTESIAN_POINT ( 'NONE',  ( -25.50079616937500759, 1.997604165799514719, 14.72289153293842467 ) ) ;
#2227 = CARTESIAN_POINT ( 'NONE',  ( -12.92225000000001245, 6.773333333333333428, 22.38199354810691943 ) ) ;
#2228 = CARTESIAN_POINT ( 'NONE',  ( -5.252440625616039167E-14, 2.698749999999999982, -25.84450000000000003 ) ) ;
#2229 = ORIENTED_EDGE ( 'NONE', *, *, #4338, .T. ) ;
#2230 = CARTESIAN_POINT ( 'NONE',  ( -25.50079616937500049, 4.484687499132848032, -3.122946840453418088E-15 ) ) ;
#2231 = CARTESIAN_POINT ( 'NONE',  ( 32.16025403784294667, 12.00000000000000000, -35.70319397787310578 ) ) ;
#2232 = CARTESIAN_POINT ( 'NONE',  ( 25.50079616937499338, 6.495520832466182171, 14.72289153293844777 ) ) ;
#2233 = ORIENTED_EDGE ( 'NONE', *, *, #4475, .T. ) ;
#2234 = DIRECTION ( 'NONE',  ( 0.000000000000000000, 0.000000000000000000, 1.000000000000000000 ) ) ;
#2235 = CARTESIAN_POINT ( 'NONE',  ( 12.92224999999998225, 1.770745796313226705, 22.38199354810693364 ) ) ;
#2236 = CARTESIAN_POINT ( 'NONE',  ( 12.92224999999998225, 1.799166666666666803, 22.38199354810693364 ) ) ;
#2237 = CARTESIAN_POINT ( 'NONE',  ( -12.92225000000001245, 4.153958331599030274, 22.38199354810691943 ) ) ;
#2238 = VERTEX_POINT ( 'NONE', #4285 ) ;
#2239 = ORIENTED_EDGE ( 'NONE', *, *, #2335, .F. ) ;
#2240 = CARTESIAN_POINT ( 'NONE',  ( -47.00000000000000000, 0.000000000000000000, 47.00000000000000711 ) ) ;
#2241 = VECTOR ( 'NONE', #4689, 1000.000000000000000 ) ;
#2242 = DIRECTION ( 'NONE',  ( -0.000000000000000000, 1.000000000000000000, -0.000000000000000000 ) ) ;
#2243 = CARTESIAN_POINT ( 'NONE',  ( 25.84450000000000003, 7.540624998265696988, 0.000000000000000000 ) ) ;
#2244 = CARTESIAN_POINT ( 'NONE',  ( -25.84450000000000713, 1.640416666666666856, 14.92132903207127370 ) ) ;
#2245 = ORIENTED_EDGE ( 'NONE', *, *, #4488, .T. ) ;
#2246 = ADVANCED_FACE ( 'NONE', ( #1365 ), #2079, .F. ) ;
#2247 = ADVANCED_FACE ( 'NONE', ( #228 ), #2402, .F. ) ;
#2248 = DIRECTION ( 'NONE',  ( 1.000000000000000000, -0.000000000000000000, -1.476360405086644309E-16 ) ) ;
#2249 = CARTESIAN_POINT ( 'NONE',  ( 22.62052564044434178, 7.326462789651650986, 12.50000000000000000 ) ) ;
#2250 = CARTESIAN_POINT ( 'NONE',  ( 1.803034199000671860E-15, 4.325937499132848529, -29.44578306587686711 ) ) ;
#2251 = CARTESIAN_POINT ( 'NONE',  ( 44.66025403784757941, 0.000000000000000000, 57.35382907247608841 ) ) ;
#2252 = DIRECTION ( 'NONE',  ( -0.000000000000000000, -1.000000000000000000, -0.000000000000000000 ) ) ;
#2253 = UNCERTAINTY_MEASURE_WITH_UNIT (LENGTH_MEASURE( 1.000000000000000082E-05 ), #1752, 'distance_accuracy_value', 'NONE');
#2254 = DIRECTION ( 'NONE',  ( -0.000000000000000000, -1.000000000000000000, -0.000000000000000000 ) ) ;
#2255 = CARTESIAN_POINT ( 'NONE',  ( 47.00000000000000000, 12.00000000000000000, -47.00000000000000711 ) ) ;
#2256 = CARTESIAN_POINT ( 'NONE',  ( 12.75039808468750380, 1.574270832466181602, -22.08433729940765033 ) ) ;
#2257 = CARTESIAN_POINT ( 'NONE',  ( -25.50079616937500759, 6.918854165799515066, 14.72289153293842467 ) ) ;
#2258 = VERTEX_POINT ( 'NONE', #3880 ) ;
#2259 = ORIENTED_EDGE ( 'NONE', *, *, #2727, .T. ) ;
#2260 = CARTESIAN_POINT ( 'NONE',  ( -30.14002092558117241, 0.000000000000000000, 26.99999999999977618 ) ) ;
#2261 = CARTESIAN_POINT ( 'NONE',  ( -25.84450000000000358, 3.516995796313226119, 14.92132903207127370 ) ) ;
#2262 = CARTESIAN_POINT ( 'NONE',  ( 25.84450000000000358, 5.053541664932363453, -14.92132903207128081 ) ) ;
#2263 = CARTESIAN_POINT ( 'NONE',  ( 29.99999999999989342, -0.004199999999999343148, 30.14002092558106227 ) ) ;
#2264 = VERTEX_POINT ( 'NONE', #3514 ) ;
#2265 = ORIENTED_EDGE ( 'NONE', *, *, #4202, .T. ) ;
#2266 = DIRECTION ( 'NONE',  ( 0.000000000000000000, 1.000000000000000000, 0.000000000000000000 ) ) ;
#2267 = EDGE_CURVE ( 'NONE', #416, #2572, #3604, .T. ) ;
#2268 = CARTESIAN_POINT ( 'NONE',  ( 12.75039808468748248, 0.8863541657995149814, 22.08433729940766099 ) ) ;
#2269 = CARTESIAN_POINT ( 'NONE',  ( -25.84450000000000003, 2.833687498092267276, -3.165038420056376872E-15 ) ) ;
#2270 = CARTESIAN_POINT ( 'NONE',  ( -30.14002092558117241, 0.000000000000000000, 29.99999999999977973 ) ) ;
#2271 = VERTEX_POINT ( 'NONE', #184 ) ;
#2272 = CARTESIAN_POINT ( 'NONE',  ( 25.84449999999999292, 1.137708331599029732, 14.92132903207129502 ) ) ;
#2273 = CARTESIAN_POINT ( 'NONE',  ( 12.75039808468750380, 4.908020832466181815, -22.08433729940765033 ) ) ;
#2274 = CARTESIAN_POINT ( 'NONE',  ( -12.92225000000001245, 6.773333333333333428, 22.38199354810691943 ) ) ;
#2275 = CARTESIAN_POINT ( 'NONE',  ( -12.92224999999999469, 2.672291664932363364, -22.38199354810692654 ) ) ;
#2276 = CARTESIAN_POINT ( 'NONE',  ( 25.84450000000000003, 3.810000000000000053, 0.000000000000000000 ) ) ;
#2277 = CIRCLE ( 'NONE', #181, 3.000000000000006217 ) ;
#2278 = CARTESIAN_POINT ( 'NONE',  ( 25.50079616937499338, 7.289270832466180572, 14.72289153293844777 ) ) ;
#2279 = CARTESIAN_POINT ( 'NONE',  ( 29.99999999999989342, 0.000000000000000000, 30.14002092558106227 ) ) ;
#2280 = CARTESIAN_POINT ( 'NONE',  ( -25.50079616937500759, 2.473854165799514782, 14.72289153293842467 ) ) ;
#2281 = CARTESIAN_POINT ( 'NONE',  ( -12.75039808468751268, 6.971770832466181567, 22.08433729940764678 ) ) ;
#2282 = ORIENTED_EDGE ( 'NONE', *, *, #1854, .T. ) ;
#2283 = ORIENTED_EDGE ( 'NONE', *, *, #3167, .F. ) ;
#2284 = AXIS2_PLACEMENT_3D ( 'NONE', #317, #652, #2145 ) ;
#2285 = CARTESIAN_POINT ( 'NONE',  ( -47.00000000000000000, 12.00000000000000000, 42.00000000000000711 ) ) ;
#2286 = CIRCLE ( 'NONE', #417, 4.950000000000002842 ) ;
#2287 = CARTESIAN_POINT ( 'NONE',  ( -12.92224999999999469, 2.088245796313226599, -22.38199354810692654 ) ) ;
#2288 = CARTESIAN_POINT ( 'NONE',  ( 25.84450000000000358, 1.878541664932363187, -14.92132903207128081 ) ) ;
#2289 = LINE ( 'NONE', #74, #4326 ) ;
#2290 = ORIENTED_EDGE ( 'NONE', *, *, #3882, .F. ) ;
#2291 = EDGE_LOOP ( 'NONE', ( #4080, #4525 ) ) ;
#2292 = CARTESIAN_POINT ( 'NONE',  ( 29.83974596215881547, 12.00000000000000000, 71.68395609139828650 ) ) ;
#2293 = CARTESIAN_POINT ( 'NONE',  ( -5.409102597002015186E-15, 2.103437499132848387, 29.44578306587686711 ) ) ;
#2294 = AXIS2_PLACEMENT_3D ( 'NONE', #1109, #407, #3429 ) ;
#2295 = CARTESIAN_POINT ( 'NONE',  ( 25.84449999999999292, 1.828270831425600207, 14.92132903207129679 ) ) ;
#2296 = PLANE ( 'NONE',  #4537 ) ;
#2297 = ORIENTED_EDGE ( 'NONE', *, *, #1672, .F. ) ;
#2298 = DIRECTION ( 'NONE',  ( 0.000000000000000000, -1.000000000000000000, 0.000000000000000000 ) ) ;
#2299 = CARTESIAN_POINT ( 'NONE',  ( 12.75039808468748248, 6.601354165799515172, 22.08433729940766099 ) ) ;
#2300 = CARTESIAN_POINT ( 'NONE',  ( -12.92225000000001245, 5.503333333333332966, 22.38199354810691943 ) ) ;
#2301 = CARTESIAN_POINT ( 'NONE',  ( 6.925012903786138097, 2.330232954464656725, 25.84450000000000358 ) ) ;
#2302 = CARTESIAN_POINT ( 'NONE',  ( 3.165038420056376872E-15, 0.000000000000000000, 25.84450000000000003 ) ) ;
#2303 = VECTOR ( 'NONE', #4554, 1000.000000000000000 ) ;
#2304 = CARTESIAN_POINT ( 'NONE',  ( 1.803034199000671860E-15, 6.865937499132847677, -29.44578306587686711 ) ) ;
#2305 = CARTESIAN_POINT ( 'NONE',  ( -12.92224999999999469, 7.117291664932364093, -22.38199354810692654 ) ) ;
#2306 = CARTESIAN_POINT ( 'NONE',  ( 12.75039808468750380, 3.479270832466181407, -22.08433729940765033 ) ) ;
#2307 = CARTESIAN_POINT ( 'NONE',  ( -5.409102597002015186E-15, 3.849687499132848245, 29.44578306587686711 ) ) ;
#2308 = EDGE_CURVE ( 'NONE', #4007, #2874, #1508, .T. ) ;
#2309 = ORIENTED_EDGE ( 'NONE', *, *, #2931, .F. ) ;
#2310 = CARTESIAN_POINT ( 'NONE',  ( 4.508732218449166627E-14, 4.206874998265696775, 25.84449999999999648 ) ) ;
#2311 = CARTESIAN_POINT ( 'NONE',  ( 25.84449999999999292, 6.268662462979892602, 14.92132903207129679 ) ) ;
#2312 = CARTESIAN_POINT ( 'NONE',  ( 12.92225000000000357, 5.106458331599030842, -22.38199354810692299 ) ) ;
#2313 = FACE_OUTER_BOUND ( 'NONE', #2494, .T. ) ;
#2314 = VERTEX_POINT ( 'NONE', #3706 ) ;
#2315 = ORIENTED_EDGE ( 'NONE', *, *, #2015, .T. ) ;
#2316 = CARTESIAN_POINT ( 'NONE',  ( -25.84449999999999292, 3.380695552234710188, -14.92132903207128969 ) ) ;
#2317 = CARTESIAN_POINT ( 'NONE',  ( -25.50079616937499338, 0.6217708324661815888, -14.72289153293844244 ) ) ;
#2318 = CARTESIAN_POINT ( 'NONE',  ( 1.827335783815056963E-15, 2.039937498092266654, -29.84265806414256517 ) ) ;
#2319 = LINE ( 'NONE', #1899, #4147 ) ;
#2320 = ORIENTED_EDGE ( 'NONE', *, *, #1727, .T. ) ;
#2321 = VECTOR ( 'NONE', #3334, 1000.000000000000000 ) ;
#2322 = CARTESIAN_POINT ( 'NONE',  ( 22.62052564044434178, 7.489694184477476924, 12.50000000000000000 ) ) ;
#2323 = CARTESIAN_POINT ( 'NONE',  ( -25.50079616937500049, 6.389687499132848281, -3.122946840453418088E-15 ) ) ;
#2324 = CARTESIAN_POINT ( 'NONE',  ( -25.84449999999999292, 4.709583333333333677, -14.92132903207128969 ) ) ;
#2325 = CARTESIAN_POINT ( 'NONE',  ( 25.56035792964290465, 7.554760384716448840, -3.821816683011026949 ) ) ;
#2326 = AXIS2_PLACEMENT_3D ( 'NONE', #3012, #4500, #1161 ) ;
#2327 = CARTESIAN_POINT ( 'NONE',  ( -77.00000000000000000, 0.000000000000000000, -4.999999999999992006 ) ) ;
#2328 = CARTESIAN_POINT ( 'NONE',  ( -12.92225000000001245, 2.883958331599029812, 22.38199354810691943 ) ) ;
#2329 = CARTESIAN_POINT ( 'NONE',  ( -25.50079616937500049, 3.055937499132848512, -3.122946840453418088E-15 ) ) ;
#2330 = CARTESIAN_POINT ( 'NONE',  ( -5.482007351445170888E-15, 0.4762499999999999512, 29.84265806414256517 ) ) ;
#2331 = VERTEX_POINT ( 'NONE', #3659 ) ;
#2332 =( BOUNDED_CURVE ( )  B_SPLINE_CURVE ( 2, ( #2310, #1180, #2383, #1942, #529, #865, #2670, #1621, #480 ),
 .UNSPECIFIED., .F., .F. ) 
 B_SPLINE_CURVE_WITH_KNOTS ( ( 3, 2, 2, 2, 3 ),
 ( 0.4791666666666666852, 0.4861111111111111049, 0.5000000000000000000, 0.5138888888888888395, 0.5208333333333333703 ),
 .UNSPECIFIED. ) 
 CURVE ( )  GEOMETRIC_REPRESENTATION_ITEM ( )  RATIONAL_B_SPLINE_CURVE ( ( 0.9330127018922194093, 0.9330127018922196314, 1.000000000000000000, 0.8660254037844387076, 1.000000000000000000, 0.8660254037844387076, 1.000000000000000000, 0.9330127018922187432, 0.9330127018922192983 ) ) 
 REPRESENTATION_ITEM ( '' )  );
#2333 = CARTESIAN_POINT ( 'NONE',  ( 1.827335783815056963E-15, 6.480329129646559494, -29.84265806414256517 ) ) ;
#2334 = CARTESIAN_POINT ( 'NONE',  ( 6.925012903786138097, 1.774607956198960501, 25.84450000000000358 ) ) ;
#2335 = EDGE_CURVE ( 'NONE', #1420, #2086, #1844, .T. ) ;
#2336 = ORIENTED_EDGE ( 'NONE', *, *, #3771, .F. ) ;
#2337 = VERTEX_POINT ( 'NONE', #2251 ) ;
#2338 = CARTESIAN_POINT ( 'NONE',  ( -30.14002092558117241, -0.004199999999999343148, 26.99999999999977618 ) ) ;
#2339 = CARTESIAN_POINT ( 'NONE',  ( -25.84450000000000358, 0.9465288855680434876, 14.92132903207127370 ) ) ;
#2340 = CARTESIAN_POINT ( 'NONE',  ( 12.75039808468750380, 3.638020832466181353, -22.08433729940765033 ) ) ;
#2341 = CARTESIAN_POINT ( 'NONE',  ( -12.92224999999999469, 5.267854164758933422, -22.38199354810692654 ) ) ;
#2342 = CARTESIAN_POINT ( 'NONE',  ( -1.069080835302379631E-14, 1.746250000000000080, 25.84449999999999648 ) ) ;
#2343 = EDGE_CURVE ( 'NONE', #2016, #1113, #3376, .T. ) ;
#2344 = VERTEX_POINT ( 'NONE', #4720 ) ;
#2345 = CARTESIAN_POINT ( 'NONE',  ( 31.66987298107635951, 0.000000000000000000, -64.85382907248407491 ) ) ;
#2346 = CARTESIAN_POINT ( 'NONE',  ( 25.50079616937499338, 7.289270832466181460, 14.72289153293844777 ) ) ;
#2347 = CARTESIAN_POINT ( 'NONE',  ( 25.84449999999999292, 1.772708331599029741, 14.92132903207129679 ) ) ;
#2348 = CARTESIAN_POINT ( 'NONE',  ( -5.252440625616039167E-14, 2.619374998265696419, -25.84450000000000003 ) ) ;
#2349 = CARTESIAN_POINT ( 'NONE',  ( 25.22043239956120786, 7.356322898142354738, -3.770993881084142796 ) ) ;
#2350 = EDGE_CURVE ( 'NONE', #1511, #2520, #1388, .T. ) ;
#2351 = CARTESIAN_POINT ( 'NONE',  ( 44.66025403784293957, 0.000000000000000000, -57.35382907248408912 ) ) ;
#2352 = CARTESIAN_POINT ( 'NONE',  ( 12.92224999999998225, 3.624791664932363044, 22.38199354810693364 ) ) ;
#2353 = CARTESIAN_POINT ( 'NONE',  ( -12.75039808468749492, 2.950104165799515066, -22.08433729940765033 ) ) ;
#2354 = CARTESIAN_POINT ( 'NONE',  ( -25.84450000000000358, 2.275416666666667087, 14.92132903207127370 ) ) ;
#2355 = EDGE_CURVE ( 'NONE', #1900, #2428, #4450, .T. ) ;
#2356 = ORIENTED_EDGE ( 'NONE', *, *, #4130, .T. ) ;
#2357 = FACE_OUTER_BOUND ( 'NONE', #552, .T. ) ;
#2358 = CARTESIAN_POINT ( 'NONE',  ( -5.482007351445170888E-15, 6.797829129646559387, 29.84265806414256517 ) ) ;
#2359 = CARTESIAN_POINT ( 'NONE',  ( -1.083025367936758606E-13, 7.064374998265696703, -25.84450000000000358 ) ) ;
#2360 = ORIENTED_EDGE ( 'NONE', *, *, #1333, .T. ) ;
#2361 = AXIS2_PLACEMENT_3D ( 'NONE', #3627, #726, #2967 ) ;
#2362 = ORIENTED_EDGE ( 'NONE', *, *, #2989, .F. ) ;
#2363 = CARTESIAN_POINT ( 'NONE',  ( -5.409102597002015975E-15, 6.389687499132847393, 29.44578306587686711 ) ) ;
#2364 = CARTESIAN_POINT ( 'NONE',  ( -12.92225000000001245, 0.9994455522347103216, 22.38199354810691943 ) ) ;
#2365 = CARTESIAN_POINT ( 'NONE',  ( 25.50079616937500049, 4.802187499132847925, 0.000000000000000000 ) ) ;
#2366 = CARTESIAN_POINT ( 'NONE',  ( -5.482007351445170888E-15, 6.167437498092268378, 29.84265806414256517 ) ) ;
#2367 = CYLINDRICAL_SURFACE ( 'NONE', #2710, 3.000000000000002665 ) ;
#2368 = DIRECTION ( 'NONE',  ( 0.000000000000000000, 0.000000000000000000, 1.000000000000000000 ) ) ;
#2369 = VECTOR ( 'NONE', #988, 1000.000000000000000 ) ;
#2370 = EDGE_CURVE ( 'NONE', #847, #3930, #4359, .T. ) ;
#2371 = LINE ( 'NONE', #1700, #2064 ) ;
#2372 = DIRECTION ( 'NONE',  ( 0.000000000000000000, -1.000000000000000000, 0.000000000000000000 ) ) ;
#2373 = CARTESIAN_POINT ( 'NONE',  ( -25.84449999999999292, 2.090208331599030078, -14.92132903207128969 ) ) ;
#2374 = CARTESIAN_POINT ( 'NONE',  ( 31.66987298107635951, 0.000000000000000000, -69.85382907248407491 ) ) ;
#2375 = LINE ( 'NONE', #2715, #3460 ) ;
#2376 = VECTOR ( 'NONE', #3138, 1000.000000000000000 ) ;
#2377 = CARTESIAN_POINT ( 'NONE',  ( -25.50079616937500759, 1.838854165799514995, 14.72289153293842467 ) ) ;
#2378 = CARTESIAN_POINT ( 'NONE',  ( 25.84450000000000003, 3.730624998265696490, 0.000000000000000000 ) ) ;
#2379 = CARTESIAN_POINT ( 'NONE',  ( 25.50079616937499338, 3.320520832466181016, 14.72289153293844777 ) ) ;
#2380 = CARTESIAN_POINT ( 'NONE',  ( 1.827335783815056963E-15, 0.7937499999999999556, -29.84265806414256517 ) ) ;
#2381 = ORIENTED_EDGE ( 'NONE', *, *, #1475, .F. ) ;
#2382 =( BOUNDED_CURVE ( )  B_SPLINE_CURVE ( 2, ( #631, #2558, #2173, #3319, #3680, #4071, #2120, #3657, #320 ),
 .UNSPECIFIED., .F., .F. ) 
 B_SPLINE_CURVE_WITH_KNOTS ( ( 3, 2, 2, 2, 3 ),
 ( 0.7708333333333333703, 0.7777777777777777901, 0.7916666666666666297, 0.8055555555555555802, 0.8125000000000000000 ),
 .UNSPECIFIED. ) 
 CURVE ( )  GEOMETRIC_REPRESENTATION_ITEM ( )  RATIONAL_B_SPLINE_CURVE ( ( 0.9330127018922192983, 0.9330127018922198534, 1.000000000000000000, 0.8660254037844387076, 1.000000000000000000, 0.8660254037844387076, 1.000000000000000000, 0.9330127018922194093, 0.9330127018922194093 ) ) 
 REPRESENTATION_ITEM ( '' )  );
#2383 = CARTESIAN_POINT ( 'NONE',  ( 12.92224999999998225, 4.259791664932363275, 22.38199354810693364 ) ) ;
#2384 = CARTESIAN_POINT ( 'NONE',  ( 12.92225000000000357, 0.1058333333333333348, -22.38199354810692299 ) ) ;
#2385 = DIRECTION ( 'NONE',  ( 0.000000000000000000, 0.000000000000000000, -1.000000000000000000 ) ) ;
#2386 = VERTEX_POINT ( 'NONE', #2560 ) ;
#2387 = CARTESIAN_POINT ( 'NONE',  ( 29.99999999999989342, 12.00000000000000000, 33.14002092558106938 ) ) ;
#2388 = CARTESIAN_POINT ( 'NONE',  ( 1.827335783815056963E-15, 2.639862218901375623, -29.84265806414256517 ) ) ;
#2389 = CARTESIAN_POINT ( 'NONE',  ( -25.50079616937499338, 3.161770832466181069, -14.72289153293844244 ) ) ;
#2390 = CARTESIAN_POINT ( 'NONE',  ( 25.84450000000000003, 6.379104164758932605, -14.92132903207127725 ) ) ;
#2391 = CARTESIAN_POINT ( 'NONE',  ( 15.58845726812510968, 0.000000000000000000, 47.00000000000000711 ) ) ;
#2392 = AXIS2_PLACEMENT_3D ( 'NONE', #3812, #3448, #1600 ) ;
#2393 = CARTESIAN_POINT ( 'NONE',  ( -6.925012903786132767, 3.622892043801039463, 25.84450000000000713 ) ) ;
#2394 = CARTESIAN_POINT ( 'NONE',  ( -12.92224999999999469, 0.7672916649323631155, -22.38199354810692654 ) ) ;
#2395 = CARTESIAN_POINT ( 'NONE',  ( -67.00000000000000000, 0.000000000000000000, 0.000000000000000000 ) ) ;
#2396 = CARTESIAN_POINT ( 'NONE',  ( -1.069080835302379631E-14, 2.381249999999999645, 25.84449999999999648 ) ) ;
#2397 = ADVANCED_FACE ( 'NONE', ( #4046 ), #1412, .F. ) ;
#2398 = EDGE_CURVE ( 'NONE', #2156, #1865, #373, .T. ) ;
#2399 = VECTOR ( 'NONE', #1505, 1000.000000000000000 ) ;
#2400 = CARTESIAN_POINT ( 'NONE',  ( 12.75039808468750380, 0.3042708324661815289, -22.08433729940765033 ) ) ;
#2401 = CARTESIAN_POINT ( 'NONE',  ( 25.84450000000000003, 5.053541664932363453, -14.92132903207127725 ) ) ;
#2402 = CYLINDRICAL_SURFACE ( 'NONE', #1493, 4.950000000000009948 ) ;
#2403 = VECTOR ( 'NONE', #2134, 1000.000000000000000 ) ;
#2404 = CARTESIAN_POINT ( 'NONE',  ( -12.92224999999999469, 2.751666666666666483, -22.38199354810692654 ) ) ;
#2405 = ORIENTED_EDGE ( 'NONE', *, *, #3266, .T. ) ;
#2406 = CARTESIAN_POINT ( 'NONE',  ( 1.827335783815056963E-15, 4.575329129646560133, -29.84265806414256517 ) ) ;
#2407 = CYLINDRICAL_SURFACE ( 'NONE', #2987, 25.84450000000000003 ) ;
#2408 = EDGE_CURVE ( 'NONE', #2650, #1427, #2511, .T. ) ;
#2409 = ORIENTED_EDGE ( 'NONE', *, *, #2035, .T. ) ;
#2410 = FACE_BOUND ( 'NONE', #1599, .T. ) ;
#2411 = CARTESIAN_POINT ( 'NONE',  ( -25.84450000000000358, 4.121528885568043421, 14.92132903207127370 ) ) ;
#2412 = CARTESIAN_POINT ( 'NONE',  ( -25.50079616937500049, 5.754687499132848494, -3.122946840453418088E-15 ) ) ;
#2413 = CARTESIAN_POINT ( 'NONE',  ( 12.92224999999998225, 5.585354164758934203, 22.38199354810693364 ) ) ;
#2414 = CARTESIAN_POINT ( 'NONE',  ( 0.000000000000000000, 12.00000000000000000, 0.000000000000000000 ) ) ;
#2415 = EDGE_CURVE ( 'NONE', #3666, #1524, #2923, .T. ) ;
#2416 = CARTESIAN_POINT ( 'NONE',  ( 6.925012903786153196, 5.766017042066736487, -25.84450000000000003 ) ) ;
#2417 = CARTESIAN_POINT ( 'NONE',  ( -25.84450000000000358, 3.466041664932363098, 14.92132903207127370 ) ) ;
#2418 = DIRECTION ( 'NONE',  ( -0.000000000000000000, -1.000000000000000000, -0.000000000000000000 ) ) ;
#2419 = CARTESIAN_POINT ( 'NONE',  ( 0.000000000000000000, 12.00000000000000000, -25.84450000000000003 ) ) ;
#2420 = CARTESIAN_POINT ( 'NONE',  ( 25.50079616937499338, 2.685520832466181229, 14.72289153293844777 ) ) ;
#2421 = CARTESIAN_POINT ( 'NONE',  ( 25.50079616937500049, 0.3571874991328482518, 0.000000000000000000 ) ) ;
#2422 = CARTESIAN_POINT ( 'NONE',  ( -47.00000000000000000, 12.00000000000000000, -9.999999999999994671 ) ) ;
#2423 = CARTESIAN_POINT ( 'NONE',  ( 25.84450000000000003, 1.957916666666666972, -14.92132903207127725 ) ) ;
#2424 = ORIENTED_EDGE ( 'NONE', *, *, #4338, .F. ) ;
#2425 = ADVANCED_FACE ( 'NONE', ( #2200 ), #2149, .F. ) ;
#2426 = CARTESIAN_POINT ( 'NONE',  ( -12.92224999999999469, 0.2116666666666666696, -22.38199354810692654 ) ) ;
#2427 = DIRECTION ( 'NONE',  ( 0.000000000000000000, 1.000000000000000000, 0.000000000000000000 ) ) ;
#2428 = VERTEX_POINT ( 'NONE', #3345 ) ;
#2429 = CARTESIAN_POINT ( 'NONE',  ( 31.66987298107635951, 12.00000000000000000, -64.85382907248407491 ) ) ;
#2430 = CARTESIAN_POINT ( 'NONE',  ( 1.827335783815056963E-15, 0.1303291296465599047, -29.84265806414256517 ) ) ;
#2431 = CARTESIAN_POINT ( 'NONE',  ( -25.50079616937500759, 3.267604165799514959, 14.72289153293842467 ) ) ;
#2432 = CARTESIAN_POINT ( 'NONE',  ( 1.827335783815056963E-15, 3.944937498092266903, -29.84265806414256517 ) ) ;
#2433 = DIRECTION ( 'NONE',  ( -0.000000000000000000, -0.000000000000000000, 1.000000000000000000 ) ) ;
#2434 = FACE_OUTER_BOUND ( 'NONE', #933, .T. ) ;
#2435 = CARTESIAN_POINT ( 'NONE',  ( -25.84449999999999292, 3.439583333333333659, -14.92132903207128969 ) ) ;
#2436 = VECTOR ( 'NONE', #1218, 1000.000000000000000 ) ;
#2437 = CARTESIAN_POINT ( 'NONE',  ( -25.84450000000000358, 1.561041664932363071, 14.92132903207127370 ) ) ;
#2438 = FACE_BOUND ( 'NONE', #4198, .T. ) ;
#2439 = LINE ( 'NONE', #1679, #733 ) ;
#2440 = CARTESIAN_POINT ( 'NONE',  ( 25.50079616937500049, 1.521354165799514879, -14.72289153293843178 ) ) ;
#2441 = CARTESIAN_POINT ( 'NONE',  ( 25.50079616937500049, 0.9921874991328482052, 0.000000000000000000 ) ) ;
#2442 = CARTESIAN_POINT ( 'NONE',  ( 25.50079616937499338, 5.860520832466180607, 14.72289153293844777 ) ) ;
#2443 = CARTESIAN_POINT ( 'NONE',  ( 25.84450000000000003, 3.862916666666666998, -14.92132903207127725 ) ) ;
#2444 = VECTOR ( 'NONE', #2760, 1000.000000000000227 ) ;
#2445 = ORIENTED_EDGE ( 'NONE', *, *, #1039, .T. ) ;
#2446 = DATE_AND_TIME ( #2128, #4324 ) ;
#2447 = CARTESIAN_POINT ( 'NONE',  ( -25.84450000000000358, 2.275416666666667087, 14.92132903207127370 ) ) ;
#2448 = CARTESIAN_POINT ( 'NONE',  ( -72.00000000000000000, 12.00000000000000000, 10.00000000000000888 ) ) ;
#2449 = ORIENTED_EDGE ( 'NONE', *, *, #305, .F. ) ;
#2450 = EDGE_CURVE ( 'NONE', #794, #2331, #1185, .T. ) ;
#2451 = CARTESIAN_POINT ( 'NONE',  ( 33.50000000000028422, 0.000000000000000000, -58.02370205355724408 ) ) ;
#2452 = CARTESIAN_POINT ( 'NONE',  ( 25.84450000000000003, 4.386112218901376814, 0.000000000000000000 ) ) ;
#2453 = CARTESIAN_POINT ( 'NONE',  ( -25.50079616937499338, 1.098020832466181762, -14.72289153293844244 ) ) ;
#2454 = CARTESIAN_POINT ( 'NONE',  ( -12.75039808468751268, 6.495520832466181282, 22.08433729940764678 ) ) ;
#2455 = DIRECTION ( 'NONE',  ( 0.000000000000000000, 0.000000000000000000, 1.000000000000000000 ) ) ;
#2456 = CARTESIAN_POINT ( 'NONE',  ( -25.84450000000000003, 1.508124998265696570, -3.165038420056376872E-15 ) ) ;
#2457 = CARTESIAN_POINT ( 'NONE',  ( 12.75039808468748248, 1.521354165799514879, 22.08433729940766099 ) ) ;
#2458 = CARTESIAN_POINT ( 'NONE',  ( 4.508732218449166627E-14, 3.651249999999999662, 25.84449999999999648 ) ) ;
#2459 = CARTESIAN_POINT ( 'NONE',  ( -25.84450000000000003, 5.318124998265695957, -3.165038420056376872E-15 ) ) ;
#2460 = DIRECTION ( 'NONE',  ( 1.387778780781446464E-15, 0.000000000000000000, 1.000000000000000000 ) ) ;
#2461 = CARTESIAN_POINT ( 'NONE',  ( 25.50079616937499338, 1.415520832466181433, 14.72289153293844777 ) ) ;
#2462 = CARTESIAN_POINT ( 'NONE',  ( 1.827335783815056963E-15, 5.794374998265698018, -29.84265806414256517 ) ) ;
#2463 = DIRECTION ( 'NONE',  ( 1.000000000000000000, -0.000000000000000000, -1.476360405086644309E-16 ) ) ;
#2464 = CARTESIAN_POINT ( 'NONE',  ( 25.84449999999999292, 5.027083333333332682, 14.92132903207129679 ) ) ;
#2465 = ORIENTED_EDGE ( 'NONE', *, *, #2753, .T. ) ;
#2466 = VECTOR ( 'NONE', #1243, 1000.000000000000000 ) ;
#2467 = APPROVAL_DATE_TIME ( #1322, #3976 ) ;
#2468 = CARTESIAN_POINT ( 'NONE',  ( 12.92224999999998225, 1.164166666666666572, 22.38199354810693364 ) ) ;
#2469 = CARTESIAN_POINT ( 'NONE',  ( 12.75039808468750380, 2.844270832466181176, -22.08433729940765033 ) ) ;
#2470 = VERTEX_POINT ( 'NONE', #346 ) ;
#2471 = AXIS2_PLACEMENT_3D ( 'NONE', #3230, #2042, #235 ) ;
#2472 = FACE_OUTER_BOUND ( 'NONE', #509, .T. ) ;
#2473 = CARTESIAN_POINT ( 'NONE',  ( -25.84450000000000358, 6.661528885568043457, 14.92132903207127370 ) ) ;
#2474 = CARTESIAN_POINT ( 'NONE',  ( -12.75039808468751268, 1.256770832466181709, 22.08433729940764678 ) ) ;
#2475 = CARTESIAN_POINT ( 'NONE',  ( -25.84449999999999292, 0.2645833333333333370, -14.92132903207128969 ) ) ;
#2476 = CARTESIAN_POINT ( 'NONE',  ( 25.56035792964290465, 7.610322884543018418, -3.821816683011026949 ) ) ;
#2477 = DIRECTION ( 'NONE',  ( 0.000000000000000000, 0.000000000000000000, -1.000000000000000000 ) ) ;
#2478 = CARTESIAN_POINT ( 'NONE',  ( 1.803034199000671860E-15, 1.785937499132848272, -29.44578306587686711 ) ) ;
#2479 = CARTESIAN_POINT ( 'NONE',  ( 33.50000000000028422, 12.00000000000000000, -58.02370205355724408 ) ) ;
#2480 = CARTESIAN_POINT ( 'NONE',  ( -25.84449999999999292, 4.630208331599029670, -14.92132903207128969 ) ) ;
#2481 = DIRECTION ( 'NONE',  ( -1.000000000000000000, 0.000000000000000000, 1.476360405086644309E-16 ) ) ;
#2482 = CARTESIAN_POINT ( 'NONE',  ( -5.409102597002015975E-15, 3.214687499132848902, 29.44578306587686711 ) ) ;
#2483 = LINE ( 'NONE', #2844, #3922 ) ;
#2484 = EDGE_CURVE ( 'NONE', #1580, #2787, #3161, .T. ) ;
#2485 = CARTESIAN_POINT ( 'NONE',  ( 1.827335783815056963E-15, 6.429374998265697805, -29.84265806414256517 ) ) ;
#2486 = CARTESIAN_POINT ( 'NONE',  ( 25.50079616937499338, 7.130520832466181069, 14.72289153293844777 ) ) ;
#2487 = CARTESIAN_POINT ( 'NONE',  ( 12.92225000000000357, 6.455833333333333535, -22.38199354810692299 ) ) ;
#2488 = EDGE_LOOP ( 'NONE', ( #3750, #1732, #1808, #2767 ) ) ;
#2489 = CARTESIAN_POINT ( 'NONE',  ( 1.803034199000671860E-15, 4.960937499132848316, -29.44578306587686711 ) ) ;
#2490 = CARTESIAN_POINT ( 'NONE',  ( 1.827335783815056963E-15, 2.063750000000000195, -29.84265806414256517 ) ) ;
#2491 = CARTESIAN_POINT ( 'NONE',  ( -25.50079616937500049, 0.5159374991328482540, -3.122946840453418088E-15 ) ) ;
#2492 = VERTEX_POINT ( 'NONE', #2325 ) ;
#2493 = EDGE_CURVE ( 'NONE', #954, #149, #3905, .T. ) ;
#2494 = EDGE_LOOP ( 'NONE', ( #313, #431, #4228, #378 ) ) ;
#2495 = CARTESIAN_POINT ( 'NONE',  ( 3.253724281355068545E-15, 1.984374998265696410, -25.84450000000000003 ) ) ;
#2496 = CARTESIAN_POINT ( 'NONE',  ( -12.92224999999999469, 0.1832457963132265721, -22.38199354810692654 ) ) ;
#2497 = CARTESIAN_POINT ( 'NONE',  ( 12.75039808468748248, 1.362604165799514933, 22.08433729940766099 ) ) ;
#2498 = DIRECTION ( 'NONE',  ( 0.000000000000000000, -1.000000000000000000, 0.000000000000000000 ) ) ;
#2499 = CARTESIAN_POINT ( 'NONE',  ( 3.165038420056376872E-15, 12.00000000000000000, 25.84450000000000003 ) ) ;
#2500 = CARTESIAN_POINT ( 'NONE',  ( 3.165038420056376872E-15, 12.00000000000000000, 25.84450000000000003 ) ) ;
#2501 = ORIENTED_EDGE ( 'NONE', *, *, #1564, .F. ) ;
#2502 = CARTESIAN_POINT ( 'NONE',  ( 25.50079616937500049, 2.262187499132848334, 0.000000000000000000 ) ) ;
#2503 = DIRECTION ( 'NONE',  ( 0.000000000000000000, 0.000000000000000000, -1.000000000000000000 ) ) ;
#2504 = CARTESIAN_POINT ( 'NONE',  ( 25.84450000000000003, 6.958541664932363702, -14.92132903207127725 ) ) ;
#2505 = CARTESIAN_POINT ( 'NONE',  ( 33.49999999999945999, 12.00000000000000000, 62.97370205355770878 ) ) ;
#2506 = EDGE_CURVE ( 'NONE', #355, #2181, #496, .T. ) ;
#2507 = AXIS2_PLACEMENT_3D ( 'NONE', #3533, #201, #2795 ) ;
#2508 = CARTESIAN_POINT ( 'NONE',  ( -25.50079616937499338, 5.543020832466180714, -14.72289153293844244 ) ) ;
#2509 = CARTESIAN_POINT ( 'NONE',  ( -1.083025367936758606E-13, 5.159374998265698231, -25.84450000000000358 ) ) ;
#2510 = CARTESIAN_POINT ( 'NONE',  ( 12.92225000000000357, 5.741458331599028853, -22.38199354810692299 ) ) ;
#2511 = LINE ( 'NONE', #3996, #1883 ) ;
#2512 = CARTESIAN_POINT ( 'NONE',  ( 12.92224999999998225, 4.974166666666667069, 22.38199354810693364 ) ) ;
#2513 =( BOUNDED_SURFACE ( )  B_SPLINE_SURFACE ( 1, 2, ( 
 ( #4398, #2526, #2072, #1426, #647, #2140, #2093, #4735, #1765, #3622, #1788, #3188, #240, #671, #288, #1403, #1064, #3913, #2456, #2165, #1717, #3554, #312, #3959, #1698, #4666, #3212, #4686, #1357, #2837, #887, #838, #4219, #3130, #3153, #112, #2011, #3493, #1594, #3513, #929, #452, #3786, #3109, #2328, #2031, #183, #545, #1984, #4241, #1938, #1658, #3469, #4631, #1637, #1296, #2780, #3422, #2352, #4264, #2378, #89, #4195, #1571, #861, #3055, #4610, #4539, #1203, #1273, #3083, #2692, #3856, #1227, #524, #161, #4172, #2764, #909, #4562, #3808, #3831, #476, #2719, #1959, #2401, #3879, #3443, #1616, #500, #138, #4589, #1251, #2741, #1021, #589, #1317, #1387, #2510, #2462, #2078, #3562, #656, #3603, #1681, #3945, #3995, #2148, #3537, #3631, #206, #2485, #227, #1411, #996, #3269, #563, #3220, #1773, #2871, #4358, #4744, #2121, #2055, #4333, #4284, #2845, #1747, #2897, #1704, #632, #271, #3196, #297, #4382 ),
 ( #2421, #3242, #3898, #3173, #4654, #611, #4672, #1340, #2798, #4719, #2822, #948, #2441, #4695, #3923, #4307, #3967, #971, #2099, #3583, #247, #1724, #1364, #779, #4797, #3752, #1796, #3658, #3294, #4461, #1904, #2226, #2972, #3320, #706, #2948, #2582, #419, #4072, #730, #321, #3369, #34, #1851, #1436, #1461, #3393, #4435, #4096, #3344, #1096, #3730, #59, #2609, #4121, #2174, #1147, #1540, #3705, #345, #372, #8, #1487, #1122, #4486, #2635, #3681, #3026, #2199, #1050, #2534, #756, #4023, #1824, #682, #2250, #395, #1874, #2559, #1072, #1515, #4770, #2922, #4406, #3000, #4045, #2273, #3186, #4510, #4297, #4664, #4167, #1566, #3439, #1246, #1329, #1587, #3803, #4532, #2684, #3574, #1196, #3417, #4555, #962, #238, #4190, #3077, #804, #3825, #832, #856, #1715, #2810, #2323, #1170, #2454, #470, #2299, #2736, #1221, #3551, #578, #3934, #2658, #1954, #84, #217, #601, #2712, #106, #2346, #2091, #881, #3780 ) ),
 .UNSPECIFIED., .F., .F., .T. ) 
 B_SPLINE_SURFACE_WITH_KNOTS ( ( 2, 2 ),
 ( 3, 2, 2, 2, 2, 2, 2, 2, 2, 2, 2, 2, 2, 2, 2, 2, 2, 2, 2, 2, 2, 2, 2, 2, 2, 2, 2, 2, 2, 2, 2, 2, 2, 2, 2, 2, 2, 2, 2, 2, 2, 2, 2, 2, 2, 2, 2, 2, 2, 2, 2, 2, 2, 2, 2, 2, 2, 2, 2, 2, 2, 2, 2, 2, 2, 2, 2, 3 ),
 ( 0.000000000000000000, 1.000000000000000000 ),
 ( 0.000000000000000000, 0.01388888888888888812, 0.02777777777777777624, 0.04166666666666666435, 0.05555555555555555247, 0.06944444444444444753, 0.08333333333333332871, 0.09722222222222222376, 0.1111111111111111049, 0.1250000000000000000, 0.1388888888888888951, 0.1527777777777777901, 0.1666666666666666574, 0.1805555555555555525, 0.1944444444444444475, 0.2083333333333333426, 0.2222222222222222099, 0.2361111111111111049, 0.2500000000000000000, 0.2638888888888888951, 0.2777777777777777901, 0.2916666666666666852, 0.3055555555555555802, 0.3194444444444444198, 0.3333333333333333148, 0.3472222222222222099, 0.3611111111111111049, 0.3750000000000000000, 0.3888888888888888951, 0.4027777777777777901, 0.4166666666666666852, 0.4305555555555555802, 0.4444444444444444198, 0.4583333333333333148, 0.4722222222222222099, 0.4861111111111111049, 0.5000000000000000000, 0.5138888888888888395, 0.5277777777777777901, 0.5416666666666666297, 0.5555555555555555802, 0.5694444444444444198, 0.5833333333333333703, 0.5972222222222222099, 0.6111111111111111605, 0.6250000000000000000, 0.6388888888888888395, 0.6527777777777777901, 0.6666666666666666297, 0.6805555555555555802, 0.6944444444444444198, 0.7083333333333333703, 0.7222222222222222099, 0.7361111111111111605, 0.7500000000000000000, 0.7638888888888888395, 0.7777777777777777901, 0.7916666666666666297, 0.8055555555555555802, 0.8194444444444444198, 0.8333333333333333703, 0.8472222222222222099, 0.8611111111111111605, 0.8750000000000000000, 0.8888888888888888395, 0.9027777777777777901, 0.9166666666666666297, 0.9186915354468127015 ),
 .UNSPECIFIED. ) 
 GEOMETRIC_REPRESENTATION_ITEM ( )  RATIONAL_B_SPLINE_SURFACE ( (
 ( 1.000000000000000000, 0.8660254037844387076, 1.000000000000000000, 0.8660254037844387076, 1.000000000000000000, 0.8660254037844387076, 1.000000000000000000, 0.8660254037844387076, 1.000000000000000000, 0.8660254037844387076, 1.000000000000000000, 0.8660254037844387076, 1.000000000000000000, 0.8660254037844387076, 1.000000000000000000, 0.8660254037844387076, 1.000000000000000000, 0.8660254037844387076, 1.000000000000000000, 0.8660254037844387076, 1.000000000000000000, 0.8660254037844387076, 1.000000000000000000, 0.8660254037844387076, 1.000000000000000000, 0.8660254037844387076, 1.000000000000000000, 0.8660254037844387076, 1.000000000000000000, 0.8660254037844387076, 1.000000000000000000, 0.8660254037844387076, 1.000000000000000000, 0.8660254037844387076, 1.000000000000000000, 0.8660254037844387076, 1.000000000000000000, 0.8660254037844387076, 1.000000000000000000, 0.8660254037844387076, 1.000000000000000000, 0.8660254037844387076, 1.000000000000000000, 0.8660254037844387076, 1.000000000000000000, 0.8660254037844387076, 1.000000000000000000, 0.8660254037844387076, 1.000000000000000000, 0.8660254037844387076, 1.000000000000000000, 0.8660254037844387076, 1.000000000000000000, 0.8660254037844387076, 1.000000000000000000, 0.8660254037844387076, 1.000000000000000000, 0.8660254037844387076, 1.000000000000000000, 0.8660254037844387076, 1.000000000000000000, 0.8660254037844387076, 1.000000000000000000, 0.8660254037844387076, 1.000000000000000000, 0.8660254037844387076, 1.000000000000000000, 0.8660254037844387076, 1.000000000000000000, 0.8660254037844387076, 1.000000000000000000, 0.8660254037844387076, 1.000000000000000000, 0.8660254037844387076, 1.000000000000000000, 0.8660254037844387076, 1.000000000000000000, 0.8660254037844387076, 1.000000000000000000, 0.8660254037844387076, 1.000000000000000000, 0.8660254037844387076, 1.000000000000000000, 0.8660254037844387076, 1.000000000000000000, 0.8660254037844387076, 1.000000000000000000, 0.8660254037844387076, 1.000000000000000000, 0.8660254037844387076, 1.000000000000000000, 0.8660254037844387076, 1.000000000000000000, 0.8660254037844387076, 1.000000000000000000, 0.8660254037844387076, 1.000000000000000000, 0.8660254037844387076, 1.000000000000000000, 0.8660254037844387076, 1.000000000000000000, 0.8660254037844387076, 1.000000000000000000, 0.8660254037844387076, 1.000000000000000000, 0.8660254037844387076, 1.000000000000000000, 0.8660254037844387076, 1.000000000000000000, 0.8660254037844387076, 1.000000000000000000, 0.8660254037844387076, 1.000000000000000000, 0.8660254037844387076, 1.000000000000000000, 0.8660254037844387076, 1.000000000000000000, 0.8660254037844387076, 1.000000000000000000, 0.8660254037844387076, 1.000000000000000000, 0.8660254037844387076, 1.000000000000000000, 0.8660254037844387076, 1.000000000000000000, 0.8660254037844387076, 1.000000000000000000, 0.8660254037844387076, 1.000000000000000000, 0.8660254037844387076, 1.000000000000000000, 0.8660254037844387076, 1.000000000000000000, 0.9804677696409113130, 0.9666307685801691640),
 ( 1.000000000000000000, 0.8660254037844387076, 1.000000000000000000, 0.8660254037844387076, 1.000000000000000000, 0.8660254037844387076, 1.000000000000000000, 0.8660254037844387076, 1.000000000000000000, 0.8660254037844387076, 1.000000000000000000, 0.8660254037844387076, 1.000000000000000000, 0.8660254037844387076, 1.000000000000000000, 0.8660254037844387076, 1.000000000000000000, 0.8660254037844387076, 1.000000000000000000, 0.8660254037844387076, 1.000000000000000000, 0.8660254037844387076, 1.000000000000000000, 0.8660254037844387076, 1.000000000000000000, 0.8660254037844387076, 1.000000000000000000, 0.8660254037844387076, 1.000000000000000000, 0.8660254037844387076, 1.000000000000000000, 0.8660254037844387076, 1.000000000000000000, 0.8660254037844387076, 1.000000000000000000, 0.8660254037844387076, 1.000000000000000000, 0.8660254037844387076, 1.000000000000000000, 0.8660254037844387076, 1.000000000000000000, 0.8660254037844387076, 1.000000000000000000, 0.8660254037844387076, 1.000000000000000000, 0.8660254037844387076, 1.000000000000000000, 0.8660254037844387076, 1.000000000000000000, 0.8660254037844387076, 1.000000000000000000, 0.8660254037844387076, 1.000000000000000000, 0.8660254037844387076, 1.000000000000000000, 0.8660254037844387076, 1.000000000000000000, 0.8660254037844387076, 1.000000000000000000, 0.8660254037844387076, 1.000000000000000000, 0.8660254037844387076, 1.000000000000000000, 0.8660254037844387076, 1.000000000000000000, 0.8660254037844387076, 1.000000000000000000, 0.8660254037844387076, 1.000000000000000000, 0.8660254037844387076, 1.000000000000000000, 0.8660254037844387076, 1.000000000000000000, 0.8660254037844387076, 1.000000000000000000, 0.8660254037844387076, 1.000000000000000000, 0.8660254037844387076, 1.000000000000000000, 0.8660254037844387076, 1.000000000000000000, 0.8660254037844387076, 1.000000000000000000, 0.8660254037844387076, 1.000000000000000000, 0.8660254037844387076, 1.000000000000000000, 0.8660254037844387076, 1.000000000000000000, 0.8660254037844387076, 1.000000000000000000, 0.8660254037844387076, 1.000000000000000000, 0.8660254037844387076, 1.000000000000000000, 0.8660254037844387076, 1.000000000000000000, 0.8660254037844387076, 1.000000000000000000, 0.8660254037844387076, 1.000000000000000000, 0.8660254037844387076, 1.000000000000000000, 0.8660254037844387076, 1.000000000000000000, 0.8660254037844387076, 1.000000000000000000, 0.8660254037844387076, 1.000000000000000000, 0.8660254037844387076, 1.000000000000000000, 0.8660254037844387076, 1.000000000000000000, 0.8660254037844387076, 1.000000000000000000, 0.8660254037844387076, 1.000000000000000000, 0.8660254037844387076, 1.000000000000000000, 0.8660254037844387076, 1.000000000000000000, 0.8660254037844387076, 1.000000000000000000, 0.8660254037844387076, 1.000000000000000000, 0.8660254037844387076, 1.000000000000000000, 0.8660254037844387076, 1.000000000000000000, 0.8660254037844387076, 1.000000000000000000, 0.8660254037844387076, 1.000000000000000000, 0.9804677696409113130, 0.9666307685801691640) ) ) 
 REPRESENTATION_ITEM ( '' )  SURFACE ( )  );
#2514 = EDGE_CURVE ( 'NONE', #274, #2258, #1686, .T. ) ;
#2515 = EDGE_LOOP ( 'NONE', ( #3408, #3623 ) ) ;
#2516 = CARTESIAN_POINT ( 'NONE',  ( 25.50079616937500049, 4.855104165799514426, -14.72289153293843178 ) ) ;
#2517 = CARTESIAN_POINT ( 'NONE',  ( -5.482007351445170888E-15, 4.286249999999999893, 29.84265806414256517 ) ) ;
#2518 = CARTESIAN_POINT ( 'NONE',  ( 25.50079616937499338, 3.320520832466181016, 14.72289153293844777 ) ) ;
#2519 = ORIENTED_EDGE ( 'NONE', *, *, #4488, .F. ) ;
#2520 = VERTEX_POINT ( 'NONE', #3105 ) ;
#2521 = CARTESIAN_POINT ( 'NONE',  ( 22.62052564044434178, 7.000000000000000000, -12.50000000000000000 ) ) ;
#2522 = CARTESIAN_POINT ( 'NONE',  ( 25.84450000000000003, 5.074028885568042213, -14.92132903207127725 ) ) ;
#2523 = CARTESIAN_POINT ( 'NONE',  ( -25.50079616937500759, 0.5688541657995148659, 14.72289153293842467 ) ) ;
#2524 = FACE_OUTER_BOUND ( 'NONE', #3200, .T. ) ;
#2525 = CYLINDRICAL_SURFACE ( 'NONE', #2849, 25.84450000000000003 ) ;
#2526 = CARTESIAN_POINT ( 'NONE',  ( 25.84450000000000003, 0.6085416649323630578, -14.92132903207127725 ) ) ;
#2527 = ORIENTED_EDGE ( 'NONE', *, *, #3407, .T. ) ;
#2528 = CARTESIAN_POINT ( 'NONE',  ( -25.50079616937499338, 1.891770832466181496, -14.72289153293844244 ) ) ;
#2529 = FACE_OUTER_BOUND ( 'NONE', #3586, .T. ) ;
#2530 = CARTESIAN_POINT ( 'NONE',  ( 12.92225000000000357, 5.741458331599028853, -22.38199354810692299 ) ) ;
#2531 = LINE ( 'NONE', #628, #1805 ) ;
#2532 = CARTESIAN_POINT ( 'NONE',  ( -12.75039808468749492, 4.855104165799514426, -22.08433729940765033 ) ) ;
#2533 = CARTESIAN_POINT ( 'NONE',  ( -47.00000000000000000, 12.00000000000000000, 47.00000000000000711 ) ) ;
#2534 = CARTESIAN_POINT ( 'NONE',  ( 12.75039808468748248, 4.061354165799515137, 22.08433729940766099 ) ) ;
#2535 = DIRECTION ( 'NONE',  ( -0.000000000000000000, 1.000000000000000000, -0.000000000000000000 ) ) ;
#2536 = CARTESIAN_POINT ( 'NONE',  ( 25.84450000000000003, 5.080000000000000071, 0.000000000000000000 ) ) ;
#2537 = EDGE_CURVE ( 'NONE', #3614, #4153, #1248, .T. ) ;
#2538 = EDGE_LOOP ( 'NONE', ( #1922, #843, #3684, #1781 ) ) ;
#2539 = CARTESIAN_POINT ( 'NONE',  ( -12.75039808468751268, 5.860520832466181496, 22.08433729940764678 ) ) ;
#2540 = CARTESIAN_POINT ( 'NONE',  ( -12.92225000000001245, 6.138333333333333641, 22.38199354810691943 ) ) ;
#2541 = CC_DESIGN_APPROVAL ( #3396, ( #1225 ) ) ;
#2542 = CARTESIAN_POINT ( 'NONE',  ( 12.75039808468750380, 0.9392708324661815933, -22.08433729940765033 ) ) ;
#2543 = ORIENTED_EDGE ( 'NONE', *, *, #1495, .T. ) ;
#2544 = EDGE_LOOP ( 'NONE', ( #4477, #2905, #2669, #380 ) ) ;
#2545 = DIRECTION ( 'NONE',  ( 0.000000000000000000, 1.000000000000000000, 0.000000000000000000 ) ) ;
#2546 = CARTESIAN_POINT ( 'NONE',  ( 12.92225000000000357, 0.7124124629798932462, -22.38199354810692299 ) ) ;
#2547 = EDGE_CURVE ( 'NONE', #2181, #75, #3827, .T. ) ;
#2548 = CYLINDRICAL_SURFACE ( 'NONE', #1229, 4.999999999999997335 ) ;
#2549 = AXIS2_PLACEMENT_3D ( 'NONE', #4498, #1060, #2983 ) ;
#2550 = EDGE_LOOP ( 'NONE', ( #1813, #2651, #673, #3744 ) ) ;
#2551 = ORIENTED_EDGE ( 'NONE', *, *, #3358, .F. ) ;
#2552 = CARTESIAN_POINT ( 'NONE',  ( -1.083025367936758606E-13, 5.873750000000000249, -25.84450000000000358 ) ) ;
#2553 = LINE ( 'NONE', #4351, #4004 ) ;
#2554 = CARTESIAN_POINT ( 'NONE',  ( 1.827335783815056963E-15, 7.064374998265695815, -29.84265806414256517 ) ) ;
#2555 = CARTESIAN_POINT ( 'NONE',  ( -6.925012903786160301, 4.813517042066736806, 25.84449999999999648 ) ) ;
#2556 = EDGE_CURVE ( 'NONE', #3361, #410, #1956, .T. ) ;
#2557 = CARTESIAN_POINT ( 'NONE',  ( 1.803034199000671860E-15, 6.072187499132848387, -29.44578306587686711 ) ) ;
#2558 = CARTESIAN_POINT ( 'NONE',  ( -6.925012903786198493, 5.902107956198960892, -25.84449999999997516 ) ) ;
#2559 = CARTESIAN_POINT ( 'NONE',  ( -25.50079616937500049, 4.484687499132848032, -3.122946840453418088E-15 ) ) ;
#2560 = CARTESIAN_POINT ( 'NONE',  ( 15.58845726811586019, 12.00000000000000000, -47.00000000000000000 ) ) ;
#2561 = CARTESIAN_POINT ( 'NONE',  ( 6.925012903786164742, 3.679607956198960750, 25.84449999999998937 ) ) ;
#2562 = EDGE_LOOP ( 'NONE', ( #4761, #2315, #2216, #1780 ) ) ;
#2563 = CARTESIAN_POINT ( 'NONE',  ( 25.50079616937500049, 3.532187499132847908, 0.000000000000000000 ) ) ;
#2564 = PLANE ( 'NONE',  #1125 ) ;
#2565 = CARTESIAN_POINT ( 'NONE',  ( -12.75039808468751268, 3.796770832466181744, 22.08433729940764678 ) ) ;
#2566 = ORIENTED_EDGE ( 'NONE', *, *, #3224, .F. ) ;
#2567 = ORIENTED_EDGE ( 'NONE', *, *, #4640, .F. ) ;
#2568 = CARTESIAN_POINT ( 'NONE',  ( -25.84450000000000003, 6.588124998265696419, -3.165038420056376872E-15 ) ) ;
#2569 = CARTESIAN_POINT ( 'NONE',  ( -5.482007351445170888E-15, 3.622829129646559565, 29.84265806414256517 ) ) ;
#2570 = CARTESIAN_POINT ( 'NONE',  ( 0.000000000000000000, 0.000000000000000000, 0.000000000000000000 ) ) ;
#2571 = CARTESIAN_POINT ( 'NONE',  ( 33.50000000000028422, 12.00000000000000000, -53.07370205355724124 ) ) ;
#2572 = VERTEX_POINT ( 'NONE', #2738 ) ;
#2573 = EDGE_CURVE ( 'NONE', #1531, #2156, #3058, .T. ) ;
#2574 = VERTEX_POINT ( 'NONE', #883 ) ;
#2575 = DIRECTION ( 'NONE',  ( -1.156482317317871478E-16, 0.000000000000000000, -1.000000000000000000 ) ) ;
#2576 = DIRECTION ( 'NONE',  ( -0.5000000000000006661, -0.000000000000000000, -0.8660254037844382635 ) ) ;
#2577 = CARTESIAN_POINT ( 'NONE',  ( -12.92225000000001245, 1.034520831425600251, 22.38199354810691943 ) ) ;
#2578 = LINE ( 'NONE', #1384, #4373 ) ;
#2579 = VERTEX_POINT ( 'NONE', #4512 ) ;
#2580 = CARTESIAN_POINT ( 'NONE',  ( 25.50079616937500049, 3.426354165799514906, -14.72289153293843178 ) ) ;
#2581 = CARTESIAN_POINT ( 'NONE',  ( -47.00000000000000000, 12.00000000000000000, 47.00000000000000711 ) ) ;
#2582 = CARTESIAN_POINT ( 'NONE',  ( 25.50079616937500049, 2.262187499132848334, 0.000000000000000000 ) ) ;
#2583 = VECTOR ( 'NONE', #4037, 1000.000000000000000 ) ;
#2584 = CARTESIAN_POINT ( 'NONE',  ( -6.925012903786198493, 6.537107956198959791, -25.84449999999997516 ) ) ;
#2585 = CARTESIAN_POINT ( 'NONE',  ( -25.84450000000000358, 6.720416666666667815, 14.92132903207127370 ) ) ;
#2586 = VERTEX_POINT ( 'NONE', #1149 ) ;
#2587 = CARTESIAN_POINT ( 'NONE',  ( -25.50079616937500759, 5.807604165799514107, 14.72289153293842467 ) ) ;
#2588 = DIRECTION ( 'NONE',  ( 0.000000000000000000, -1.000000000000000000, 0.000000000000000000 ) ) ;
#2589 = CARTESIAN_POINT ( 'NONE',  ( -25.50079616937500049, 4.960937499132848316, -3.122946840453418088E-15 ) ) ;
#2590 = AXIS2_PLACEMENT_3D ( 'NONE', #158, #2028, #1678 ) ;
#2591 = EDGE_LOOP ( 'NONE', ( #3042, #4104, #3139, #2631 ) ) ;
#2592 = ORIENTED_EDGE ( 'NONE', *, *, #4536, .T. ) ;
#2593 = CARTESIAN_POINT ( 'NONE',  ( 6.925012903786153196, 3.305392043801039570, -25.84450000000000003 ) ) ;
#2594 = CARTESIAN_POINT ( 'NONE',  ( 25.84450000000000003, 3.146579129646559725, 0.000000000000000000 ) ) ;
#2595 = CARTESIAN_POINT ( 'NONE',  ( -1.083025367936758606E-13, 3.968750000000000888, -25.84450000000000358 ) ) ;
#2596 = EDGE_CURVE ( 'NONE', #4365, #4106, #1223, .T. ) ;
#2597 = EDGE_CURVE ( 'NONE', #548, #4007, #86, .T. ) ;
#2598 = EDGE_LOOP ( 'NONE', ( #2132, #2105, #1478, #330 ) ) ;
#2599 = ORIENTED_EDGE ( 'NONE', *, *, #1168, .F. ) ;
#2600 = AXIS2_PLACEMENT_3D ( 'NONE', #1623, #4659, #2805 ) ;
#2601 = CARTESIAN_POINT ( 'NONE',  ( -25.84449999999999292, 0.2056955522347101439, -14.92132903207128969 ) ) ;
#2602 = DIRECTION ( 'NONE',  ( 0.000000000000000000, -0.000000000000000000, 1.000000000000000000 ) ) ;
#2603 = CARTESIAN_POINT ( 'NONE',  ( -12.92224999999999469, 2.727854164758933830, -22.38199354810692654 ) ) ;
#2604 = DIRECTION ( 'NONE',  ( -0.4999999999999995004, 0.000000000000000000, 0.8660254037844389297 ) ) ;
#2605 = ORIENTED_EDGE ( 'NONE', *, *, #2716, .F. ) ;
#2606 = VECTOR ( 'NONE', #4439, 1000.000000000000000 ) ;
#2607 = CARTESIAN_POINT ( 'NONE',  ( 30.49999999999999645, 4.000000000000000000, -3.447462106632448375E-16 ) ) ;
#2608 = DIRECTION ( 'NONE',  ( 0.000000000000000000, -1.000000000000000000, 0.000000000000000000 ) ) ;
#2609 = CARTESIAN_POINT ( 'NONE',  ( -25.50079616937499338, 3.161770832466181069, -14.72289153293844244 ) ) ;
#2610 = CARTESIAN_POINT ( 'NONE',  ( 25.84450000000000003, 0.5556249982656964459, 0.000000000000000000 ) ) ;
#2611 = CARTESIAN_POINT ( 'NONE',  ( 25.84449999999999292, 1.217083333333333295, 14.92132903207129502 ) ) ;
#2612 = CARTESIAN_POINT ( 'NONE',  ( -5.409102597002015975E-15, 6.548437499132848671, 29.44578306587686711 ) ) ;
#2613 = DIRECTION ( 'NONE',  ( 0.000000000000000000, 0.000000000000000000, 1.000000000000000000 ) ) ;
#2614 = DATE_AND_TIME ( #1416, #3865 ) ;
#2615 = CARTESIAN_POINT ( 'NONE',  ( -25.50079616937500049, 7.024687499132848068, -3.122946840453418088E-15 ) ) ;
#2616 = CARTESIAN_POINT ( 'NONE',  ( -25.50079616937500759, 4.378854165799514142, 14.72289153293842467 ) ) ;
#2617 = VERTEX_POINT ( 'NONE', #2637 ) ;
#2618 = ADVANCED_FACE ( 'NONE', ( #3805 ), #396, .F. ) ;
#2619 = ORIENTED_EDGE ( 'NONE', *, *, #2111, .F. ) ;
#2620 = CARTESIAN_POINT ( 'NONE',  ( 30.49999999999999645, 0.000000000000000000, -3.447462106632448375E-16 ) ) ;
#2621 = CARTESIAN_POINT ( 'NONE',  ( -12.92224999999999469, 3.358245796313226617, -22.38199354810692654 ) ) ;
#2622 = CARTESIAN_POINT ( 'NONE',  ( 12.92225000000000357, 2.010833333333333250, -22.38199354810692299 ) ) ;
#2623 = CARTESIAN_POINT ( 'NONE',  ( -25.84449999999999292, 4.709583333333333677, -14.92132903207128969 ) ) ;
#2624 = VERTEX_POINT ( 'NONE', #1875 ) ;
#2625 = ORIENTED_EDGE ( 'NONE', *, *, #4741, .T. ) ;
#2626 = DIRECTION ( 'NONE',  ( 0.000000000000000000, 0.000000000000000000, 1.000000000000000000 ) ) ;
#2627 = AXIS2_PLACEMENT_3D ( 'NONE', #2429, #2857, #2088 ) ;
#2628 = CARTESIAN_POINT ( 'NONE',  ( 25.50079616937499338, 2.209270832466181833, 14.72289153293844777 ) ) ;
#2629 = CARTESIAN_POINT ( 'NONE',  ( -25.84450000000000003, 2.198687498092267045, -3.165038420056376872E-15 ) ) ;
#2630 = CARTESIAN_POINT ( 'NONE',  ( -12.92224999999999469, 1.481666666666666687, -22.38199354810692654 ) ) ;
#2631 = ORIENTED_EDGE ( 'NONE', *, *, #3199, .F. ) ;
#2632 = AXIS2_PLACEMENT_3D ( 'NONE', #891, #1158, #2646 ) ;
#2633 =( BOUNDED_CURVE ( )  B_SPLINE_CURVE ( 2, ( #716, #4755, #381, #3716, #3667, #4035, #2907, #3305, #4394 ),
 .UNSPECIFIED., .F., .F. ) 
 B_SPLINE_CURVE_WITH_KNOTS ( ( 3, 2, 2, 2, 3 ),
 ( 0.5208333333333333703, 0.5277777777777777901, 0.5416666666666666297, 0.5555555555555555802, 0.5625000000000000000 ),
 .UNSPECIFIED. ) 
 CURVE ( )  GEOMETRIC_REPRESENTATION_ITEM ( )  RATIONAL_B_SPLINE_CURVE ( ( 0.9330127018922192983, 0.9330127018922198534, 1.000000000000000000, 0.8660254037844387076, 1.000000000000000000, 0.8660254037844387076, 1.000000000000000000, 0.9330127018922194093, 0.9330127018922194093 ) ) 
 REPRESENTATION_ITEM ( '' )  );
#2634 = CARTESIAN_POINT ( 'NONE',  ( 0.000000000000000000, 12.00000000000000000, 0.000000000000000000 ) ) ;
#2635 = CARTESIAN_POINT ( 'NONE',  ( -25.50079616937499338, 3.796770832466181744, -14.72289153293844244 ) ) ;
#2636 = CARTESIAN_POINT ( 'NONE',  ( 25.84450000000000003, 4.497916666666666785, -14.92132903207127725 ) ) ;
#2637 = CARTESIAN_POINT ( 'NONE',  ( 47.00000000000000000, 0.000000000000000000, 41.99999999999999289 ) ) ;
#2638 = CARTESIAN_POINT ( 'NONE',  ( 6.925012903786138097, 1.139607956198960936, 25.84450000000000358 ) ) ;
#2639 = ADVANCED_FACE ( 'NONE', ( #448 ), #4557, .F. ) ;
#2640 = CARTESIAN_POINT ( 'NONE',  ( 25.22043239956120786, 7.356322898142354738, -3.770993881084142796 ) ) ;
#2641 = CARTESIAN_POINT ( 'NONE',  ( 25.84450000000000003, 0.5556249982656964459, 0.000000000000000000 ) ) ;
#2642 = CARTESIAN_POINT ( 'NONE',  ( 25.50079616937500049, 3.373437499132847961, 0.000000000000000000 ) ) ;
#2643 = CARTESIAN_POINT ( 'NONE',  ( -12.75039808468749492, 5.490104165799515101, -22.08433729940765033 ) ) ;
#2644 = ORIENTED_EDGE ( 'NONE', *, *, #4223, .F. ) ;
#2645 = EDGE_LOOP ( 'NONE', ( #4374, #3688, #411, #2259, #1662, #4788, #1102, #3431, #3453, #3801, #2177, #4159, #2932, #1193, #3426, #4483, #4066, #913, #4085, #3309, #4519, #4639, #4129, #483, #4426, #2850, #234 ) ) ;
#2646 = DIRECTION ( 'NONE',  ( 0.000000000000000000, 0.000000000000000000, -1.000000000000000000 ) ) ;
#2647 = CARTESIAN_POINT ( 'NONE',  ( 25.84450000000000003, 1.241579129646559920, 0.000000000000000000 ) ) ;
#2648 = LINE ( 'NONE', #792, #2376 ) ;
#2649 = CARTESIAN_POINT ( 'NONE',  ( 0.000000000000000000, 12.00000000000000000, 0.000000000000000000 ) ) ;
#2650 = VERTEX_POINT ( 'NONE', #35 ) ;
#2651 = ORIENTED_EDGE ( 'NONE', *, *, #3193, .F. ) ;
#2652 = DIRECTION ( 'NONE',  ( 0.000000000000000000, 0.000000000000000000, 1.000000000000000000 ) ) ;
#2653 = CARTESIAN_POINT ( 'NONE',  ( -29.99999999999968381, 0.000000000000000000, -30.14002092558127899 ) ) ;
#2654 = CARTESIAN_POINT ( 'NONE',  ( -25.84450000000000358, 2.886604164758933777, 14.92132903207127370 ) ) ;
#2655 = DIRECTION ( 'NONE',  ( 0.000000000000000000, 0.000000000000000000, 1.000000000000000000 ) ) ;
#2656 = ORIENTED_EDGE ( 'NONE', *, *, #2370, .T. ) ;
#2657 = CARTESIAN_POINT ( 'NONE',  ( 25.50079616937500049, 0.1984374991328482218, 0.000000000000000000 ) ) ;
#2658 = CARTESIAN_POINT ( 'NONE',  ( -12.75039808468749492, 6.918854165799515066, -22.08433729940765033 ) ) ;
#2659 = CARTESIAN_POINT ( 'NONE',  ( -25.84449999999999292, 4.074583333333333890, -14.92132903207128969 ) ) ;
#2660 = CARTESIAN_POINT ( 'NONE',  ( -41.99999999999999289, 12.00000000000000000, 42.00000000000000711 ) ) ;
#2661 = CARTESIAN_POINT ( 'NONE',  ( 3.253724281355068545E-15, 1.428749999999999964, -25.84450000000000003 ) ) ;
#2662 = EDGE_CURVE ( 'NONE', #2258, #765, #1194, .T. ) ;
#2663 =( BOUNDED_CURVE ( )  B_SPLINE_CURVE ( 2, ( #3050, #1220, #58, #2272, #4120, #3751, #1978, #418, #394 ),
 .UNSPECIFIED., .F., .F. ) 
 B_SPLINE_CURVE_WITH_KNOTS ( ( 3, 2, 2, 2, 3 ),
 ( 0.06250000000000000000, 0.06944444444444444753, 0.08333333333333332871, 0.09722222222222222376, 0.1041666666666666713 ),
 .UNSPECIFIED. ) 
 CURVE ( )  GEOMETRIC_REPRESENTATION_ITEM ( )  RATIONAL_B_SPLINE_CURVE ( ( 0.9330127018922194093, 0.9330127018922194093, 1.000000000000000000, 0.8660254037844387076, 1.000000000000000000, 0.8660254037844387076, 1.000000000000000000, 0.9330127018922192983, 0.9330127018922194093 ) ) 
 REPRESENTATION_ITEM ( '' )  );
#2664 = CARTESIAN_POINT ( 'NONE',  ( -25.84450000000000003, 1.508124998265696570, -3.165038420056376872E-15 ) ) ;
#2665 = CARTESIAN_POINT ( 'NONE',  ( -25.84450000000000003, 5.318124998265695957, -3.165038420056376872E-15 ) ) ;
#2666 = CARTESIAN_POINT ( 'NONE',  ( 12.75039808468748248, 5.172604165799514320, 22.08433729940766099 ) ) ;
#2667 = CARTESIAN_POINT ( 'NONE',  ( 1.803034199000671860E-15, 4.802187499132847925, -29.44578306587686711 ) ) ;
#2668 = ADVANCED_FACE ( 'NONE', ( #4259 ), #3852, .F. ) ;
#2669 = ORIENTED_EDGE ( 'NONE', *, *, #3286, .T. ) ;
#2670 = CARTESIAN_POINT ( 'NONE',  ( 12.92225000000000357, 4.471458331599030167, -22.38199354810692299 ) ) ;
#2671 = VECTOR ( 'NONE', #3649, 1000.000000000000000 ) ;
#2672 = CARTESIAN_POINT ( 'NONE',  ( 25.84450000000000003, 5.686579129646560204, 0.000000000000000000 ) ) ;
#2673 = CARTESIAN_POINT ( 'NONE',  ( 12.92224999999998225, 4.894791664932363062, 22.38199354810693364 ) ) ;
#2674 = CARTESIAN_POINT ( 'NONE',  ( 0.000000000000000000, 12.00000000000000000, 0.000000000000000000 ) ) ;
#2675 = ORIENTED_EDGE ( 'NONE', *, *, #2537, .T. ) ;
#2676 = VERTEX_POINT ( 'NONE', #2759 ) ;
#2677 = CARTESIAN_POINT ( 'NONE',  ( 25.84450000000000003, 1.846112218901376778, 0.000000000000000000 ) ) ;
#2678 = CARTESIAN_POINT ( 'NONE',  ( -12.75039808468749492, 0.5688541657995148659, -22.08433729940765033 ) ) ;
#2679 = CARTESIAN_POINT ( 'NONE',  ( 25.84450000000000358, 7.547439259757923402, -1.921470951233200442 ) ) ;
#2680 = CARTESIAN_POINT ( 'NONE',  ( -12.92225000000001245, 1.693333333333333357, 22.38199354810691943 ) ) ;
#2681 = EDGE_LOOP ( 'NONE', ( #385, #1885, #2290, #2566 ) ) ;
#2682 = AXIS2_PLACEMENT_3D ( 'NONE', #3896, #2029, #1270 ) ;
#2683 = CARTESIAN_POINT ( 'NONE',  ( 47.00000000000000000, 12.00000000000000000, 46.99999999999999289 ) ) ;
#2684 = CARTESIAN_POINT ( 'NONE',  ( 1.803034199000671860E-15, 5.595937499132848991, -29.44578306587686711 ) ) ;
#2685 = CARTESIAN_POINT ( 'NONE',  ( -25.84450000000000358, 4.815416666666666679, 14.92132903207127370 ) ) ;
#2686 = DIRECTION ( 'NONE',  ( 0.000000000000000000, 0.000000000000000000, -1.000000000000000000 ) ) ;
#2687 = CARTESIAN_POINT ( 'NONE',  ( -25.84450000000000713, 2.275416666666667087, 14.92132903207127370 ) ) ;
#2688 = VECTOR ( 'NONE', #2576, 1000.000000000000000 ) ;
#2689 = VECTOR ( 'NONE', #3594, 1000.000000000000000 ) ;
#2690 = CYLINDRICAL_SURFACE ( 'NONE', #148, 25.84450000000000003 ) ;
#2691 = EDGE_CURVE ( 'NONE', #3302, #516, #519, .T. ) ;
#2692 = CARTESIAN_POINT ( 'NONE',  ( 25.84449999999999292, 4.312708331599029776, 14.92132903207129679 ) ) ;
#2693 = CARTESIAN_POINT ( 'NONE',  ( -12.75039808468749492, 4.855104165799514426, -22.08433729940765033 ) ) ;
#2694 = CARTESIAN_POINT ( 'NONE',  ( 12.92225000000000357, 1.375833333333333242, -22.38199354810692299 ) ) ;
#2695 =( BOUNDED_CURVE ( )  B_SPLINE_CURVE ( 2, ( #1267, #2096, #4648, #4581, #1245, #2049, #879, #584, #2074 ),
 .UNSPECIFIED., .F., .F. ) 
 B_SPLINE_CURVE_WITH_KNOTS ( ( 3, 2, 2, 2, 3 ),
 ( 0.7291666666666667407, 0.7361111111111111605, 0.7500000000000000000, 0.7638888888888888395, 0.7708333333333333703 ),
 .UNSPECIFIED. ) 
 CURVE ( )  GEOMETRIC_REPRESENTATION_ITEM ( )  RATIONAL_B_SPLINE_CURVE ( ( 0.9330127018922192983, 0.9330127018922198534, 1.000000000000000000, 0.8660254037844387076, 1.000000000000000000, 0.8660254037844387076, 1.000000000000000000, 0.9330127018922187432, 0.9330127018922192983 ) ) 
 REPRESENTATION_ITEM ( '' )  );
#2696 = PRODUCT_DEFINITION_SHAPE ( 'NONE', 'NONE',  #672 ) ;
#2697 = ORIENTED_EDGE ( 'NONE', *, *, #1373, .T. ) ;
#2698 = DIRECTION ( 'NONE',  ( 0.000000000000000000, 0.000000000000000000, -1.000000000000000000 ) ) ;
#2699 = CARTESIAN_POINT ( 'NONE',  ( -12.92225000000001245, 4.839912462979893526, 22.38199354810691943 ) ) ;
#2700 = CARTESIAN_POINT ( 'NONE',  ( 12.92225000000000357, 1.931458331599029687, -22.38199354810692299 ) ) ;
#2701 = ORIENTED_EDGE ( 'NONE', *, *, #1168, .T. ) ;
#2702 = ORIENTED_EDGE ( 'NONE', *, *, #3467, .T. ) ;
#2703 = EDGE_CURVE ( 'NONE', #2189, #18, #2118, .T. ) ;
#2704 = CARTESIAN_POINT ( 'NONE',  ( -25.50079616937500759, 6.283854165799515279, 14.72289153293842467 ) ) ;
#2705 = CARTESIAN_POINT ( 'NONE',  ( 12.92224999999998225, 1.105278885568043545, 22.38199354810693364 ) ) ;
#2706 = CARTESIAN_POINT ( 'NONE',  ( 25.50079616937500049, 2.262187499132848334, 0.000000000000000000 ) ) ;
#2707 = CARTESIAN_POINT ( 'NONE',  ( 25.84450000000000003, 5.056187498092266530, 0.000000000000000000 ) ) ;
#2708 = CARTESIAN_POINT ( 'NONE',  ( -25.84449999999999292, 1.534583333333333188, -14.92132903207128969 ) ) ;
#2709 = FACE_OUTER_BOUND ( 'NONE', #3701, .T. ) ;
#2710 = AXIS2_PLACEMENT_3D ( 'NONE', #3848, #515, #3362 ) ;
#2711 = CARTESIAN_POINT ( 'NONE',  ( 47.16025403784293246, 0.000000000000000000, -61.68395609140627300 ) ) ;
#2712 = CARTESIAN_POINT ( 'NONE',  ( -5.409102597002015186E-15, 7.183437499132848458, 29.44578306587686711 ) ) ;
#2713 = CARTESIAN_POINT ( 'NONE',  ( -25.84450000000000003, 2.143124998265696579, -3.165038420056376872E-15 ) ) ;
#2714 = CARTESIAN_POINT ( 'NONE',  ( 1.008654527220071289E-13, 6.826250000000001705, 25.84450000000000003 ) ) ;
#2715 = CARTESIAN_POINT ( 'NONE',  ( 32.16025403784294667, 12.00000000000000000, -35.70319397787310578 ) ) ;
#2716 = EDGE_CURVE ( 'NONE', #2314, #2264, #30, .T. ) ;
#2717 = VECTOR ( 'NONE', #4325, 1000.000000000000000 ) ;
#2718 = CARTESIAN_POINT ( 'NONE',  ( 12.75039808468750380, 6.813020832466181176, -22.08433729940765033 ) ) ;
#2719 = CARTESIAN_POINT ( 'NONE',  ( 25.84449999999999292, 4.947708331599029563, 14.92132903207129679 ) ) ;
#2720 = CARTESIAN_POINT ( 'NONE',  ( 25.50079616937499694, 5.331354165799515599, -14.72289153293843178 ) ) ;
#2721 = CARTESIAN_POINT ( 'NONE',  ( 12.92224999999998225, 1.799166666666666803, 22.38199354810693364 ) ) ;
#2722 = ORIENTED_EDGE ( 'NONE', *, *, #3999, .T. ) ;
#2723 = CARTESIAN_POINT ( 'NONE',  ( -6.925012903786146978, 5.267107956198960217, -25.84450000000000358 ) ) ;
#2724 = CARTESIAN_POINT ( 'NONE',  ( -25.84449999999999292, 6.586162462979892496, -14.92132903207128969 ) ) ;
#2725 = CARTESIAN_POINT ( 'NONE',  ( -12.92225000000001245, 6.058958331599029634, 22.38199354810691943 ) ) ;
#2726 = ORIENTED_EDGE ( 'NONE', *, *, #610, .T. ) ;
#2727 = EDGE_CURVE ( 'NONE', #3666, #3013, #4613, .T. ) ;
#2728 = ORIENTED_EDGE ( 'NONE', *, *, #3733, .F. ) ;
#2729 = CARTESIAN_POINT ( 'NONE',  ( 25.50079616937500049, 7.183437499132847570, 0.000000000000000000 ) ) ;
#2730 = CARTESIAN_POINT ( 'NONE',  ( -12.92224999999999469, 3.327778885568042799, -22.38199354810692654 ) ) ;
#2731 = CARTESIAN_POINT ( 'NONE',  ( -25.50079616937500049, 5.119687499132848707, -3.122946840453418088E-15 ) ) ;
#2732 = CARTESIAN_POINT ( 'NONE',  ( -25.84449999999999292, 5.320770831425599923, -14.92132903207128969 ) ) ;
#2733 = LINE ( 'NONE', #2002, #2466 ) ;
#2734 = DIRECTION ( 'NONE',  ( 0.000000000000000000, 1.000000000000000000, 0.000000000000000000 ) ) ;
#2735 = CARTESIAN_POINT ( 'NONE',  ( -1.069080835302379631E-14, 0.7937499999999999556, -25.84450000000000003 ) ) ;
#2736 = CARTESIAN_POINT ( 'NONE',  ( 25.50079616937499338, 6.654270832466180785, 14.72289153293844777 ) ) ;
#2737 = CARTESIAN_POINT ( 'NONE',  ( -12.92224999999999469, 1.402291664932363124, -22.38199354810692654 ) ) ;
#2738 = CARTESIAN_POINT ( 'NONE',  ( 42.00000000000000000, 12.00000000000000000, 46.99999999999999289 ) ) ;
#2739 = CARTESIAN_POINT ( 'NONE',  ( 25.22043251366005734, 7.303406231809326243, -3.770993117962988972 ) ) ;
#2740 = CARTESIAN_POINT ( 'NONE',  ( -25.50079616937499338, 0.4630208324661815866, -14.72289153293844244 ) ) ;
#2741 = CARTESIAN_POINT ( 'NONE',  ( -5.482007351445170888E-15, 5.476874998265696348, 29.84265806414256517 ) ) ;
#2742 = CARTESIAN_POINT ( 'NONE',  ( -12.75039808468749492, 2.315104165799514835, -22.08433729940765033 ) ) ;
#2743 = CARTESIAN_POINT ( 'NONE',  ( -25.84449999999999292, 0.8995833333333334014, -14.92132903207128969 ) ) ;
#2744 = VERTEX_POINT ( 'NONE', #2374 ) ;
#2745 = CARTESIAN_POINT ( 'NONE',  ( 47.00000000000000000, 0.000000000000000000, 46.99999999999999289 ) ) ;
#2746 = CARTESIAN_POINT ( 'NONE',  ( -25.84450000000000003, 6.004079129646560986, -3.165038420056376872E-15 ) ) ;
#2747 = CARTESIAN_POINT ( 'NONE',  ( 1.008654527220071289E-13, 6.111874998265697911, 25.84450000000000003 ) ) ;
#2748 = VECTOR ( 'NONE', #2463, 1000.000000000000000 ) ;
#2749 = ORIENTED_EDGE ( 'NONE', *, *, #1271, .F. ) ;
#2750 = CARTESIAN_POINT ( 'NONE',  ( 12.75039808468750380, 6.654270832466181673, -22.08433729940765033 ) ) ;
#2751 = CARTESIAN_POINT ( 'NONE',  ( 12.92225000000000357, 2.586945552234709567, -22.38199354810692299 ) ) ;
#2752 = CARTESIAN_POINT ( 'NONE',  ( 25.50079616937500049, 5.437187499132848600, 0.000000000000000000 ) ) ;
#2753 = EDGE_CURVE ( 'NONE', #479, #147, #2007, .T. ) ;
#2754 = CARTESIAN_POINT ( 'NONE',  ( 12.92224999999998225, 6.220354164758933990, 22.38199354810693364 ) ) ;
#2755 = VECTOR ( 'NONE', #1951, 1000.000000000000114 ) ;
#2756 = DIRECTION ( 'NONE',  ( 0.000000000000000000, 1.000000000000000000, 0.000000000000000000 ) ) ;
#2757 = LINE ( 'NONE', #943, #3466 ) ;
#2758 = CARTESIAN_POINT ( 'NONE',  ( -25.84450000000000003, 1.508124998265696570, -3.165038420056376872E-15 ) ) ;
#2759 = CARTESIAN_POINT ( 'NONE',  ( 25.22043239956120786, 7.356322898142354738, -3.770993881084142796 ) ) ;
#2760 = DIRECTION ( 'NONE',  ( -0.8660254037844399289, -0.4999999999999978351, 0.000000000000000000 ) ) ;
#2761 = CARTESIAN_POINT ( 'NONE',  ( 12.92224999999998225, 6.879166666666667318, 22.38199354810693364 ) ) ;
#2762 = CIRCLE ( 'NONE', #1281, 3.000000000000006217 ) ;
#2763 = EDGE_CURVE ( 'NONE', #2579, #4106, #3290, .T. ) ;
#2764 = CARTESIAN_POINT ( 'NONE',  ( -25.84449999999999292, 4.630208331599029670, -14.92132903207128969 ) ) ;
#2765 = CARTESIAN_POINT ( 'NONE',  ( 25.50079616937499338, 6.495520832466182171, 14.72289153293844777 ) ) ;
#2766 = CARTESIAN_POINT ( 'NONE',  ( -25.84450000000000358, 0.3704166666666667274, 14.92132903207127370 ) ) ;
#2767 = ORIENTED_EDGE ( 'NONE', *, *, #1119, .F. ) ;
#2768 = CARTESIAN_POINT ( 'NONE',  ( -25.84450000000000358, 6.056995796313227487, 14.92132903207127370 ) ) ;
#2769 = CARTESIAN_POINT ( 'NONE',  ( 25.84449999999999292, 6.852708331599029812, 14.92132903207129502 ) ) ;
#2770 = VERTEX_POINT ( 'NONE', #179 ) ;
#2771 = LINE ( 'NONE', #4459, #3175 ) ;
#2772 = CARTESIAN_POINT ( 'NONE',  ( -25.84449999999999292, 1.475695552234709940, -14.92132903207128969 ) ) ;
#2773 = CARTESIAN_POINT ( 'NONE',  ( -12.75039808468749492, 5.648854165799514604, -22.08433729940765033 ) ) ;
#2774 = CARTESIAN_POINT ( 'NONE',  ( -25.84450000000000358, 6.696604164758932498, 14.92132903207127370 ) ) ;
#2775 = CARTESIAN_POINT ( 'NONE',  ( 25.84450000000000003, 5.635624998265696739, 0.000000000000000000 ) ) ;
#2776 = CARTESIAN_POINT ( 'NONE',  ( -5.482007351445170888E-15, 1.031874998265696508, 29.84265806414256517 ) ) ;
#2777 = DIRECTION ( 'NONE',  ( 0.000000000000000000, 0.000000000000000000, 1.000000000000000000 ) ) ;
#2778 = DIRECTION ( 'NONE',  ( 0.1478728603656022100, -8.124222373153184874E-06, 0.9890063786959577552 ) ) ;
#2779 = CARTESIAN_POINT ( 'NONE',  ( 12.75039808468750380, 0.9392708324661815933, -22.08433729940765033 ) ) ;
#2780 = CARTESIAN_POINT ( 'NONE',  ( -12.92225000000001245, 3.518958331599030043, 22.38199354810691943 ) ) ;
#2781 = CARTESIAN_POINT ( 'NONE',  ( 47.00000000000000000, 12.00000000000000000, 46.99999999999999289 ) ) ;
#2782 = CIRCLE ( 'NONE', #2326, 4.999999999999997335 ) ;
#2783 = CARTESIAN_POINT ( 'NONE',  ( -25.84450000000000358, 1.005416666666666625, 14.92132903207127370 ) ) ;
#2784 = ORIENTED_EDGE ( 'NONE', *, *, #1345, .T. ) ;
#2785 = CARTESIAN_POINT ( 'NONE',  ( 25.84450000000000003, 1.957916666666666972, -14.92132903207127725 ) ) ;
#2786 = CYLINDRICAL_SURFACE ( 'NONE', #3535, 25.84450000000000003 ) ;
#2787 = VERTEX_POINT ( 'NONE', #969 ) ;
#2788 = FACE_BOUND ( 'NONE', #1523, .T. ) ;
#2789 = CARTESIAN_POINT ( 'NONE',  ( 12.92225000000000357, 0.07741246297989322345, -22.38199354810692299 ) ) ;
#2790 = CARTESIAN_POINT ( 'NONE',  ( -25.50079616937500759, 5.807604165799514107, 14.72289153293842467 ) ) ;
#2791 = CARTESIAN_POINT ( 'NONE',  ( -25.84450000000000358, 4.791604164758933138, 14.92132903207127370 ) ) ;
#2792 = CARTESIAN_POINT ( 'NONE',  ( 0.000000000000000000, 12.00000000000000000, -25.84450000000000003 ) ) ;
#2793 = CARTESIAN_POINT ( 'NONE',  ( 38.68246803571013714, 0.000000000000000000, 47.00000000000000711 ) ) ;
#2794 = CARTESIAN_POINT ( 'NONE',  ( 12.92225000000000357, 0.6614583315990297807, -22.38199354810692299 ) ) ;
#2795 = DIRECTION ( 'NONE',  ( 0.000000000000000000, 0.000000000000000000, 1.000000000000000000 ) ) ;
#2796 = DIRECTION ( 'NONE',  ( 0.000000000000000000, 0.000000000000000000, 1.000000000000000000 ) ) ;
#2797 = CARTESIAN_POINT ( 'NONE',  ( -25.50079616937500049, 1.150937499132848263, -3.122946840453418088E-15 ) ) ;
#2798 = CARTESIAN_POINT ( 'NONE',  ( -12.75039808468751268, 0.7805208324661815356, 22.08433729940764678 ) ) ;
#2799 = CARTESIAN_POINT ( 'NONE',  ( -25.50079616937499338, 6.813020832466181176, -14.72289153293844244 ) ) ;
#2800 = EDGE_CURVE ( 'NONE', #4418, #197, #3895, .T. ) ;
#2801 = CARTESIAN_POINT ( 'NONE',  ( -25.84450000000000358, 4.180416666666666003, 14.92132903207127370 ) ) ;
#2802 = EDGE_CURVE ( 'NONE', #1996, #4547, #1975, .T. ) ;
#2803 = ORIENTED_EDGE ( 'NONE', *, *, #2975, .T. ) ;
#2804 = CARTESIAN_POINT ( 'NONE',  ( -5.482007351445170888E-15, 1.111250000000000071, 29.84265806414256517 ) ) ;
#2805 = DIRECTION ( 'NONE',  ( 0.000000000000000000, 0.000000000000000000, 1.000000000000000000 ) ) ;
#2806 = VERTEX_POINT ( 'NONE', #1655 ) ;
#2807 = DIRECTION ( 'NONE',  ( 0.000000000000000000, 0.000000000000000000, 1.000000000000000000 ) ) ;
#2808 = CARTESIAN_POINT ( 'NONE',  ( 25.84449999999999292, 6.238195552234708785, 14.92132903207129679 ) ) ;
#2809 = CARTESIAN_POINT ( 'NONE',  ( 25.50079616937500049, 3.532187499132847908, 0.000000000000000000 ) ) ;
#2810 = CARTESIAN_POINT ( 'NONE',  ( -25.50079616937499338, 6.336770832466180892, -14.72289153293844244 ) ) ;
#2811 = LINE ( 'NONE', #4371, #1537 ) ;
#2812 = LINE ( 'NONE', #4759, #885 ) ;
#2813 = AXIS2_PLACEMENT_3D ( 'NONE', #1051, #2535, #4024 ) ;
#2814 = CARTESIAN_POINT ( 'NONE',  ( 12.75039808468748248, 0.8863541657995149814, 22.08433729940766099 ) ) ;
#2815 = CARTESIAN_POINT ( 'NONE',  ( -47.00000000000000000, 12.00000000000000000, 10.00000000000000178 ) ) ;
#2816 = AXIS2_PLACEMENT_3D ( 'NONE', #607, #3490, #2460 ) ;
#2817 = CARTESIAN_POINT ( 'NONE',  ( 25.84450000000000003, 3.783541664932362991, -14.92132903207127725 ) ) ;
#2818 = CARTESIAN_POINT ( 'NONE',  ( 40.33012701892074858, 12.00000000000000000, -59.85382907248408202 ) ) ;
#2819 = VECTOR ( 'NONE', #3822, 1000.000000000000000 ) ;
#2820 =( BOUNDED_CURVE ( )  B_SPLINE_CURVE ( 2, ( #3180, #4638, #119, #3090, #4270, #1258, #2725, #3520, #2747 ),
 .UNSPECIFIED., .F., .F. ) 
 B_SPLINE_CURVE_WITH_KNOTS ( ( 3, 2, 2, 2, 3 ),
 ( 0.6875000000000000000, 0.6944444444444444198, 0.7083333333333333703, 0.7222222222222222099, 0.7291666666666667407 ),
 .UNSPECIFIED. ) 
 CURVE ( )  GEOMETRIC_REPRESENTATION_ITEM ( )  RATIONAL_B_SPLINE_CURVE ( ( 0.9330127018922194093, 0.9330127018922194093, 1.000000000000000000, 0.8660254037844387076, 1.000000000000000000, 0.8660254037844387076, 1.000000000000000000, 0.9330127018922187432, 0.9330127018922192983 ) ) 
 REPRESENTATION_ITEM ( '' )  );
#2821 = CARTESIAN_POINT ( 'NONE',  ( -25.50079616937500759, 0.5688541657995148659, 14.72289153293842467 ) ) ;
#2822 = CARTESIAN_POINT ( 'NONE',  ( 12.75039808468748248, 0.8863541657995149814, 22.08433729940766099 ) ) ;
#2823 = CARTESIAN_POINT ( 'NONE',  ( -25.84450000000000713, 3.466041664932363098, 14.92132903207127370 ) ) ;
#2824 = CARTESIAN_POINT ( 'NONE',  ( -12.92224999999999469, 5.926666666666666750, -22.38199354810692654 ) ) ;
#2825 = ADVANCED_FACE ( 'NONE', ( #4606 ), #1292, .F. ) ;
#2826 = VERTEX_POINT ( 'NONE', #244 ) ;
#2827 = COORDINATED_UNIVERSAL_TIME_OFFSET ( 8, 0, .AHEAD. ) ;
#2828 = CARTESIAN_POINT ( 'NONE',  ( 25.84449999999999292, 3.122083333333333321, 14.92132903207129679 ) ) ;
#2829 = CARTESIAN_POINT ( 'NONE',  ( -25.50079616937500049, 2.420937499132848725, -3.122946840453418088E-15 ) ) ;
#2830 = EDGE_LOOP ( 'NONE', ( #3665, #2405, #116, #2878 ) ) ;
#2831 = EDGE_CURVE ( 'NONE', #197, #3650, #1633, .T. ) ;
#2832 = FACE_BOUND ( 'NONE', #4079, .T. ) ;
#2833 = CARTESIAN_POINT ( 'NONE',  ( -12.92224999999999469, 6.502778885568043954, -22.38199354810692654 ) ) ;
#2834 = CARTESIAN_POINT ( 'NONE',  ( 25.50079616937500049, 7.342187499132847961, 0.000000000000000000 ) ) ;
#2835 = DIRECTION ( 'NONE',  ( 0.000000000000000000, 1.000000000000000000, 0.000000000000000000 ) ) ;
#2836 = CARTESIAN_POINT ( 'NONE',  ( -77.00000000000000000, 12.00000000000000000, -9.999999999999991118 ) ) ;
#2837 = CARTESIAN_POINT ( 'NONE',  ( -25.84449999999999292, 2.090208331599030078, -14.92132903207128969 ) ) ;
#2838 = ADVANCED_FACE ( 'NONE', ( #1721 ), #4329, .F. ) ;
#2839 = CARTESIAN_POINT ( 'NONE',  ( 12.75039808468750380, 0.4630208324661815866, -22.08433729940765033 ) ) ;
#2840 = CYLINDRICAL_SURFACE ( 'NONE', #1518, 2.249999999999999112 ) ;
#2841 = CARTESIAN_POINT ( 'NONE',  ( 12.92225000000000357, 6.376458331599029528, -22.38199354810692299 ) ) ;
#2842 = CARTESIAN_POINT ( 'NONE',  ( 0.000000000000000000, 7.000000000000000000, 0.000000000000000000 ) ) ;
#2843 = CARTESIAN_POINT ( 'NONE',  ( 25.50079616937500049, 3.373437499132847961, 0.000000000000000000 ) ) ;
#2844 = CARTESIAN_POINT ( 'NONE',  ( -77.00000000000000000, 0.000000000000000000, -9.999999999999991118 ) ) ;
#2845 = CARTESIAN_POINT ( 'NONE',  ( -25.84450000000000003, 7.223124998265697094, -3.165038420056376872E-15 ) ) ;
#2846 = CARTESIAN_POINT ( 'NONE',  ( 33.49999999999945999, 12.00000000000000000, 58.02370205355770594 ) ) ;
#2847 = EDGE_CURVE ( 'NONE', #3135, #2520, #415, .T. ) ;
#2848 = CARTESIAN_POINT ( 'NONE',  ( -5.482007351445170888E-15, 5.556250000000000355, 29.84265806414256517 ) ) ;
#2849 = AXIS2_PLACEMENT_3D ( 'NONE', #2649, #793, #1837 ) ;
#2850 = ORIENTED_EDGE ( 'NONE', *, *, #3367, .T. ) ;
#2851 = CIRCLE ( 'NONE', #3101, 4.999999999999997335 ) ;
#2852 = DIRECTION ( 'NONE',  ( 0.000000000000000000, 0.000000000000000000, 1.000000000000000000 ) ) ;
#2853 = CARTESIAN_POINT ( 'NONE',  ( -5.482007351445170888E-15, 0.4762499999999999512, 29.84265806414256517 ) ) ;
#2854 = CARTESIAN_POINT ( 'NONE',  ( -5.409102597002015186E-15, 3.214687499132848902, 29.44578306587686711 ) ) ;
#2855 = ORIENTED_EDGE ( 'NONE', *, *, #3425, .T. ) ;
#2856 = ORIENTED_EDGE ( 'NONE', *, *, #4423, .F. ) ;
#2857 = DIRECTION ( 'NONE',  ( 0.000000000000000000, -1.000000000000000000, 0.000000000000000000 ) ) ;
#2858 = CARTESIAN_POINT ( 'NONE',  ( 12.92225000000000357, 5.126945552234710490, -22.38199354810692299 ) ) ;
#2859 = CARTESIAN_POINT ( 'NONE',  ( -5.409102597002015186E-15, 0.6746874991328483118, 29.44578306587686711 ) ) ;
#2860 = PLANE ( 'NONE',  #1103 ) ;
#2861 = CARTESIAN_POINT ( 'NONE',  ( 12.92224999999998225, 7.490354164758934452, 22.38199354810693364 ) ) ;
#2862 = EDGE_CURVE ( 'NONE', #1344, #3930, #3061, .T. ) ;
#2863 = DIRECTION ( 'NONE',  ( -1.000000000000000000, 0.000000000000000000, 0.000000000000000000 ) ) ;
#2864 = CARTESIAN_POINT ( 'NONE',  ( 12.75039808468750380, 1.098020832466181540, -22.08433729940765033 ) ) ;
#2865 = CARTESIAN_POINT ( 'NONE',  ( -1.069080835302379631E-14, 6.746874998265696810, 25.84449999999999648 ) ) ;
#2866 =( BOUNDED_SURFACE ( )  B_SPLINE_SURFACE ( 1, 2, ( 
 ( #3798, #3698, #389, #748, #2678, #2317, #2218, #1533, #4504, #4185, #2268, #3724, #4453, #3434, #1948, #3339, #100, #2, #1867, #797, #3071, #3389, #4139, #1140, #3363, #774, #3747, #4550, #413, #1897, #27, #4162, #1216, #2293, #1506, #2628, #2706, #52, #441, #3773, #1924, #78, #363, #3412, #1843, #2992, #940, #1328, #4230, #152, #1262, #536, #1650, #2389, #4275, #2431, #3481, #1695, #513, #851, #2809, #921, #2340, #1628, #4663, #3121, #3456, #127, #2023, #873, #900, #3819, #487, #4643, #1972, #3185, #3868, #3505, #1606, #4600, #3550, #3095, #3910, #2000, #2365, #1308, #4253, #3164, #4577, #1241, #2731, #3890, #4207, #3845, #577, #173, #2752, #3143, #4621, #1286, #2773, #2068, #2412, #2790, #555, #2044, #195, #216, #3527, #1671, #3573, #401, #2978, #3736, #3933, #4320, #2108, #3232, #1353, #621, #3593, #261, #1736, #1400, #3646, #4369, #2615, #3257, #2136, #3209, #961, #1761, #2834, #600, #1036 ),
 ( #1714, #4707, #1784, #1378, #237, #4731, #1521, #2523, #4296, #2859, #3374, #4345, #2090, #4683, #644, #983, #1008, #2453, #41, #3351, #2474, #1881, #2497, #3981, #3956, #3618, #2256, #285, #4466, #2881, #4011, #16, #668, #1491, #2160, #309, #1129, #4101, #763, #3005, #2742, #1572, #90, #2280, #812, #426, #839, #1617, #1154, #3470, #3056, #3760, #2353, #1252, #2329, #4540, #1912, #3857, #3110, #2379, #2642, #3032, #2306, #1939, #66, #4150, #3787, #453, #3423, #113, #3832, #3084, #4220, #1960, #3809, #3399, #4491, #477, #1548, #4127, #4563, #3444, #888, #525, #4590, #1204, #162, #2012, #2693, #3494, #4516, #786, #1176, #1596, #2666, #4173, #1228, #2720, #4196, #862, #501, #1985, #139, #1318, #4242, #3946, #612, #2442, #2032, #3899, #3968, #207, #4673, #3924, #2056, #4308, #4334, #3197, #4696, #2765, #1725, #2122, #1682, #930, #3538, #2799, #590, #3174, #248, #3221, #4265, #2486, #1297, #1638, #4655 ) ),
 .UNSPECIFIED., .F., .F., .F. ) 
 B_SPLINE_SURFACE_WITH_KNOTS ( ( 2, 2 ),
 ( 3, 2, 2, 2, 2, 2, 2, 2, 2, 2, 2, 2, 2, 2, 2, 2, 2, 2, 2, 2, 2, 2, 2, 2, 2, 2, 2, 2, 2, 2, 2, 2, 2, 2, 2, 2, 2, 2, 2, 2, 2, 2, 2, 2, 2, 2, 2, 2, 2, 2, 2, 2, 2, 2, 2, 2, 2, 2, 2, 2, 2, 2, 2, 2, 2, 2, 2, 3 ),
 ( 0.000000000000000000, 1.000000000000000000 ),
 ( 0.000000000000000000, 0.01388888888888888812, 0.02777777777777777624, 0.04166666666666666435, 0.05555555555555555247, 0.06944444444444444753, 0.08333333333333332871, 0.09722222222222222376, 0.1111111111111111049, 0.1250000000000000000, 0.1388888888888888951, 0.1527777777777777901, 0.1666666666666666574, 0.1805555555555555525, 0.1944444444444444475, 0.2083333333333333426, 0.2222222222222222099, 0.2361111111111111049, 0.2500000000000000000, 0.2638888888888888951, 0.2777777777777777901, 0.2916666666666666852, 0.3055555555555555802, 0.3194444444444444198, 0.3333333333333333148, 0.3472222222222222099, 0.3611111111111111049, 0.3750000000000000000, 0.3888888888888888951, 0.4027777777777777901, 0.4166666666666666852, 0.4305555555555555802, 0.4444444444444444198, 0.4583333333333333148, 0.4722222222222222099, 0.4861111111111111049, 0.5000000000000000000, 0.5138888888888888395, 0.5277777777777777901, 0.5416666666666666297, 0.5555555555555555802, 0.5694444444444444198, 0.5833333333333333703, 0.5972222222222222099, 0.6111111111111111605, 0.6250000000000000000, 0.6388888888888888395, 0.6527777777777777901, 0.6666666666666666297, 0.6805555555555555802, 0.6944444444444444198, 0.7083333333333333703, 0.7222222222222222099, 0.7361111111111111605, 0.7500000000000000000, 0.7638888888888888395, 0.7777777777777777901, 0.7916666666666666297, 0.8055555555555555802, 0.8194444444444444198, 0.8333333333333333703, 0.8472222222222222099, 0.8611111111111111605, 0.8750000000000000000, 0.8888888888888888395, 0.9027777777777777901, 0.9166666666666666297, 0.9186915354932525535 ),
 .UNSPECIFIED. ) 
 GEOMETRIC_REPRESENTATION_ITEM ( )  RATIONAL_B_SPLINE_SURFACE ( (
 ( 1.000000000000000000, 0.8660254037844387076, 1.000000000000000000, 0.8660254037844387076, 1.000000000000000000, 0.8660254037844387076, 1.000000000000000000, 0.8660254037844387076, 1.000000000000000000, 0.8660254037844387076, 1.000000000000000000, 0.8660254037844387076, 1.000000000000000000, 0.8660254037844387076, 1.000000000000000000, 0.8660254037844387076, 1.000000000000000000, 0.8660254037844387076, 1.000000000000000000, 0.8660254037844387076, 1.000000000000000000, 0.8660254037844387076, 1.000000000000000000, 0.8660254037844387076, 1.000000000000000000, 0.8660254037844387076, 1.000000000000000000, 0.8660254037844387076, 1.000000000000000000, 0.8660254037844387076, 1.000000000000000000, 0.8660254037844387076, 1.000000000000000000, 0.8660254037844387076, 1.000000000000000000, 0.8660254037844387076, 1.000000000000000000, 0.8660254037844387076, 1.000000000000000000, 0.8660254037844387076, 1.000000000000000000, 0.8660254037844387076, 1.000000000000000000, 0.8660254037844387076, 1.000000000000000000, 0.8660254037844387076, 1.000000000000000000, 0.8660254037844387076, 1.000000000000000000, 0.8660254037844387076, 1.000000000000000000, 0.8660254037844387076, 1.000000000000000000, 0.8660254037844387076, 1.000000000000000000, 0.8660254037844387076, 1.000000000000000000, 0.8660254037844387076, 1.000000000000000000, 0.8660254037844387076, 1.000000000000000000, 0.8660254037844387076, 1.000000000000000000, 0.8660254037844387076, 1.000000000000000000, 0.8660254037844387076, 1.000000000000000000, 0.8660254037844387076, 1.000000000000000000, 0.8660254037844387076, 1.000000000000000000, 0.8660254037844387076, 1.000000000000000000, 0.8660254037844387076, 1.000000000000000000, 0.8660254037844387076, 1.000000000000000000, 0.8660254037844387076, 1.000000000000000000, 0.8660254037844387076, 1.000000000000000000, 0.8660254037844387076, 1.000000000000000000, 0.8660254037844387076, 1.000000000000000000, 0.8660254037844387076, 1.000000000000000000, 0.8660254037844387076, 1.000000000000000000, 0.8660254037844387076, 1.000000000000000000, 0.8660254037844387076, 1.000000000000000000, 0.8660254037844387076, 1.000000000000000000, 0.8660254037844387076, 1.000000000000000000, 0.8660254037844387076, 1.000000000000000000, 0.8660254037844387076, 1.000000000000000000, 0.8660254037844387076, 1.000000000000000000, 0.8660254037844387076, 1.000000000000000000, 0.8660254037844387076, 1.000000000000000000, 0.8660254037844387076, 1.000000000000000000, 0.8660254037844387076, 1.000000000000000000, 0.8660254037844387076, 1.000000000000000000, 0.8660254037844387076, 1.000000000000000000, 0.8660254037844387076, 1.000000000000000000, 0.8660254037844387076, 1.000000000000000000, 0.8660254037844387076, 1.000000000000000000, 0.8660254037844387076, 1.000000000000000000, 0.8660254037844387076, 1.000000000000000000, 0.8660254037844387076, 1.000000000000000000, 0.8660254037844387076, 1.000000000000000000, 0.8660254037844387076, 1.000000000000000000, 0.8660254037844387076, 1.000000000000000000, 0.9804677691929446492, 0.9666307679454730906),
 ( 1.000000000000000000, 0.8660254037844387076, 1.000000000000000000, 0.8660254037844387076, 1.000000000000000000, 0.8660254037844387076, 1.000000000000000000, 0.8660254037844387076, 1.000000000000000000, 0.8660254037844387076, 1.000000000000000000, 0.8660254037844387076, 1.000000000000000000, 0.8660254037844387076, 1.000000000000000000, 0.8660254037844387076, 1.000000000000000000, 0.8660254037844387076, 1.000000000000000000, 0.8660254037844387076, 1.000000000000000000, 0.8660254037844387076, 1.000000000000000000, 0.8660254037844387076, 1.000000000000000000, 0.8660254037844387076, 1.000000000000000000, 0.8660254037844387076, 1.000000000000000000, 0.8660254037844387076, 1.000000000000000000, 0.8660254037844387076, 1.000000000000000000, 0.8660254037844387076, 1.000000000000000000, 0.8660254037844387076, 1.000000000000000000, 0.8660254037844387076, 1.000000000000000000, 0.8660254037844387076, 1.000000000000000000, 0.8660254037844387076, 1.000000000000000000, 0.8660254037844387076, 1.000000000000000000, 0.8660254037844387076, 1.000000000000000000, 0.8660254037844387076, 1.000000000000000000, 0.8660254037844387076, 1.000000000000000000, 0.8660254037844387076, 1.000000000000000000, 0.8660254037844387076, 1.000000000000000000, 0.8660254037844387076, 1.000000000000000000, 0.8660254037844387076, 1.000000000000000000, 0.8660254037844387076, 1.000000000000000000, 0.8660254037844387076, 1.000000000000000000, 0.8660254037844387076, 1.000000000000000000, 0.8660254037844387076, 1.000000000000000000, 0.8660254037844387076, 1.000000000000000000, 0.8660254037844387076, 1.000000000000000000, 0.8660254037844387076, 1.000000000000000000, 0.8660254037844387076, 1.000000000000000000, 0.8660254037844387076, 1.000000000000000000, 0.8660254037844387076, 1.000000000000000000, 0.8660254037844387076, 1.000000000000000000, 0.8660254037844387076, 1.000000000000000000, 0.8660254037844387076, 1.000000000000000000, 0.8660254037844387076, 1.000000000000000000, 0.8660254037844387076, 1.000000000000000000, 0.8660254037844387076, 1.000000000000000000, 0.8660254037844387076, 1.000000000000000000, 0.8660254037844387076, 1.000000000000000000, 0.8660254037844387076, 1.000000000000000000, 0.8660254037844387076, 1.000000000000000000, 0.8660254037844387076, 1.000000000000000000, 0.8660254037844387076, 1.000000000000000000, 0.8660254037844387076, 1.000000000000000000, 0.8660254037844387076, 1.000000000000000000, 0.8660254037844387076, 1.000000000000000000, 0.8660254037844387076, 1.000000000000000000, 0.8660254037844387076, 1.000000000000000000, 0.8660254037844387076, 1.000000000000000000, 0.8660254037844387076, 1.000000000000000000, 0.8660254037844387076, 1.000000000000000000, 0.8660254037844387076, 1.000000000000000000, 0.8660254037844387076, 1.000000000000000000, 0.8660254037844387076, 1.000000000000000000, 0.8660254037844387076, 1.000000000000000000, 0.8660254037844387076, 1.000000000000000000, 0.8660254037844387076, 1.000000000000000000, 0.8660254037844387076, 1.000000000000000000, 0.9804677691929446492, 0.9666307679454730906) ) ) 
 REPRESENTATION_ITEM ( '' )  SURFACE ( )  );
#2867 = CARTESIAN_POINT ( 'NONE',  ( -25.84449999999999292, 5.265208331599029457, -14.92132903207128969 ) ) ;
#2868 = DIRECTION ( 'NONE',  ( 0.000000000000000000, 0.000000000000000000, 1.000000000000000000 ) ) ;
#2869 = CARTESIAN_POINT ( 'NONE',  ( -12.75039808468749492, 5.490104165799515101, -22.08433729940765033 ) ) ;
#2870 = DIRECTION ( 'NONE',  ( 0.000000000000000000, -1.000000000000000000, 0.000000000000000000 ) ) ;
#2871 = CARTESIAN_POINT ( 'NONE',  ( 25.84449999999999292, 6.852708331599029812, 14.92132903207129679 ) ) ;
#2872 = CARTESIAN_POINT ( 'NONE',  ( 33.49999999999945999, 12.00000000000000000, 53.07370205355769599 ) ) ;
#2873 = CARTESIAN_POINT ( 'NONE',  ( -5.482007351445170888E-15, 4.921250000000000568, 29.84265806414256517 ) ) ;
#2874 = VERTEX_POINT ( 'NONE', #3170 ) ;
#2875 = CARTESIAN_POINT ( 'NONE',  ( -12.75039808468751268, 3.955520832466181691, 22.08433729940764678 ) ) ;
#2876 = CARTESIAN_POINT ( 'NONE',  ( -12.92224999999999469, 2.751666666666666483, -22.38199354810692654 ) ) ;
#2877 = CARTESIAN_POINT ( 'NONE',  ( 12.75039808468748248, 3.267604165799514959, 22.08433729940766099 ) ) ;
#2878 = ORIENTED_EDGE ( 'NONE', *, *, #4202, .F. ) ;
#2879 = CARTESIAN_POINT ( 'NONE',  ( -29.99999999999968381, 0.000000000000000000, -30.14002092558127899 ) ) ;
#2880 = CARTESIAN_POINT ( 'NONE',  ( 25.84449999999999292, 6.873195552234709460, 14.92132903207129679 ) ) ;
#2881 = CARTESIAN_POINT ( 'NONE',  ( -25.50079616937499338, 1.733020832466181549, -14.72289153293844244 ) ) ;
#2882 = CARTESIAN_POINT ( 'NONE',  ( 42.83012701892538132, 12.00000000000000000, 64.18395609139827229 ) ) ;
#2883 = CARTESIAN_POINT ( 'NONE',  ( 25.22043238651696839, 7.197572898482978765, -3.770993968324057644 ) ) ;
#2884 = ADVANCED_FACE ( 'NONE', ( #4650, #1313, #1362, #2438, #2076, #3558, #225, #1702, #3192, #2170 ), #4, .F. ) ;
#2885 = DIRECTION ( 'NONE',  ( 0.000000000000000000, 0.000000000000000000, -1.000000000000000000 ) ) ;
#2886 = ORIENTED_EDGE ( 'NONE', *, *, #973, .F. ) ;
#2887 = EDGE_CURVE ( 'NONE', #2520, #3135, #3907, .T. ) ;
#2888 = CARTESIAN_POINT ( 'NONE',  ( -12.75039808468749492, 1.203854165799514986, -22.08433729940765033 ) ) ;
#2889 = FACE_OUTER_BOUND ( 'NONE', #1111, .T. ) ;
#2890 = CARTESIAN_POINT ( 'NONE',  ( 1.827335783815056963E-15, 4.524374998265696668, -29.84265806414256517 ) ) ;
#2891 = CARTESIAN_POINT ( 'NONE',  ( -25.84450000000000003, 4.683124998265696171, -3.165038420056376872E-15 ) ) ;
#2892 = AXIS2_PLACEMENT_3D ( 'NONE', #1117, #3775, #2994 ) ;
#2893 = APPLICATION_CONTEXT ( 'configuration controlled 3d designs of mechanical parts and assemblies' ) ;
#2894 = CIRCLE ( 'NONE', #802, 4.999999999999997335 ) ;
#2895 = CARTESIAN_POINT ( 'NONE',  ( -5.409102597002015975E-15, 5.754687499132848494, 29.44578306587686711 ) ) ;
#2896 = DIRECTION ( 'NONE',  ( 0.000000000000000000, 0.000000000000000000, -1.000000000000000000 ) ) ;
#2897 = CARTESIAN_POINT ( 'NONE',  ( -12.92225000000001245, 7.328958331599029208, 22.38199354810691943 ) ) ;
#2898 = CARTESIAN_POINT ( 'NONE',  ( 12.92224999999998225, 4.974166666666667069, 22.38199354810693364 ) ) ;
#2899 = CARTESIAN_POINT ( 'NONE',  ( 12.92224999999998225, 3.704166666666666607, 22.38199354810693364 ) ) ;
#2900 = EDGE_CURVE ( 'NONE', #4635, #3666, #1408, .T. ) ;
#2901 = ORIENTED_EDGE ( 'NONE', *, *, #4223, .T. ) ;
#2902 = CARTESIAN_POINT ( 'NONE',  ( 25.50079616937500049, 3.585104165799515297, -14.72289153293843178 ) ) ;
#2903 = CARTESIAN_POINT ( 'NONE',  ( -25.84450000000000003, 4.127500000000000391, -3.165038420056376872E-15 ) ) ;
#2904 = CARTESIAN_POINT ( 'NONE',  ( 25.50079616937500049, 2.738437499132848618, 0.000000000000000000 ) ) ;
#2905 = ORIENTED_EDGE ( 'NONE', *, *, #37, .F. ) ;
#2906 = VERTEX_POINT ( 'NONE', #4378 ) ;
#2907 = CARTESIAN_POINT ( 'NONE',  ( -12.92225000000001245, 4.233333333333333393, 22.38199354810691943 ) ) ;
#2908 = CARTESIAN_POINT ( 'NONE',  ( -25.84449999999999292, 0.8711624629798933039, -14.92132903207128969 ) ) ;
#2909 = LINE ( 'NONE', #2213, #2689 ) ;
#2910 = VECTOR ( 'NONE', #223, 1000.000000000000000 ) ;
#2911 = DIRECTION ( 'NONE',  ( 0.000000000000000000, 0.000000000000000000, 1.000000000000000000 ) ) ;
#2912 = EDGE_CURVE ( 'NONE', #4287, #3135, #294, .T. ) ;
#2913 = CARTESIAN_POINT ( 'NONE',  ( 0.000000000000000000, 12.00000000000000000, -25.84450000000000003 ) ) ;
#2914 = AXIS2_PLACEMENT_3D ( 'NONE', #2653, #3045, #1582 ) ;
#2915 = ORIENTED_EDGE ( 'NONE', *, *, #2370, .F. ) ;
#2916 = CARTESIAN_POINT ( 'NONE',  ( 1.803034199000671860E-15, 2.420937499132848725, -29.44578306587686711 ) ) ;
#2917 = CARTESIAN_POINT ( 'NONE',  ( 25.84450000000000358, 5.767916666666667247, -14.92132903207128081 ) ) ;
#2918 = CARTESIAN_POINT ( 'NONE',  ( -5.482007351445170888E-15, 6.746874998265695922, 29.84265806414256517 ) ) ;
#2919 = DIRECTION ( 'NONE',  ( -0.5000000000000006661, -0.000000000000000000, -0.8660254037844382635 ) ) ;
#2920 = CARTESIAN_POINT ( 'NONE',  ( 12.75039808468748248, 4.537604165799514533, 22.08433729940766099 ) ) ;
#2921 = DIRECTION ( 'NONE',  ( 0.000000000000000000, 0.000000000000000000, 1.000000000000000000 ) ) ;
#2922 = CARTESIAN_POINT ( 'NONE',  ( 12.75039808468748248, 4.696354165799514924, 22.08433729940766099 ) ) ;
#2923 = LINE ( 'NONE', #2949, #3289 ) ;
#2924 = CYLINDRICAL_SURFACE ( 'NONE', #3151, 2.249999999999999112 ) ;
#2925 = EDGE_CURVE ( 'NONE', #1471, #1439, #3655, .T. ) ;
#2926 = VERTEX_POINT ( 'NONE', #3265 ) ;
#2927 = CARTESIAN_POINT ( 'NONE',  ( -25.50079616937500759, 3.267604165799514959, 14.72289153293842467 ) ) ;
#2928 = CARTESIAN_POINT ( 'NONE',  ( -25.84450000000000713, 7.276041664932362707, 14.92132903207127370 ) ) ;
#2929 = CARTESIAN_POINT ( 'NONE',  ( 1.827335783815056963E-15, 6.508749999999999147, -29.84265806414256517 ) ) ;
#2930 = CARTESIAN_POINT ( 'NONE',  ( 25.50079616937499338, 1.415520832466181433, 14.72289153293844777 ) ) ;
#2931 = EDGE_CURVE ( 'NONE', #1865, #68, #365, .T. ) ;
#2932 = ORIENTED_EDGE ( 'NONE', *, *, #1014, .F. ) ;
#2933 = VECTOR ( 'NONE', #3483, 1000.000000000000000 ) ;
#2934 = DIRECTION ( 'NONE',  ( 0.000000000000000000, 0.000000000000000000, 1.000000000000000000 ) ) ;
#2935 = CARTESIAN_POINT ( 'NONE',  ( 1.827335783815056963E-15, 2.670329129646559885, -29.84265806414256517 ) ) ;
#2936 = CARTESIAN_POINT ( 'NONE',  ( -12.92225000000001245, 0.4233333333333333948, 22.38199354810691943 ) ) ;
#2937 = DIRECTION ( 'NONE',  ( 0.000000000000000000, 0.000000000000000000, 1.000000000000000000 ) ) ;
#2938 = CIRCLE ( 'NONE', #1618, 3.000000000000002665 ) ;
#2939 = ORIENTED_EDGE ( 'NONE', *, *, #4559, .F. ) ;
#2940 = ORIENTED_EDGE ( 'NONE', *, *, #4410, .T. ) ;
#2941 = CARTESIAN_POINT ( 'NONE',  ( -47.00000000000000000, 0.000000000000000000, -9.999999999999994671 ) ) ;
#2942 = CARTESIAN_POINT ( 'NONE',  ( 6.925012903786127438, 3.226017042066736007, -25.84450000000001069 ) ) ;
#2943 = CARTESIAN_POINT ( 'NONE',  ( 12.92224999999998225, 3.045354164758933724, 22.38199354810693364 ) ) ;
#2944 = FACE_OUTER_BOUND ( 'NONE', #1666, .T. ) ;
#2945 = VERTEX_POINT ( 'NONE', #1482 ) ;
#2946 = CARTESIAN_POINT ( 'NONE',  ( 12.75039808468748248, 3.267604165799514959, 22.08433729940766099 ) ) ;
#2947 = CARTESIAN_POINT ( 'NONE',  ( 25.84449999999999292, 0.5820833333333332860, 14.92132903207129502 ) ) ;
#2948 = CARTESIAN_POINT ( 'NONE',  ( 25.50079616937499338, 2.209270832466181833, 14.72289153293844777 ) ) ;
#2949 = CARTESIAN_POINT ( 'NONE',  ( 29.83974596215881547, 0.000000000000000000, 71.68395609139828650 ) ) ;
#2950 = CARTESIAN_POINT ( 'NONE',  ( 25.84450000000000358, 6.402916666666668810, -14.92132903207128081 ) ) ;
#2951 = ORIENTED_EDGE ( 'NONE', *, *, #2450, .T. ) ;
#2952 = CARTESIAN_POINT ( 'NONE',  ( 1.803034199000671860E-15, 6.230937499132848778, -29.44578306587686711 ) ) ;
#2953 = EDGE_CURVE ( 'NONE', #2826, #4111, #3654, .T. ) ;
#2954 = CARTESIAN_POINT ( 'NONE',  ( -25.84450000000000003, 7.223124998265697094, -3.165038420056376872E-15 ) ) ;
#2955 = CARTESIAN_POINT ( 'NONE',  ( 25.50079616937499694, 5.331354165799515599, -14.72289153293843178 ) ) ;
#2956 = ORIENTED_EDGE ( 'NONE', *, *, #1178, .T. ) ;
#2957 = VERTEX_POINT ( 'NONE', #4740 ) ;
#2958 = CARTESIAN_POINT ( 'NONE',  ( -12.92225000000001245, 6.693958331599029421, 22.38199354810691943 ) ) ;
#2959 = CARTESIAN_POINT ( 'NONE',  ( 25.84450000000000003, 2.511579129646559938, 0.000000000000000000 ) ) ;
#2960 = CARTESIAN_POINT ( 'NONE',  ( 25.84449999999999292, 1.772708331599029741, 14.92132903207129502 ) ) ;
#2961 = LINE ( 'NONE', #3694, #4181 ) ;
#2962 = EDGE_LOOP ( 'NONE', ( #4425, #734, #869, #4117 ) ) ;
#2963 = ORIENTED_EDGE ( 'NONE', *, *, #3570, .T. ) ;
#2964 = DIRECTION ( 'NONE',  ( 0.000000000000000000, -1.000000000000000000, 0.000000000000000000 ) ) ;
#2965 = CARTESIAN_POINT ( 'NONE',  ( 29.99999999999989342, 12.00000000000000000, 30.14002092558106227 ) ) ;
#2966 = CARTESIAN_POINT ( 'NONE',  ( 1.827335783815056963E-15, 1.404937498092266868, -29.84265806414256517 ) ) ;
#2967 = DIRECTION ( 'NONE',  ( 0.000000000000000000, 0.000000000000000000, 1.000000000000000000 ) ) ;
#2968 = EDGE_LOOP ( 'NONE', ( #2202, #2675, #1496, #70 ) ) ;
#2969 = CARTESIAN_POINT ( 'NONE',  ( 6.925012903786164742, 3.600232954464657187, 25.84449999999998937 ) ) ;
#2970 = DIRECTION ( 'NONE',  ( 0.000000000000000000, 0.000000000000000000, -1.000000000000000000 ) ) ;
#2971 = VECTOR ( 'NONE', #3053, 1000.000000000000000 ) ;
#2972 = CARTESIAN_POINT ( 'NONE',  ( -12.75039808468751268, 2.050520832466181442, 22.08433729940764678 ) ) ;
#2973 = CARTESIAN_POINT ( 'NONE',  ( -25.84449999999999292, 6.614583333333333037, -14.92132903207128969 ) ) ;
#2974 = CARTESIAN_POINT ( 'NONE',  ( 25.84449999999999292, 6.297083333333333144, 14.92132903207129502 ) ) ;
#2975 = EDGE_CURVE ( 'NONE', #2386, #4015, #2578, .T. ) ;
#2976 = CARTESIAN_POINT ( 'NONE',  ( -12.75039808468751268, 4.590520832466181922, 22.08433729940764678 ) ) ;
#2977 = CARTESIAN_POINT ( 'NONE',  ( 14.83974596215880126, 12.00000000000000000, 45.70319397786513349 ) ) ;
#2978 = CARTESIAN_POINT ( 'NONE',  ( -12.75039808468749492, 6.283854165799515279, -22.08433729940765033 ) ) ;
#2979 = CARTESIAN_POINT ( 'NONE',  ( -25.50079616937500049, 6.865937499132847677, -3.122946840453418088E-15 ) ) ;
#2980 = AXIS2_PLACEMENT_3D ( 'NONE', #2414, #3937, #2477 ) ;
#2981 = ORIENTED_EDGE ( 'NONE', *, *, #836, .T. ) ;
#2982 = EDGE_LOOP ( 'NONE', ( #1914, #3048, #1156, #3811 ) ) ;
#2983 = DIRECTION ( 'NONE',  ( 0.000000000000000000, 0.000000000000000000, 1.000000000000000000 ) ) ;
#2984 = CARTESIAN_POINT ( 'NONE',  ( -12.92224999999999469, 1.453245796313226590, -22.38199354810692654 ) ) ;
#2985 = DIRECTION ( 'NONE',  ( 0.000000000000000000, 1.000000000000000000, 0.000000000000000000 ) ) ;
#2986 = DIRECTION ( 'NONE',  ( 0.000000000000000000, 0.000000000000000000, 1.000000000000000000 ) ) ;
#2987 = AXIS2_PLACEMENT_3D ( 'NONE', #482, #3159, #3886 ) ;
#2988 = EDGE_LOOP ( 'NONE', ( #170, #699, #829, #698 ) ) ;
#2989 = EDGE_CURVE ( 'NONE', #822, #355, #2531, .T. ) ;
#2990 = ORIENTED_EDGE ( 'NONE', *, *, #2847, .T. ) ;
#2991 = CARTESIAN_POINT ( 'NONE',  ( -12.92225000000001245, 0.3644455522347100906, 22.38199354810691943 ) ) ;
#2992 = CARTESIAN_POINT ( 'NONE',  ( -5.409102597002015186E-15, 2.738437499132848174, 29.44578306587686711 ) ) ;
#2993 = CARTESIAN_POINT ( 'NONE',  ( -12.92225000000001245, 1.669520831425600260, 22.38199354810691943 ) ) ;
#2994 = DIRECTION ( 'NONE',  ( 0.000000000000000000, 0.000000000000000000, 1.000000000000000000 ) ) ;
#2995 = ORIENTED_EDGE ( 'NONE', *, *, #2183, .T. ) ;
#2996 = AXIS2_PLACEMENT_3D ( 'NONE', #2634, #492, #2999 ) ;
#2997 = EDGE_CURVE ( 'NONE', #2574, #4635, #3213, .T. ) ;
#2998 = CARTESIAN_POINT ( 'NONE',  ( 25.50079616937499338, 6.495520832466181282, 14.72289153293844777 ) ) ;
#2999 = DIRECTION ( 'NONE',  ( 0.000000000000000000, 0.000000000000000000, -1.000000000000000000 ) ) ;
#3000 = CARTESIAN_POINT ( 'NONE',  ( 25.50079616937500049, 4.802187499132847925, 0.000000000000000000 ) ) ;
#3001 = CARTESIAN_POINT ( 'NONE',  ( 6.925012903786127438, 2.591017042066735332, -25.84450000000001069 ) ) ;
#3002 = CARTESIAN_POINT ( 'NONE',  ( -25.84449999999999292, 2.804583333333333872, -14.92132903207128969 ) ) ;
#3003 = CARTESIAN_POINT ( 'NONE',  ( 40.33012701892538843, 12.00000000000000000, 59.85382907247608841 ) ) ;
#3004 = DIRECTION ( 'NONE',  ( -0.8660254037844389297, 0.000000000000000000, -0.4999999999999996114 ) ) ;
#3005 = CARTESIAN_POINT ( 'NONE',  ( 1.803034199000671860E-15, 2.262187499132848334, -29.44578306587686711 ) ) ;
#3006 = CARTESIAN_POINT ( 'NONE',  ( 12.75039808468750380, 6.019270832466180998, -22.08433729940765033 ) ) ;
#3007 = ORIENTED_EDGE ( 'NONE', *, *, #4379, .T. ) ;
#3008 = EDGE_LOOP ( 'NONE', ( #1237, #1163, #2445, #31 ) ) ;
#3009 = CARTESIAN_POINT ( 'NONE',  ( 3.253724281355068545E-15, 3.333750000000000213, -25.84450000000000003 ) ) ;
#3010 = CARTESIAN_POINT ( 'NONE',  ( 1.827335783815056963E-15, 0.7653291296465599691, -29.84265806414256517 ) ) ;
#3011 = LINE ( 'NONE', #1160, #1507 ) ;
#3012 = CARTESIAN_POINT ( 'NONE',  ( -42.00000000000000000, 12.00000000000000000, -42.00000000000000000 ) ) ;
#3013 = VERTEX_POINT ( 'NONE', #1431 ) ;
#3014 = VECTOR ( 'NONE', #1866, 1000.000000000000114 ) ;
#3015 =( BOUNDED_CURVE ( )  B_SPLINE_CURVE ( 2, ( #4346, #1448, #4396, #2475, #3258, #3307, #2936, #4321, #4784 ),
 .UNSPECIFIED., .F., .T. ) 
 B_SPLINE_CURVE_WITH_KNOTS ( ( 3, 2, 2, 2, 3 ),
 ( 0.02083333333333333565, 0.02777777777777777624, 0.04166666666666666435, 0.05555555555555555247, 0.06250000000000000000 ),
 .UNSPECIFIED. ) 
 CURVE ( )  GEOMETRIC_REPRESENTATION_ITEM ( )  RATIONAL_B_SPLINE_CURVE ( ( 0.9330127018922194093, 0.9330127018922194093, 1.000000000000000000, 0.8660254037844387076, 1.000000000000000000, 0.8660254037844387076, 1.000000000000000000, 0.9330127018922194093, 0.9330127018922194093 ) ) 
 REPRESENTATION_ITEM ( '' )  );
#3016 = ORIENTED_EDGE ( 'NONE', *, *, #221, .T. ) ;
#3017 = CARTESIAN_POINT ( 'NONE',  ( -12.92224999999999469, 0.7877788855680435409, -22.38199354810692654 ) ) ;
#3018 = VECTOR ( 'NONE', #1201, 1000.000000000000000 ) ;
#3019 = DIRECTION ( 'NONE',  ( 0.000000000000000000, 1.000000000000000000, 0.000000000000000000 ) ) ;
#3020 = ADVANCED_FACE ( 'NONE', ( #703 ), #3600, .F. ) ;
#3021 = CARTESIAN_POINT ( 'NONE',  ( -25.84449999999999292, 7.170208331599030593, -14.92132903207128969 ) ) ;
#3022 = DIRECTION ( 'NONE',  ( -0.000000000000000000, 1.000000000000000000, -0.000000000000000000 ) ) ;
#3023 = VERTEX_POINT ( 'NONE', #1770 ) ;
#3024 = VECTOR ( 'NONE', #4807, 1000.000000000000000 ) ;
#3025 = DIRECTION ( 'NONE',  ( -0.8660254037844389297, 0.000000000000000000, -0.4999999999999995004 ) ) ;
#3026 = CARTESIAN_POINT ( 'NONE',  ( -25.50079616937500759, 3.902604165799515190, 14.72289153293842467 ) ) ;
#3027 = CARTESIAN_POINT ( 'NONE',  ( 25.84450000000000003, 5.715000000000000746, 0.000000000000000000 ) ) ;
#3028 = CARTESIAN_POINT ( 'NONE',  ( -6.925012903786173624, 2.647732954464657507, -25.84449999999998937 ) ) ;
#3029 = CARTESIAN_POINT ( 'NONE',  ( 12.92224999999998225, 1.164166666666666572, 22.38199354810693364 ) ) ;
#3030 = CARTESIAN_POINT ( 'NONE',  ( -1.069080835302379631E-14, 1.349374998265696624, -25.84450000000000003 ) ) ;
#3031 = DIRECTION ( 'NONE',  ( 0.000000000000000000, -1.000000000000000000, 0.000000000000000000 ) ) ;
#3032 = CARTESIAN_POINT ( 'NONE',  ( 25.50079616937499694, 3.426354165799514906, -14.72289153293843178 ) ) ;
#3033 = CARTESIAN_POINT ( 'NONE',  ( -25.50079616937500049, 4.325937499132848529, -3.122946840453418088E-15 ) ) ;
#3034 =( BOUNDED_CURVE ( )  B_SPLINE_CURVE ( 2, ( #705, #344, #4796, #2947, #729, #2225, #3704, #7, #4485 ),
 .UNSPECIFIED., .F., .F. ) 
 B_SPLINE_CURVE_WITH_KNOTS ( ( 3, 2, 2, 2, 3 ),
 ( 0.06250000000000000000, 0.06944444444444444753, 0.08333333333333332871, 0.09722222222222222376, 0.1041666666666666713 ),
 .UNSPECIFIED. ) 
 CURVE ( )  GEOMETRIC_REPRESENTATION_ITEM ( )  RATIONAL_B_SPLINE_CURVE ( ( 0.9330127018922194093, 0.9330127018922194093, 1.000000000000000000, 0.8660254037844387076, 1.000000000000000000, 0.8660254037844387076, 1.000000000000000000, 0.9330127018922192983, 0.9330127018922194093 ) ) 
 REPRESENTATION_ITEM ( '' )  );
#3035 = ORIENTED_EDGE ( 'NONE', *, *, #1126, .F. ) ;
#3036 = ORIENTED_EDGE ( 'NONE', *, *, #3150, .F. ) ;
#3037 = EDGE_CURVE ( 'NONE', #686, #367, #1106, .T. ) ;
#3038 = CARTESIAN_POINT ( 'NONE',  ( 30.49999999999999645, 4.000000000000000000, 4.000000000000002665 ) ) ;
#3039 = CARTESIAN_POINT ( 'NONE',  ( -5.482007351445170888E-15, 4.892829129646560027, 29.84265806414256517 ) ) ;
#3040 = CARTESIAN_POINT ( 'NONE',  ( 25.84450000000000003, 1.905000000000000027, 0.000000000000000000 ) ) ;
#3041 = CARTESIAN_POINT ( 'NONE',  ( 4.508732218449166627E-14, 4.206874998265696775, 25.84449999999999648 ) ) ;
#3042 = ORIENTED_EDGE ( 'NONE', *, *, #4288, .F. ) ;
#3043 = ORIENTED_EDGE ( 'NONE', *, *, #3984, .F. ) ;
#3044 = DIRECTION ( 'NONE',  ( 0.000000000000000000, 1.000000000000000000, 0.000000000000000000 ) ) ;
#3045 = DIRECTION ( 'NONE',  ( 0.000000000000000000, 1.000000000000000000, 0.000000000000000000 ) ) ;
#3046 = CARTESIAN_POINT ( 'NONE',  ( -12.92224999999999469, 0.8228541647589335817, -22.38199354810692654 ) ) ;
#3047 = DIRECTION ( 'NONE',  ( 0.000000000000000000, 0.000000000000000000, 1.000000000000000000 ) ) ;
#3048 = ORIENTED_EDGE ( 'NONE', *, *, #987, .T. ) ;
#3049 = EDGE_CURVE ( 'NONE', #2428, #416, #3315, .T. ) ;
#3050 = CARTESIAN_POINT ( 'NONE',  ( -1.069080835302379631E-14, 1.031874998265696508, 25.84449999999999648 ) ) ;
#3051 = CARTESIAN_POINT ( 'NONE',  ( -47.00000000000000000, 12.00000000000000000, -42.00000000000000000 ) ) ;
#3052 = CARTESIAN_POINT ( 'NONE',  ( -25.84449999999999292, 5.344583333333334352, -14.92132903207128969 ) ) ;
#3053 = DIRECTION ( 'NONE',  ( -0.000000000000000000, -0.000000000000000000, 1.000000000000000000 ) ) ;
#3054 = FACE_OUTER_BOUND ( 'NONE', #2681, .T. ) ;
#3055 = CARTESIAN_POINT ( 'NONE',  ( -25.84449999999999292, 3.995208331599029439, -14.92132903207128969 ) ) ;
#3056 = CARTESIAN_POINT ( 'NONE',  ( 12.75039808468750380, 2.844270832466181176, -22.08433729940765033 ) ) ;
#3057 = CARTESIAN_POINT ( 'NONE',  ( -12.75039808468751268, 6.336770832466180892, 22.08433729940764678 ) ) ;
#3058 = CIRCLE ( 'NONE', #4217, 4.999999999999997335 ) ;
#3059 = EDGE_CURVE ( 'NONE', #3986, #4547, #1069, .T. ) ;
#3060 = ORIENTED_EDGE ( 'NONE', *, *, #408, .F. ) ;
#3061 = CIRCLE ( 'NONE', #2507, 3.000000000000002665 ) ;
#3062 = DIRECTION ( 'NONE',  ( 0.000000000000000000, -1.000000000000000000, 0.000000000000000000 ) ) ;
#3063 = CLOSED_SHELL ( 'NONE', ( #2071, #1551, #3253, #2425, #3915, #4408, #1078, #2247, #4432, #2094, #1821, #823, #141, #1670, #2825, #3925, #4357, #809, #3671, #3642, #2618, #3214, #4067, #1646, #2639, #165, #1787, #3540, #1112, #1977, #4646, #760, #3378, #2057, #965, #629, #3549, #1815, #325, #1253, #4734, #1544, #276, #4352, #2884, #4762, #1529, #1465, #4175, #574, #3485, #2246, #3020, #1392, #3100, #539, #1264, #4675, #4005, #521, #1757, #3561, #368, #2131, #2397, #2124, #2838, #3086, #3991, #4118, #2153, #4271, #104, #4786, #1023, #932, #2203, #318, #3502, #3303, #3840, #2668, #3606 ) ) ;
#3064 = CARTESIAN_POINT ( 'NONE',  ( 25.84449999999999292, 4.363662462979894130, 14.92132903207129679 ) ) ;
#3065 = DIRECTION ( 'NONE',  ( 0.000000000000000000, -1.000000000000000000, 0.000000000000000000 ) ) ;
#3066 = FACE_OUTER_BOUND ( 'NONE', #1641, .T. ) ;
#3067 = ORIENTED_EDGE ( 'NONE', *, *, #3070, .F. ) ;
#3068 = EDGE_LOOP ( 'NONE', ( #404, #2265, #2336 ) ) ;
#3069 = CARTESIAN_POINT ( 'NONE',  ( 12.92224999999998225, 3.010278885568042906, 22.38199354810693364 ) ) ;
#3070 = EDGE_CURVE ( 'NONE', #690, #3477, #1819, .T. ) ;
#3071 = CARTESIAN_POINT ( 'NONE',  ( -12.75039808468751268, 1.415520832466181655, 22.08433729940764678 ) ) ;
#3072 = CARTESIAN_POINT ( 'NONE',  ( -12.92225000000001245, 4.844520831425600527, 22.38199354810691943 ) ) ;
#3073 = CARTESIAN_POINT ( 'NONE',  ( 47.16025403784293246, 12.00000000000000000, -61.68395609140627300 ) ) ;
#3074 = CARTESIAN_POINT ( 'NONE',  ( -3.253724281355069334E-15, 0.1587500000000000300, -25.84450000000000003 ) ) ;
#3075 = VECTOR ( 'NONE', #2252, 1000.000000000000000 ) ;
#3076 = CARTESIAN_POINT ( 'NONE',  ( 22.62052564044434178, 7.163231394825825937, 12.50000000000000000 ) ) ;
#3077 = CARTESIAN_POINT ( 'NONE',  ( 25.50079616937499338, 6.019270832466180998, 14.72289153293844777 ) ) ;
#3078 = CARTESIAN_POINT ( 'NONE',  ( -25.84450000000000358, 3.545416666666666661, 14.92132903207127370 ) ) ;
#3079 = CARTESIAN_POINT ( 'NONE',  ( 25.84449999999999292, 2.407708331599030416, 14.92132903207129502 ) ) ;
#3080 = CARTESIAN_POINT ( 'NONE',  ( -25.84450000000000003, 0.8731249982656965614, -3.165038420056376872E-15 ) ) ;
#3081 = AXIS2_PLACEMENT_3D ( 'NONE', #3125, #903, #1653 ) ;
#3082 = CARTESIAN_POINT ( 'NONE',  ( -25.50079616937500759, 7.077604165799515457, 14.72289153293842467 ) ) ;
#3083 = CARTESIAN_POINT ( 'NONE',  ( 12.92224999999998225, 4.259791664932363275, 22.38199354810693364 ) ) ;
#3084 = CARTESIAN_POINT ( 'NONE',  ( 25.50079616937499338, 3.955520832466181247, 14.72289153293844777 ) ) ;
#3085 = CARTESIAN_POINT ( 'NONE',  ( -12.92225000000001245, 2.963333333333333375, 22.38199354810691943 ) ) ;
#3086 = ADVANCED_FACE ( 'NONE', ( #2944 ), #4430, .F. ) ;
#3087 = ORIENTED_EDGE ( 'NONE', *, *, #1854, .F. ) ;
#3088 = DIRECTION ( 'NONE',  ( 1.000000000000000000, 0.000000000000000000, 0.000000000000000000 ) ) ;
#3089 = CARTESIAN_POINT ( 'NONE',  ( 12.92225000000000357, 6.427412462979893881, -22.38199354810692299 ) ) ;
#3090 = CARTESIAN_POINT ( 'NONE',  ( -25.84449999999999292, 5.900208331599030132, -14.92132903207128969 ) ) ;
#3091 = ORIENTED_EDGE ( 'NONE', *, *, #3251, .T. ) ;
#3092 = VERTEX_POINT ( 'NONE', #3436 ) ;
#3093 = FACE_OUTER_BOUND ( 'NONE', #3118, .T. ) ;
#3094 = CARTESIAN_POINT ( 'NONE',  ( -12.92225000000001245, 3.539445552234709691, 22.38199354810691943 ) ) ;
#3095 = CARTESIAN_POINT ( 'NONE',  ( -5.409102597002015186E-15, 4.643437499132848423, 29.44578306587686711 ) ) ;
#3096 = CARTESIAN_POINT ( 'NONE',  ( 25.84450000000000003, 5.691187498092266317, 0.000000000000000000 ) ) ;
#3097 = CARTESIAN_POINT ( 'NONE',  ( 30.49999999999999645, 4.000000000000000000, -4.000000000000002665 ) ) ;
#3098 = VECTOR ( 'NONE', #1139, 1000.000000000000000 ) ;
#3099 = CARTESIAN_POINT ( 'NONE',  ( 30.49999999999999645, 4.000000000000000000, 2.249999999999998668 ) ) ;
#3100 = ADVANCED_FACE ( 'NONE', ( #4552 ), #2296, .F. ) ;
#3101 = AXIS2_PLACEMENT_3D ( 'NONE', #1626, #1260, #3728 ) ;
#3102 = CARTESIAN_POINT ( 'NONE',  ( -12.92225000000001245, 1.058333333333333348, 22.38199354810691943 ) ) ;
#3103 = FACE_OUTER_BOUND ( 'NONE', #4494, .T. ) ;
#3104 = CARTESIAN_POINT ( 'NONE',  ( 25.84450000000000003, 3.148541664932362760, -14.92132903207127725 ) ) ;
#3105 = CARTESIAN_POINT ( 'NONE',  ( 33.49999999999945999, 0.000000000000000000, 53.07370205355769599 ) ) ;
#3106 = CARTESIAN_POINT ( 'NONE',  ( 3.253724281355068545E-15, 5.238749999999999574, -25.84450000000000003 ) ) ;
#3107 = VECTOR ( 'NONE', #2248, 1000.000000000000000 ) ;
#3108 = CARTESIAN_POINT ( 'NONE',  ( 25.84449999999999292, 6.932083333333332931, 14.92132903207129502 ) ) ;
#3109 = CARTESIAN_POINT ( 'NONE',  ( -25.84450000000000358, 2.831041664932363311, 14.92132903207127370 ) ) ;
#3110 = CARTESIAN_POINT ( 'NONE',  ( 12.75039808468748248, 3.267604165799514959, 22.08433729940766099 ) ) ;
#3111 = CARTESIAN_POINT ( 'NONE',  ( 12.92225000000000357, 0.7408333333333333437, -22.38199354810692299 ) ) ;
#3112 = EDGE_CURVE ( 'NONE', #1030, #2624, #1722, .T. ) ;
#3113 = EDGE_CURVE ( 'NONE', #4342, #2492, #3529, .T. ) ;
#3114 = ORIENTED_EDGE ( 'NONE', *, *, #3552, .F. ) ;
#3115 = CARTESIAN_POINT ( 'NONE',  ( 29.83974596215881547, 12.00000000000000000, 71.68395609139828650 ) ) ;
#3116 = CARTESIAN_POINT ( 'NONE',  ( 25.84450000000000003, 0.000000000000000000, 0.000000000000000000 ) ) ;
#3117 = DIRECTION ( 'NONE',  ( 0.000000000000000000, -1.000000000000000000, 0.000000000000000000 ) ) ;
#3118 = EDGE_LOOP ( 'NONE', ( #4203, #4572, #4727, #2060 ) ) ;
#3119 = LINE ( 'NONE', #2338, #1070 ) ;
#3120 = CARTESIAN_POINT ( 'NONE',  ( -12.92225000000001245, 2.269445552234709673, 22.38199354810691943 ) ) ;
#3121 = CARTESIAN_POINT ( 'NONE',  ( -25.50079616937499338, 3.796770832466181744, -14.72289153293844244 ) ) ;
#3122 = CARTESIAN_POINT ( 'NONE',  ( 25.84449999999999292, 3.733270831425600900, 14.92132903207129679 ) ) ;
#3123 = CYLINDRICAL_SURFACE ( 'NONE', #3524, 25.84450000000000003 ) ;
#3124 = PERSON ( '未', '未', '未', ('未'), ('未'), ('未') ) ;
#3125 = CARTESIAN_POINT ( 'NONE',  ( 0.000000000000000000, 12.00000000000000000, 0.000000000000000000 ) ) ;
#3126 = CARTESIAN_POINT ( 'NONE',  ( -12.92225000000001245, 0.9789583315990297852, 22.38199354810691943 ) ) ;
#3127 = DIRECTION ( 'NONE',  ( -0.000000000000000000, 1.000000000000000000, -0.000000000000000000 ) ) ;
#3128 = CARTESIAN_POINT ( 'NONE',  ( -12.92224999999999469, 0.7672916649323631155, -22.38199354810692654 ) ) ;
#3129 = DIRECTION ( 'NONE',  ( 1.000000000000000000, 0.000000000000000000, 0.000000000000000000 ) ) ;
#3130 = CARTESIAN_POINT ( 'NONE',  ( -5.482007351445170888E-15, 2.301874998265696082, 29.84265806414256517 ) ) ;
#3131 = LINE ( 'NONE', #1274, #819 ) ;
#3132 = EDGE_CURVE ( 'NONE', #2806, #353, #1869, .T. ) ;
#3133 = CARTESIAN_POINT ( 'NONE',  ( -25.84450000000000358, 1.640416666666666634, 14.92132903207127370 ) ) ;
#3134 =( BOUNDED_CURVE ( )  B_SPLINE_CURVE ( 2, ( #3861, #2723, #4225, #117, #1234, #790, #432, #2017, #4199 ),
 .UNSPECIFIED., .F., .F. ) 
 B_SPLINE_CURVE_WITH_KNOTS ( ( 3, 2, 2, 2, 3 ),
 ( 0.6875000000000000000, 0.6944444444444444198, 0.7083333333333333703, 0.7222222222222222099, 0.7291666666666667407 ),
 .UNSPECIFIED. ) 
 CURVE ( )  GEOMETRIC_REPRESENTATION_ITEM ( )  RATIONAL_B_SPLINE_CURVE ( ( 0.9330127018922194093, 0.9330127018922194093, 1.000000000000000000, 0.8660254037844387076, 1.000000000000000000, 0.8660254037844387076, 1.000000000000000000, 0.9330127018922187432, 0.9330127018922192983 ) ) 
 REPRESENTATION_ITEM ( '' )  );
#3135 = VERTEX_POINT ( 'NONE', #4481 ) ;
#3136 = CARTESIAN_POINT ( 'NONE',  ( 2.755455298081544778E-15, 7.000000000000000000, 12.50000000000000000 ) ) ;
#3137 = CARTESIAN_POINT ( 'NONE',  ( 25.84449999999999292, 5.633662462979893704, 14.92132903207129679 ) ) ;
#3138 = DIRECTION ( 'NONE',  ( 0.000000000000000000, -1.000000000000000000, 0.000000000000000000 ) ) ;
#3139 = ORIENTED_EDGE ( 'NONE', *, *, #3367, .F. ) ;
#3140 = VECTOR ( 'NONE', #677, 1000.000000000000000 ) ;
#3141 = CARTESIAN_POINT ( 'NONE',  ( 12.75039808468748248, 7.077604165799515457, 22.08433729940766099 ) ) ;
#3142 = CARTESIAN_POINT ( 'NONE',  ( -5.482007351445170888E-15, 3.592362218901376192, 29.84265806414256517 ) ) ;
#3143 = CARTESIAN_POINT ( 'NONE',  ( 25.50079616937499694, 5.490104165799514213, -14.72289153293843178 ) ) ;
#3144 = CARTESIAN_POINT ( 'NONE',  ( -25.84450000000000003, 6.643687498092266885, -3.165038420056376872E-15 ) ) ;
#3145 = CARTESIAN_POINT ( 'NONE',  ( 25.84450000000000003, 0.000000000000000000, 0.000000000000000000 ) ) ;
#3146 = CARTESIAN_POINT ( 'NONE',  ( 3.253724281355068545E-15, 3.333750000000000213, -25.84450000000000003 ) ) ;
#3147 = CARTESIAN_POINT ( 'NONE',  ( -25.84450000000000003, 2.778124998265696366, -3.165038420056376872E-15 ) ) ;
#3148 = DIRECTION ( 'NONE',  ( 0.000000000000000000, 0.000000000000000000, 1.000000000000000000 ) ) ;
#3149 = DIRECTION ( 'NONE',  ( 0.000000000000000000, 0.000000000000000000, -1.000000000000000000 ) ) ;
#3150 = EDGE_CURVE ( 'NONE', #4571, #848, #2193, .T. ) ;
#3151 = AXIS2_PLACEMENT_3D ( 'NONE', #4799, #3707, #450 ) ;
#3152 = CARTESIAN_POINT ( 'NONE',  ( -25.50079616937499338, 2.368020832466181336, -14.72289153293844244 ) ) ;
#3153 = CARTESIAN_POINT ( 'NONE',  ( 12.92224999999998225, 2.354791664932363471, 22.38199354810693364 ) ) ;
#3154 = CARTESIAN_POINT ( 'NONE',  ( -12.92224999999999469, 3.307291664932363151, -22.38199354810692654 ) ) ;
#3155 = CARTESIAN_POINT ( 'NONE',  ( 25.84450000000000003, 3.174999999999999822, 0.000000000000000000 ) ) ;
#3156 = ORIENTED_EDGE ( 'NONE', *, *, #953, .T. ) ;
#3157 =( NAMED_UNIT ( * ) PLANE_ANGLE_UNIT ( ) SI_UNIT ( $, .RADIAN. ) );
#3158 = CARTESIAN_POINT ( 'NONE',  ( 25.84449999999999292, 1.852083333333333304, 14.92132903207129679 ) ) ;
#3159 = DIRECTION ( 'NONE',  ( 0.000000000000000000, -1.000000000000000000, 0.000000000000000000 ) ) ;
#3160 = VERTEX_POINT ( 'NONE', #776 ) ;
#3161 =( BOUNDED_CURVE ( )  B_SPLINE_CURVE ( 2, ( #1097, #2584, #4073, #2973, #731, #1488, #2227, #4462, #2714 ),
 .UNSPECIFIED., .F., .F. ) 
 B_SPLINE_CURVE_WITH_KNOTS ( ( 3, 2, 2, 2, 3 ),
 ( 0.8541666666666667407, 0.8611111111111111605, 0.8750000000000000000, 0.8888888888888888395, 0.8958333333333333703 ),
 .UNSPECIFIED. ) 
 CURVE ( )  GEOMETRIC_REPRESENTATION_ITEM ( )  RATIONAL_B_SPLINE_CURVE ( ( 0.9330127018922192983, 0.9330127018922198534, 1.000000000000000000, 0.8660254037844387076, 1.000000000000000000, 0.8660254037844387076, 1.000000000000000000, 0.9330127018922187432, 0.9330127018922192983 ) ) 
 REPRESENTATION_ITEM ( '' )  );
#3162 = DIRECTION ( 'NONE',  ( 0.000000000000000000, 1.000000000000000000, 0.000000000000000000 ) ) ;
#3163 = CARTESIAN_POINT ( 'NONE',  ( -25.84450000000000003, 4.703612218901377595, -3.165038420056376872E-15 ) ) ;
#3164 = CARTESIAN_POINT ( 'NONE',  ( 1.803034199000671860E-15, 4.960937499132848316, -29.44578306587686711 ) ) ;
#3165 = CARTESIAN_POINT ( 'NONE',  ( -25.84450000000000358, 6.061604164758932711, 14.92132903207127370 ) ) ;
#3166 = CARTESIAN_POINT ( 'NONE',  ( 3.165038420056376872E-15, 12.00000000000000000, 25.84450000000000003 ) ) ;
#3167 = EDGE_CURVE ( 'NONE', #2331, #4028, #4506, .T. ) ;
#3168 = CARTESIAN_POINT ( 'NONE',  ( -25.84450000000000003, 0.9525000000000000133, -3.165038420056376872E-15 ) ) ;
#3169 = CARTESIAN_POINT ( 'NONE',  ( 12.92224999999998225, 3.624791664932363044, 22.38199354810693364 ) ) ;
#3170 = CARTESIAN_POINT ( 'NONE',  ( 4.508732218449166627E-14, 3.571874998265696100, 25.84449999999999648 ) ) ;
#3171 = DIRECTION ( 'NONE',  ( 0.000000000000000000, -1.000000000000000000, 0.000000000000000000 ) ) ;
#3172 = CARTESIAN_POINT ( 'NONE',  ( 25.84449999999999648, 6.991814267528568827, -1.921472653347822579 ) ) ;
#3173 = CARTESIAN_POINT ( 'NONE',  ( 1.803034199000671860E-15, 0.5159374991328482540, -29.44578306587686711 ) ) ;
#3174 = CARTESIAN_POINT ( 'NONE',  ( -25.50079616937500759, 6.918854165799515066, 14.72289153293842467 ) ) ;
#3175 = VECTOR ( 'NONE', #3368, 1000.000000000000000 ) ;
#3176 = CARTESIAN_POINT ( 'NONE',  ( 25.84450000000000003, 1.270000000000000018, 0.000000000000000000 ) ) ;
#3177 = ORIENTED_EDGE ( 'NONE', *, *, #4630, .T. ) ;
#3178 = DIRECTION ( 'NONE',  ( 0.000000000000000000, 0.000000000000000000, 1.000000000000000000 ) ) ;
#3179 = CARTESIAN_POINT ( 'NONE',  ( -25.84450000000000003, 0.9525000000000000133, -3.165038420056376872E-15 ) ) ;
#3180 = CARTESIAN_POINT ( 'NONE',  ( 3.253724281355068545E-15, 5.794374998265696242, -25.84450000000000003 ) ) ;
#3181 = CC_DESIGN_PERSON_AND_ORGANIZATION_ASSIGNMENT ( #2061, #2083, ( #1927 ) ) ;
#3182 = ORIENTED_EDGE ( 'NONE', *, *, #3901, .T. ) ;
#3183 = CARTESIAN_POINT ( 'NONE',  ( 30.14002092558096280, 0.000000000000000000, -26.99999999999999645 ) ) ;
#3184 = CARTESIAN_POINT ( 'NONE',  ( 12.92224999999998225, 4.915278885568043599, 22.38199354810693364 ) ) ;
#3185 = CARTESIAN_POINT ( 'NONE',  ( 1.803034199000671860E-15, 4.325937499132848529, -29.44578306587686711 ) ) ;
#3186 = CARTESIAN_POINT ( 'NONE',  ( 1.803034199000671860E-15, 4.960937499132848316, -29.44578306587686711 ) ) ;
#3187 = CARTESIAN_POINT ( 'NONE',  ( 25.84450000000000003, 7.014104164758934168, -14.92132903207127725 ) ) ;
#3188 = CARTESIAN_POINT ( 'NONE',  ( 25.84449999999999292, 1.137708331599029732, 14.92132903207129679 ) ) ;
#3189 = LINE ( 'NONE', #4667, #2241 ) ;
#3190 = CARTESIAN_POINT ( 'NONE',  ( 12.92224999999998225, 5.529791664932363737, 22.38199354810693364 ) ) ;
#3191 = CARTESIAN_POINT ( 'NONE',  ( 1.827335783815056963E-15, 1.984374998265696410, -29.84265806414256517 ) ) ;
#3192 = FACE_BOUND ( 'NONE', #3689, .T. ) ;
#3193 = EDGE_CURVE ( 'NONE', #3386, #4542, #566, .T. ) ;
#3194 = EDGE_CURVE ( 'NONE', #4092, #4272, #1562, .T. ) ;
#3195 = CARTESIAN_POINT ( 'NONE',  ( 12.75039808468750380, 2.844270832466181176, -22.08433729940765033 ) ) ;
#3196 = CARTESIAN_POINT ( 'NONE',  ( 25.84450000000000003, 7.540624998265696988, 0.000000000000000000 ) ) ;
#3197 = CARTESIAN_POINT ( 'NONE',  ( -5.409102597002015186E-15, 6.389687499132847393, 29.44578306587686711 ) ) ;
#3198 = CARTESIAN_POINT ( 'NONE',  ( -25.84449999999999292, 5.344583333333334352, -14.92132903207128969 ) ) ;
#3199 = EDGE_CURVE ( 'NONE', #479, #2617, #2319, .T. ) ;
#3200 = EDGE_LOOP ( 'NONE', ( #2543, #2855, #3114, #1310 ) ) ;
#3201 = DATE_AND_TIME ( #2039, #3939 ) ;
#3202 = CARTESIAN_POINT ( 'NONE',  ( 1.827335783815056963E-15, 0.1587500000000000022, -29.84265806414256517 ) ) ;
#3203 = CARTESIAN_POINT ( 'NONE',  ( 25.50079616937500049, 0.8334374991328482585, 0.000000000000000000 ) ) ;
#3204 = EDGE_CURVE ( 'NONE', #1255, #822, #337, .T. ) ;
#3205 = ORIENTED_EDGE ( 'NONE', *, *, #3820, .F. ) ;
#3206 = FACE_OUTER_BOUND ( 'NONE', #1776, .T. ) ;
#3207 = AXIS2_PLACEMENT_3D ( 'NONE', #1062, #1737, #4370 ) ;
#3208 = CARTESIAN_POINT ( 'NONE',  ( -25.84450000000000358, 6.026528885568043670, 14.92132903207127370 ) ) ;
#3209 = CARTESIAN_POINT ( 'NONE',  ( -5.409102597002015186E-15, 7.183437499132848458, 29.44578306587686711 ) ) ;
#3210 = DIRECTION ( 'NONE',  ( 0.000000000000000000, 0.000000000000000000, -1.000000000000000000 ) ) ;
#3211 = CARTESIAN_POINT ( 'NONE',  ( 0.000000000000000000, 12.00000000000000000, 0.000000000000000000 ) ) ;
#3212 = CARTESIAN_POINT ( 'NONE',  ( 12.92225000000000357, 1.931458331599029687, -22.38199354810692299 ) ) ;
#3213 = CIRCLE ( 'NONE', #498, 5.000000000000004441 ) ;
#3214 = ADVANCED_FACE ( 'NONE', ( #3800 ), #1166, .F. ) ;
#3215 = CARTESIAN_POINT ( 'NONE',  ( -25.50079616937500759, 1.997604165799514719, 14.72289153293842467 ) ) ;
#3216 = CYLINDRICAL_SURFACE ( 'NONE', #435, 4.950000000000002842 ) ;
#3217 = CARTESIAN_POINT ( 'NONE',  ( 25.84449999999999292, 4.947708331599029563, 14.92132903207129679 ) ) ;
#3218 = DIRECTION ( 'NONE',  ( 0.000000000000000000, 1.000000000000000000, 0.000000000000000000 ) ) ;
#3219 = CARTESIAN_POINT ( 'NONE',  ( 12.75039808468750380, 3.479270832466181407, -22.08433729940765033 ) ) ;
#3220 = CARTESIAN_POINT ( 'NONE',  ( -5.482007351445170888E-15, 6.746874998265695922, 29.84265806414256517 ) ) ;
#3221 = CARTESIAN_POINT ( 'NONE',  ( -5.409102597002015186E-15, 7.024687499132848068, 29.44578306587686711 ) ) ;
#3222 = CARTESIAN_POINT ( 'NONE',  ( -25.84450000000000358, 6.085416666666667140, 14.92132903207127370 ) ) ;
#3223 = ORIENTED_EDGE ( 'NONE', *, *, #1039, .F. ) ;
#3224 = EDGE_CURVE ( 'NONE', #2428, #2337, #3365, .T. ) ;
#3225 = CARTESIAN_POINT ( 'NONE',  ( 12.92224999999998225, 2.434166666666666590, 22.38199354810693364 ) ) ;
#3226 = ADVANCED_BREP_SHAPE_REPRESENTATION ( 'Base', ( #1640, #4020 ), #597 ) ;
#3227 = CARTESIAN_POINT ( 'NONE',  ( 1.803034199000671860E-15, 1.627187499132848325, -29.44578306587686711 ) ) ;
#3228 = ORIENTED_EDGE ( 'NONE', *, *, #176, .F. ) ;
#3229 = ORIENTED_EDGE ( 'NONE', *, *, #3758, .F. ) ;
#3230 = CARTESIAN_POINT ( 'NONE',  ( 0.000000000000000000, 12.00000000000000000, 0.000000000000000000 ) ) ;
#3231 = CARTESIAN_POINT ( 'NONE',  ( -12.92225000000001245, 4.809445552234709709, 22.38199354810691943 ) ) ;
#3232 = CARTESIAN_POINT ( 'NONE',  ( -5.409102597002015186E-15, 6.548437499132847783, 29.44578306587686711 ) ) ;
#3233 = DIRECTION ( 'NONE',  ( -0.000000000000000000, 1.000000000000000000, -0.000000000000000000 ) ) ;
#3234 = CARTESIAN_POINT ( 'NONE',  ( 12.92225000000000357, 7.067020831425599781, -22.38199354810692299 ) ) ;
#3235 = CARTESIAN_POINT ( 'NONE',  ( 25.33374108365572397, 7.422468731168148537, -3.787933650824936382 ) ) ;
#3236 = CARTESIAN_POINT ( 'NONE',  ( -5.409102597002015975E-15, 0.8334374991328482585, 29.44578306587686711 ) ) ;
#3237 = CARTESIAN_POINT ( 'NONE',  ( -72.00000000000000000, 12.00000000000000000, -4.999999999999992006 ) ) ;
#3238 = CARTESIAN_POINT ( 'NONE',  ( -25.84450000000000358, 6.006041664932362245, 14.92132903207127370 ) ) ;
#3239 = CARTESIAN_POINT ( 'NONE',  ( 34.16987298108100646, 12.00000000000000000, 69.18395609139828650 ) ) ;
#3240 = CARTESIAN_POINT ( 'NONE',  ( 1.803034199000671860E-15, 4.802187499132847925, -29.44578306587686711 ) ) ;
#3241 = CARTESIAN_POINT ( 'NONE',  ( 12.92224999999998225, 7.434791664932363986, 22.38199354810693364 ) ) ;
#3242 = CARTESIAN_POINT ( 'NONE',  ( 25.50079616937499694, 0.4101041657995149192, -14.72289153293843178 ) ) ;
#3243 = CARTESIAN_POINT ( 'NONE',  ( 12.92225000000000357, 5.185833333333333073, -22.38199354810692299 ) ) ;
#3244 = CARTESIAN_POINT ( 'NONE',  ( -12.92224999999999469, 3.386666666666666714, -22.38199354810692654 ) ) ;
#3245 = CIRCLE ( 'NONE', #3870, 3.000000000000006217 ) ;
#3246 = ORIENTED_EDGE ( 'NONE', *, *, #2493, .T. ) ;
#3247 = CARTESIAN_POINT ( 'NONE',  ( 25.50079616937500049, 5.490104165799515101, -14.72289153293843178 ) ) ;
#3248 = CARTESIAN_POINT ( 'NONE',  ( -25.84450000000000003, 0.3175000000000000044, -3.165038420056376872E-15 ) ) ;
#3249 = CARTESIAN_POINT ( 'NONE',  ( -25.50079616937500049, 3.055937499132848512, -3.122946840453418088E-15 ) ) ;
#3250 = ORIENTED_EDGE ( 'NONE', *, *, #4652, .T. ) ;
#3251 = EDGE_CURVE ( 'NONE', #739, #635, #467, .T. ) ;
#3252 = AXIS2_PLACEMENT_3D ( 'NONE', #3331, #2545, #2234 ) ;
#3253 = ADVANCED_FACE ( 'NONE', ( #29 ), #1510, .F. ) ;
#3254 = ORIENTED_EDGE ( 'NONE', *, *, #4234, .F. ) ;
#3255 = CARTESIAN_POINT ( 'NONE',  ( -1.069080835302379631E-14, 2.301874998265696526, 25.84449999999999648 ) ) ;
#3256 = CARTESIAN_POINT ( 'NONE',  ( -5.482007351445170888E-15, 0.4478291296465599092, 29.84265806414256517 ) ) ;
#3257 = CARTESIAN_POINT ( 'NONE',  ( -25.50079616937500759, 7.077604165799514568, 14.72289153293842467 ) ) ;
#3258 = CARTESIAN_POINT ( 'NONE',  ( -25.84450000000000003, 0.3175000000000000600, -3.165038420056376872E-15 ) ) ;
#3259 = FACE_OUTER_BOUND ( 'NONE', #4518, .T. ) ;
#3260 = FACE_OUTER_BOUND ( 'NONE', #1350, .T. ) ;
#3261 = EDGE_LOOP ( 'NONE', ( #815, #1557, #4596, #258 ) ) ;
#3262 = CARTESIAN_POINT ( 'NONE',  ( 25.50079616937500049, 1.045104165799515039, -14.72289153293843178 ) ) ;
#3263 = CARTESIAN_POINT ( 'NONE',  ( -29.99999999999968381, -0.004199999999999343148, -30.14002092558127899 ) ) ;
#3264 = CARTESIAN_POINT ( 'NONE',  ( 1.827335783815056963E-15, 6.429374998265697805, -29.84265806414256517 ) ) ;
#3265 = CARTESIAN_POINT ( 'NONE',  ( -1.069080835302379631E-14, 2.381249999999999645, 25.84449999999999648 ) ) ;
#3266 = EDGE_CURVE ( 'NONE', #3402, #954, #2733, .T. ) ;
#3267 = CARTESIAN_POINT ( 'NONE',  ( -25.50079616937499338, 4.273020832466182028, -14.72289153293844244 ) ) ;
#3268 = CARTESIAN_POINT ( 'NONE',  ( 1.008654527220071289E-13, 7.381874998265697485, 25.84450000000000003 ) ) ;
#3269 = CARTESIAN_POINT ( 'NONE',  ( -25.84450000000000358, 6.641041664932362032, 14.92132903207127370 ) ) ;
#3270 = CARTESIAN_POINT ( 'NONE',  ( 33.50000000000028422, 12.00000000000000000, -58.02370205355724408 ) ) ;
#3271 = CARTESIAN_POINT ( 'NONE',  ( 12.92224999999998225, 5.609166666666666856, 22.38199354810693364 ) ) ;
#3272 = ORIENTED_EDGE ( 'NONE', *, *, #1146, .F. ) ;
#3273 = CARTESIAN_POINT ( 'NONE',  ( -12.75039808468749492, 3.108854165799515012, -22.08433729940765033 ) ) ;
#3274 = CARTESIAN_POINT ( 'NONE',  ( 1.827335783815056963E-15, 4.603750000000000675, -29.84265806414256517 ) ) ;
#3275 = CARTESIAN_POINT ( 'NONE',  ( -12.75039808468751268, 0.6217708324661814778, 22.08433729940764678 ) ) ;
#3276 = ORIENTED_EDGE ( 'NONE', *, *, #2800, .T. ) ;
#3277 = VERTEX_POINT ( 'NONE', #154 ) ;
#3278 = DIRECTION ( 'NONE',  ( 0.000000000000000000, 1.000000000000000000, 0.000000000000000000 ) ) ;
#3279 = CARTESIAN_POINT ( 'NONE',  ( -25.84450000000000003, 2.194079129646559601, -3.165038420056376872E-15 ) ) ;
#3280 = CARTESIAN_POINT ( 'NONE',  ( 25.84449999999999292, 2.487083333333333979, 14.92132903207129502 ) ) ;
#3281 = CARTESIAN_POINT ( 'NONE',  ( -12.92225000000001245, 7.384520831425599674, 22.38199354810691943 ) ) ;
#3282 = DIRECTION ( 'NONE',  ( 0.000000000000000000, -1.000000000000000000, 0.000000000000000000 ) ) ;
#3283 = ORIENTED_EDGE ( 'NONE', *, *, #2597, .T. ) ;
#3284 = CARTESIAN_POINT ( 'NONE',  ( -12.75039808468751268, 2.050520832466181442, 22.08433729940764678 ) ) ;
#3285 = CARTESIAN_POINT ( 'NONE',  ( 1.008654527220071289E-13, 5.556250000000000355, 25.84450000000000003 ) ) ;
#3286 = EDGE_CURVE ( 'NONE', #338, #3789, #4579, .T. ) ;
#3287 = CARTESIAN_POINT ( 'NONE',  ( 12.92224999999998225, 5.529791664932363737, 22.38199354810693364 ) ) ;
#3288 = CARTESIAN_POINT ( 'NONE',  ( -77.00000000000000000, 12.00000000000000000, -4.999999999999992006 ) ) ;
#3289 = VECTOR ( 'NONE', #657, 1000.000000000000114 ) ;
#3290 = CIRCLE ( 'NONE', #2816, 4.999999999999997335 ) ;
#3291 = CIRCLE ( 'NONE', #4458, 4.000000000000002665 ) ;
#3292 = CARTESIAN_POINT ( 'NONE',  ( -25.50079616937499338, 6.178020832466182277, -14.72289153293844244 ) ) ;
#3293 = FACE_OUTER_BOUND ( 'NONE', #4341, .T. ) ;
#3294 = CARTESIAN_POINT ( 'NONE',  ( -12.75039808468749492, 1.838854165799514995, -22.08433729940765033 ) ) ;
#3295 = DIRECTION ( 'NONE',  ( 1.000000000000000000, -0.000000000000000000, -1.476360405086644309E-16 ) ) ;
#3296 = CARTESIAN_POINT ( 'NONE',  ( 25.84449999999999648, 6.991814267528568827, -1.921472653347822357 ) ) ;
#3297 = ORIENTED_EDGE ( 'NONE', *, *, #1879, .F. ) ;
#3298 = CARTESIAN_POINT ( 'NONE',  ( 25.50079616937500049, 4.802187499132847925, 0.000000000000000000 ) ) ;
#3299 = LINE ( 'NONE', #4778, #4083 ) ;
#3300 = CARTESIAN_POINT ( 'NONE',  ( 25.84450000000000003, 6.402916666666668810, -14.92132903207127725 ) ) ;
#3301 = CARTESIAN_POINT ( 'NONE',  ( 1.803034199000671860E-15, 0.9921874991328482052, -29.44578306587686711 ) ) ;
#3302 = VERTEX_POINT ( 'NONE', #3097 ) ;
#3303 = ADVANCED_FACE ( 'NONE', ( #876 ), #2367, .F. ) ;
#3304 = EDGE_LOOP ( 'NONE', ( #3353, #3906, #3673, #1005 ) ) ;
#3305 = CARTESIAN_POINT ( 'NONE',  ( -6.925012903786160301, 4.257892043801039250, 25.84449999999999648 ) ) ;
#3306 = CARTESIAN_POINT ( 'NONE',  ( -25.84450000000000358, 1.611995796313226759, 14.92132903207127370 ) ) ;
#3307 = CARTESIAN_POINT ( 'NONE',  ( -25.84450000000000713, 0.3704166666666666718, 14.92132903207127370 ) ) ;
#3308 = CIRCLE ( 'NONE', #1206, 5.000000000000000000 ) ;
#3309 = ORIENTED_EDGE ( 'NONE', *, *, #1744, .F. ) ;
#3310 = APPLICATION_CONTEXT ( 'configuration controlled 3d designs of mechanical parts and assemblies' ) ;
#3311 = ORIENTED_EDGE ( 'NONE', *, *, #2802, .F. ) ;
#3312 = CARTESIAN_POINT ( 'NONE',  ( -77.00000000000000000, 12.00000000000000000, 5.000000000000007994 ) ) ;
#3313 = DIRECTION ( 'NONE',  ( 0.000000000000000000, -1.000000000000000000, 0.000000000000000000 ) ) ;
#3314 = CARTESIAN_POINT ( 'NONE',  ( 12.92225000000000357, 2.622020831425600385, -22.38199354810692299 ) ) ;
#3315 = LINE ( 'NONE', #4767, #255 ) ;
#3316 = ORIENTED_EDGE ( 'NONE', *, *, #3037, .F. ) ;
#3317 = EDGE_CURVE ( 'NONE', #4153, #4272, #840, .T. ) ;
#3318 = CARTESIAN_POINT ( 'NONE',  ( -25.50079616937500049, 5.595937499132848103, -3.122946840453418088E-15 ) ) ;
#3319 = CARTESIAN_POINT ( 'NONE',  ( -25.84449999999999292, 5.979583333333333250, -14.92132903207128969 ) ) ;
#3320 = CARTESIAN_POINT ( 'NONE',  ( -5.409102597002015186E-15, 2.103437499132848387, 29.44578306587686711 ) ) ;
#3321 = CARTESIAN_POINT ( 'NONE',  ( 12.92225000000000357, 0.6614583315990297807, -22.38199354810692299 ) ) ;
#3322 = CARTESIAN_POINT ( 'NONE',  ( -47.00000000000000000, 12.00000000000000000, 10.00000000000000533 ) ) ;
#3323 = VERTEX_POINT ( 'NONE', #796 ) ;
#3324 = CARTESIAN_POINT ( 'NONE',  ( -5.409102597002015975E-15, 3.373437499132848849, 29.44578306587686711 ) ) ;
#3325 = CARTESIAN_POINT ( 'NONE',  ( -6.925012903786198493, 7.092732954464656459, -25.84449999999997516 ) ) ;
#3326 = CC_DESIGN_APPROVAL ( #3478, ( #672 ) ) ;
#3327 = CARTESIAN_POINT ( 'NONE',  ( -12.75039808468751268, 4.431770832466181531, 22.08433729940764678 ) ) ;
#3328 = ORIENTED_EDGE ( 'NONE', *, *, #896, .T. ) ;
#3329 = CIRCLE ( 'NONE', #1300, 5.000000000000000000 ) ;
#3330 =( BOUNDED_CURVE ( )  B_SPLINE_CURVE ( 2, ( #347, #2638, #3029, #2611, #1853, #1825, #4146, #3397, #2661 ),
 .UNSPECIFIED., .F., .F. ) 
 B_SPLINE_CURVE_WITH_KNOTS ( ( 3, 2, 2, 2, 3 ),
 ( 0.1458333333333333426, 0.1527777777777777901, 0.1666666666666666574, 0.1805555555555555525, 0.1875000000000000000 ),
 .UNSPECIFIED. ) 
 CURVE ( )  GEOMETRIC_REPRESENTATION_ITEM ( )  RATIONAL_B_SPLINE_CURVE ( ( 0.9330127018922194093, 0.9330127018922194093, 1.000000000000000000, 0.8660254037844387076, 1.000000000000000000, 0.8660254037844387076, 1.000000000000000000, 0.9330127018922194093, 0.9330127018922194093 ) ) 
 REPRESENTATION_ITEM ( '' )  );
#3331 = CARTESIAN_POINT ( 'NONE',  ( -29.99999999999968381, 12.00000000000000000, -30.14002092558127899 ) ) ;
#3332 = CARTESIAN_POINT ( 'NONE',  ( 25.84449999999999292, 3.728662462979893011, 14.92132903207129679 ) ) ;
#3333 = CARTESIAN_POINT ( 'NONE',  ( -1.069080835302379631E-14, 1.666874998265696295, 25.84449999999999648 ) ) ;
#3334 = DIRECTION ( 'NONE',  ( -0.000000000000000000, 1.000000000000000000, -0.000000000000000000 ) ) ;
#3335 = VECTOR ( 'NONE', #3670, 1000.000000000000000 ) ;
#3336 = ORIENTED_EDGE ( 'NONE', *, *, #4385, .F. ) ;
#3337 = VERTEX_POINT ( 'NONE', #2941 ) ;
#3338 = DIRECTION ( 'NONE',  ( 0.000000000000000000, 0.000000000000000000, -1.000000000000000000 ) ) ;
#3339 = CARTESIAN_POINT ( 'NONE',  ( 1.803034199000671860E-15, 1.150937499132848041, -29.44578306587686711 ) ) ;
#3340 = CARTESIAN_POINT ( 'NONE',  ( 12.92225000000000357, 3.257020831425600615, -22.38199354810692299 ) ) ;
#3341 = CARTESIAN_POINT ( 'NONE',  ( -1.083025367936758606E-13, 4.524374998265696668, -25.84450000000000358 ) ) ;
#3342 = VERTEX_POINT ( 'NONE', #1816 ) ;
#3343 = CARTESIAN_POINT ( 'NONE',  ( -42.00000000000000000, 12.00000000000000000, -42.00000000000000000 ) ) ;
#3344 = CARTESIAN_POINT ( 'NONE',  ( 25.50079616937499694, 2.950104165799515066, -14.72289153293843178 ) ) ;
#3345 = CARTESIAN_POINT ( 'NONE',  ( 44.66025403784757941, 12.00000000000000000, 57.35382907247608841 ) ) ;
#3346 = CARTESIAN_POINT ( 'NONE',  ( 25.84449999999999292, 3.757083333333333108, 14.92132903207129502 ) ) ;
#3347 = EDGE_CURVE ( 'NONE', #3789, #3337, #1066, .T. ) ;
#3348 =( BOUNDED_CURVE ( )  B_SPLINE_CURVE ( 2, ( #2735, #1676, #4604, #3940, #3168, #967, #3102, #924, #4302 ),
 .UNSPECIFIED., .F., .F. ) 
 B_SPLINE_CURVE_WITH_KNOTS ( ( 3, 2, 2, 2, 3 ),
 ( 0.1041666666666666713, 0.1111111111111111049, 0.1250000000000000000, 0.1388888888888888951, 0.1458333333333333426 ),
 .UNSPECIFIED. ) 
 CURVE ( )  GEOMETRIC_REPRESENTATION_ITEM ( )  RATIONAL_B_SPLINE_CURVE ( ( 0.9330127018922194093, 0.9330127018922194093, 1.000000000000000000, 0.8660254037844387076, 1.000000000000000000, 0.8660254037844387076, 1.000000000000000000, 0.9330127018922194093, 0.9330127018922194093 ) ) 
 REPRESENTATION_ITEM ( '' )  );
#3349 = CARTESIAN_POINT ( 'NONE',  ( -25.50079616937499338, 3.161770832466181513, -14.72289153293844244 ) ) ;
#3350 = LINE ( 'NONE', #4803, #4774 ) ;
#3351 = CARTESIAN_POINT ( 'NONE',  ( -25.50079616937500759, 1.203854165799514986, 14.72289153293842467 ) ) ;
#3352 = CARTESIAN_POINT ( 'NONE',  ( 25.50079616937499694, 6.601354165799514284, -14.72289153293843178 ) ) ;
#3353 = ORIENTED_EDGE ( 'NONE', *, *, #1564, .T. ) ;
#3354 = ORIENTED_EDGE ( 'NONE', *, *, #2912, .F. ) ;
#3355 = CARTESIAN_POINT ( 'NONE',  ( 33.49999999999945999, 12.00000000000000000, 58.02370205355770594 ) ) ;
#3356 = CARTESIAN_POINT ( 'NONE',  ( -5.482007351445170888E-15, 1.717829129646559760, 29.84265806414256517 ) ) ;
#3357 = CARTESIAN_POINT ( 'NONE',  ( 25.84449999999999292, 1.852083333333333304, 14.92132903207129502 ) ) ;
#3358 = EDGE_CURVE ( 'NONE', #4635, #1900, #3410, .T. ) ;
#3359 = DIRECTION ( 'NONE',  ( 0.000000000000000000, 0.000000000000000000, 1.000000000000000000 ) ) ;
#3360 = ORIENTED_EDGE ( 'NONE', *, *, #3167, .T. ) ;
#3361 = VERTEX_POINT ( 'NONE', #2552 ) ;
#3362 = DIRECTION ( 'NONE',  ( 0.000000000000000000, 0.000000000000000000, 1.000000000000000000 ) ) ;
#3363 = CARTESIAN_POINT ( 'NONE',  ( 25.50079616937500049, 1.627187499132848325, 0.000000000000000000 ) ) ;
#3364 = CARTESIAN_POINT ( 'NONE',  ( 12.92225000000000357, 1.987020831425600154, -22.38199354810692299 ) ) ;
#3365 = LINE ( 'NONE', #3414, #2819 ) ;
#3366 = ORIENTED_EDGE ( 'NONE', *, *, #872, .T. ) ;
#3367 = EDGE_CURVE ( 'NONE', #2617, #4039, #4026, .T. ) ;
#3368 = DIRECTION ( 'NONE',  ( -0.000000000000000000, 1.000000000000000000, -0.000000000000000000 ) ) ;
#3369 = CARTESIAN_POINT ( 'NONE',  ( -25.50079616937499338, 2.526770832466181727, -14.72289153293844244 ) ) ;
#3370 = DIRECTION ( 'NONE',  ( 0.000000000000000000, -1.000000000000000000, 0.000000000000000000 ) ) ;
#3371 = FACE_OUTER_BOUND ( 'NONE', #2538, .T. ) ;
#3372 = DIRECTION ( 'NONE',  ( -0.000000000000000000, -0.000000000000000000, -1.000000000000000000 ) ) ;
#3373 = CARTESIAN_POINT ( 'NONE',  ( -12.92225000000001245, 7.328958331599029208, 22.38199354810691943 ) ) ;
#3374 = CARTESIAN_POINT ( 'NONE',  ( 12.75039808468748248, 0.7276041657995149237, 22.08433729940766099 ) ) ;
#3375 = CARTESIAN_POINT ( 'NONE',  ( -25.50079616937500759, 5.648854165799515492, 14.72289153293842467 ) ) ;
#3376 =( BOUNDED_CURVE ( )  B_SPLINE_CURVE ( 2, ( #4798, #1462, #2898, #9, #272, #1748, #3243, #4407, #3632 ),
 .UNSPECIFIED., .F., .F. ) 
 B_SPLINE_CURVE_WITH_KNOTS ( ( 3, 2, 2, 2, 3 ),
 ( 0.6458333333333333703, 0.6527777777777777901, 0.6666666666666666297, 0.6805555555555555802, 0.6875000000000000000 ),
 .UNSPECIFIED. ) 
 CURVE ( )  GEOMETRIC_REPRESENTATION_ITEM ( )  RATIONAL_B_SPLINE_CURVE ( ( 0.9330127018922192983, 0.9330127018922198534, 1.000000000000000000, 0.8660254037844387076, 1.000000000000000000, 0.8660254037844387076, 1.000000000000000000, 0.9330127018922194093, 0.9330127018922194093 ) ) 
 REPRESENTATION_ITEM ( '' )  );
#3377 = ORIENTED_EDGE ( 'NONE', *, *, #4630, .F. ) ;
#3378 = ADVANCED_FACE ( 'NONE', ( #773 ), #2191, .F. ) ;
#3379 = ORIENTED_EDGE ( 'NONE', *, *, #1126, .T. ) ;
#3380 = CARTESIAN_POINT ( 'NONE',  ( -67.00000000000000000, 0.000000000000000000, 0.000000000000000000 ) ) ;
#3381 = CARTESIAN_POINT ( 'NONE',  ( -25.84450000000000003, 1.559079129646559814, -3.165038420056376872E-15 ) ) ;
#3382 = CARTESIAN_POINT ( 'NONE',  ( -5.252440625616039167E-14, 2.698749999999999982, -25.84450000000000003 ) ) ;
#3383 = CARTESIAN_POINT ( 'NONE',  ( -12.92225000000001245, 4.868333333333333179, 22.38199354810691943 ) ) ;
#3384 = CIRCLE ( 'NONE', #3920, 2.249999999999999112 ) ;
#3385 = ORIENTED_EDGE ( 'NONE', *, *, #4475, .F. ) ;
#3386 = VERTEX_POINT ( 'NONE', #1452 ) ;
#3387 = AXIS2_PLACEMENT_3D ( 'NONE', #2147, #2870, #1020 ) ;
#3388 = CARTESIAN_POINT ( 'NONE',  ( -67.00000000000000000, 12.00000000000000000, -4.950000000000007283 ) ) ;
#3389 = CARTESIAN_POINT ( 'NONE',  ( -5.409102597002015186E-15, 1.468437499132848378, 29.44578306587686711 ) ) ;
#3390 = CARTESIAN_POINT ( 'NONE',  ( -12.92224999999999469, 1.457854164758933369, -22.38199354810692654 ) ) ;
#3391 = DIRECTION ( 'NONE',  ( 0.000000000000000000, 0.000000000000000000, -1.000000000000000000 ) ) ;
#3392 = ORIENTED_EDGE ( 'NONE', *, *, #912, .F. ) ;
#3393 = CARTESIAN_POINT ( 'NONE',  ( 12.75039808468748248, 2.791354165799515119, 22.08433729940766099 ) ) ;
#3394 = CARTESIAN_POINT ( 'NONE',  ( 1.827335783815056963E-15, 5.238750000000000462, -29.84265806414256517 ) ) ;
#3395 = CARTESIAN_POINT ( 'NONE',  ( 0.000000000000000000, 12.00000000000000000, 0.000000000000000000 ) ) ;
#3396 = APPROVAL ( #1368, '未' ) ;
#3397 = CARTESIAN_POINT ( 'NONE',  ( 6.925012903786153196, 1.400392043801039543, -25.84450000000000003 ) ) ;
#3398 = CARTESIAN_POINT ( 'NONE',  ( -1.083025367936758606E-13, 7.064374998265696703, -25.84450000000000358 ) ) ;
#3399 = CARTESIAN_POINT ( 'NONE',  ( 1.803034199000671860E-15, 4.167187499132848139, -29.44578306587686711 ) ) ;
#3400 = CARTESIAN_POINT ( 'NONE',  ( 12.75039808468748248, 5.172604165799514320, 22.08433729940766099 ) ) ;
#3401 = ORIENTED_EDGE ( 'NONE', *, *, #4703, .F. ) ;
#3402 = VERTEX_POINT ( 'NONE', #1 ) ;
#3403 = FACE_OUTER_BOUND ( 'NONE', #3261, .T. ) ;
#3404 = CARTESIAN_POINT ( 'NONE',  ( 12.92225000000000357, 5.157412462979893419, -22.38199354810692299 ) ) ;
#3405 = CARTESIAN_POINT ( 'NONE',  ( -1.069080835302379631E-14, 4.841874998265697450, 25.84449999999999648 ) ) ;
#3406 = CARTESIAN_POINT ( 'NONE',  ( -6.925012903786107898, 4.892892043801039037, 25.84450000000002490 ) ) ;
#3407 = EDGE_CURVE ( 'NONE', #4542, #3386, #3245, .T. ) ;
#3408 = ORIENTED_EDGE ( 'NONE', *, *, #2862, .F. ) ;
#3409 = EDGE_LOOP ( 'NONE', ( #3272, #1233, #2956, #2320, #3713, #2726, #2940, #3815, #439, #722, #1118, #2901, #527, #3250, #4811, #4787, #2784, #1864, #2981, #55, #1946, #3366, #3902, #665, #3446, #2449, #1098 ) ) ;
#3410 = LINE ( 'NONE', #2292, #3014 ) ;
#3411 = AXIS2_PLACEMENT_3D ( 'NONE', #642, #1692, #1398 ) ;
#3412 = CARTESIAN_POINT ( 'NONE',  ( -25.50079616937500759, 2.632604165799514728, 14.72289153293842467 ) ) ;
#3413 = CARTESIAN_POINT ( 'NONE',  ( 25.84450000000000003, 2.569104164758933884, -14.92132903207127725 ) ) ;
#3414 = CARTESIAN_POINT ( 'NONE',  ( 44.66025403784757941, 12.00000000000000000, 57.35382907247608841 ) ) ;
#3415 = ORIENTED_EDGE ( 'NONE', *, *, #2975, .F. ) ;
#3416 = DIRECTION ( 'NONE',  ( 0.000000000000000000, 0.000000000000000000, -1.000000000000000000 ) ) ;
#3417 = CARTESIAN_POINT ( 'NONE',  ( -25.50079616937500049, 5.754687499132848494, -3.122946840453418088E-15 ) ) ;
#3418 = CARTESIAN_POINT ( 'NONE',  ( 12.92225000000000357, 3.915833333333333499, -22.38199354810692299 ) ) ;
#3419 = DIRECTION ( 'NONE',  ( 0.000000000000000000, -1.000000000000000000, 0.000000000000000000 ) ) ;
#3420 = EDGE_CURVE ( 'NONE', #2957, #3887, #3559, .T. ) ;
#3421 = CARTESIAN_POINT ( 'NONE',  ( -41.99999999999999289, 12.00000000000000000, -46.99999999999999289 ) ) ;
#3422 = CARTESIAN_POINT ( 'NONE',  ( -5.482007351445170888E-15, 3.571874998265696544, 29.84265806414256517 ) ) ;
#3423 = CARTESIAN_POINT ( 'NONE',  ( -12.75039808468751268, 3.796770832466181744, 22.08433729940764678 ) ) ;
#3424 = CARTESIAN_POINT ( 'NONE',  ( 12.75039808468750380, 4.749270832466181425, -22.08433729940765033 ) ) ;
#3425 = EDGE_CURVE ( 'NONE', #2003, #1255, #339, .T. ) ;
#3426 = ORIENTED_EDGE ( 'NONE', *, *, #1199, .T. ) ;
#3427 = DIRECTION ( 'NONE',  ( 0.000000000000000000, -1.000000000000000000, 0.000000000000000000 ) ) ;
#3428 = CARTESIAN_POINT ( 'NONE',  ( 25.84450000000000003, 6.321579129646559991, 0.000000000000000000 ) ) ;
#3429 = DIRECTION ( 'NONE',  ( 2.775557561562892929E-15, 0.000000000000000000, 1.000000000000000000 ) ) ;
#3430 = CYLINDRICAL_SURFACE ( 'NONE', #2087, 4.000000000000002665 ) ;
#3431 = ORIENTED_EDGE ( 'NONE', *, *, #2547, .F. ) ;
#3432 = ORIENTED_EDGE ( 'NONE', *, *, #4442, .T. ) ;
#3433 = CARTESIAN_POINT ( 'NONE',  ( -25.84449999999999292, 4.015695552234710419, -14.92132903207128969 ) ) ;
#3434 = CARTESIAN_POINT ( 'NONE',  ( 25.50079616937499694, 1.045104165799515039, -14.72289153293843178 ) ) ;
#3435 = CARTESIAN_POINT ( 'NONE',  ( 12.92225000000000357, 3.892020831425600402, -22.38199354810692299 ) ) ;
#3436 = CARTESIAN_POINT ( 'NONE',  ( -1.069080835302379631E-14, 1.031874998265696508, 25.84449999999999648 ) ) ;
#3437 = CARTESIAN_POINT ( 'NONE',  ( 33.50000000000028422, 12.00000000000000000, -58.02370205355724408 ) ) ;
#3438 = DIRECTION ( 'NONE',  ( 0.000000000000000000, -1.000000000000000000, 0.000000000000000000 ) ) ;
#3439 = CARTESIAN_POINT ( 'NONE',  ( -5.409102597002015186E-15, 5.278437499132848210, 29.44578306587686711 ) ) ;
#3440 = CARTESIAN_POINT ( 'NONE',  ( 25.84450000000000003, 5.132916666666666572, -14.92132903207127725 ) ) ;
#3441 = CARTESIAN_POINT ( 'NONE',  ( -6.925012903786173624, 2.092107956198961283, -25.84449999999998937 ) ) ;
#3442 = CARTESIAN_POINT ( 'NONE',  ( -25.50079616937499338, 6.336770832466180892, -14.72289153293844244 ) ) ;
#3443 = CARTESIAN_POINT ( 'NONE',  ( 1.827335783815056963E-15, 5.159374998265696455, -29.84265806414256517 ) ) ;
#3444 = CARTESIAN_POINT ( 'NONE',  ( -5.409102597002015186E-15, 4.484687499132848032, 29.44578306587686711 ) ) ;
#3445 = CARTESIAN_POINT ( 'NONE',  ( 25.84450000000000003, 2.540000000000000036, 0.000000000000000000 ) ) ;
#3446 = ORIENTED_EDGE ( 'NONE', *, *, #3113, .T. ) ;
#3447 = AXIS2_PLACEMENT_3D ( 'NONE', #2818, #945, #4670 ) ;
#3448 = DIRECTION ( 'NONE',  ( 0.000000000000000000, -1.000000000000000000, 0.000000000000000000 ) ) ;
#3449 = CIRCLE ( 'NONE', #567, 5.000000000000000888 ) ;
#3450 = CARTESIAN_POINT ( 'NONE',  ( -12.92225000000001245, 5.474912462979893313, 22.38199354810691943 ) ) ;
#3451 = FACE_OUTER_BOUND ( 'NONE', #3304, .T. ) ;
#3452 = ORIENTED_EDGE ( 'NONE', *, *, #1232, .F. ) ;
#3453 = ORIENTED_EDGE ( 'NONE', *, *, #2506, .F. ) ;
#3454 = LINE ( 'NONE', #754, #3107 ) ;
#3455 = CARTESIAN_POINT ( 'NONE',  ( -12.92224999999999469, 2.692778885568042568, -22.38199354810692654 ) ) ;
#3456 = CARTESIAN_POINT ( 'NONE',  ( -25.50079616937500049, 3.849687499132847801, -3.122946840453418088E-15 ) ) ;
#3457 = CARTESIAN_POINT ( 'NONE',  ( 1.827335783815056963E-15, 4.579937498092267134, -29.84265806414256517 ) ) ;
#3458 = DIRECTION ( 'NONE',  ( 0.000000000000000000, -1.000000000000000000, 0.000000000000000000 ) ) ;
#3459 = CARTESIAN_POINT ( 'NONE',  ( -47.00000000000000000, 0.000000000000000000, 42.00000000000000711 ) ) ;
#3460 = VECTOR ( 'NONE', #2008, 999.9999999999998863 ) ;
#3461 = CYLINDRICAL_SURFACE ( 'NONE', #348, 25.84450000000000003 ) ;
#3462 = CARTESIAN_POINT ( 'NONE',  ( -72.00000000000000000, 0.000000000000000000, 10.00000000000000888 ) ) ;
#3463 = CARTESIAN_POINT ( 'NONE',  ( 25.84449999999999292, 3.042708331599029759, 14.92132903207129679 ) ) ;
#3464 = DIRECTION ( 'NONE',  ( -0.000000000000000000, 1.000000000000000000, -0.000000000000000000 ) ) ;
#3465 = CARTESIAN_POINT ( 'NONE',  ( 33.50000000000028422, 12.00000000000000000, -58.02370205355724408 ) ) ;
#3466 = VECTOR ( 'NONE', #4235, 1000.000000000000000 ) ;
#3467 = EDGE_CURVE ( 'NONE', #68, #3013, #1559, .T. ) ;
#3468 = CARTESIAN_POINT ( 'NONE',  ( -12.75039808468751268, 7.130520832466181069, 22.08433729940764678 ) ) ;
#3469 = CARTESIAN_POINT ( 'NONE',  ( -12.92224999999999469, 3.307291664932363151, -22.38199354810692654 ) ) ;
#3470 = CARTESIAN_POINT ( 'NONE',  ( 25.50079616937499694, 2.791354165799515119, -14.72289153293843178 ) ) ;
#3471 = CARTESIAN_POINT ( 'NONE',  ( 12.92225000000000357, 2.645833333333333481, -22.38199354810692299 ) ) ;
#3472 = ORIENTED_EDGE ( 'NONE', *, *, #1053, .F. ) ;
#3473 = CARTESIAN_POINT ( 'NONE',  ( 34.16987298108100646, 12.00000000000000000, 69.18395609139828650 ) ) ;
#3474 = CARTESIAN_POINT ( 'NONE',  ( 12.92224999999998225, 6.215745796313226990, 22.38199354810693364 ) ) ;
#3475 = CARTESIAN_POINT ( 'NONE',  ( -1.069080835302379631E-14, 1.746250000000000080, 25.84449999999999648 ) ) ;
#3476 = ORIENTED_EDGE ( 'NONE', *, *, #461, .T. ) ;
#3477 = VERTEX_POINT ( 'NONE', #4113 ) ;
#3478 = APPROVAL ( #1278, '未' ) ;
#3479 = DIRECTION ( 'NONE',  ( -0.000000000000000000, 1.000000000000000000, -0.000000000000000000 ) ) ;
#3480 = CARTESIAN_POINT ( 'NONE',  ( -25.84450000000000003, 1.528612218901376885, -3.165038420056376872E-15 ) ) ;
#3481 = CARTESIAN_POINT ( 'NONE',  ( -12.75039808468751268, 3.320520832466181460, 22.08433729940764678 ) ) ;
#3482 = CARTESIAN_POINT ( 'NONE',  ( 25.84449999999999292, 5.638270831425600704, 14.92132903207129679 ) ) ;
#3483 = DIRECTION ( 'NONE',  ( -0.000000000000000000, -1.000000000000000000, 0.000000000000000000 ) ) ;
#3484 = DIRECTION ( 'NONE',  ( 0.000000000000000000, 1.000000000000000000, 0.000000000000000000 ) ) ;
#3485 = ADVANCED_FACE ( 'NONE', ( #4427 ), #1479, .F. ) ;
#3486 = CIRCLE ( 'NONE', #69, 4.999999999999997335 ) ;
#3487 = CARTESIAN_POINT ( 'NONE',  ( -41.99999999999999289, 0.000000000000000000, -46.99999999999999289 ) ) ;
#3488 =( BOUNDED_SURFACE ( )  B_SPLINE_SURFACE ( 1, 2, ( 
 ( #893, #1993, #4248, #1644, #2085, #4390, #2491, #4678, #3275, #2180, #1754, #1003, #3203, #4780, #2542, #3301, #3568, #3952, #1731, #1080, #4032, #4751, #1443, #2930, #1349, #3974, #2104, #3227, #4701, #1057, #4726, #3929, #638, #689, #4364, #233, #4340, #1710, #2130, #1804, #1418, #595, #2829, #617, #3589, #3612, #4314, #4417, #2904, #978, #2469, #279, #254, #1370, #3249, #1395, #1027, #2854, #2877, #2518, #3664, #4003, #329, #663, #2155, #3640, #303, #1779, #2565, #2307, #1130, #4467, #1831, #377, #4804, #402, #1177, #712, #3033, #2616, #3327, #1913, #813, #1882, #4103, #1469, #3424, #2667, #1940, #2206, #2589, #1857, #4541, #4151, #3400, #91, #1573, #2955, #764, #737, #2643, #3788, #1522, #3375, #4440, #4051, #42, #1101, #3687, #4128, #3006, #454, #352, #427, #4517, #787, #3057, #1492, #4078, #2232, #3712, #3352, #1155, #17, #3737, #4493, #2979, #2257, #2281, #3761, #67, #1549, #889, #3810, #3515 ),
 ( #3539, #4591, #4243, #2014, #1619, #3881, #3900, #2766, #4266, #2330, #1298, #1683, #1254, #502, #3111, #2380, #3495, #2743, #4633, #2783, #3833, #2058, #863, #1205, #3176, #1275, #2694, #1986, #208, #4221, #3858, #3133, #4197, #4174, #2721, #114, #526, #2423, #841, #163, #1639, #478, #4612, #2354, #911, #1961, #931, #1230, #3445, #565, #3471, #1597, #2404, #547, #185, #2033, #3085, #4564, #140, #1660, #3155, #4746, #591, #4384, #3244, #299, #1022, #3926, #4697, #1413, #2899, #950, #1052, #2443, #4722, #4309, #3660, #1389, #685, #2801, #634, #4025, #3633, #1775, #2176, #4360, #4286, #1749, #1706, #273, #3997, #323, #974, #2873, #2512, #2464, #2536, #1798, #1319, #4656, #3969, #3198, #2080, #3564, #229, #2848, #3271, #4674, #1342, #4336, #613, #3948, #2824, #2123, #2100, #3222, #3585, #658, #249, #1726, #1366, #998, #2487, #2150, #3605, #1075, #782, #2585, #4047, #3732, #732, #1876, #398, #3296, #1150 ) ),
 .UNSPECIFIED., .F., .F., .F. ) 
 B_SPLINE_SURFACE_WITH_KNOTS ( ( 2, 2 ),
 ( 3, 2, 2, 2, 2, 2, 2, 2, 2, 2, 2, 2, 2, 2, 2, 2, 2, 2, 2, 2, 2, 2, 2, 2, 2, 2, 2, 2, 2, 2, 2, 2, 2, 2, 2, 2, 2, 2, 2, 2, 2, 2, 2, 2, 2, 2, 2, 2, 2, 2, 2, 2, 2, 2, 2, 2, 2, 2, 2, 2, 2, 2, 2, 2, 2, 2, 2, 3 ),
 ( 0.000000000000000000, 1.000000000000000000 ),
 ( 0.000000000000000000, 0.01388888888888888812, 0.02777777777777777624, 0.04166666666666666435, 0.05555555555555555247, 0.06944444444444444753, 0.08333333333333332871, 0.09722222222222222376, 0.1111111111111111049, 0.1250000000000000000, 0.1388888888888888951, 0.1527777777777777901, 0.1666666666666666574, 0.1805555555555555525, 0.1944444444444444475, 0.2083333333333333426, 0.2222222222222222099, 0.2361111111111111049, 0.2500000000000000000, 0.2638888888888888951, 0.2777777777777777901, 0.2916666666666666852, 0.3055555555555555802, 0.3194444444444444198, 0.3333333333333333148, 0.3472222222222222099, 0.3611111111111111049, 0.3750000000000000000, 0.3888888888888888951, 0.4027777777777777901, 0.4166666666666666852, 0.4305555555555555802, 0.4444444444444444198, 0.4583333333333333148, 0.4722222222222222099, 0.4861111111111111049, 0.5000000000000000000, 0.5138888888888888395, 0.5277777777777777901, 0.5416666666666666297, 0.5555555555555555802, 0.5694444444444444198, 0.5833333333333333703, 0.5972222222222222099, 0.6111111111111111605, 0.6250000000000000000, 0.6388888888888888395, 0.6527777777777777901, 0.6666666666666666297, 0.6805555555555555802, 0.6944444444444444198, 0.7083333333333333703, 0.7222222222222222099, 0.7361111111111111605, 0.7500000000000000000, 0.7638888888888888395, 0.7777777777777777901, 0.7916666666666666297, 0.8055555555555555802, 0.8194444444444444198, 0.8333333333333333703, 0.8472222222222222099, 0.8611111111111111605, 0.8750000000000000000, 0.8888888888888888395, 0.9027777777777777901, 0.9166666666666666297, 0.9186915354932525535 ),
 .UNSPECIFIED. ) 
 GEOMETRIC_REPRESENTATION_ITEM ( )  RATIONAL_B_SPLINE_SURFACE ( (
 ( 1.000000000000000000, 0.8660254037844387076, 1.000000000000000000, 0.8660254037844387076, 1.000000000000000000, 0.8660254037844387076, 1.000000000000000000, 0.8660254037844387076, 1.000000000000000000, 0.8660254037844387076, 1.000000000000000000, 0.8660254037844387076, 1.000000000000000000, 0.8660254037844387076, 1.000000000000000000, 0.8660254037844387076, 1.000000000000000000, 0.8660254037844387076, 1.000000000000000000, 0.8660254037844387076, 1.000000000000000000, 0.8660254037844387076, 1.000000000000000000, 0.8660254037844387076, 1.000000000000000000, 0.8660254037844387076, 1.000000000000000000, 0.8660254037844387076, 1.000000000000000000, 0.8660254037844387076, 1.000000000000000000, 0.8660254037844387076, 1.000000000000000000, 0.8660254037844387076, 1.000000000000000000, 0.8660254037844387076, 1.000000000000000000, 0.8660254037844387076, 1.000000000000000000, 0.8660254037844387076, 1.000000000000000000, 0.8660254037844387076, 1.000000000000000000, 0.8660254037844387076, 1.000000000000000000, 0.8660254037844387076, 1.000000000000000000, 0.8660254037844387076, 1.000000000000000000, 0.8660254037844387076, 1.000000000000000000, 0.8660254037844387076, 1.000000000000000000, 0.8660254037844387076, 1.000000000000000000, 0.8660254037844387076, 1.000000000000000000, 0.8660254037844387076, 1.000000000000000000, 0.8660254037844387076, 1.000000000000000000, 0.8660254037844387076, 1.000000000000000000, 0.8660254037844387076, 1.000000000000000000, 0.8660254037844387076, 1.000000000000000000, 0.8660254037844387076, 1.000000000000000000, 0.8660254037844387076, 1.000000000000000000, 0.8660254037844387076, 1.000000000000000000, 0.8660254037844387076, 1.000000000000000000, 0.8660254037844387076, 1.000000000000000000, 0.8660254037844387076, 1.000000000000000000, 0.8660254037844387076, 1.000000000000000000, 0.8660254037844387076, 1.000000000000000000, 0.8660254037844387076, 1.000000000000000000, 0.8660254037844387076, 1.000000000000000000, 0.8660254037844387076, 1.000000000000000000, 0.8660254037844387076, 1.000000000000000000, 0.8660254037844387076, 1.000000000000000000, 0.8660254037844387076, 1.000000000000000000, 0.8660254037844387076, 1.000000000000000000, 0.8660254037844387076, 1.000000000000000000, 0.8660254037844387076, 1.000000000000000000, 0.8660254037844387076, 1.000000000000000000, 0.8660254037844387076, 1.000000000000000000, 0.8660254037844387076, 1.000000000000000000, 0.8660254037844387076, 1.000000000000000000, 0.8660254037844387076, 1.000000000000000000, 0.8660254037844387076, 1.000000000000000000, 0.8660254037844387076, 1.000000000000000000, 0.8660254037844387076, 1.000000000000000000, 0.8660254037844387076, 1.000000000000000000, 0.8660254037844387076, 1.000000000000000000, 0.8660254037844387076, 1.000000000000000000, 0.8660254037844387076, 1.000000000000000000, 0.8660254037844387076, 1.000000000000000000, 0.8660254037844387076, 1.000000000000000000, 0.8660254037844387076, 1.000000000000000000, 0.8660254037844387076, 1.000000000000000000, 0.9804677691929446492, 0.9666307679454730906),
 ( 1.000000000000000000, 0.8660254037844387076, 1.000000000000000000, 0.8660254037844387076, 1.000000000000000000, 0.8660254037844387076, 1.000000000000000000, 0.8660254037844387076, 1.000000000000000000, 0.8660254037844387076, 1.000000000000000000, 0.8660254037844387076, 1.000000000000000000, 0.8660254037844387076, 1.000000000000000000, 0.8660254037844387076, 1.000000000000000000, 0.8660254037844387076, 1.000000000000000000, 0.8660254037844387076, 1.000000000000000000, 0.8660254037844387076, 1.000000000000000000, 0.8660254037844387076, 1.000000000000000000, 0.8660254037844387076, 1.000000000000000000, 0.8660254037844387076, 1.000000000000000000, 0.8660254037844387076, 1.000000000000000000, 0.8660254037844387076, 1.000000000000000000, 0.8660254037844387076, 1.000000000000000000, 0.8660254037844387076, 1.000000000000000000, 0.8660254037844387076, 1.000000000000000000, 0.8660254037844387076, 1.000000000000000000, 0.8660254037844387076, 1.000000000000000000, 0.8660254037844387076, 1.000000000000000000, 0.8660254037844387076, 1.000000000000000000, 0.8660254037844387076, 1.000000000000000000, 0.8660254037844387076, 1.000000000000000000, 0.8660254037844387076, 1.000000000000000000, 0.8660254037844387076, 1.000000000000000000, 0.8660254037844387076, 1.000000000000000000, 0.8660254037844387076, 1.000000000000000000, 0.8660254037844387076, 1.000000000000000000, 0.8660254037844387076, 1.000000000000000000, 0.8660254037844387076, 1.000000000000000000, 0.8660254037844387076, 1.000000000000000000, 0.8660254037844387076, 1.000000000000000000, 0.8660254037844387076, 1.000000000000000000, 0.8660254037844387076, 1.000000000000000000, 0.8660254037844387076, 1.000000000000000000, 0.8660254037844387076, 1.000000000000000000, 0.8660254037844387076, 1.000000000000000000, 0.8660254037844387076, 1.000000000000000000, 0.8660254037844387076, 1.000000000000000000, 0.8660254037844387076, 1.000000000000000000, 0.8660254037844387076, 1.000000000000000000, 0.8660254037844387076, 1.000000000000000000, 0.8660254037844387076, 1.000000000000000000, 0.8660254037844387076, 1.000000000000000000, 0.8660254037844387076, 1.000000000000000000, 0.8660254037844387076, 1.000000000000000000, 0.8660254037844387076, 1.000000000000000000, 0.8660254037844387076, 1.000000000000000000, 0.8660254037844387076, 1.000000000000000000, 0.8660254037844387076, 1.000000000000000000, 0.8660254037844387076, 1.000000000000000000, 0.8660254037844387076, 1.000000000000000000, 0.8660254037844387076, 1.000000000000000000, 0.8660254037844387076, 1.000000000000000000, 0.8660254037844387076, 1.000000000000000000, 0.8660254037844387076, 1.000000000000000000, 0.8660254037844387076, 1.000000000000000000, 0.8660254037844387076, 1.000000000000000000, 0.8660254037844387076, 1.000000000000000000, 0.8660254037844387076, 1.000000000000000000, 0.8660254037844387076, 1.000000000000000000, 0.8660254037844387076, 1.000000000000000000, 0.8660254037844387076, 1.000000000000000000, 0.8660254037844387076, 1.000000000000000000, 0.9804677691929446492, 0.9666307679454730906) ) ) 
 REPRESENTATION_ITEM ( '' )  SURFACE ( )  );
#3489 = CARTESIAN_POINT ( 'NONE',  ( 12.92224999999998225, 2.354791664932363471, 22.38199354810693364 ) ) ;
#3490 = DIRECTION ( 'NONE',  ( -0.000000000000000000, -1.000000000000000000, -0.000000000000000000 ) ) ;
#3491 = DIRECTION ( 'NONE',  ( -1.000000000000000000, 0.000000000000000000, 1.156482317317871478E-16 ) ) ;
#3492 = CARTESIAN_POINT ( 'NONE',  ( -5.409102597002015975E-15, 0.6746874991328483118, 29.44578306587686711 ) ) ;
#3493 = CARTESIAN_POINT ( 'NONE',  ( 25.84450000000000003, 2.513541664932363418, -14.92132903207127725 ) ) ;
#3494 = CARTESIAN_POINT ( 'NONE',  ( -25.50079616937499338, 4.908020832466181815, -14.72289153293844244 ) ) ;
#3495 = CARTESIAN_POINT ( 'NONE',  ( -12.92224999999999469, 0.8466666666666666785, -22.38199354810692654 ) ) ;
#3496 = ORIENTED_EDGE ( 'NONE', *, *, #4030, .F. ) ;
#3497 = EDGE_CURVE ( 'NONE', #1157, #2264, #4452, .T. ) ;
#3498 = PLANE ( 'NONE',  #1074 ) ;
#3499 = CARTESIAN_POINT ( 'NONE',  ( 25.84450000000000003, 5.739495796313225817, -14.92132903207127725 ) ) ;
#3500 = CARTESIAN_POINT ( 'NONE',  ( -29.99999999999968381, 12.00000000000000000, -27.14002092558127543 ) ) ;
#3501 = ORIENTED_EDGE ( 'NONE', *, *, #3720, .F. ) ;
#3502 = ADVANCED_FACE ( 'NONE', ( #2217 ), #1031, .F. ) ;
#3503 = CARTESIAN_POINT ( 'NONE',  ( -25.50079616937500049, 6.865937499132847677, -3.122946840453418088E-15 ) ) ;
#3504 = CARTESIAN_POINT ( 'NONE',  ( 1.827335783815056963E-15, 2.004862218901377613, -29.84265806414256517 ) ) ;
#3505 = CARTESIAN_POINT ( 'NONE',  ( -25.50079616937499338, 4.431770832466181531, -14.72289153293844244 ) ) ;
#3506 = CARTESIAN_POINT ( 'NONE',  ( -25.84449999999999292, 6.590770831425600385, -14.92132903207128969 ) ) ;
#3507 = ORIENTED_EDGE ( 'NONE', *, *, #3859, .F. ) ;
#3508 = CARTESIAN_POINT ( 'NONE',  ( -25.84450000000000358, 0.9260416649323631733, 14.92132903207127370 ) ) ;
#3509 = CARTESIAN_POINT ( 'NONE',  ( 33.49999999999945999, 0.000000000000000000, 58.02370205355770594 ) ) ;
#3510 = CARTESIAN_POINT ( 'NONE',  ( 0.000000000000000000, 12.00000000000000000, 0.000000000000000000 ) ) ;
#3511 =( BOUNDED_CURVE ( )  B_SPLINE_CURVE ( 2, ( #4570, #4227, #4201, #2769, #3545, #867, #936, #2019, #2359 ),
 .UNSPECIFIED., .F., .F. ) 
 B_SPLINE_CURVE_WITH_KNOTS ( ( 3, 2, 2, 2, 3 ),
 ( 0.8125000000000000000, 0.8194444444444444198, 0.8333333333333333703, 0.8472222222222222099, 0.8541666666666667407 ),
 .UNSPECIFIED. ) 
 CURVE ( )  GEOMETRIC_REPRESENTATION_ITEM ( )  RATIONAL_B_SPLINE_CURVE ( ( 0.9330127018922194093, 0.9330127018922194093, 1.000000000000000000, 0.8660254037844387076, 1.000000000000000000, 0.8660254037844387076, 1.000000000000000000, 0.9330127018922187432, 0.9330127018922192983 ) ) 
 REPRESENTATION_ITEM ( '' )  );
#3512 = CARTESIAN_POINT ( 'NONE',  ( 12.75039808468750380, 1.574270832466181602, -22.08433729940765033 ) ) ;
#3513 = CARTESIAN_POINT ( 'NONE',  ( 1.827335783815056963E-15, 2.619374998265695975, -29.84265806414256517 ) ) ;
#3514 = CARTESIAN_POINT ( 'NONE',  ( -67.00000000000000000, 0.000000000000000000, -4.950000000000007283 ) ) ;
#3515 = CARTESIAN_POINT ( 'NONE',  ( 25.22043238651696839, 7.197572898482978765, -3.770993968324057644 ) ) ;
#3516 = CIRCLE ( 'NONE', #2294, 4.999999999999997335 ) ;
#3517 = VERTEX_POINT ( 'NONE', #2883 ) ;
#3518 = APPLICATION_PROTOCOL_DEFINITION ( 'international standard', 'config_control_design', 1994, #3310 ) ;
#3519 = CARTESIAN_POINT ( 'NONE',  ( 25.84449999999999292, 0.5820833333333332860, 14.92132903207129679 ) ) ;
#3520 = CARTESIAN_POINT ( 'NONE',  ( -6.925012903786107898, 6.083517042066737268, 25.84450000000002490 ) ) ;
#3521 = ORIENTED_EDGE ( 'NONE', *, *, #2662, .F. ) ;
#3522 = EDGE_CURVE ( 'NONE', #2016, #1439, #3553, .T. ) ;
#3523 = AXIS2_PLACEMENT_3D ( 'NONE', #2270, #129, #3047 ) ;
#3524 = AXIS2_PLACEMENT_3D ( 'NONE', #902, #3872, #538 ) ;
#3525 = FACE_BOUND ( 'NONE', #4441, .T. ) ;
#3526 = CARTESIAN_POINT ( 'NONE',  ( 25.84450000000000003, 3.116112218901375908, 0.000000000000000000 ) ) ;
#3527 = CARTESIAN_POINT ( 'NONE',  ( 25.50079616937500049, 6.072187499132848387, 0.000000000000000000 ) ) ;
#3528 = CARTESIAN_POINT ( 'NONE',  ( -12.92225000000001245, 5.479520831425599425, 22.38199354810691943 ) ) ;
#3529 =( BOUNDED_CURVE ( )  B_SPLINE_CURVE ( 2, ( #489, #4116, #4091, #750, #1192 ),
 .UNSPECIFIED., .F., .F. ) 
 B_SPLINE_CURVE_WITH_KNOTS ( ( 3, 2, 3 ),
 ( 0.9099653966417865503, 0.9166666666666666297, 0.9186915337345806787 ),
 .UNSPECIFIED. ) 
 CURVE ( )  GEOMETRIC_REPRESENTATION_ITEM ( )  RATIONAL_B_SPLINE_CURVE ( ( 0.9330948416128050926, 0.9353584039085376389, 1.000000000000000000, 0.9804677861573940501, 0.9666307919813501570 ) ) 
 REPRESENTATION_ITEM ( '' )  );
#3530 = EDGE_LOOP ( 'NONE', ( #4736, #4180, #745, #2605 ) ) ;
#3531 = VECTOR ( 'NONE', #286, 1000.000000000000000 ) ;
#3532 = CARTESIAN_POINT ( 'NONE',  ( -5.482007351445170888E-15, 3.571874998265696544, 29.84265806414256517 ) ) ;
#3533 = CARTESIAN_POINT ( 'NONE',  ( 30.14002092558096280, 12.00000000000000000, -30.00000000000000000 ) ) ;
#3534 = DIRECTION ( 'NONE',  ( -0.000000000000000000, -1.000000000000000000, -0.000000000000000000 ) ) ;
#3535 = AXIS2_PLACEMENT_3D ( 'NONE', #4595, #1236, #916 ) ;
#3536 = CARTESIAN_POINT ( 'NONE',  ( -25.50079616937500049, 0.5159374991328482540, -3.122946840453418088E-15 ) ) ;
#3537 = CARTESIAN_POINT ( 'NONE',  ( 25.84450000000000003, 6.270624998265696526, 0.000000000000000000 ) ) ;
#3538 = CARTESIAN_POINT ( 'NONE',  ( -12.75039808468749492, 6.760104165799514675, -22.08433729940765033 ) ) ;
#3539 = CARTESIAN_POINT ( 'NONE',  ( 25.84450000000000003, 2.710505431213761085E-17, 0.000000000000000000 ) ) ;
#3540 = ADVANCED_FACE ( 'NONE', ( #3595 ), #3983, .F. ) ;
#3541 = VECTOR ( 'NONE', #3563, 1000.000000000000000 ) ;
#3542 = ORIENTED_EDGE ( 'NONE', *, *, #3960, .T. ) ;
#3543 = SECURITY_CLASSIFICATION_LEVEL ( 'unclassified' ) ;
#3544 = CARTESIAN_POINT ( 'NONE',  ( 1.827335783815056963E-15, 2.698749999999999982, -29.84265806414256517 ) ) ;
#3545 = CARTESIAN_POINT ( 'NONE',  ( 25.84450000000000003, 6.905624998265696313, 0.000000000000000000 ) ) ;
#3546 = ORIENTED_EDGE ( 'NONE', *, *, #1372, .F. ) ;
#3547 = FACE_BOUND ( 'NONE', #4412, .T. ) ;
#3548 = CARTESIAN_POINT ( 'NONE',  ( 25.84450000000000003, 6.291112218901377062, 0.000000000000000000 ) ) ;
#3549 = ADVANCED_FACE ( 'NONE', ( #3259 ), #1697, .F. ) ;
#3550 = CARTESIAN_POINT ( 'NONE',  ( -12.75039808468751268, 4.590520832466181922, 22.08433729940764678 ) ) ;
#3551 = CARTESIAN_POINT ( 'NONE',  ( 25.50079616937499694, 6.760104165799515563, -14.72289153293843178 ) ) ;
#3552 = EDGE_CURVE ( 'NONE', #2826, #1255, #4665, .T. ) ;
#3553 = LINE ( 'NONE', #2499, #1374 ) ;
#3554 = CARTESIAN_POINT ( 'NONE',  ( -5.482007351445170888E-15, 1.666874998265696295, 29.84265806414256517 ) ) ;
#3555 = CARTESIAN_POINT ( 'NONE',  ( 12.75039808468748248, 2.156354165799514888, 22.08433729940766099 ) ) ;
#3556 = DIRECTION ( 'NONE',  ( -1.000000000000000000, 0.000000000000000000, 1.476360405086644309E-16 ) ) ;
#3557 = CARTESIAN_POINT ( 'NONE',  ( 12.92225000000000357, 2.566458331599029474, -22.38199354810692299 ) ) ;
#3558 = FACE_BOUND ( 'NONE', #1076, .T. ) ;
#3559 = CIRCLE ( 'NONE', #143, 3.000000000000006217 ) ;
#3560 = CARTESIAN_POINT ( 'NONE',  ( -25.50079616937500759, 2.473854165799514782, 14.72289153293842467 ) ) ;
#3561 = ADVANCED_FACE ( 'NONE', ( #4758 ), #2548, .T. ) ;
#3562 = CARTESIAN_POINT ( 'NONE',  ( -25.84449999999999292, 5.900208331599030132, -14.92132903207128969 ) ) ;
#3563 = DIRECTION ( 'NONE',  ( -0.000000000000000000, 1.000000000000000000, -0.000000000000000000 ) ) ;
#3564 = CARTESIAN_POINT ( 'NONE',  ( -25.84450000000000358, 5.450416666666666465, 14.92132903207127370 ) ) ;
#3565 = ORIENTED_EDGE ( 'NONE', *, *, #1591, .T. ) ;
#3566 = DATE_AND_TIME ( #1347, #3628 ) ;
#3567 = CARTESIAN_POINT ( 'NONE',  ( -25.84450000000000358, 2.910416666666666430, 14.92132903207127370 ) ) ;
#3568 = CARTESIAN_POINT ( 'NONE',  ( -12.75039808468749492, 1.045104165799515039, -22.08433729940765033 ) ) ;
#3569 = ORIENTED_EDGE ( 'NONE', *, *, #282, .T. ) ;
#3570 = EDGE_CURVE ( 'NONE', #2945, #4365, #2811, .T. ) ;
#3571 = CARTESIAN_POINT ( 'NONE',  ( 25.84449999999999292, 3.122083333333333321, 14.92132903207129502 ) ) ;
#3572 = CARTESIAN_POINT ( 'NONE',  ( 1.827335783815056963E-15, 5.814862218901375890, -29.84265806414256517 ) ) ;
#3573 = CARTESIAN_POINT ( 'NONE',  ( 12.75039808468750380, 6.178020832466181389, -22.08433729940765033 ) ) ;
#3574 = CARTESIAN_POINT ( 'NONE',  ( -12.75039808468749492, 5.648854165799514604, -22.08433729940765033 ) ) ;
#3575 = FACE_OUTER_BOUND ( 'NONE', #1144, .T. ) ;
#3576 = CARTESIAN_POINT ( 'NONE',  ( 25.44704959007943756, 7.488614564203702528, -3.804874608867353736 ) ) ;
#3577 = CARTESIAN_POINT ( 'NONE',  ( -5.409102597002015975E-15, 2.103437499132848387, 29.44578306587686711 ) ) ;
#3578 = DIRECTION ( 'NONE',  ( 0.000000000000000000, -1.000000000000000000, 0.000000000000000000 ) ) ;
#3579 = CARTESIAN_POINT ( 'NONE',  ( -25.84450000000000003, 5.953124998265696632, -3.165038420056376872E-15 ) ) ;
#3580 = DIRECTION ( 'NONE',  ( 0.000000000000000000, -1.000000000000000000, 0.000000000000000000 ) ) ;
#3581 = EDGE_CURVE ( 'NONE', #596, #24, #4102, .T. ) ;
#3582 = CARTESIAN_POINT ( 'NONE',  ( 2.755455298081544778E-15, 7.000000000000000000, 12.50000000000000000 ) ) ;
#3583 = CARTESIAN_POINT ( 'NONE',  ( -25.50079616937500759, 1.362604165799514710, 14.72289153293842467 ) ) ;
#3584 = CARTESIAN_POINT ( 'NONE',  ( -6.925012903786132767, 3.543517042066735900, 25.84450000000000713 ) ) ;
#3585 = CARTESIAN_POINT ( 'NONE',  ( -12.92225000000001245, 6.138333333333333641, 22.38199354810691943 ) ) ;
#3586 = EDGE_LOOP ( 'NONE', ( #3769, #573, #2749, #3546 ) ) ;
#3587 = APPLICATION_PROTOCOL_DEFINITION ( 'international standard', 'config_control_design', 1994, #2893 ) ;
#3588 = CARTESIAN_POINT ( 'NONE',  ( -12.92225000000001245, 1.693333333333333357, 22.38199354810691943 ) ) ;
#3589 = CARTESIAN_POINT ( 'NONE',  ( -12.75039808468751268, 2.526770832466181282, 22.08433729940764678 ) ) ;
#3590 = ORIENTED_EDGE ( 'NONE', *, *, #987, .F. ) ;
#3591 = CARTESIAN_POINT ( 'NONE',  ( -25.84450000000000713, 2.196041664932363080, 14.92132903207127370 ) ) ;
#3592 = CARTESIAN_POINT ( 'NONE',  ( 12.92225000000000357, 4.491945552234710703, -22.38199354810692299 ) ) ;
#3593 = CARTESIAN_POINT ( 'NONE',  ( 25.50079616937500049, 6.707187499132848174, 0.000000000000000000 ) ) ;
#3594 = DIRECTION ( 'NONE',  ( -1.000000000000000000, 0.000000000000000000, 1.156482317317871478E-16 ) ) ;
#3595 = FACE_OUTER_BOUND ( 'NONE', #1800, .T. ) ;
#3596 = CARTESIAN_POINT ( 'NONE',  ( -72.00000000000000000, 0.000000000000000000, 5.000000000000007994 ) ) ;
#3597 = CARTESIAN_POINT ( 'NONE',  ( 1.803034199000671860E-15, 1.150937499132848263, -29.44578306587686711 ) ) ;
#3598 = CARTESIAN_POINT ( 'NONE',  ( 0.000000000000000000, 12.00000000000000000, -25.84450000000000003 ) ) ;
#3599 = CARTESIAN_POINT ( 'NONE',  ( 25.84450000000000003, 5.635624998265696739, 0.000000000000000000 ) ) ;
#3600 = PLANE ( 'NONE',  #4680 ) ;
#3601 = CARTESIAN_POINT ( 'NONE',  ( 25.50079616937500049, 4.008437499132847748, 0.000000000000000000 ) ) ;
#3602 = CARTESIAN_POINT ( 'NONE',  ( 33.49999999999945999, 12.00000000000000000, 53.07370205355769599 ) ) ;
#3603 = CARTESIAN_POINT ( 'NONE',  ( -25.84450000000000358, 6.006041664932362245, 14.92132903207127370 ) ) ;
#3604 = LINE ( 'NONE', #2781, #2748 ) ;
#3605 = CARTESIAN_POINT ( 'NONE',  ( -12.92224999999999469, 6.561666666666667425, -22.38199354810692654 ) ) ;
#3606 = ADVANCED_FACE ( 'NONE', ( #4397 ), #4298, .F. ) ;
#3607 = CIRCLE ( 'NONE', #4233, 4.999999999999997335 ) ;
#3608 = ORIENTED_EDGE ( 'NONE', *, *, #4622, .F. ) ;
#3609 = CARTESIAN_POINT ( 'NONE',  ( 12.75039808468748248, 4.696354165799514924, 22.08433729940766099 ) ) ;
#3610 = COORDINATED_UNIVERSAL_TIME_OFFSET ( 8, 0, .AHEAD. ) ;
#3611 = CARTESIAN_POINT ( 'NONE',  ( -25.84449999999999292, 3.439583333333333215, -14.92132903207128969 ) ) ;
#3612 = CARTESIAN_POINT ( 'NONE',  ( -5.409102597002015186E-15, 2.579687499132848227, 29.44578306587686711 ) ) ;
#3613 = AXIS2_PLACEMENT_3D ( 'NONE', #4738, #1406, #991 ) ;
#3614 = VERTEX_POINT ( 'NONE', #239 ) ;
#3615 = EDGE_LOOP ( 'NONE', ( #1624, #4188, #4443, #693 ) ) ;
#3616 = CARTESIAN_POINT ( 'NONE',  ( 22.62052564044434178, 7.489694184477476924, 12.50000000000000000 ) ) ;
#3617 = CARTESIAN_POINT ( 'NONE',  ( -25.84450000000000003, 0.2890791296465599070, -3.165038420056376872E-15 ) ) ;
#3618 = CARTESIAN_POINT ( 'NONE',  ( 25.50079616937499694, 1.521354165799514879, -14.72289153293843178 ) ) ;
#3619 = CARTESIAN_POINT ( 'NONE',  ( 6.925012903786138097, 2.409607956198960288, 25.84450000000000358 ) ) ;
#3620 = EDGE_CURVE ( 'NONE', #353, #2826, #3329, .T. ) ;
#3621 = CARTESIAN_POINT ( 'NONE',  ( 25.84450000000000003, 7.596187498092266566, 0.000000000000000000 ) ) ;
#3622 = CARTESIAN_POINT ( 'NONE',  ( -5.482007351445170888E-15, 1.031874998265696508, 29.84265806414256517 ) ) ;
#3623 = ORIENTED_EDGE ( 'NONE', *, *, #602, .F. ) ;
#3624 = CARTESIAN_POINT ( 'NONE',  ( 12.75039808468750380, 1.733020832466181549, -22.08433729940765033 ) ) ;
#3625 = LINE ( 'NONE', #3598, #1598 ) ;
#3626 = CARTESIAN_POINT ( 'NONE',  ( 12.92225000000000357, 7.011458331599029314, -22.38199354810692299 ) ) ;
#3627 = CARTESIAN_POINT ( 'NONE',  ( 33.49999999999945999, 0.000000000000000000, 58.02370205355770594 ) ) ;
#3628 = LOCAL_TIME ( 19, 41, 35.00000000000000000, #955 ) ;
#3629 = CARTESIAN_POINT ( 'NONE',  ( -5.409102597002015975E-15, 3.849687499132847357, 29.44578306587686711 ) ) ;
#3630 = CARTESIAN_POINT ( 'NONE',  ( 22.62052564044433822, 7.489694184477476924, 12.50000000000000000 ) ) ;
#3631 = CARTESIAN_POINT ( 'NONE',  ( 25.84450000000000003, 6.323541664932362139, -14.92132903207127725 ) ) ;
#3632 = CARTESIAN_POINT ( 'NONE',  ( 3.253724281355068545E-15, 5.238749999999999574, -25.84450000000000003 ) ) ;
#3633 = CARTESIAN_POINT ( 'NONE',  ( 12.92224999999998225, 4.339166666666666394, 22.38199354810693364 ) ) ;
#3634 = VECTOR ( 'NONE', #26, 1000.000000000000114 ) ;
#3635 = EDGE_LOOP ( 'NONE', ( #2133, #2990 ) ) ;
#3636 = CARTESIAN_POINT ( 'NONE',  ( -25.50079616937499338, 3.796770832466181744, -14.72289153293844244 ) ) ;
#3637 = CIRCLE ( 'NONE', #4716, 3.000000000000006217 ) ;
#3638 = SHAPE_DEFINITION_REPRESENTATION ( #2696, #3226 ) ;
#3639 = CARTESIAN_POINT ( 'NONE',  ( -25.84450000000000003, 4.762500000000000178, -3.165038420056376872E-15 ) ) ;
[truncated: 116,153 more chars]
