# Supplementary material for: Low-Cost Integrated Optical Microscope and Contact-Mode Atomic Force Microscope System Based on DVD Optical Pickup Unit
Source: Sensors (Basel). 2026 May 17;26(10):3170. doi: 10.3390/s26103170 (PMC13210909; doi:10.3390/s26103170)
Supplement: Supplementary file 1 [file sensors-26-03170-s001.zip › Beamsplitter holder.STEP]

ISO-10303-21;
HEADER;
FILE_DESCRIPTION (( 'STEP AP203' ),
    '1' );
FILE_NAME ('Beamsplitter holder.STEP',
    '2026-05-07T11:46:29',
    ( '' ),
    ( '' ),
    'SwSTEP 2.0',
    'SolidWorks 2024',
    '' );
FILE_SCHEMA (( 'CONFIG_CONTROL_DESIGN' ));
ENDSEC;

DATA;
#1 = EDGE_LOOP ( 'NONE', ( #170, #1597, #274, #50 ) ) ;
#2 = DIRECTION ( 'NONE',  ( 0.000000000000000000, -1.000000000000000000, 0.000000000000000000 ) ) ;
#3 = EDGE_LOOP ( 'NONE', ( #1115, #1939, #1950, #1508 ) ) ;
#4 = VECTOR ( 'NONE', #2071, 1000.000000000000000 ) ;
#5 = CARTESIAN_POINT ( 'NONE',  ( 8.500000000000003553, -7.300000000000001599, 10.49999999999999289 ) ) ;
#6 = ADVANCED_FACE ( 'NONE', ( #2214 ), #427, .F. ) ;
#7 = DIRECTION ( 'NONE',  ( 0.000000000000000000, 1.000000000000000000, 0.000000000000000000 ) ) ;
#8 = LINE ( 'NONE', #771, #1393 ) ;
#9 = DIRECTION ( 'NONE',  ( -1.000000000000000000, 0.000000000000000000, 0.000000000000000000 ) ) ;
#10 = CARTESIAN_POINT ( 'NONE',  ( -5.075735931288071434, 10.69999999999999929, -5.924264068711926789 ) ) ;
#11 = EDGE_LOOP ( 'NONE', ( #2544, #722, #1537, #387, #2453, #2437, #1662, #1481, #1319, #1503 ) ) ;
#12 = CARTESIAN_POINT ( 'NONE',  ( 4.924264068711930342, -0.6999999999999999556, 5.075735931288072322 ) ) ;
#13 = EDGE_CURVE ( 'NONE', #2511, #195, #1003, .T. ) ;
#14 = CARTESIAN_POINT ( 'NONE',  ( -3.626847191854460917, 10.69999999999999929, -5.924264068711926789 ) ) ;
#15 = VERTEX_POINT ( 'NONE', #1221 ) ;
#16 = EDGE_LOOP ( 'NONE', ( #1630, #2131, #633, #1767 ) ) ;
#17 = CYLINDRICAL_SURFACE ( 'NONE', #864, 1.650000000000000355 ) ;
#18 = CARTESIAN_POINT ( 'NONE',  ( 5.924264068711930342, -4.300000000000001599, 5.075735931288072322 ) ) ;
#19 = EDGE_CURVE ( 'NONE', #1298, #2326, #2267, .T. ) ;
#20 = VECTOR ( 'NONE', #2065, 1000.000000000000000 ) ;
#21 = DIRECTION ( 'NONE',  ( 1.000000000000000000, -0.000000000000000000, -8.260587980841938780E-17 ) ) ;
#22 = AXIS2_PLACEMENT_3D ( 'NONE', #1081, #1877, #632 ) ;
#23 = DIRECTION ( 'NONE',  ( 0.000000000000000000, 0.000000000000000000, 1.000000000000000000 ) ) ;
#24 = ORIENTED_EDGE ( 'NONE', *, *, #1970, .F. ) ;
#25 = CARTESIAN_POINT ( 'NONE',  ( 4.065000000000000391, 6.349999999999998757, 4.064999999999995950 ) ) ;
#26 = CARTESIAN_POINT ( 'NONE',  ( 5.934711504654329950, 21.13840509279170021, -11.08176045224965023 ) ) ;
#27 = VECTOR ( 'NONE', #1367, 1000.000000000000114 ) ;
#28 = ORIENTED_EDGE ( 'NONE', *, *, #2133, .F. ) ;
#29 = ORIENTED_EDGE ( 'NONE', *, *, #1502, .F. ) ;
#30 = LINE ( 'NONE', #400, #907 ) ;
#31 = DIRECTION ( 'NONE',  ( 0.000000000000000000, 0.000000000000000000, 1.000000000000000000 ) ) ;
#32 = CARTESIAN_POINT ( 'NONE',  ( 7.999999999999998224, -4.300000000000001599, -10.00000000000000000 ) ) ;
#33 = EDGE_CURVE ( 'NONE', #1256, #2143, #1989, .T. ) ;
#34 = FACE_OUTER_BOUND ( 'NONE', #581, .T. ) ;
#35 = LINE ( 'NONE', #2458, #357 ) ;
#36 = ORIENTED_EDGE ( 'NONE', *, *, #1812, .F. ) ;
#37 = DIRECTION ( 'NONE',  ( 0.000000000000000000, 1.000000000000000000, 0.000000000000000000 ) ) ;
#38 = EDGE_CURVE ( 'NONE', #663, #730, #1389, .T. ) ;
#39 = ORIENTED_EDGE ( 'NONE', *, *, #260, .F. ) ;
#40 = EDGE_LOOP ( 'NONE', ( #1301, #932, #1765, #1610 ) ) ;
#41 = CARTESIAN_POINT ( 'NONE',  ( 7.049103633900835497, 8.038405092791702344, -2.015896460427004211 ) ) ;
#42 = DIRECTION ( 'NONE',  ( 0.000000000000000000, 1.000000000000000000, 0.000000000000000000 ) ) ;
#43 = DIRECTION ( 'NONE',  ( 0.000000000000000000, 0.000000000000000000, 1.000000000000000000 ) ) ;
#44 = CARTESIAN_POINT ( 'NONE',  ( 5.934711504654329950, 16.58615389424617703, -11.08176045224965023 ) ) ;
#45 = DIRECTION ( 'NONE',  ( 0.000000000000000000, 1.000000000000000000, 0.000000000000000000 ) ) ;
#46 = EDGE_LOOP ( 'NONE', ( #1143, #792, #92, #1245 ) ) ;
#47 = EDGE_CURVE ( 'NONE', #369, #1780, #1589, .T. ) ;
#48 = FACE_OUTER_BOUND ( 'NONE', #247, .T. ) ;
#49 = ORIENTED_EDGE ( 'NONE', *, *, #921, .F. ) ;
#50 = ORIENTED_EDGE ( 'NONE', *, *, #1262, .F. ) ;
#51 = CYLINDRICAL_SURFACE ( 'NONE', #575, 1.000000000000000000 ) ;
#52 = VECTOR ( 'NONE', #1352, 1000.000000000000114 ) ;
#53 = FACE_OUTER_BOUND ( 'NONE', #1171, .T. ) ;
#54 = FACE_OUTER_BOUND ( 'NONE', #1324, .T. ) ;
#55 = CARTESIAN_POINT ( 'NONE',  ( 5.934711504654329950, 12.99065629133722410, -11.08176045224965023 ) ) ;
#56 = EDGE_LOOP ( 'NONE', ( #1676, #199, #192, #927 ) ) ;
#57 = CARTESIAN_POINT ( 'NONE',  ( -8.499999999999998224, -7.300000000000001599, 12.49999999999999467 ) ) ;
#58 = VECTOR ( 'NONE', #1517, 1000.000000000000000 ) ;
#59 = AXIS2_PLACEMENT_3D ( 'NONE', #1740, #1542, #1912 ) ;
#60 = EDGE_CURVE ( 'NONE', #992, #2511, #30, .T. ) ;
#61 = ORIENTED_EDGE ( 'NONE', *, *, #2563, .T. ) ;
#62 = ORIENTED_EDGE ( 'NONE', *, *, #948, .T. ) ;
#63 = DIRECTION ( 'NONE',  ( -0.000000000000000000, 1.000000000000000000, -0.000000000000000000 ) ) ;
#64 = EDGE_CURVE ( 'NONE', #1707, #2278, #1314, .T. ) ;
#65 = CARTESIAN_POINT ( 'NONE',  ( 11.26910363390083880, 14.78840509279170234, -12.51689646042700410 ) ) ;
#66 = AXIS2_PLACEMENT_3D ( 'NONE', #1373, #1397, #1996 ) ;
#67 = DIRECTION ( 'NONE',  ( -1.000000000000000000, -0.000000000000000000, -0.000000000000000000 ) ) ;
#68 = AXIS2_PLACEMENT_3D ( 'NONE', #995, #2546, #1370 ) ;
#69 = DIRECTION ( 'NONE',  ( -0.7071067811865475727, 0.000000000000000000, 0.7071067811865475727 ) ) ;
#70 = ORIENTED_EDGE ( 'NONE', *, *, #669, .F. ) ;
#71 = LINE ( 'NONE', #2197, #4 ) ;
#72 = DIRECTION ( 'NONE',  ( -1.652117596168387756E-16, 0.000000000000000000, -1.000000000000000000 ) ) ;
#73 = AXIS2_PLACEMENT_3D ( 'NONE', #699, #2490, #1725 ) ;
#74 = ORIENTED_EDGE ( 'NONE', *, *, #1321, .F. ) ;
#75 = VERTEX_POINT ( 'NONE', #1013 ) ;
#76 = DIRECTION ( 'NONE',  ( 0.000000000000000000, 0.000000000000000000, -1.000000000000000000 ) ) ;
#77 = APPROVAL_ROLE ( '' ) ;
#78 = ORIENTED_EDGE ( 'NONE', *, *, #697, .F. ) ;
#79 = EDGE_CURVE ( 'NONE', #849, #1871, #2014, .T. ) ;
#80 = CARTESIAN_POINT ( 'NONE',  ( 5.925264068711931564, 6.349999999999998757, -1.801867378269715556E-15 ) ) ;
#81 = EDGE_CURVE ( 'NONE', #2278, #1707, #1569, .T. ) ;
#82 = CARTESIAN_POINT ( 'NONE',  ( 7.204103633900837522, 14.78840509279170234, -3.370896460427001973 ) ) ;
#83 = PERSON ( '未', '未', '未', ('未'), ('未'), ('未') ) ;
#84 = ORIENTED_EDGE ( 'NONE', *, *, #1970, .T. ) ;
#85 = ADVANCED_FACE ( 'NONE', ( #1631 ), #1208, .F. ) ;
#86 = DIRECTION ( 'NONE',  ( 0.000000000000000000, 0.000000000000000000, -1.000000000000000000 ) ) ;
#87 = CARTESIAN_POINT ( 'NONE',  ( 5.849103633900836208, 8.438405092791700923, -3.215896460427013270 ) ) ;
#88 = FACE_OUTER_BOUND ( 'NONE', #2120, .T. ) ;
#89 = ORIENTED_EDGE ( 'NONE', *, *, #174, .F. ) ;
#90 = EDGE_LOOP ( 'NONE', ( #2147, #2081, #1883, #1048, #1388 ) ) ;
#91 = FACE_OUTER_BOUND ( 'NONE', #2464, .T. ) ;
#92 = ORIENTED_EDGE ( 'NONE', *, *, #1404, .F. ) ;
#93 = CARTESIAN_POINT ( 'NONE',  ( -3.799999999999992273, -0.6999999999999999556, 5.000000000000000000 ) ) ;
#94 = EDGE_CURVE ( 'NONE', #1907, #1553, #201, .T. ) ;
#95 = AXIS2_PLACEMENT_3D ( 'NONE', #748, #137, #547 ) ;
#96 = FACE_OUTER_BOUND ( 'NONE', #2000, .T. ) ;
#97 = ORIENTED_EDGE ( 'NONE', *, *, #2562, .T. ) ;
#98 = DIRECTION ( 'NONE',  ( 0.8660254037844407060, 0.000000000000000000, -0.4999999999999965583 ) ) ;
#99 = VECTOR ( 'NONE', #1973, 1000.000000000000000 ) ;
#100 = DIRECTION ( 'NONE',  ( 0.000000000000000000, 0.000000000000000000, 1.000000000000000000 ) ) ;
#101 = CIRCLE ( 'NONE', #780, 1.000000000000000000 ) ;
#102 = DIRECTION ( 'NONE',  ( -1.000000000000000000, 0.000000000000000000, -0.000000000000000000 ) ) ;
#103 = VECTOR ( 'NONE', #123, 1000.000000000000000 ) ;
#104 = ORIENTED_EDGE ( 'NONE', *, *, #1472, .F. ) ;
#105 = PLANE ( 'NONE',  #355 ) ;
#106 = DATE_AND_TIME ( #1531, #1528 ) ;
#107 = EDGE_LOOP ( 'NONE', ( #1959, #845, #2315 ) ) ;
#108 = DIRECTION ( 'NONE',  ( 0.000000000000000000, 0.000000000000000000, 1.000000000000000000 ) ) ;
#109 = VECTOR ( 'NONE', #1964, 1000.000000000000000 ) ;
#110 = CARTESIAN_POINT ( 'NONE',  ( -5.075735931288067881, -0.6999999999999999556, -5.924264068711926789 ) ) ;
#111 = VERTEX_POINT ( 'NONE', #1028 ) ;
#112 = LINE ( 'NONE', #1712, #309 ) ;
#113 = CARTESIAN_POINT ( 'NONE',  ( -3.800000000000000711, -0.6999999999999999556, 3.800000000000000266 ) ) ;
#114 = DIRECTION ( 'NONE',  ( 0.000000000000000000, 1.000000000000000000, 0.000000000000000000 ) ) ;
#115 = EDGE_CURVE ( 'NONE', #2336, #1907, #228, .T. ) ;
#116 = EDGE_LOOP ( 'NONE', ( #2001, #542, #811, #705 ) ) ;
#117 = FACE_OUTER_BOUND ( 'NONE', #2103, .T. ) ;
#118 = AXIS2_PLACEMENT_3D ( 'NONE', #1815, #1673, #1024 ) ;
#119 = CALENDAR_DATE ( 2026, 7, 5 ) ;
#120 = ORIENTED_EDGE ( 'NONE', *, *, #19, .T. ) ;
#121 = DIRECTION ( 'NONE',  ( -0.000000000000000000, 1.000000000000000000, 0.000000000000000000 ) ) ;
#122 = EDGE_CURVE ( 'NONE', #1101, #369, #1901, .T. ) ;
#123 = DIRECTION ( 'NONE',  ( 0.000000000000000000, 1.000000000000000000, 0.000000000000000000 ) ) ;
#124 = ORIENTED_EDGE ( 'NONE', *, *, #163, .F. ) ;
#125 = LINE ( 'NONE', #933, #139 ) ;
#126 = DIRECTION ( 'NONE',  ( 1.000000000000000000, 0.000000000000000000, 0.000000000000000000 ) ) ;
#127 = ADVANCED_FACE ( 'NONE', ( #2582 ), #17, .F. ) ;
#128 = AXIS2_PLACEMENT_3D ( 'NONE', #768, #1986, #1558 ) ;
#129 = FACE_OUTER_BOUND ( 'NONE', #1693, .T. ) ;
#130 = ORIENTED_EDGE ( 'NONE', *, *, #1212, .T. ) ;
#131 = LINE ( 'NONE', #1128, #1981 ) ;
#132 = CARTESIAN_POINT ( 'NONE',  ( 0.000000000000000000, 0.000000000000000000, 0.000000000000000000 ) ) ;
#133 = EDGE_LOOP ( 'NONE', ( #1119, #1697, #49, #2501 ) ) ;
#134 = DIRECTION ( 'NONE',  ( 0.000000000000000000, -0.000000000000000000, 1.000000000000000000 ) ) ;
#135 = LINE ( 'NONE', #1735, #1570 ) ;
#136 = VERTEX_POINT ( 'NONE', #1430 ) ;
#137 = DIRECTION ( 'NONE',  ( 0.000000000000000000, 1.000000000000000000, 0.000000000000000000 ) ) ;
#138 = FACE_OUTER_BOUND ( 'NONE', #2308, .T. ) ;
#139 = VECTOR ( 'NONE', #535, 1000.000000000000000 ) ;
#140 = CARTESIAN_POINT ( 'NONE',  ( 14.70702972920941143, 19.13840509279170377, -1.515896460427003101 ) ) ;
#141 = ORIENTED_EDGE ( 'NONE', *, *, #1089, .F. ) ;
#142 = VECTOR ( 'NONE', #2290, 999.9999999999998863 ) ;
#143 = FACE_OUTER_BOUND ( 'NONE', #915, .T. ) ;
#144 = EDGE_CURVE ( 'NONE', #1283, #612, #799, .T. ) ;
#145 = VECTOR ( 'NONE', #1249, 1000.000000000000000 ) ;
#146 = LINE ( 'NONE', #93, #401 ) ;
#147 = EDGE_CURVE ( 'NONE', #2191, #2326, #1808, .T. ) ;
#148 = DIRECTION ( 'NONE',  ( 0.000000000000000000, 0.000000000000000000, 1.000000000000000000 ) ) ;
#149 = ORIENTED_EDGE ( 'NONE', *, *, #752, .T. ) ;
#150 = VECTOR ( 'NONE', #2394, 1000.000000000000000 ) ;
#151 = DIRECTION ( 'NONE',  ( -0.000000000000000000, 1.000000000000000000, -0.000000000000000000 ) ) ;
#152 = CARTESIAN_POINT ( 'NONE',  ( 6.211659717007211867, 13.55231179860281543, -11.35870866460253303 ) ) ;
#153 = ORIENTED_EDGE ( 'NONE', *, *, #2056, .F. ) ;
#154 = CARTESIAN_POINT ( 'NONE',  ( -4.065000000000000391, 3.968778131046630353, -4.065000000000000391 ) ) ;
#155 = ORIENTED_EDGE ( 'NONE', *, *, #2408, .T. ) ;
#156 = PLANE ( 'NONE',  #128 ) ;
#157 = EDGE_CURVE ( 'NONE', #15, #2507, #2320, .T. ) ;
#158 = ORIENTED_EDGE ( 'NONE', *, *, #313, .F. ) ;
#159 = FACE_OUTER_BOUND ( 'NONE', #107, .T. ) ;
#160 = ORIENTED_EDGE ( 'NONE', *, *, #2243, .T. ) ;
#161 = EDGE_CURVE ( 'NONE', #1187, #320, #1067, .T. ) ;
#162 = CARTESIAN_POINT ( 'NONE',  ( 15.33410363390084008, 15.41462967005390716, -2.520640339357850923 ) ) ;
#163 = EDGE_CURVE ( 'NONE', #2271, #1533, #827, .T. ) ;
#164 = DIRECTION ( 'NONE',  ( -0.000000000000000000, -1.000000000000000000, -0.000000000000000000 ) ) ;
#165 = LINE ( 'NONE', #791, #655 ) ;
#166 = ORIENTED_EDGE ( 'NONE', *, *, #1633, .T. ) ;
#167 = DIRECTION ( 'NONE',  ( 1.000000000000000000, 0.000000000000000000, 2.282530889443172445E-16 ) ) ;
#168 = ORIENTED_EDGE ( 'NONE', *, *, #972, .T. ) ;
#169 = DIRECTION ( 'NONE',  ( -0.000000000000000000, 1.000000000000000000, -0.000000000000000000 ) ) ;
#170 = ORIENTED_EDGE ( 'NONE', *, *, #33, .F. ) ;
#171 = CARTESIAN_POINT ( 'NONE',  ( 3.799999999999990941, -0.6999999999999999556, 5.000000000000000000 ) ) ;
#172 = ORIENTED_EDGE ( 'NONE', *, *, #373, .T. ) ;
#173 = CYLINDRICAL_SURFACE ( 'NONE', #1649, 1.000000000000000000 ) ;
#174 = EDGE_CURVE ( 'NONE', #598, #1101, #214, .T. ) ;
#175 = FACE_OUTER_BOUND ( 'NONE', #779, .T. ) ;
#176 = LINE ( 'NONE', #1773, #2233 ) ;
#177 = VERTEX_POINT ( 'NONE', #1292 ) ;
#178 = DIRECTION ( 'NONE',  ( -0.000000000000000000, -1.000000000000000000, -0.000000000000000000 ) ) ;
#179 = VECTOR ( 'NONE', #684, 1000.000000000000000 ) ;
#180 = ORIENTED_EDGE ( 'NONE', *, *, #94, .T. ) ;
#181 = DIRECTION ( 'NONE',  ( 1.000000000000000000, 0.000000000000000000, 0.000000000000000000 ) ) ;
#182 = VECTOR ( 'NONE', #829, 999.9999999999998863 ) ;
#183 = VERTEX_POINT ( 'NONE', #140 ) ;
#184 = ORIENTED_EDGE ( 'NONE', *, *, #2247, .F. ) ;
#185 = AXIS2_PLACEMENT_3D ( 'NONE', #2082, #709, #2313 ) ;
#186 = VECTOR ( 'NONE', #1881, 999.9999999999998863 ) ;
#187 = DIRECTION ( 'NONE',  ( -0.000000000000000000, 1.000000000000000000, -0.000000000000000000 ) ) ;
#188 = ADVANCED_FACE ( 'NONE', ( #88 ), #2534, .T. ) ;
#189 = CARTESIAN_POINT ( 'NONE',  ( 7.673049393763077956E-16, 2.284999999999999698, -9.674185366004994960E-16 ) ) ;
#190 = DIRECTION ( 'NONE',  ( 0.000000000000000000, 0.000000000000000000, 1.000000000000000000 ) ) ;
#191 = DIRECTION ( 'NONE',  ( 0.000000000000000000, -1.000000000000000000, 0.000000000000000000 ) ) ;
#192 = ORIENTED_EDGE ( 'NONE', *, *, #2318, .F. ) ;
#193 = APPROVAL_PERSON_ORGANIZATION ( #322, #892, #77 ) ;
#194 = CARTESIAN_POINT ( 'NONE',  ( -8.499999999999991118, -4.300000000000001599, 12.49999999999999467 ) ) ;
#195 = VERTEX_POINT ( 'NONE', #1935 ) ;
#196 = CARTESIAN_POINT ( 'NONE',  ( 8.000000000000001776, -7.300000000000001599, 10.00000000000000000 ) ) ;
#197 = ADVANCED_FACE ( 'NONE', ( #935 ), #343, .T. ) ;
#198 = VECTOR ( 'NONE', #802, 1000.000000000000000 ) ;
#199 = ORIENTED_EDGE ( 'NONE', *, *, #2096, .F. ) ;
#200 = VERTEX_POINT ( 'NONE', #549 ) ;
#201 = LINE ( 'NONE', #2200, #1273 ) ;
#202 = CARTESIAN_POINT ( 'NONE',  ( 4.490128060534577692, 0.000000000000000000, 4.490128060534575027 ) ) ;
#203 = DIRECTION ( 'NONE',  ( 0.000000000000000000, 0.000000000000000000, 1.000000000000000000 ) ) ;
#204 = CARTESIAN_POINT ( 'NONE',  ( -8.499999999999998224, -7.300000000000001599, -10.49999999999999645 ) ) ;
#205 = EDGE_CURVE ( 'NONE', #555, #609, #1038, .T. ) ;
#206 = DIRECTION ( 'NONE',  ( -0.000000000000000000, 1.000000000000000000, -0.000000000000000000 ) ) ;
#207 = EDGE_LOOP ( 'NONE', ( #895, #2418, #945, #2045, #1127 ) ) ;
#208 = ADVANCED_FACE ( 'NONE', ( #1317 ), #2492, .T. ) ;
#209 = CYLINDRICAL_SURFACE ( 'NONE', #2172, 1.199999999999999734 ) ;
#210 = EDGE_CURVE ( 'NONE', #971, #1723, #2533, .T. ) ;
#211 = ORIENTED_EDGE ( 'NONE', *, *, #1795, .T. ) ;
#212 =( BOUNDED_CURVE ( )  B_SPLINE_CURVE ( 3, ( #766, #1165, #154, #2388 ),
 .UNSPECIFIED., .F., .T. ) 
 B_SPLINE_CURVE_WITH_KNOTS ( ( 4, 4 ),
 ( 1.570796326794896780, 3.141592653589793116 ),
 .UNSPECIFIED. ) 
 CURVE ( )  GEOMETRIC_REPRESENTATION_ITEM ( )  RATIONAL_B_SPLINE_CURVE ( ( 1.000000000000000000, 0.8047378541243650485, 0.8047378541243650485, 1.000000000000000000 ) ) 
 REPRESENTATION_ITEM ( '' )  );
#213 = ORIENTED_EDGE ( 'NONE', *, *, #1346, .T. ) ;
#214 = LINE ( 'NONE', #301, #2234 ) ;
#215 = CARTESIAN_POINT ( 'NONE',  ( 5.349103633900838872, 21.13840509279170021, -2.515896460427003767 ) ) ;
#216 = LINE ( 'NONE', #1005, #2183 ) ;
#217 = LINE ( 'NONE', #1250, #1897 ) ;
#218 = FACE_BOUND ( 'NONE', #16, .T. ) ;
#219 = ORIENTED_EDGE ( 'NONE', *, *, #1266, .F. ) ;
#220 = AXIS2_PLACEMENT_3D ( 'NONE', #2335, #114, #1139 ) ;
#221 = LINE ( 'NONE', #2438, #289 ) ;
#222 = LINE ( 'NONE', #1683, #1060 ) ;
#223 = AXIS2_PLACEMENT_3D ( 'NONE', #1879, #2, #1203 ) ;
#224 = ORIENTED_EDGE ( 'NONE', *, *, #47, .F. ) ;
#225 = ADVANCED_FACE ( 'NONE', ( #2506, #1686, #2478, #1114, #1501 ), #1490, .F. ) ;
#226 = ORIENTED_EDGE ( 'NONE', *, *, #1489, .F. ) ;
#227 = VECTOR ( 'NONE', #67, 1000.000000000000000 ) ;
#228 = LINE ( 'NONE', #1782, #2192 ) ;
#229 =( BOUNDED_CURVE ( )  B_SPLINE_CURVE ( 3, ( #774, #368, #1567, #670 ),
 .UNSPECIFIED., .F., .F. ) 
 B_SPLINE_CURVE_WITH_KNOTS ( ( 4, 4 ),
 ( 0.4581064899000915625, 1.780010259916652737 ),
 .UNSPECIFIED. ) 
 CURVE ( )  GEOMETRIC_REPRESENTATION_ITEM ( )  RATIONAL_B_SPLINE_CURVE ( ( 1.000000000000000000, 0.8596055046304839076, 0.8596055046304839076, 1.000000000000000000 ) ) 
 REPRESENTATION_ITEM ( '' )  );
#230 = CARTESIAN_POINT ( 'NONE',  ( 7.049103633900835497, 8.038405092791702344, -3.215896460427003944 ) ) ;
#231 = VECTOR ( 'NONE', #121, 1000.000000000000000 ) ;
#232 = PLANE ( 'NONE',  #696 ) ;
#233 = DIRECTION ( 'NONE',  ( -0.000000000000000000, -0.000000000000000000, 1.000000000000000000 ) ) ;
#234 = EDGE_CURVE ( 'NONE', #1974, #284, #1726, .T. ) ;
#235 = VECTOR ( 'NONE', #458, 1000.000000000000000 ) ;
#236 = CARTESIAN_POINT ( 'NONE',  ( 8.000000000000001776, -7.300000000000001599, 11.65000000000000036 ) ) ;
#237 = ORIENTED_EDGE ( 'NONE', *, *, #2208, .T. ) ;
#238 = CARTESIAN_POINT ( 'NONE',  ( -5.075735931288071434, 12.69999999999999929, -5.924264068711926789 ) ) ;
#239 = EDGE_LOOP ( 'NONE', ( #2241, #226, #459, #1305 ) ) ;
#240 = EDGE_LOOP ( 'NONE', ( #1351, #977, #2312, #1736, #180, #263, #290, #882, #1275, #2167, #2352, #960, #2331, #213, #2442, #2094 ) ) ;
#241 = CARTESIAN_POINT ( 'NONE',  ( -4.490128060534575916, 0.000000000000000000, -4.490128060534575027 ) ) ;
#242 = ADVANCED_FACE ( 'NONE', ( #129 ), #1100, .F. ) ;
#243 = DIRECTION ( 'NONE',  ( 1.577021341797097560E-16, 0.000000000000000000, 1.000000000000000000 ) ) ;
#244 = DIRECTION ( 'NONE',  ( 1.000000000000000000, 0.000000000000000000, -8.260587980841938780E-17 ) ) ;
#245 = LINE ( 'NONE', #630, #564 ) ;
#246 = CARTESIAN_POINT ( 'NONE',  ( 6.353847512831679367, 14.78840509279170057, -11.50089646042700231 ) ) ;
#247 = EDGE_LOOP ( 'NONE', ( #371, #1415, #894, #251, #303, #2151 ) ) ;
#248 = EDGE_CURVE ( 'NONE', #2292, #555, #1018, .T. ) ;
#249 = VECTOR ( 'NONE', #1039, 1000.000000000000000 ) ;
#250 = LINE ( 'NONE', #2220, #583 ) ;
#251 = ORIENTED_EDGE ( 'NONE', *, *, #38, .F. ) ;
#252 = VERTEX_POINT ( 'NONE', #2295 ) ;
#253 = VECTOR ( 'NONE', #793, 1000.000000000000000 ) ;
#254 = CARTESIAN_POINT ( 'NONE',  ( -5.075735931288071434, 12.69999999999999929, -5.924264068711926789 ) ) ;
#255 = VECTOR ( 'NONE', #435, 1000.000000000000000 ) ;
#256 = CARTESIAN_POINT ( 'NONE',  ( 4.924264068711932119, -10.69999999999999929, -5.924264068711926789 ) ) ;
#257 = CARTESIAN_POINT ( 'NONE',  ( -8.499999999999991118, -4.300000000000001599, -12.49999999999999645 ) ) ;
#258 = CARTESIAN_POINT ( 'NONE',  ( -8.000000000000001776, -4.300000000000001599, -10.00000000000000000 ) ) ;
#259 = ORIENTED_EDGE ( 'NONE', *, *, #1396, .F. ) ;
#260 = EDGE_CURVE ( 'NONE', #470, #992, #2138, .T. ) ;
#261 = CARTESIAN_POINT ( 'NONE',  ( 5.349103633900836208, 19.13840509279170377, -12.51589646042700288 ) ) ;
#262 = EDGE_LOOP ( 'NONE', ( #2154, #463, #1357, #1435, #2063, #912 ) ) ;
#263 = ORIENTED_EDGE ( 'NONE', *, *, #717, .F. ) ;
#264 = CC_DESIGN_DATE_AND_TIME_ASSIGNMENT ( #106, #2509, ( #786 ) ) ;
#265 = DIRECTION ( 'NONE',  ( 0.8660254037844407060, 0.000000000000000000, -0.4999999999999965583 ) ) ;
#266 = VECTOR ( 'NONE', #1369, 1000.000000000000000 ) ;
#267 = CARTESIAN_POINT ( 'NONE',  ( -4.075735931288067881, -4.300000000000001599, -4.924264068711926789 ) ) ;
#268 = LINE ( 'NONE', #619, #1869 ) ;
#269 = CARTESIAN_POINT ( 'NONE',  ( -4.065863991822647350, 0.000000000000000000, -4.914392129246503593 ) ) ;
#270 = ORIENTED_EDGE ( 'NONE', *, *, #884, .T. ) ;
#271 = DIRECTION ( 'NONE',  ( -0.000000000000000000, 1.000000000000000000, -0.000000000000000000 ) ) ;
#272 = CARTESIAN_POINT ( 'NONE',  ( 10.50000000000000355, -7.300000000000001599, -10.49999999999999822 ) ) ;
#273 = CIRCLE ( 'NONE', #1440, 4.065000000000001279 ) ;
#274 = ORIENTED_EDGE ( 'NONE', *, *, #2328, .F. ) ;
#275 = EDGE_CURVE ( 'NONE', #432, #2443, #2549, .T. ) ;
#276 = VECTOR ( 'NONE', #2185, 1000.000000000000000 ) ;
#277 = ORIENTED_EDGE ( 'NONE', *, *, #1806, .F. ) ;
#278 = EDGE_CURVE ( 'NONE', #1890, #2062, #928, .T. ) ;
#279 = CARTESIAN_POINT ( 'NONE',  ( 7.204103633900837522, 14.78840509279170234, -3.370896460427001973 ) ) ;
#280 = ADVANCED_FACE ( 'NONE', ( #973 ), #607, .T. ) ;
#281 = ORIENTED_EDGE ( 'NONE', *, *, #147, .T. ) ;
#282 = CARTESIAN_POINT ( 'NONE',  ( 5.879433719790746693, 19.13840509279170377, -11.98556637453709151 ) ) ;
#283 = PLANE ( 'NONE',  #22 ) ;
#284 = VERTEX_POINT ( 'NONE', #1611 ) ;
#285 = CARTESIAN_POINT ( 'NONE',  ( 5.934711504654329950, 21.13840509279170021, -11.08176045224965023 ) ) ;
#286 = ADVANCED_FACE ( 'NONE', ( #1385 ), #1803, .F. ) ;
#287 = DIRECTION ( 'NONE',  ( 0.000000000000000000, 0.000000000000000000, 1.000000000000000000 ) ) ;
#288 = DIRECTION ( 'NONE',  ( 0.000000000000000000, 0.000000000000000000, 1.000000000000000000 ) ) ;
#289 = VECTOR ( 'NONE', #421, 1000.000000000000114 ) ;
#290 = ORIENTED_EDGE ( 'NONE', *, *, #1666, .F. ) ;
#291 = VERTEX_POINT ( 'NONE', #12 ) ;
#292 = DIRECTION ( 'NONE',  ( 0.000000000000000000, 0.000000000000000000, 1.000000000000000000 ) ) ;
#293 = ADVANCED_FACE ( 'NONE', ( #2152 ), #2577, .F. ) ;
#294 = EDGE_LOOP ( 'NONE', ( #166, #2467, #2179 ) ) ;
#295 = CARTESIAN_POINT ( 'NONE',  ( -5.075735931288069658, -10.69999999999999929, 4.075735931288072322 ) ) ;
#296 = DIRECTION ( 'NONE',  ( -0.000000000000000000, 1.000000000000000000, -0.000000000000000000 ) ) ;
#297 = VERTEX_POINT ( 'NONE', #1583 ) ;
#298 = CARTESIAN_POINT ( 'NONE',  ( 10.50000000000000355, -7.300000000000001599, 10.49999999999999289 ) ) ;
#299 = CYLINDRICAL_SURFACE ( 'NONE', #798, 1.199999999999999734 ) ;
#300 = APPROVAL ( #2524, '未' ) ;
#301 = CARTESIAN_POINT ( 'NONE',  ( 10.50000000000000355, -7.300000000000001599, 10.49999999999999289 ) ) ;
#302 = ORIENTED_EDGE ( 'NONE', *, *, #1155, .F. ) ;
#303 = ORIENTED_EDGE ( 'NONE', *, *, #1089, .T. ) ;
#304 = CARTESIAN_POINT ( 'NONE',  ( 8.500000000000003553, -4.300000000000001599, -10.49999999999999822 ) ) ;
#305 = APPROVAL_STATUS ( 'not_yet_approved' ) ;
#306 = EDGE_CURVE ( 'NONE', #2196, #967, #1874, .T. ) ;
#307 = ORIENTED_EDGE ( 'NONE', *, *, #399, .F. ) ;
#308 = CARTESIAN_POINT ( 'NONE',  ( 14.91496762572348622, 16.58615389424618769, -2.101504331180500174 ) ) ;
#309 = VECTOR ( 'NONE', #2502, 1000.000000000000000 ) ;
#310 = DIRECTION ( 'NONE',  ( 0.4999999999999966138, -0.000000000000000000, 0.8660254037844407060 ) ) ;
#311 = ORIENTED_EDGE ( 'NONE', *, *, #2187, .T. ) ;
#312 = CARTESIAN_POINT ( 'NONE',  ( 7.049103633900837274, 8.038405092791702344, -10.81589646042700359 ) ) ;
#313 = EDGE_CURVE ( 'NONE', #2424, #730, #1998, .T. ) ;
#314 = VECTOR ( 'NONE', #21, 1000.000000000000000 ) ;
#315 = DIRECTION ( 'NONE',  ( -0.7071067811865474617, -0.000000000000000000, -0.7071067811865474617 ) ) ;
#316 = VECTOR ( 'NONE', #2164, 1000.000000000000000 ) ;
#317 = CARTESIAN_POINT ( 'NONE',  ( -4.075735931288069658, -0.6999999999999992895, 4.075735931288072322 ) ) ;
#318 = AXIS2_PLACEMENT_3D ( 'NONE', #5, #2225, #812 ) ;
#319 = AXIS2_PLACEMENT_3D ( 'NONE', #1710, #1931, #148 ) ;
#320 = VERTEX_POINT ( 'NONE', #2193 ) ;
#321 = DIRECTION ( 'NONE',  ( -0.7071067811865476838, -0.000000000000000000, -0.7071067811865474617 ) ) ;
#322 = PERSON_AND_ORGANIZATION ( #83, #1656 ) ;
#323 = VERTEX_POINT ( 'NONE', #2561 ) ;
#324 = CARTESIAN_POINT ( 'NONE',  ( 4.282190164020504675, 12.70000000000000284, 5.075735931288072322 ) ) ;
#325 = EDGE_CURVE ( 'NONE', #75, #398, #2402, .T. ) ;
#326 = CARTESIAN_POINT ( 'NONE',  ( -4.075735931288067881, -4.300000000000001599, -5.924264068711926789 ) ) ;
#327 = EDGE_LOOP ( 'NONE', ( #172, #464, #676, #1110, #1189 ) ) ;
#328 = FACE_OUTER_BOUND ( 'NONE', #2198, .T. ) ;
#329 = AXIS2_PLACEMENT_3D ( 'NONE', #1786, #2384, #405 ) ;
#330 = CYLINDRICAL_SURFACE ( 'NONE', #73, 1.650000000000000355 ) ;
#331 = CARTESIAN_POINT ( 'NONE',  ( 2.381221868953368404, 10.41499999999999737, 2.381221868953365739 ) ) ;
#332 = ORIENTED_EDGE ( 'NONE', *, *, #697, .T. ) ;
#333 = FACE_OUTER_BOUND ( 'NONE', #877, .T. ) ;
#334 = VECTOR ( 'NONE', #2516, 1000.000000000000000 ) ;
#335 = PERSON_AND_ORGANIZATION ( #83, #1656 ) ;
#336 = ORIENTED_EDGE ( 'NONE', *, *, #1638, .F. ) ;
#337 = LINE ( 'NONE', #901, #1190 ) ;
#338 = LINE ( 'NONE', #2302, #1482 ) ;
#339 = EDGE_LOOP ( 'NONE', ( #1648, #804, #640, #1088 ) ) ;
#340 = CARTESIAN_POINT ( 'NONE',  ( 8.465085170173884066, 11.22814117719530458, -4.631877996700048072 ) ) ;
#341 = CARTESIAN_POINT ( 'NONE',  ( 4.065000000000000391, 6.349999999999998757, 4.064999999999995950 ) ) ;
#342 = EDGE_CURVE ( 'NONE', #807, #2143, #1201, .T. ) ;
#343 = PLANE ( 'NONE',  #687 ) ;
#344 = VERTEX_POINT ( 'NONE', #194 ) ;
#345 = CARTESIAN_POINT ( 'NONE',  ( -4.075735931288069658, -0.6999999999999999556, 5.075735931288072322 ) ) ;
#346 = EDGE_CURVE ( 'NONE', #1281, #1146, #1177, .T. ) ;
#347 = ORIENTED_EDGE ( 'NONE', *, *, #1640, .T. ) ;
#348 = DIRECTION ( 'NONE',  ( 0.000000000000000000, 1.000000000000000000, 0.000000000000000000 ) ) ;
#349 = DIRECTION ( 'NONE',  ( 0.8660254037844407060, 0.000000000000000000, -0.4999999999999966138 ) ) ;
#350 = ORIENTED_EDGE ( 'NONE', *, *, #325, .F. ) ;
#351 = LINE ( 'NONE', #1538, #2517 ) ;
#352 = CARTESIAN_POINT ( 'NONE',  ( 6.353847512831679367, 14.78840509279170057, -11.50089646042700231 ) ) ;
#353 = DIRECTION ( 'NONE',  ( 0.000000000000000000, 1.000000000000000000, 0.000000000000000000 ) ) ;
#354 = ORIENTED_EDGE ( 'NONE', *, *, #2087, .F. ) ;
#355 = AXIS2_PLACEMENT_3D ( 'NONE', #502, #718, #1102 ) ;
#356 = CARTESIAN_POINT ( 'NONE',  ( 7.204103633900837522, 14.78840509279170234, -12.51689646042700410 ) ) ;
#357 = VECTOR ( 'NONE', #2423, 1000.000000000000000 ) ;
#358 = EDGE_CURVE ( 'NONE', #2236, #1653, #2207, .T. ) ;
#359 = EDGE_CURVE ( 'NONE', #1653, #2484, #998, .T. ) ;
#360 = ORIENTED_EDGE ( 'NONE', *, *, #532, .T. ) ;
#361 = DIRECTION ( 'NONE',  ( 1.577021341797097560E-16, 0.000000000000000000, -1.000000000000000000 ) ) ;
#362 = VECTOR ( 'NONE', #2226, 1000.000000000000000 ) ;
#363 = DIRECTION ( 'NONE',  ( -0.000000000000000000, 1.000000000000000000, -0.000000000000000000 ) ) ;
#364 = ORIENTED_EDGE ( 'NONE', *, *, #2133, .T. ) ;
#365 = AXIS2_PLACEMENT_3D ( 'NONE', #851, #1644, #443 ) ;
#366 = CARTESIAN_POINT ( 'NONE',  ( 7.673049393763077956E-16, 10.41499999999999737, -9.674185366004994960E-16 ) ) ;
#367 = DIRECTION ( 'NONE',  ( -0.000000000000000000, -0.000000000000000000, 1.000000000000000000 ) ) ;
#368 = CARTESIAN_POINT ( 'NONE',  ( 6.790593615375946968, 18.32189682240193562, -10.22587834152803588 ) ) ;
#369 = VERTEX_POINT ( 'NONE', #2588 ) ;
#370 = CARTESIAN_POINT ( 'NONE',  ( 10.42483956518889165, 18.76476563759670668, -6.591632391715092965 ) ) ;
#371 = ORIENTED_EDGE ( 'NONE', *, *, #1284, .F. ) ;
#372 = DIRECTION ( 'NONE',  ( 0.000000000000000000, 1.000000000000000000, 0.000000000000000000 ) ) ;
#373 = EDGE_CURVE ( 'NONE', #1477, #2292, #212, .T. ) ;
#374 = VERTEX_POINT ( 'NONE', #961 ) ;
#375 = CARTESIAN_POINT ( 'NONE',  ( 14.70702972920941143, 21.13840509279170377, -1.515896460427003101 ) ) ;
#376 = EDGE_LOOP ( 'NONE', ( #2377, #1732, #2285, #1763, #520, #360, #539, #1011 ) ) ;
#377 = DIRECTION ( 'NONE',  ( -0.7071067811865483499, 0.000000000000000000, 0.7071067811865467956 ) ) ;
#378 = DIRECTION ( 'NONE',  ( 0.000000000000000000, 0.000000000000000000, 1.000000000000000000 ) ) ;
#379 = DIRECTION ( 'NONE',  ( -1.577021341797097560E-16, 0.000000000000000000, 1.000000000000000000 ) ) ;
#380 = EDGE_LOOP ( 'NONE', ( #675, #2373, #1040, #1689, #1375, #2412 ) ) ;
#381 = DIRECTION ( 'NONE',  ( -1.000000000000000000, -0.000000000000000000, -0.000000000000000000 ) ) ;
#382 = CC_DESIGN_DATE_AND_TIME_ASSIGNMENT ( #2299, #691, ( #574 ) ) ;
#383 = VECTOR ( 'NONE', #1025, 999.9999999999998863 ) ;
#384 = VERTEX_POINT ( 'NONE', #565 ) ;
#385 = FACE_OUTER_BOUND ( 'NONE', #133, .T. ) ;
#386 = ORIENTED_EDGE ( 'NONE', *, *, #550, .F. ) ;
#387 = ORIENTED_EDGE ( 'NONE', *, *, #1513, .T. ) ;
#388 = LINE ( 'NONE', #1004, #276 ) ;
#389 = DIRECTION ( 'NONE',  ( -0.000000000000000000, -1.000000000000000000, -0.000000000000000000 ) ) ;
#390 = DIRECTION ( 'NONE',  ( 2.133731212763600674E-16, 0.000000000000000000, 1.000000000000000000 ) ) ;
#391 = CARTESIAN_POINT ( 'NONE',  ( 5.349103633900836208, 21.13840509279170021, -12.51589646042700288 ) ) ;
#392 = VERTEX_POINT ( 'NONE', #1971 ) ;
#393 = EDGE_CURVE ( 'NONE', #136, #1577, #805, .T. ) ;
#394 = CARTESIAN_POINT ( 'NONE',  ( 7.999999999999998224, -4.300000000000001599, -10.00000000000000000 ) ) ;
#395 = CIRCLE ( 'NONE', #1854, 1.000000000000000000 ) ;
#396 = VERTEX_POINT ( 'NONE', #370 ) ;
#397 = CARTESIAN_POINT ( 'NONE',  ( 16.35010363390084009, 14.78840509279170057, -7.435896460427004584 ) ) ;
#398 = VERTEX_POINT ( 'NONE', #1571 ) ;
#399 = EDGE_CURVE ( 'NONE', #1515, #2219, #2542, .T. ) ;
#400 = CARTESIAN_POINT ( 'NONE',  ( -4.075735931288069658, -10.69999999999999929, 5.075735931288072322 ) ) ;
#401 = VECTOR ( 'NONE', #1299, 1000.000000000000000 ) ;
#402 = DIRECTION ( 'NONE',  ( -0.7071067811865467956, -0.000000000000000000, 0.7071067811865483499 ) ) ;
#403 = EDGE_CURVE ( 'NONE', #646, #1871, #250, .T. ) ;
#404 = DIRECTION ( 'NONE',  ( -0.000000000000000000, 1.000000000000000000, -0.000000000000000000 ) ) ;
#405 = DIRECTION ( 'NONE',  ( 0.000000000000000000, 0.000000000000000000, 1.000000000000000000 ) ) ;
#406 = DIRECTION ( 'NONE',  ( -0.000000000000000000, -0.000000000000000000, 1.000000000000000000 ) ) ;
#407 = ORIENTED_EDGE ( 'NONE', *, *, #325, .T. ) ;
#408 = EDGE_CURVE ( 'NONE', #1199, #855, #1625, .T. ) ;
#409 = CARTESIAN_POINT ( 'NONE',  ( -10.49999999999999645, -7.300000000000001599, 10.49999999999999467 ) ) ;
#410 = ORIENTED_EDGE ( 'NONE', *, *, #358, .T. ) ;
#411 = CIRCLE ( 'NONE', #1661, 1.650000000000000355 ) ;
#412 = ORIENTED_EDGE ( 'NONE', *, *, #618, .F. ) ;
#413 = EDGE_LOOP ( 'NONE', ( #1441, #354, #2231, #2257 ) ) ;
#414 = DIRECTION ( 'NONE',  ( -0.000000000000000000, -1.000000000000000000, -0.000000000000000000 ) ) ;
#415 = CARTESIAN_POINT ( 'NONE',  ( -7.999999999999998224, -4.300000000000001599, 10.00000000000000000 ) ) ;
#416 = CARTESIAN_POINT ( 'NONE',  ( -5.075735931288067881, -10.69999999999999929, -5.924264068711926789 ) ) ;
#417 = PLANE ( 'NONE',  #1229 ) ;
#418 = VECTOR ( 'NONE', #315, 1000.000000000000114 ) ;
#419 = CARTESIAN_POINT ( 'NONE',  ( -4.075735931288067881, -0.6999999999999992895, -4.924264068711926789 ) ) ;
#420 = ORIENTED_EDGE ( 'NONE', *, *, #1078, .T. ) ;
#421 = DIRECTION ( 'NONE',  ( 0.7071067811865474617, -0.000000000000000000, 0.7071067811865474617 ) ) ;
#422 = EDGE_CURVE ( 'NONE', #284, #1411, #1071, .T. ) ;
#423 = DIRECTION ( 'NONE',  ( 0.000000000000000000, 0.000000000000000000, 1.000000000000000000 ) ) ;
#424 = VERTEX_POINT ( 'NONE', #1450 ) ;
#425 = EDGE_LOOP ( 'NONE', ( #1061, #1082, #2338, #350 ) ) ;
#426 = ADVANCED_FACE ( 'NONE', ( #1049 ), #2009, .T. ) ;
#427 = PLANE ( 'NONE',  #485 ) ;
#428 = DIRECTION ( 'NONE',  ( 0.000000000000000000, 1.000000000000000000, 0.000000000000000000 ) ) ;
#429 = DIRECTION ( 'NONE',  ( 0.000000000000000000, 1.000000000000000000, 0.000000000000000000 ) ) ;
#430 = CARTESIAN_POINT ( 'NONE',  ( -4.065863991822647350, 12.69999999999999929, -4.914392129246503593 ) ) ;
#431 = CARTESIAN_POINT ( 'NONE',  ( -10.49999999999999645, -7.300000000000001599, -10.49999999999999645 ) ) ;
#432 = VERTEX_POINT ( 'NONE', #272 ) ;
#433 = ADVANCED_FACE ( 'NONE', ( #1855 ), #835, .T. ) ;
#434 = CYLINDRICAL_SURFACE ( 'NONE', #1584, 4.065000000000001279 ) ;
#435 = DIRECTION ( 'NONE',  ( 0.000000000000000000, 1.000000000000000000, 0.000000000000000000 ) ) ;
#436 = EDGE_CURVE ( 'NONE', #2039, #1781, #1417, .T. ) ;
#437 = VECTOR ( 'NONE', #2264, 1000.000000000000000 ) ;
#438 = ORIENTED_EDGE ( 'NONE', *, *, #499, .F. ) ;
#439 = EDGE_LOOP ( 'NONE', ( #450, #1587, #2581, #1416 ) ) ;
#440 = CIRCLE ( 'NONE', #777, 4.064999999999999503 ) ;
#441 = DIRECTION ( 'NONE',  ( 0.000000000000000000, -0.000000000000000000, 1.000000000000000000 ) ) ;
#442 = ADVANCED_FACE ( 'NONE', ( #2206 ), #2242, .T. ) ;
#443 = DIRECTION ( 'NONE',  ( 2.133731212763600674E-16, 0.000000000000000000, 1.000000000000000000 ) ) ;
#444 = VECTOR ( 'NONE', #2297, 1000.000000000000000 ) ;
#445 = CARTESIAN_POINT ( 'NONE',  ( 8.500000000000003553, -7.300000000000001599, -12.50000000000000000 ) ) ;
#446 = CARTESIAN_POINT ( 'NONE',  ( 14.70702972920941143, 21.13840509279170377, -1.515896460427003101 ) ) ;
#447 = AXIS2_PLACEMENT_3D ( 'NONE', #1643, #1194, #1474 ) ;
#448 = VECTOR ( 'NONE', #2069, 1000.000000000000000 ) ;
#449 = DIRECTION ( 'NONE',  ( -0.000000000000000000, -1.000000000000000000, -0.000000000000000000 ) ) ;
#450 = ORIENTED_EDGE ( 'NONE', *, *, #860, .F. ) ;
#451 = PLANE ( 'NONE',  #1084 ) ;
#452 = AXIS2_PLACEMENT_3D ( 'NONE', #2159, #813, #1379 ) ;
#453 = ORIENTED_EDGE ( 'NONE', *, *, #1282, .F. ) ;
#454 = ORIENTED_EDGE ( 'NONE', *, *, #2158, .F. ) ;
#455 = EDGE_CURVE ( 'NONE', #344, #626, #1833, .T. ) ;
#456 = DIRECTION ( 'NONE',  ( 0.000000000000000000, 0.000000000000000000, -1.000000000000000000 ) ) ;
#457 = CARTESIAN_POINT ( 'NONE',  ( -10.49999999999999645, -7.300000000000001599, 12.49999999999999467 ) ) ;
#458 = DIRECTION ( 'NONE',  ( 0.000000000000000000, 1.000000000000000000, 0.000000000000000000 ) ) ;
#459 = ORIENTED_EDGE ( 'NONE', *, *, #846, .T. ) ;
#460 = VECTOR ( 'NONE', #685, 1000.000000000000000 ) ;
#461 = CARTESIAN_POINT ( 'NONE',  ( -8.499999999999998224, -7.300000000000001599, -12.49999999999999645 ) ) ;
#462 = APPLICATION_CONTEXT ( 'configuration controlled 3d designs of mechanical parts and assemblies' ) ;
#463 = ORIENTED_EDGE ( 'NONE', *, *, #1093, .T. ) ;
#464 = ORIENTED_EDGE ( 'NONE', *, *, #1622, .T. ) ;
#465 = CARTESIAN_POINT ( 'NONE',  ( 0.000000000000000000, 12.69999999999999929, 0.000000000000000000 ) ) ;
#466 = VECTOR ( 'NONE', #2058, 999.9999999999998863 ) ;
#467 = CARTESIAN_POINT ( 'NONE',  ( 5.925264068711930676, 6.349999999999999645, -4.065000000000001279 ) ) ;
#468 = CYLINDRICAL_SURFACE ( 'NONE', #2435, 4.065000000000000391 ) ;
#469 = CARTESIAN_POINT ( 'NONE',  ( 5.934711504654329950, 16.58615389424617703, -11.08176045224965023 ) ) ;
#470 = VERTEX_POINT ( 'NONE', #1253 ) ;
#471 = DIRECTION ( 'NONE',  ( 1.000000000000000000, 0.000000000000000000, 0.000000000000000000 ) ) ;
#472 = ADVANCED_FACE ( 'NONE', ( #48 ), #434, .F. ) ;
#473 = EDGE_LOOP ( 'NONE', ( #1403, #2375, #1452, #859, #1965, #259, #1181, #1106, #1865, #1777, #1069, #695, #1226, #155, #1026, #1141 ) ) ;
#474 = ORIENTED_EDGE ( 'NONE', *, *, #1173, .F. ) ;
#475 = CARTESIAN_POINT ( 'NONE',  ( 7.049103633900835497, 8.438405092791700923, -2.015896460427004211 ) ) ;
#476 = CARTESIAN_POINT ( 'NONE',  ( 5.349103633900836208, 21.13840509279170021, -12.51589646042700288 ) ) ;
#477 = ADVANCED_FACE ( 'NONE', ( #1216, #635, #856, #1437, #1264, #1424 ), #451, .T. ) ;
#478 = DIRECTION ( 'NONE',  ( 0.7071067811865474617, -0.000000000000000000, 0.7071067811865474617 ) ) ;
#479 = FACE_OUTER_BOUND ( 'NONE', #516, .T. ) ;
#480 = ORIENTED_EDGE ( 'NONE', *, *, #1831, .F. ) ;
#481 = VECTOR ( 'NONE', #2227, 1000.000000000000000 ) ;
#482 = FACE_OUTER_BOUND ( 'NONE', #2135, .T. ) ;
#483 = FACE_OUTER_BOUND ( 'NONE', #40, .T. ) ;
#484 = CIRCLE ( 'NONE', #1444, 1.199999999999999734 ) ;
#485 = AXIS2_PLACEMENT_3D ( 'NONE', #825, #641, #441 ) ;
#486 = EDGE_CURVE ( 'NONE', #424, #2459, #1243, .T. ) ;
#487 = CARTESIAN_POINT ( 'NONE',  ( -4.999999999999999112, -0.6999999999999999556, -3.799999999999991829 ) ) ;
#488 = ORIENTED_EDGE ( 'NONE', *, *, #408, .F. ) ;
#489 = CIRCLE ( 'NONE', #452, 1.650000000000000355 ) ;
#490 = ORIENTED_EDGE ( 'NONE', *, *, #436, .F. ) ;
#491 = LINE ( 'NONE', #2465, #1524 ) ;
#492 = ORIENTED_EDGE ( 'NONE', *, *, #2328, .T. ) ;
#493 = PLANE ( 'NONE',  #2266 ) ;
#494 = CARTESIAN_POINT ( 'NONE',  ( -4.545405845398160949, 10.69999999999999929, -5.393933982822016304 ) ) ;
#495 = ORIENTED_EDGE ( 'NONE', *, *, #2400, .T. ) ;
#496 = CARTESIAN_POINT ( 'NONE',  ( 15.33410363390084008, 14.16218051552949930, -2.520640339357850923 ) ) ;
#497 = CARTESIAN_POINT ( 'NONE',  ( 5.407616762095857510, 12.69999999999999929, 4.559088624671998602 ) ) ;
#498 = DIRECTION ( 'NONE',  ( -0.7071067811865474617, -0.000000000000000000, -0.7071067811865474617 ) ) ;
#499 = EDGE_CURVE ( 'NONE', #2055, #1936, #221, .T. ) ;
#500 = ORIENTED_EDGE ( 'NONE', *, *, #763, .T. ) ;
#501 = ORIENTED_EDGE ( 'NONE', *, *, #1155, .T. ) ;
#502 = CARTESIAN_POINT ( 'NONE',  ( -4.490128060534575916, 12.69999999999999929, -4.490128060534575027 ) ) ;
#503 = PERSON_AND_ORGANIZATION ( #83, #1656 ) ;
#504 = EDGE_CURVE ( 'NONE', #974, #1641, #2037, .T. ) ;
#505 = ORIENTED_EDGE ( 'NONE', *, *, #1266, .T. ) ;
#506 = CARTESIAN_POINT ( 'NONE',  ( -8.000000000000001776, -7.300000000000001599, -11.65000000000000036 ) ) ;
#507 = DIRECTION ( 'NONE',  ( -1.000000000000000000, 0.000000000000000000, 2.365532012695646217E-16 ) ) ;
#508 = ORIENTED_EDGE ( 'NONE', *, *, #1014, .T. ) ;
#509 = CARTESIAN_POINT ( 'NONE',  ( 6.349103633900838872, 8.438405092791700923, -1.515896460427003101 ) ) ;
#510 = LINE ( 'NONE', #1303, #715 ) ;
#511 = CARTESIAN_POINT ( 'NONE',  ( -5.075735931288071434, 0.000000000000000000, -5.924264068711926789 ) ) ;
#512 = ORIENTED_EDGE ( 'NONE', *, *, #2247, .T. ) ;
#513 = EDGE_CURVE ( 'NONE', #609, #1477, #1280, .T. ) ;
#514 = CARTESIAN_POINT ( 'NONE',  ( -5.075735931288069658, -10.69999999999999929, 5.075735931288072322 ) ) ;
#515 = PERSON_AND_ORGANIZATION ( #83, #1656 ) ;
#516 = EDGE_LOOP ( 'NONE', ( #1671, #2379, #1428, #650, #1092, #1988, #2452, #2576 ) ) ;
#517 = CARTESIAN_POINT ( 'NONE',  ( 7.049103633900837274, 8.438405092791700923, -10.81589646042700359 ) ) ;
#518 = AXIS2_PLACEMENT_3D ( 'NONE', #80, #862, #1045 ) ;
#519 = CARTESIAN_POINT ( 'NONE',  ( 7.673049393763077956E-16, 2.284999999999999698, -9.674185366004994960E-16 ) ) ;
#520 = ORIENTED_EDGE ( 'NONE', *, *, #860, .T. ) ;
#521 = PLANE ( 'NONE',  #2306 ) ;
#522 = DIRECTION ( 'NONE',  ( 0.000000000000000000, -1.000000000000000000, 0.000000000000000000 ) ) ;
#523 = AXIS2_PLACEMENT_3D ( 'NONE', #1325, #759, #544 ) ;
#524 = CARTESIAN_POINT ( 'NONE',  ( 15.83245632728476338, 19.13840509279170377, -2.032543767043077043 ) ) ;
#525 = CLOSED_SHELL ( 'NONE', ( #1053, #810, #2476, #674, #1516, #794, #2284, #2479, #2032, #2051, #1911, #2156, #2011, #6, #782, #749, #442, #1674, #624, #242, #636, #293, #1058, #1997, #902, #2281, #197, #2195, #1232, #1455, #728, #1832, #225, #477, #836, #426, #1535, #1603, #551, #286, #85, #127, #188, #592, #280, #2263, #1360, #1702, #2525, #1439 ) ) ;
#526 = ORIENTED_EDGE ( 'NONE', *, *, #1342, .F. ) ;
#527 = DIRECTION ( 'NONE',  ( -1.000000000000000000, 0.000000000000000000, -0.000000000000000000 ) ) ;
#528 = APPROVAL_PERSON_ORGANIZATION ( #2288, #1848, #1928 ) ;
#529 = CALENDAR_DATE ( 2026, 7, 5 ) ;
#530 = ORIENTED_EDGE ( 'NONE', *, *, #1168, .F. ) ;
#531 = DIRECTION ( 'NONE',  ( 0.7071067811865472397, -0.000000000000000000, 0.7071067811865479058 ) ) ;
#532 = EDGE_CURVE ( 'NONE', #1780, #598, #1752, .T. ) ;
#533 = LINE ( 'NONE', #1327, #27 ) ;
#534 = EDGE_LOOP ( 'NONE', ( #866, #1022 ) ) ;
#535 = DIRECTION ( 'NONE',  ( -1.000000000000000000, 0.000000000000000000, 1.652117596168387756E-16 ) ) ;
#536 = CIRCLE ( 'NONE', #329, 1.199999999999999734 ) ;
#537 = CYLINDRICAL_SURFACE ( 'NONE', #922, 2.000000000000000000 ) ;
#538 = DIRECTION ( 'NONE',  ( 0.000000000000000000, -1.000000000000000000, 0.000000000000000000 ) ) ;
#539 = ORIENTED_EDGE ( 'NONE', *, *, #2170, .T. ) ;
#540 = LINE ( 'NONE', #1544, #652 ) ;
#541 = VECTOR ( 'NONE', #522, 1000.000000000000000 ) ;
#542 = ORIENTED_EDGE ( 'NONE', *, *, #2074, .T. ) ;
#543 = EDGE_CURVE ( 'NONE', #111, #1602, #2329, .T. ) ;
#544 = DIRECTION ( 'NONE',  ( 0.000000000000000000, 0.000000000000000000, 1.000000000000000000 ) ) ;
#545 = CARTESIAN_POINT ( 'NONE',  ( -2.381221868953367515, 2.284999999999998810, 2.381221868953367959 ) ) ;
#546 = ORIENTED_EDGE ( 'NONE', *, *, #1626, .F. ) ;
#547 = DIRECTION ( 'NONE',  ( 0.000000000000000000, 0.000000000000000000, 1.000000000000000000 ) ) ;
#548 = CARTESIAN_POINT ( 'NONE',  ( 5.349103633900836208, 21.13840509279170021, -12.51589646042700288 ) ) ;
#549 = CARTESIAN_POINT ( 'NONE',  ( 6.797992373334446725, 21.13840509279170021, -12.51589646042700288 ) ) ;
#550 = EDGE_CURVE ( 'NONE', #1395, #1682, #510, .T. ) ;
#551 = ADVANCED_FACE ( 'NONE', ( #483 ), #330, .F. ) ;
#552 = ORIENTED_EDGE ( 'NONE', *, *, #81, .T. ) ;
#553 = CARTESIAN_POINT ( 'NONE',  ( 10.42483956518890942, 10.81204454798669445, -6.591632391715074313 ) ) ;
#554 = EDGE_CURVE ( 'NONE', #2129, #689, #2532, .T. ) ;
#555 = VERTEX_POINT ( 'NONE', #1684 ) ;
#556 = LINE ( 'NONE', #1546, #1941 ) ;
#557 = DIRECTION ( 'NONE',  ( 0.000000000000000000, 0.000000000000000000, 1.000000000000000000 ) ) ;
#558 = ORIENTED_EDGE ( 'NONE', *, *, #1095, .F. ) ;
#559 = CARTESIAN_POINT ( 'NONE',  ( 6.349103633900838872, 21.13840509279170021, -2.515896460427002879 ) ) ;
#560 = PLANE ( 'NONE',  #1532 ) ;
#561 = CIRCLE ( 'NONE', #773, 1.199999999999999734 ) ;
#562 = DIRECTION ( 'NONE',  ( 0.000000000000000000, 0.000000000000000000, 1.000000000000000000 ) ) ;
#563 = VERTEX_POINT ( 'NONE', #1277 ) ;
#564 = VECTOR ( 'NONE', #1046, 1000.000000000000114 ) ;
#565 = CARTESIAN_POINT ( 'NONE',  ( 15.49763177132469494, 8.438405092791700923, -2.367368323003148589 ) ) ;
#566 = ADVANCED_FACE ( 'NONE', ( #138 ), #2319, .F. ) ;
#567 = ORIENTED_EDGE ( 'NONE', *, *, #1218, .F. ) ;
#568 = CIRCLE ( 'NONE', #1311, 1.000000000000000000 ) ;
#569 = CARTESIAN_POINT ( 'NONE',  ( 5.349103633900836208, 21.13840509279170021, -12.51589646042700288 ) ) ;
#570 = VECTOR ( 'NONE', #1198, 1000.000000000000000 ) ;
#571 = VERTEX_POINT ( 'NONE', #891 ) ;
#572 = CARTESIAN_POINT ( 'NONE',  ( 10.84910363390083710, 19.13840509279170377, -7.015896460427004655 ) ) ;
#573 = ORIENTED_EDGE ( 'NONE', *, *, #1377, .F. ) ;
#574 = PRODUCT_DEFINITION ( '�', '', #2113, #1575 ) ;
#575 = AXIS2_PLACEMENT_3D ( 'NONE', #1837, #1063, #1030 ) ;
#576 = FACE_OUTER_BOUND ( 'NONE', #1523, .T. ) ;
#577 = CARTESIAN_POINT ( 'NONE',  ( 15.33410363390084008, 14.78840509279170234, -2.520640339357851811 ) ) ;
#578 = DIRECTION ( 'NONE',  ( 0.7071067811865483499, -0.000000000000000000, 0.7071067811865467956 ) ) ;
#579 = ORIENTED_EDGE ( 'NONE', *, *, #1541, .T. ) ;
#580 = DIRECTION ( 'NONE',  ( 0.000000000000000000, 0.000000000000000000, -1.000000000000000000 ) ) ;
#581 = EDGE_LOOP ( 'NONE', ( #1041, #1097, #1328, #407 ) ) ;
#582 = CARTESIAN_POINT ( 'NONE',  ( 5.349103633900838872, 21.13840509279170021, -2.515896460427003767 ) ) ;
#583 = VECTOR ( 'NONE', #1660, 1000.000000000000000 ) ;
#584 = EDGE_CURVE ( 'NONE', #2326, #1974, #1374, .T. ) ;
#585 = LINE ( 'NONE', #375, #1242 ) ;
#586 = DIRECTION ( 'NONE',  ( 0.7071067811865474617, -0.000000000000000000, 0.7071067811865474617 ) ) ;
#587 = CARTESIAN_POINT ( 'NONE',  ( 5.934711504654329950, 8.438405092791700923, -11.08176045224965023 ) ) ;
#588 = PRODUCT ( 'Beamsplitter holder', 'Beamsplitter holder', '', ( #1091 ) ) ;
#589 = FACE_OUTER_BOUND ( 'NONE', #1008, .T. ) ;
#590 = ORIENTED_EDGE ( 'NONE', *, *, #2461, .F. ) ;
#591 = CARTESIAN_POINT ( 'NONE',  ( 7.999999999999998224, -7.300000000000001599, -10.00000000000000000 ) ) ;
#592 = ADVANCED_FACE ( 'NONE', ( #713 ), #537, .T. ) ;
#593 = AXIS2_PLACEMENT_3D ( 'NONE', #397, #2142, #595 ) ;
#594 = VERTEX_POINT ( 'NONE', #2474 ) ;
#595 = DIRECTION ( 'NONE',  ( 0.000000000000000000, 0.000000000000000000, 1.000000000000000000 ) ) ;
#596 = VERTEX_POINT ( 'NONE', #2280 ) ;
#597 = EDGE_CURVE ( 'NONE', #1834, #1857, #2115, .T. ) ;
#598 = VERTEX_POINT ( 'NONE', #1291 ) ;
#599 = CARTESIAN_POINT ( 'NONE',  ( 5.849103633900836208, 8.038405092791702344, -3.215896460427013270 ) ) ;
#600 =( BOUNDED_CURVE ( )  B_SPLINE_CURVE ( 3, ( #366, #2515, #735, #1302 ),
 .UNSPECIFIED., .F., .F. ) 
 B_SPLINE_CURVE_WITH_KNOTS ( ( 4, 4 ),
 ( 4.712388980384689674, 6.283185307179586232 ),
 .UNSPECIFIED. ) 
 CURVE ( )  GEOMETRIC_REPRESENTATION_ITEM ( )  RATIONAL_B_SPLINE_CURVE ( ( 1.000000000000000000, 0.8047378541243649375, 0.8047378541243649375, 1.000000000000000000 ) ) 
 REPRESENTATION_ITEM ( '' )  );
#601 = DIRECTION ( 'NONE',  ( -0.000000000000000000, -1.000000000000000000, -0.000000000000000000 ) ) ;
#602 = AXIS2_PLACEMENT_3D ( 'NONE', #2139, #1125, #1343 ) ;
#603 = DIRECTION ( 'NONE',  ( 0.000000000000000000, 0.000000000000000000, 1.000000000000000000 ) ) ;
#604 = CARTESIAN_POINT ( 'NONE',  ( 4.924264068711932119, -0.6999999999999999556, -5.924264068711926789 ) ) ;
#605 = LINE ( 'NONE', #1410, #987 ) ;
#606 = ORIENTED_EDGE ( 'NONE', *, *, #359, .F. ) ;
#607 = CYLINDRICAL_SURFACE ( 'NONE', #66, 2.000000000000000000 ) ;
#608 = CIRCLE ( 'NONE', #1347, 1.000000000000000000 ) ;
#609 = VERTEX_POINT ( 'NONE', #341 ) ;
#610 = CARTESIAN_POINT ( 'NONE',  ( 5.879433719790746693, 21.13840509279170021, -11.98556637453709151 ) ) ;
#611 = ORIENTED_EDGE ( 'NONE', *, *, #1296, .T. ) ;
#612 = VERTEX_POINT ( 'NONE', #87 ) ;
#613 = CARTESIAN_POINT ( 'NONE',  ( 15.33410363390084008, 14.78840509279170234, -12.51689646042700410 ) ) ;
#614 = VECTOR ( 'NONE', #2309, 1000.000000000000000 ) ;
#615 = VECTOR ( 'NONE', #1418, 1000.000000000000000 ) ;
#616 = CARTESIAN_POINT ( 'NONE',  ( -7.999999999999998224, -7.300000000000001599, 8.349999999999999645 ) ) ;
#617 = CARTESIAN_POINT ( 'NONE',  ( -4.075735931288069658, -10.69999999999999929, 4.075735931288072322 ) ) ;
#618 = EDGE_CURVE ( 'NONE', #2322, #424, #1700, .T. ) ;
#619 = CARTESIAN_POINT ( 'NONE',  ( 5.349103633900836208, 8.438405092791700923, -12.51589646042700288 ) ) ;
#620 = PLANE ( 'NONE',  #1772 ) ;
#621 = ORIENTED_EDGE ( 'NONE', *, *, #1952, .F. ) ;
#622 = AXIS2_PLACEMENT_3D ( 'NONE', #230, #63, #1664 ) ;
#623 = CARTESIAN_POINT ( 'NONE',  ( 11.26910363390083880, 14.78840509279170234, -1.515896460427003101 ) ) ;
#624 = ADVANCED_FACE ( 'NONE', ( #947 ), #299, .T. ) ;
#625 = CARTESIAN_POINT ( 'NONE',  ( -4.545405845398160949, 10.69999999999999929, -5.393933982822016304 ) ) ;
#626 = VERTEX_POINT ( 'NONE', #908 ) ;
#627 = EDGE_LOOP ( 'NONE', ( #1756, #1559, #1036, #606, #1679, #277, #2348, #1742, #1231 ) ) ;
#628 = DIRECTION ( 'NONE',  ( 1.000000000000000000, -0.000000000000000000, 0.000000000000000000 ) ) ;
#629 = LINE ( 'NONE', #643, #2564 ) ;
#630 = CARTESIAN_POINT ( 'NONE',  ( 5.879433719790746693, 19.13840509279170377, -11.98556637453709151 ) ) ;
#631 = AXIS2_PLACEMENT_3D ( 'NONE', #591, #353, #1554 ) ;
#632 = DIRECTION ( 'NONE',  ( 0.000000000000000000, -0.000000000000000000, -1.000000000000000000 ) ) ;
#633 = ORIENTED_EDGE ( 'NONE', *, *, #205, .F. ) ;
#634 = EDGE_CURVE ( 'NONE', #2336, #1214, #2294, .T. ) ;
#635 = FACE_BOUND ( 'NONE', #870, .T. ) ;
#636 = ADVANCED_FACE ( 'NONE', ( #1112 ), #1909, .T. ) ;
#637 = DIRECTION ( 'NONE',  ( 0.000000000000000000, 0.000000000000000000, 1.000000000000000000 ) ) ;
#638 = EDGE_CURVE ( 'NONE', #818, #2507, #1512, .T. ) ;
#639 = ORIENTED_EDGE ( 'NONE', *, *, #756, .F. ) ;
#640 = ORIENTED_EDGE ( 'NONE', *, *, #2016, .F. ) ;
#641 = DIRECTION ( 'NONE',  ( -0.000000000000000000, 1.000000000000000000, 0.000000000000000000 ) ) ;
#642 = LINE ( 'NONE', #18, #1741 ) ;
#643 = CARTESIAN_POINT ( 'NONE',  ( 4.490128060534577692, 12.69999999999999929, 4.490128060534575027 ) ) ;
#644 = DIRECTION ( 'NONE',  ( 0.000000000000000000, 0.000000000000000000, 1.000000000000000000 ) ) ;
#645 = CARTESIAN_POINT ( 'NONE',  ( 7.999999999999998224, -7.300000000000001599, -11.65000000000000036 ) ) ;
#646 = VERTEX_POINT ( 'NONE', #1315 ) ;
#647 = CARTESIAN_POINT ( 'NONE',  ( 10.50000000000000355, -7.300000000000001599, -12.50000000000000000 ) ) ;
#648 = ADVANCED_FACE ( 'NONE', ( #1124, #2343 ), #1967, .F. ) ;
#649 = AXIS2_PLACEMENT_3D ( 'NONE', #1032, #2237, #456 ) ;
#650 = ORIENTED_EDGE ( 'NONE', *, *, #1747, .T. ) ;
#651 = ORIENTED_EDGE ( 'NONE', *, *, #1842, .T. ) ;
#652 = VECTOR ( 'NONE', #2168, 1000.000000000000000 ) ;
#653 = EDGE_LOOP ( 'NONE', ( #2365, #1244 ) ) ;
#654 = CARTESIAN_POINT ( 'NONE',  ( 4.914392129246505370, 0.000000000000000000, 4.065863991822646462 ) ) ;
#655 = VECTOR ( 'NONE', #406, 1000.000000000000000 ) ;
#656 = DIRECTION ( 'NONE',  ( -0.000000000000000000, -0.000000000000000000, 1.000000000000000000 ) ) ;
#657 = CARTESIAN_POINT ( 'NONE',  ( -4.333541370300347140, 12.69999999999999929, -5.182069507724203383 ) ) ;
#658 = AXIS2_PLACEMENT_3D ( 'NONE', #710, #1288, #2487 ) ;
#659 = LINE ( 'NONE', #1448, #448 ) ;
#660 = CC_DESIGN_PERSON_AND_ORGANIZATION_ASSIGNMENT ( #335, #1678, ( #2113 ) ) ;
#661 = ORIENTED_EDGE ( 'NONE', *, *, #1472, .T. ) ;
#662 = CC_DESIGN_APPROVAL ( #1848, ( #786 ) ) ;
#663 = VERTEX_POINT ( 'NONE', #577 ) ;
#664 = ORIENTED_EDGE ( 'NONE', *, *, #2378, .T. ) ;
#665 = VECTOR ( 'NONE', #1381, 1000.000000000000000 ) ;
#666 =( NAMED_UNIT ( * ) SI_UNIT ( $, .STERADIAN. ) SOLID_ANGLE_UNIT ( ) );
#667 = LINE ( 'NONE', #256, #481 ) ;
#668 = CARTESIAN_POINT ( 'NONE',  ( 8.000000000000001776, -7.300000000000001599, 10.00000000000000000 ) ) ;
#669 = EDGE_CURVE ( 'NONE', #594, #1252, #1197, .T. ) ;
#670 = CARTESIAN_POINT ( 'NONE',  ( 10.42483956518889165, 18.76476563759670668, -6.591632391715092965 ) ) ;
#671 = VERTEX_POINT ( 'NONE', #1761 ) ;
#672 = AXIS2_PLACEMENT_3D ( 'NONE', #1739, #2265, #1934 ) ;
#673 = CARTESIAN_POINT ( 'NONE',  ( 5.924264068711930342, 12.69999999999999929, 5.075735931288072322 ) ) ;
#674 = ADVANCED_FACE ( 'NONE', ( #2137 ), #2358, .F. ) ;
#675 = ORIENTED_EDGE ( 'NONE', *, *, #1158, .T. ) ;
#676 = ORIENTED_EDGE ( 'NONE', *, *, #2286, .T. ) ;
#677 = EDGE_CURVE ( 'NONE', #1720, #177, #536, .T. ) ;
#678 = LINE ( 'NONE', #1466, #1824 ) ;
#679 = DIRECTION ( 'NONE',  ( 0.000000000000000000, 1.000000000000000000, 0.000000000000000000 ) ) ;
#680 = DIRECTION ( 'NONE',  ( -1.000000000000000000, 0.000000000000000000, -0.000000000000000000 ) ) ;
#681 = EDGE_CURVE ( 'NONE', #2050, #2472, #2447, .T. ) ;
#682 = LINE ( 'NONE', #1468, #1694 ) ;
#683 = ORIENTED_EDGE ( 'NONE', *, *, #275, .T. ) ;
#684 = DIRECTION ( 'NONE',  ( 0.000000000000000000, 1.000000000000000000, -0.000000000000000000 ) ) ;
#685 = DIRECTION ( 'NONE',  ( -0.000000000000000000, -1.000000000000000000, -0.000000000000000000 ) ) ;
#686 =( BOUNDED_CURVE ( )  B_SPLINE_CURVE ( 3, ( #1980, #152, #1341, #352 ),
 .UNSPECIFIED., .F., .T. ) 
 B_SPLINE_CURVE_WITH_KNOTS ( ( 4, 4 ),
 ( 2.683486163689702941, 3.141592653589793116 ),
 .UNSPECIFIED. ) 
 CURVE ( )  GEOMETRIC_REPRESENTATION_ITEM ( )  RATIONAL_B_SPLINE_CURVE ( ( 1.000000000000000000, 0.9825878649828553302, 0.9825878649828553302, 1.000000000000000000 ) ) 
 REPRESENTATION_ITEM ( '' )  );
#687 = AXIS2_PLACEMENT_3D ( 'NONE', #753, #1514, #1701 ) ;
#688 = ORIENTED_EDGE ( 'NONE', *, *, #1791, .T. ) ;
#689 = VERTEX_POINT ( 'NONE', #587 ) ;
#690 = DIRECTION ( 'NONE',  ( 0.000000000000000000, 0.000000000000000000, -1.000000000000000000 ) ) ;
#691 = DATE_TIME_ROLE ( 'creation_date' ) ;
#692 = ORIENTED_EDGE ( 'NONE', *, *, #2091, .T. ) ;
#693 = CARTESIAN_POINT ( 'NONE',  ( 15.33923169443541568, 8.438405092791700923, -2.525768399892427407 ) ) ;
#694 = PLANE ( 'NONE',  #658 ) ;
#695 = ORIENTED_EDGE ( 'NONE', *, *, #1212, .F. ) ;
#696 = AXIS2_PLACEMENT_3D ( 'NONE', #1223, #2033, #244 ) ;
#697 = EDGE_CURVE ( 'NONE', #2076, #1199, #1784, .T. ) ;
#698 = LINE ( 'NONE', #2404, #179 ) ;
#699 = CARTESIAN_POINT ( 'NONE',  ( -8.000000000000001776, -7.300000000000001599, -10.00000000000000000 ) ) ;
#700 = AXIS2_PLACEMENT_3D ( 'NONE', #1371, #578, #2007 ) ;
#701 = CARTESIAN_POINT ( 'NONE',  ( 7.673049393763077956E-16, 10.41499999999999737, -9.674185366004994960E-16 ) ) ;
#702 = VECTOR ( 'NONE', #2444, 1000.000000000000000 ) ;
#703 = ADVANCED_FACE ( 'NONE', ( #959 ), #2188, .F. ) ;
#704 = EDGE_LOOP ( 'NONE', ( #2171, #2040, #1261, #1386, #2529, #62 ) ) ;
#705 = ORIENTED_EDGE ( 'NONE', *, *, #2563, .F. ) ;
#706 = CARTESIAN_POINT ( 'NONE',  ( 6.358975573366259404, 8.438405092791700923, -11.50602452096157968 ) ) ;
#707 = CALENDAR_DATE ( 2026, 7, 5 ) ;
#708 = ORIENTED_EDGE ( 'NONE', *, *, #1640, .F. ) ;
#709 = DIRECTION ( 'NONE',  ( 0.000000000000000000, 1.000000000000000000, 0.000000000000000000 ) ) ;
#710 = CARTESIAN_POINT ( 'NONE',  ( -5.075735931288069658, 12.69999999999999929, 5.075735931288072322 ) ) ;
#711 = ORIENTED_EDGE ( 'NONE', *, *, #1606, .F. ) ;
#712 = CARTESIAN_POINT ( 'NONE',  ( 10.42483956518890942, 10.81204454798669445, -6.591632391715074313 ) ) ;
#713 = FACE_OUTER_BOUND ( 'NONE', #3, .T. ) ;
#714 = EDGE_CURVE ( 'NONE', #1781, #2039, #872, .T. ) ;
#715 = VECTOR ( 'NONE', #126, 1000.000000000000000 ) ;
#716 = VERTEX_POINT ( 'NONE', #604 ) ;
#717 = EDGE_CURVE ( 'NONE', #323, #1553, #790, .T. ) ;
#718 = DIRECTION ( 'NONE',  ( -0.7071067811865475727, 0.000000000000000000, -0.7071067811865475727 ) ) ;
#719 = ORIENTED_EDGE ( 'NONE', *, *, #1132, .T. ) ;
#720 = DIRECTION ( 'NONE',  ( 0.000000000000000000, 1.000000000000000000, 0.000000000000000000 ) ) ;
#721 = PLANE ( 'NONE',  #1113 ) ;
#722 = ORIENTED_EDGE ( 'NONE', *, *, #2429, .T. ) ;
#723 = PLANE ( 'NONE',  #732 ) ;
#724 = DIRECTION ( 'NONE',  ( 0.000000000000000000, 0.000000000000000000, 1.000000000000000000 ) ) ;
#725 = CARTESIAN_POINT ( 'NONE',  ( -4.065000000000001279, 8.731221868953365828, -4.065000000000001279 ) ) ;
#726 = ORIENTED_EDGE ( 'NONE', *, *, #486, .F. ) ;
#727 = DIRECTION ( 'NONE',  ( 0.000000000000000000, 0.000000000000000000, 1.000000000000000000 ) ) ;
#728 = ADVANCED_FACE ( 'NONE', ( #1594 ), #560, .F. ) ;
#729 = PERSON_AND_ORGANIZATION_ROLE ( 'classification_officer' ) ;
#730 = VERTEX_POINT ( 'NONE', #1565 ) ;
#731 = DIRECTION ( 'NONE',  ( -0.000000000000000000, 1.000000000000000000, 0.000000000000000000 ) ) ;
#732 = AXIS2_PLACEMENT_3D ( 'NONE', #312, #1724, #1525 ) ;
#733 = CARTESIAN_POINT ( 'NONE',  ( 4.924264068711930342, -0.6999999999999992895, 4.075735931288072322 ) ) ;
#734 = ORIENTED_EDGE ( 'NONE', *, *, #1126, .F. ) ;
#735 = CARTESIAN_POINT ( 'NONE',  ( -4.064999999999999503, 8.731221868953365828, 4.065000000000000391 ) ) ;
#736 = CARTESIAN_POINT ( 'NONE',  ( 2.381221868953368404, 2.284999999999998810, 2.381221868953365739 ) ) ;
#737 = VECTOR ( 'NONE', #874, 1000.000000000000000 ) ;
#738 = CARTESIAN_POINT ( 'NONE',  ( 0.000000000000000000, -7.300000000000001599, 0.000000000000000000 ) ) ;
#739 = CLOSED_SHELL ( 'NONE', ( #1020, #472, #1859, #1779, #566, #2110, #1365, #1425, #703, #648, #1923, #1599, #832, #1734, #1108, #1473, #1825, #2541, #1938, #1313, #1073, #208, #433, #1246, #2475, #1239 ) ) ;
#740 = ORIENTED_EDGE ( 'NONE', *, *, #1412, .T. ) ;
#741 = CARTESIAN_POINT ( 'NONE',  ( 8.531752025191991606, 10.41010267904984943, -8.484719931711996566 ) ) ;
#742 = APPROVAL_ROLE ( '' ) ;
#743 = ORIENTED_EDGE ( 'NONE', *, *, #1158, .F. ) ;
#744 = DIRECTION ( 'NONE',  ( 0.000000000000000000, 0.000000000000000000, 1.000000000000000000 ) ) ;
#745 = CARTESIAN_POINT ( 'NONE',  ( 4.959110991546881841, 0.000000000000000000, 4.110582854123023822 ) ) ;
#746 = VERTEX_POINT ( 'NONE', #2574 ) ;
#747 = EDGE_CURVE ( 'NONE', #374, #1720, #1353, .T. ) ;
#748 = CARTESIAN_POINT ( 'NONE',  ( 4.924264068711930342, -10.69999999999999929, 4.075735931288072322 ) ) ;
#749 = ADVANCED_FACE ( 'NONE', ( #175 ), #1800, .F. ) ;
#750 = AXIS2_PLACEMENT_3D ( 'NONE', #2175, #2558, #378 ) ;
#751 = CARTESIAN_POINT ( 'NONE',  ( 5.925264068711931564, 6.349999999999998757, -1.801867378269715556E-15 ) ) ;
#752 = EDGE_CURVE ( 'NONE', #1802, #1052, #411, .T. ) ;
#753 = CARTESIAN_POINT ( 'NONE',  ( 0.000000000000000000, 10.69999999999999929, 0.000000000000000000 ) ) ;
#754 = ORIENTED_EDGE ( 'NONE', *, *, #2578, .F. ) ;
#755 = LINE ( 'NONE', #988, #1687 ) ;
#756 = EDGE_CURVE ( 'NONE', #2129, #1427, #686, .T. ) ;
#757 = AXIS2_PLACEMENT_3D ( 'NONE', #394, #1151, #1753 ) ;
#758 = ORIENTED_EDGE ( 'NONE', *, *, #1326, .T. ) ;
#759 = DIRECTION ( 'NONE',  ( 0.000000000000000000, 1.000000000000000000, 0.000000000000000000 ) ) ;
#760 = CARTESIAN_POINT ( 'NONE',  ( 5.924264068711930342, 0.000000000000000000, 5.075735931288072322 ) ) ;
#761 = VERTEX_POINT ( 'NONE', #1148 ) ;
#762 = CARTESIAN_POINT ( 'NONE',  ( 7.204103633900838410, 12.78496462858532645, -3.370896460427002417 ) ) ;
#763 = EDGE_CURVE ( 'NONE', #609, #2278, #1749, .T. ) ;
#764 = CARTESIAN_POINT ( 'NONE',  ( 5.349103633900836208, 21.13840509279170021, -12.51589646042700288 ) ) ;
#765 = ORIENTED_EDGE ( 'NONE', *, *, #1346, .F. ) ;
#766 = CARTESIAN_POINT ( 'NONE',  ( 7.673049393763077956E-16, 2.284999999999999698, -9.674185366004994960E-16 ) ) ;
#767 = ORIENTED_EDGE ( 'NONE', *, *, #554, .F. ) ;
#768 = CARTESIAN_POINT ( 'NONE',  ( 14.70702972920941143, 56.74484604976581892, -1.515896460427003101 ) ) ;
#769 = LINE ( 'NONE', #1578, #1278 ) ;
#770 = EDGE_LOOP ( 'NONE', ( #2023, #1074 ) ) ;
#771 = CARTESIAN_POINT ( 'NONE',  ( 4.914392129246505370, 12.69999999999999929, 4.065863991822646462 ) ) ;
#772 = DIRECTION ( 'NONE',  ( -1.577021341797097560E-16, 0.000000000000000000, 1.000000000000000000 ) ) ;
#773 = AXIS2_PLACEMENT_3D ( 'NONE', #1866, #1672, #86 ) ;
#774 = CARTESIAN_POINT ( 'NONE',  ( 5.934711504654329950, 16.58615389424617703, -11.08176045224965023 ) ) ;
#775 = VERTEX_POINT ( 'NONE', #1019 ) ;
#776 = EDGE_CURVE ( 'NONE', #177, #1469, #268, .T. ) ;
#777 = AXIS2_PLACEMENT_3D ( 'NONE', #1001, #1962, #2580 ) ;
#778 = DIRECTION ( 'NONE',  ( 0.000000000000000000, -1.000000000000000000, 0.000000000000000000 ) ) ;
#779 = EDGE_LOOP ( 'NONE', ( #1157, #1557, #918, #1582, #2555 ) ) ;
#780 = AXIS2_PLACEMENT_3D ( 'NONE', #419, #206, #1994 ) ;
#781 = CARTESIAN_POINT ( 'NONE',  ( -8.000000000000001776, -7.300000000000001599, -8.349999999999999645 ) ) ;
#782 = ADVANCED_FACE ( 'NONE', ( #1421 ), #1433, .F. ) ;
#783 = VECTOR ( 'NONE', #1618, 1000.000000000000000 ) ;
#784 = VECTOR ( 'NONE', #2528, 1000.000000000000000 ) ;
#785 = ORIENTED_EDGE ( 'NONE', *, *, #79, .F. ) ;
#786 = SECURITY_CLASSIFICATION ( '', '', #1129 ) ;
#787 = DIRECTION ( 'NONE',  ( 0.8660254037844409281, 0.000000000000000000, -0.4999999999999959477 ) ) ;
#788 = VECTOR ( 'NONE', #1209, 1000.000000000000000 ) ;
#789 = DIRECTION ( 'NONE',  ( 0.000000000000000000, 0.000000000000000000, 1.000000000000000000 ) ) ;
#790 = LINE ( 'NONE', #1580, #198 ) ;
#791 = CARTESIAN_POINT ( 'NONE',  ( -4.065000000000000391, 6.349999999999999645, -5.925264068711928012 ) ) ;
#792 = ORIENTED_EDGE ( 'NONE', *, *, #408, .T. ) ;
#793 = DIRECTION ( 'NONE',  ( 0.000000000000000000, 1.000000000000000000, 0.000000000000000000 ) ) ;
#794 = ADVANCED_FACE ( 'NONE', ( #2446 ), #468, .F. ) ;
#795 = ORIENTED_EDGE ( 'NONE', *, *, #38, .T. ) ;
#796 = CARTESIAN_POINT ( 'NONE',  ( -5.075735931288069658, 12.69999999999999929, 5.075735931288072322 ) ) ;
#797 = VERTEX_POINT ( 'NONE', #1211 ) ;
#798 = AXIS2_PLACEMENT_3D ( 'NONE', #1099, #1893, #100 ) ;
#799 = LINE ( 'NONE', #599, #2106 ) ;
#800 = DIRECTION ( 'NONE',  ( 1.000000000000000000, -0.000000000000000000, -8.260587980841938780E-17 ) ) ;
#801 = CARTESIAN_POINT ( 'NONE',  ( 5.934711504654329950, 21.13840509279170021, -11.08176045224965023 ) ) ;
#802 = DIRECTION ( 'NONE',  ( -0.000000000000000000, -1.000000000000000000, -0.000000000000000000 ) ) ;
#803 = DIRECTION ( 'NONE',  ( 0.7071067811865477948, 0.000000000000000000, 0.7071067811865473507 ) ) ;
#804 = ORIENTED_EDGE ( 'NONE', *, *, #144, .F. ) ;
#805 = LINE ( 'NONE', #1009, #1540 ) ;
#806 = CIRCLE ( 'NONE', #1718, 1.650000000000000355 ) ;
#807 = VERTEX_POINT ( 'NONE', #430 ) ;
#808 = CARTESIAN_POINT ( 'NONE',  ( 5.934711504654329950, 8.438405092791700923, -11.08176045224965023 ) ) ;
#809 = VERTEX_POINT ( 'NONE', #815 ) ;
#810 = ADVANCED_FACE ( 'NONE', ( #1608 ), #2411, .F. ) ;
#811 = ORIENTED_EDGE ( 'NONE', *, *, #306, .T. ) ;
#812 = DIRECTION ( 'NONE',  ( 0.000000000000000000, 0.000000000000000000, 1.000000000000000000 ) ) ;
#813 = DIRECTION ( 'NONE',  ( 0.000000000000000000, 1.000000000000000000, 0.000000000000000000 ) ) ;
#814 = FACE_OUTER_BOUND ( 'NONE', #1423, .T. ) ;
#815 = CARTESIAN_POINT ( 'NONE',  ( -5.075735931288067881, -4.300000000000001599, -4.924264068711925901 ) ) ;
#816 = EDGE_CURVE ( 'NONE', #398, #344, #2567, .T. ) ;
#817 = CARTESIAN_POINT ( 'NONE',  ( -8.000000000000001776, -7.300000000000001599, -10.00000000000000000 ) ) ;
#818 = VERTEX_POINT ( 'NONE', #2217 ) ;
#819 = DIRECTION ( 'NONE',  ( 1.000000000000000000, 0.000000000000000000, 0.000000000000000000 ) ) ;
#820 = LINE ( 'NONE', #808, #466 ) ;
#821 = UNCERTAINTY_MEASURE_WITH_UNIT (LENGTH_MEASURE( 1.000000000000000082E-05 ), #1620, 'distance_accuracy_value', 'NONE');
#822 = AXIS2_PLACEMENT_3D ( 'NONE', #32, #348, #108 ) ;
#823 = ORIENTED_EDGE ( 'NONE', *, *, #999, .F. ) ;
#824 = VERTEX_POINT ( 'NONE', #446 ) ;
#825 = CARTESIAN_POINT ( 'NONE',  ( 0.000000000000000000, 0.000000000000000000, 0.000000000000000000 ) ) ;
#826 = AXIS2_PLACEMENT_3D ( 'NONE', #258, #1056, #2448 ) ;
#827 = CIRCLE ( 'NONE', #59, 1.650000000000000355 ) ;
#828 = PLANE ( 'NONE',  #943 ) ;
#829 = DIRECTION ( 'NONE',  ( -0.7071067811865479058, -0.000000000000000000, -0.7071067811865472397 ) ) ;
#830 = PLANE ( 'NONE',  #2105 ) ;
#831 = ORIENTED_EDGE ( 'NONE', *, *, #2056, .T. ) ;
#832 = ADVANCED_FACE ( 'NONE', ( #54 ), #2006, .F. ) ;
#833 = CIRCLE ( 'NONE', #365, 4.064999999999999503 ) ;
#834 = EDGE_CURVE ( 'NONE', #1281, #2165, #899, .T. ) ;
#835 = PLANE ( 'NONE',  #2415 ) ;
#836 = ADVANCED_FACE ( 'NONE', ( #34 ), #417, .T. ) ;
#837 = CARTESIAN_POINT ( 'NONE',  ( 15.49763177132469316, 8.038405092791702344, -2.367368323003147701 ) ) ;
#838 = ORIENTED_EDGE ( 'NONE', *, *, #532, .F. ) ;
#839 = ORIENTED_EDGE ( 'NONE', *, *, #2426, .T. ) ;
#840 = CARTESIAN_POINT ( 'NONE',  ( 0.000000000000000000, 6.349999999999998757, 5.075735931288072322 ) ) ;
#841 = CARTESIAN_POINT ( 'NONE',  ( 5.924264068711932119, -4.300000000000001599, -4.924264068711925901 ) ) ;
#842 = CARTESIAN_POINT ( 'NONE',  ( 4.282190164020504675, 10.70000000000000107, 5.075735931288072322 ) ) ;
#843 = LINE ( 'NONE', #1635, #314 ) ;
#844 = FACE_OUTER_BOUND ( 'NONE', #473, .T. ) ;
#845 = ORIENTED_EDGE ( 'NONE', *, *, #846, .F. ) ;
#846 = EDGE_CURVE ( 'NONE', #2099, #1442, #217, .T. ) ;
#847 = DIRECTION ( 'NONE',  ( -1.000000000000000000, -0.000000000000000000, -0.000000000000000000 ) ) ;
#848 = ORIENTED_EDGE ( 'NONE', *, *, #543, .T. ) ;
#849 = VERTEX_POINT ( 'NONE', #1623 ) ;
#850 = CARTESIAN_POINT ( 'NONE',  ( 8.500000000000003553, -7.300000000000001599, 12.49999999999999289 ) ) ;
#851 = CARTESIAN_POINT ( 'NONE',  ( 5.349103633900837096, 14.78840509279170057, -7.435896460427002808 ) ) ;
#852 = LINE ( 'NONE', #1080, #905 ) ;
#853 = DIRECTION ( 'NONE',  ( -0.7071067811865489050, -0.000000000000000000, -0.7071067811865462405 ) ) ;
#854 = CARTESIAN_POINT ( 'NONE',  ( 10.50000000000000355, -4.300000000000001599, 12.49999999999999289 ) ) ;
#855 = VERTEX_POINT ( 'NONE', #257 ) ;
#856 = FACE_BOUND ( 'NONE', #2245, .T. ) ;
#857 = AXIS2_PLACEMENT_3D ( 'NONE', #2456, #679, #1054 ) ;
#858 = ORIENTED_EDGE ( 'NONE', *, *, #948, .F. ) ;
#859 = ORIENTED_EDGE ( 'NONE', *, *, #342, .T. ) ;
#860 = EDGE_CURVE ( 'NONE', #344, #1780, #843, .T. ) ;
#861 = AXIS2_PLACEMENT_3D ( 'NONE', #65, #656, #2445 ) ;
#862 = DIRECTION ( 'NONE',  ( -1.000000000000000000, -0.000000000000000000, 2.365532012695646217E-16 ) ) ;
#863 = FACE_OUTER_BOUND ( 'NONE', #1987, .T. ) ;
#864 = AXIS2_PLACEMENT_3D ( 'NONE', #1604, #2381, #2003 ) ;
#865 = LINE ( 'NONE', #1459, #1817 ) ;
#866 = ORIENTED_EDGE ( 'NONE', *, *, #163, .T. ) ;
#867 = EDGE_CURVE ( 'NONE', #1289, #1164, #1055, .T. ) ;
#868 = DIRECTION ( 'NONE',  ( 0.000000000000000000, -0.000000000000000000, 1.000000000000000000 ) ) ;
#869 = EDGE_CURVE ( 'NONE', #596, #2099, #245, .T. ) ;
#870 = EDGE_LOOP ( 'NONE', ( #2493, #2488 ) ) ;
#871 = VERTEX_POINT ( 'NONE', #44 ) ;
#872 = CIRCLE ( 'NONE', #750, 1.650000000000000355 ) ;
#873 = CARTESIAN_POINT ( 'NONE',  ( -4.075735931288069658, -4.300000000000001599, 5.075735931288072322 ) ) ;
#874 = DIRECTION ( 'NONE',  ( 0.000000000000000000, 1.000000000000000000, 0.000000000000000000 ) ) ;
#875 = LINE ( 'NONE', #2566, #2021 ) ;
#876 = DIRECTION ( 'NONE',  ( 0.7071067811865474617, 0.000000000000000000, 0.7071067811865474617 ) ) ;
#877 = EDGE_LOOP ( 'NONE', ( #1743, #785, #1233, #1887 ) ) ;
#878 = DIRECTION ( 'NONE',  ( -0.000000000000000000, 1.000000000000000000, -0.000000000000000000 ) ) ;
#879 = AXIS2_PLACEMENT_3D ( 'NONE', #2462, #2255, #1844 ) ;
#880 = DIRECTION ( 'NONE',  ( 0.000000000000000000, 0.000000000000000000, 1.000000000000000000 ) ) ;
#881 = ORIENTED_EDGE ( 'NONE', *, *, #1651, .F. ) ;
#882 = ORIENTED_EDGE ( 'NONE', *, *, #638, .T. ) ;
#883 = PLANE ( 'NONE',  #1737 ) ;
#884 = EDGE_CURVE ( 'NONE', #195, #291, #1646, .T. ) ;
#885 = ORIENTED_EDGE ( 'NONE', *, *, #1541, .F. ) ;
#886 = CARTESIAN_POINT ( 'NONE',  ( -7.999999999999998224, -7.300000000000001599, 8.349999999999999645 ) ) ;
#887 = CARTESIAN_POINT ( 'NONE',  ( -5.000000000000000888, 0.000000000000000000, 3.799999999999991385 ) ) ;
#888 = ORIENTED_EDGE ( 'NONE', *, *, #1978, .F. ) ;
#889 = CARTESIAN_POINT ( 'NONE',  ( -5.075735931288069658, -0.6999999999999999556, 5.075735931288072322 ) ) ;
#890 = EDGE_CURVE ( 'NONE', #807, #563, #2053, .T. ) ;
#891 = CARTESIAN_POINT ( 'NONE',  ( -4.075735931288067881, -0.6999999999999999556, -5.924264068711926789 ) ) ;
#892 = APPROVAL ( #1692, '未' ) ;
#893 = CARTESIAN_POINT ( 'NONE',  ( 14.05908551500186654, 11.25491336318145308, -2.957386441902121632 ) ) ;
#894 = ORIENTED_EDGE ( 'NONE', *, *, #313, .T. ) ;
#895 = ORIENTED_EDGE ( 'NONE', *, *, #2268, .F. ) ;
#896 = CARTESIAN_POINT ( 'NONE',  ( 7.049103633900844379, 8.038405092791702344, -2.015896460427004211 ) ) ;
#897 = VECTOR ( 'NONE', #1210, 1000.000000000000114 ) ;
#898 = APPLICATION_PROTOCOL_DEFINITION ( 'international standard', 'config_control_design', 1994, #1178 ) ;
#899 = CIRCLE ( 'NONE', #984, 1.000000000000000000 ) ;
#900 = ORIENTED_EDGE ( 'NONE', *, *, #2222, .T. ) ;
#901 = CARTESIAN_POINT ( 'NONE',  ( -10.49999999999999645, -4.300000000000001599, 12.49999999999999467 ) ) ;
#902 = ADVANCED_FACE ( 'NONE', ( #863 ), #1657, .T. ) ;
#903 = LINE ( 'NONE', #1497, #1235 ) ;
#904 = EDGE_LOOP ( 'NONE', ( #1339, #1898, #1615, #120 ) ) ;
#905 = VECTOR ( 'NONE', #478, 1000.000000000000114 ) ;
#906 = FACE_OUTER_BOUND ( 'NONE', #380, .T. ) ;
#907 = VECTOR ( 'NONE', #1042, 1000.000000000000000 ) ;
#908 = CARTESIAN_POINT ( 'NONE',  ( -8.499999999999991118, -7.300000000000001599, 12.49999999999999467 ) ) ;
#909 = VECTOR ( 'NONE', #45, 1000.000000000000000 ) ;
#910 = EDGE_CURVE ( 'NONE', #671, #2055, #1862, .T. ) ;
#911 = EDGE_CURVE ( 'NONE', #1545, #824, #875, .T. ) ;
#912 = ORIENTED_EDGE ( 'NONE', *, *, #278, .T. ) ;
#913 = CIRCLE ( 'NONE', #1037, 1.000000000000000000 ) ;
#914 = CARTESIAN_POINT ( 'NONE',  ( 5.323223304703366132, 12.70000000000000107, 4.474695167279507224 ) ) ;
#915 = EDGE_LOOP ( 'NONE', ( #512, #1963, #1858, #1057 ) ) ;
#916 = CARTESIAN_POINT ( 'NONE',  ( -8.499999999999998224, -4.300000000000001599, -10.49999999999999645 ) ) ;
#917 = LINE ( 'NONE', #1109, #103 ) ;
#918 = ORIENTED_EDGE ( 'NONE', *, *, #1282, .T. ) ;
#919 = DIRECTION ( 'NONE',  ( -0.000000000000000000, -1.000000000000000000, -0.000000000000000000 ) ) ;
#920 = DIRECTION ( 'NONE',  ( 0.000000000000000000, -1.000000000000000000, 0.000000000000000000 ) ) ;
#921 = EDGE_CURVE ( 'NONE', #1834, #1543, #755, .T. ) ;
#922 = AXIS2_PLACEMENT_3D ( 'NONE', #1880, #1331, #2126 ) ;
#923 = CARTESIAN_POINT ( 'NONE',  ( -4.064999999999996838, 6.349999999999999645, -4.064999999999998614 ) ) ;
#924 = ORIENTED_EDGE ( 'NONE', *, *, #717, .T. ) ;
#925 = CARTESIAN_POINT ( 'NONE',  ( 10.84910363390083710, 8.438405092791700923, -7.015896460427004655 ) ) ;
#926 = COORDINATED_UNIVERSAL_TIME_OFFSET ( 8, 0, .AHEAD. ) ;
#927 = ORIENTED_EDGE ( 'NONE', *, *, #884, .F. ) ;
#928 = CIRCLE ( 'NONE', #2538, 1.199999999999999734 ) ;
#929 = DIRECTION ( 'NONE',  ( 0.000000000000000000, 0.000000000000000000, 1.000000000000000000 ) ) ;
#930 = CIRCLE ( 'NONE', #1843, 1.199999999999999734 ) ;
#931 = FACE_OUTER_BOUND ( 'NONE', #1758, .T. ) ;
#932 = ORIENTED_EDGE ( 'NONE', *, *, #2378, .F. ) ;
#933 = CARTESIAN_POINT ( 'NONE',  ( 10.50000000000000355, -7.300000000000001599, -12.50000000000000000 ) ) ;
#934 = DIRECTION ( 'NONE',  ( -0.7071067811865469066, -0.000000000000000000, -0.7071067811865482389 ) ) ;
#935 = FACE_OUTER_BOUND ( 'NONE', #2036, .T. ) ;
#936 = VECTOR ( 'NONE', #498, 1000.000000000000114 ) ;
#937 = EDGE_LOOP ( 'NONE', ( #1460, #1220, #70, #758 ) ) ;
#938 = DIRECTION ( 'NONE',  ( 0.000000000000000000, -1.000000000000000000, 0.000000000000000000 ) ) ;
#939 = COORDINATED_UNIVERSAL_TIME_OFFSET ( 8, 0, .AHEAD. ) ;
#940 = EDGE_CURVE ( 'NONE', #200, #1995, #2349, .T. ) ;
#941 = ORIENTED_EDGE ( 'NONE', *, *, #94, .F. ) ;
#942 = CARTESIAN_POINT ( 'NONE',  ( 14.05908551500186299, 18.32189682240195694, -2.957386441902123853 ) ) ;
#943 = AXIS2_PLACEMENT_3D ( 'NONE', #1785, #2584, #1563 ) ;
#944 = CARTESIAN_POINT ( 'NONE',  ( -7.999999999999998224, -7.300000000000001599, 11.65000000000000036 ) ) ;
#945 = ORIENTED_EDGE ( 'NONE', *, *, #64, .T. ) ;
#946 = LINE ( 'NONE', #2531, #1518 ) ;
#947 = FACE_OUTER_BOUND ( 'NONE', #1361, .T. ) ;
#948 = EDGE_CURVE ( 'NONE', #1723, #2129, #1847, .T. ) ;
#949 = CIRCLE ( 'NONE', #822, 1.650000000000000355 ) ;
#950 = DIRECTION ( 'NONE',  ( 0.000000000000000000, 0.000000000000000000, -1.000000000000000000 ) ) ;
#951 = VERTEX_POINT ( 'NONE', #1376 ) ;
#952 = DIRECTION ( 'NONE',  ( 0.000000000000000000, -1.000000000000000000, 0.000000000000000000 ) ) ;
#953 = VECTOR ( 'NONE', #243, 1000.000000000000000 ) ;
#954 = EDGE_CURVE ( 'NONE', #2165, #2565, #1530, .T. ) ;
#955 = CARTESIAN_POINT ( 'NONE',  ( 10.42483956518889165, 18.76476563759670668, -6.591632391715092965 ) ) ;
#956 = DIRECTION ( 'NONE',  ( 0.000000000000000000, 1.000000000000000000, 0.000000000000000000 ) ) ;
#957 = ORIENTED_EDGE ( 'NONE', *, *, #174, .T. ) ;
#958 = CARTESIAN_POINT ( 'NONE',  ( 14.91496762572348622, 8.438405092791700923, -2.101504331180500174 ) ) ;
#959 = FACE_OUTER_BOUND ( 'NONE', #240, .T. ) ;
#960 = ORIENTED_EDGE ( 'NONE', *, *, #2400, .F. ) ;
#961 = CARTESIAN_POINT ( 'NONE',  ( 5.849103633900837984, 8.038405092791702344, -10.81589646042699648 ) ) ;
#962 = ORIENTED_EDGE ( 'NONE', *, *, #1078, .F. ) ;
#963 = LINE ( 'NONE', #1794, #1505 ) ;
#964 = VECTOR ( 'NONE', #1188, 1000.000000000000000 ) ;
#965 = EDGE_CURVE ( 'NONE', #797, #2539, #440, .T. ) ;
#966 = DIRECTION ( 'NONE',  ( -1.000000000000000000, -0.000000000000000000, 2.365532012695646217E-16 ) ) ;
#967 = VERTEX_POINT ( 'NONE', #2552 ) ;
#968 = DIRECTION ( 'NONE',  ( 0.000000000000000000, 1.000000000000000000, 0.000000000000000000 ) ) ;
#969 = DIRECTION ( 'NONE',  ( -0.7071067811865476838, -0.000000000000000000, -0.7071067811865474617 ) ) ;
#970 = CARTESIAN_POINT ( 'NONE',  ( -4.490128060534575916, 12.69999999999999929, -4.490128060534575027 ) ) ;
#971 = VERTEX_POINT ( 'NONE', #2323 ) ;
#972 = EDGE_CURVE ( 'NONE', #1411, #2459, #540, .T. ) ;
#973 = FACE_OUTER_BOUND ( 'NONE', #425, .T. ) ;
#974 = VERTEX_POINT ( 'NONE', #1574 ) ;
#975 = DIRECTION ( 'NONE',  ( 2.282530889443172445E-16, 0.000000000000000000, -1.000000000000000000 ) ) ;
#976 = DIRECTION ( 'NONE',  ( 0.000000000000000000, 0.000000000000000000, -1.000000000000000000 ) ) ;
#977 = ORIENTED_EDGE ( 'NONE', *, *, #1626, .T. ) ;
#978 = EDGE_CURVE ( 'NONE', #612, #1720, #963, .T. ) ;
#979 = FACE_OUTER_BOUND ( 'NONE', #1384, .T. ) ;
#980 = CARTESIAN_POINT ( 'NONE',  ( -4.490128060534575916, 12.69999999999999929, -4.490128060534575027 ) ) ;
#981 = AXIS2_PLACEMENT_3D ( 'NONE', #1770, #404, #603 ) ;
#982 = CARTESIAN_POINT ( 'NONE',  ( 5.849103633900836208, 8.038405092791702344, -3.215896460427013270 ) ) ;
#983 = ORIENTED_EDGE ( 'NONE', *, *, #1787, .T. ) ;
#984 = AXIS2_PLACEMENT_3D ( 'NONE', #2396, #2203, #2034 ) ;
#985 = CARTESIAN_POINT ( 'NONE',  ( 10.50000000000000355, -7.300000000000001599, -10.49999999999999822 ) ) ;
#986 = ORIENTED_EDGE ( 'NONE', *, *, #1842, .F. ) ;
#987 = VECTOR ( 'NONE', #2176, 1000.000000000000000 ) ;
#988 = CARTESIAN_POINT ( 'NONE',  ( 5.323223304703363468, 54.23990794840301533, 4.474695167279509000 ) ) ;
#989 = VECTOR ( 'NONE', #1823, 1000.000000000000114 ) ;
#990 = CIRCLE ( 'NONE', #2440, 4.064999999999999503 ) ;
#991 = ORIENTED_EDGE ( 'NONE', *, *, #1050, .F. ) ;
#992 = VERTEX_POINT ( 'NONE', #345 ) ;
#993 = LINE ( 'NONE', #1798, #788 ) ;
#994 = DIRECTION ( 'NONE',  ( 0.000000000000000000, 0.000000000000000000, 1.000000000000000000 ) ) ;
#995 = CARTESIAN_POINT ( 'NONE',  ( -8.000000000000001776, -7.300000000000001599, -10.00000000000000000 ) ) ;
#996 = FACE_OUTER_BOUND ( 'NONE', #1943, .T. ) ;
#997 = ORIENTED_EDGE ( 'NONE', *, *, #2251, .T. ) ;
#998 = LINE ( 'NONE', #1790, #1456 ) ;
#999 = EDGE_CURVE ( 'NONE', #2073, #1052, #2155, .T. ) ;
#1000 = ORIENTED_EDGE ( 'NONE', *, *, #144, .T. ) ;
#1001 = CARTESIAN_POINT ( 'NONE',  ( -5.075735931288070546, 6.349999999999998757, 8.004543888967652237E-16 ) ) ;
#1002 = ORIENTED_EDGE ( 'NONE', *, *, #1507, .T. ) ;
#1003 = LINE ( 'NONE', #2029, #2570 ) ;
#1004 = CARTESIAN_POINT ( 'NONE',  ( 5.849103633900836208, 8.038405092791702344, -3.215896460427013270 ) ) ;
#1005 = CARTESIAN_POINT ( 'NONE',  ( 6.797992373334446725, 19.13840509279170377, -12.51589646042700288 ) ) ;
#1006 = DIRECTION ( 'NONE',  ( -1.000000000000000000, 0.000000000000000000, -1.577021341797097560E-16 ) ) ;
#1007 = CARTESIAN_POINT ( 'NONE',  ( 4.959110991546880953, -0.6999999999999999556, 4.110582854123024710 ) ) ;
#1008 = EDGE_LOOP ( 'NONE', ( #1241, #2262, #2355, #1051, #311 ) ) ;
#1009 = CARTESIAN_POINT ( 'NONE',  ( 8.500000000000003553, -7.300000000000001599, -12.50000000000000000 ) ) ;
#1010 = CARTESIAN_POINT ( 'NONE',  ( -3.799999999999999378, -0.6999999999999999556, -3.800000000000000266 ) ) ;
#1011 = ORIENTED_EDGE ( 'NONE', *, *, #1905, .T. ) ;
#1012 = EDGE_LOOP ( 'NONE', ( #281, #2160, #1495, #2223 ) ) ;
#1013 = CARTESIAN_POINT ( 'NONE',  ( -10.49999999999999645, -7.300000000000001599, 10.49999999999999467 ) ) ;
#1014 = EDGE_CURVE ( 'NONE', #1395, #1411, #1778, .T. ) ;
#1015 = LINE ( 'NONE', #1043, #362 ) ;
#1016 = AXIS2_PLACEMENT_3D ( 'NONE', #738, #1527, #2282 ) ;
#1017 = DIRECTION ( 'NONE',  ( -0.000000000000000000, -1.000000000000000000, -0.000000000000000000 ) ) ;
#1018 =( BOUNDED_CURVE ( )  B_SPLINE_CURVE ( 3, ( #923, #725, #1304, #2102 ),
 .UNSPECIFIED., .F., .T. ) 
 B_SPLINE_CURVE_WITH_KNOTS ( ( 4, 4 ),
 ( 3.141592653589793116, 4.712388980384689674 ),
 .UNSPECIFIED. ) 
 CURVE ( )  GEOMETRIC_REPRESENTATION_ITEM ( )  RATIONAL_B_SPLINE_CURVE ( ( 1.000000000000000000, 0.8047378541243649375, 0.8047378541243649375, 1.000000000000000000 ) ) 
 REPRESENTATION_ITEM ( '' )  );
#1019 = CARTESIAN_POINT ( 'NONE',  ( 5.924264068711930342, -0.6999999999999999556, 4.075735931288072322 ) ) ;
#1020 = ADVANCED_FACE ( 'NONE', ( #2337 ), #1345, .F. ) ;
#1021 = CARTESIAN_POINT ( 'NONE',  ( 8.000000000000001776, -4.300000000000001599, 8.349999999999999645 ) ) ;
#1022 = ORIENTED_EDGE ( 'NONE', *, *, #1751, .T. ) ;
#1023 = VECTOR ( 'NONE', #151, 1000.000000000000000 ) ;
#1024 = DIRECTION ( 'NONE',  ( 0.000000000000000000, 0.000000000000000000, 1.000000000000000000 ) ) ;
#1025 = DIRECTION ( 'NONE',  ( 0.7071067811865483499, 0.000000000000000000, -0.7071067811865467956 ) ) ;
#1026 = ORIENTED_EDGE ( 'NONE', *, *, #234, .T. ) ;
#1027 = EDGE_LOOP ( 'NONE', ( #1841, #1402, #2089, #1310 ) ) ;
#1028 = CARTESIAN_POINT ( 'NONE',  ( -7.999999999999998224, -4.300000000000001599, 8.349999999999999645 ) ) ;
#1029 = AXIS2_PLACEMENT_3D ( 'NONE', #2204, #191, #562 ) ;
#1030 = DIRECTION ( 'NONE',  ( 0.000000000000000000, 0.000000000000000000, 1.000000000000000000 ) ) ;
#1031 = EDGE_CURVE ( 'NONE', #1871, #612, #1462, .T. ) ;
#1032 = CARTESIAN_POINT ( 'NONE',  ( 10.50000000000000355, -7.300000000000001599, 12.49999999999999289 ) ) ;
#1033 = LOCAL_TIME ( 19, 46, 29.00000000000000000, #1731 ) ;
#1034 = CARTESIAN_POINT ( 'NONE',  ( 0.000000000000000000, 6.349999999999998757, -5.925264068711928012 ) ) ;
#1035 = DIRECTION ( 'NONE',  ( 0.000000000000000000, 0.000000000000000000, -1.000000000000000000 ) ) ;
#1036 = ORIENTED_EDGE ( 'NONE', *, *, #2239, .F. ) ;
#1037 = AXIS2_PLACEMENT_3D ( 'NONE', #733, #1309, #1522 ) ;
#1038 =( BOUNDED_CURVE ( )  B_SPLINE_CURVE ( 3, ( #701, #331, #1924, #2307 ),
 .UNSPECIFIED., .F., .F. ) 
 B_SPLINE_CURVE_WITH_KNOTS ( ( 4, 4 ),
 ( 4.712388980384689674, 6.283185307179586232 ),
 .UNSPECIFIED. ) 
 CURVE ( )  GEOMETRIC_REPRESENTATION_ITEM ( )  RATIONAL_B_SPLINE_CURVE ( ( 1.000000000000000000, 0.8047378541243649375, 0.8047378541243649375, 1.000000000000000000 ) ) 
 REPRESENTATION_ITEM ( '' )  );
#1039 = DIRECTION ( 'NONE',  ( -0.000000000000000000, -1.000000000000000000, -0.000000000000000000 ) ) ;
#1040 = ORIENTED_EDGE ( 'NONE', *, *, #161, .T. ) ;
#1041 = ORIENTED_EDGE ( 'NONE', *, *, #1760, .F. ) ;
#1042 = DIRECTION ( 'NONE',  ( -0.000000000000000000, -1.000000000000000000, -0.000000000000000000 ) ) ;
#1043 = CARTESIAN_POINT ( 'NONE',  ( -5.075735931288067881, -10.69999999999999929, -4.924264068711925901 ) ) ;
#1044 = AXIS2_PLACEMENT_3D ( 'NONE', #1413, #778, #1359 ) ;
#1045 = DIRECTION ( 'NONE',  ( 2.133731212763600674E-16, 0.000000000000000000, 1.000000000000000000 ) ) ;
#1046 = DIRECTION ( 'NONE',  ( 0.8660254037844407060, 0.000000000000000000, -0.4999999999999965583 ) ) ;
#1047 = LINE ( 'NONE', #236, #909 ) ;
#1048 = ORIENTED_EDGE ( 'NONE', *, *, #1330, .T. ) ;
#1049 = FACE_OUTER_BOUND ( 'NONE', #46, .T. ) ;
#1050 = EDGE_CURVE ( 'NONE', #1830, #2424, #1387, .T. ) ;
#1051 = ORIENTED_EDGE ( 'NONE', *, *, #1867, .T. ) ;
#1052 = VERTEX_POINT ( 'NONE', #1153 ) ;
#1053 = ADVANCED_FACE ( 'NONE', ( #2180 ), #1191, .F. ) ;
#1054 = DIRECTION ( 'NONE',  ( 0.000000000000000000, 0.000000000000000000, 1.000000000000000000 ) ) ;
#1055 = LINE ( 'NONE', #2020, #182 ) ;
#1056 = DIRECTION ( 'NONE',  ( 0.000000000000000000, 1.000000000000000000, 0.000000000000000000 ) ) ;
#1057 = ORIENTED_EDGE ( 'NONE', *, *, #2455, .F. ) ;
#1058 = ADVANCED_FACE ( 'NONE', ( #385 ), #1180, .F. ) ;
#1059 = CARTESIAN_POINT ( 'NONE',  ( 8.500000000000003553, -4.300000000000001599, 10.49999999999999289 ) ) ;
#1060 = VECTOR ( 'NONE', #271, 1000.000000000000000 ) ;
#1061 = ORIENTED_EDGE ( 'NONE', *, *, #2426, .F. ) ;
#1062 = ORIENTED_EDGE ( 'NONE', *, *, #2002, .F. ) ;
#1063 = DIRECTION ( 'NONE',  ( 0.000000000000000000, 1.000000000000000000, -0.000000000000000000 ) ) ;
#1064 = CIRCLE ( 'NONE', #1691, 4.064999999999999503 ) ;
#1065 = DIRECTION ( 'NONE',  ( -0.000000000000000000, -1.000000000000000000, -0.000000000000000000 ) ) ;
#1066 = DIRECTION ( 'NONE',  ( 1.000000000000000000, 0.000000000000000000, 0.000000000000000000 ) ) ;
#1067 = CIRCLE ( 'NONE', #1401, 1.199999999999999734 ) ;
#1068 = CARTESIAN_POINT ( 'NONE',  ( -8.000000000000001776, -7.300000000000001599, -8.349999999999999645 ) ) ;
#1069 = ORIENTED_EDGE ( 'NONE', *, *, #1806, .T. ) ;
#1070 = DIRECTION ( 'NONE',  ( -0.7071067811865465735, -0.000000000000000000, -0.7071067811865485719 ) ) ;
#1071 = LINE ( 'NONE', #2232, #2495 ) ;
#1072 = LOCAL_TIME ( 19, 46, 29.00000000000000000, #1885 ) ;
#1073 = ADVANCED_FACE ( 'NONE', ( #143 ), #156, .F. ) ;
#1074 = ORIENTED_EDGE ( 'NONE', *, *, #64, .F. ) ;
#1075 = ORIENTED_EDGE ( 'NONE', *, *, #346, .T. ) ;
#1076 = CARTESIAN_POINT ( 'NONE',  ( 7.049103633900844379, 8.038405092791702344, -2.015896460427004211 ) ) ;
#1077 = DIRECTION ( 'NONE',  ( 0.000000000000000000, 0.000000000000000000, 1.000000000000000000 ) ) ;
#1078 = EDGE_CURVE ( 'NONE', #2274, #2360, #806, .T. ) ;
#1079 = ORIENTED_EDGE ( 'NONE', *, *, #2510, .F. ) ;
#1080 = CARTESIAN_POINT ( 'NONE',  ( 5.879433719790746693, 19.13840509279170377, -11.98556637453709151 ) ) ;
#1081 = CARTESIAN_POINT ( 'NONE',  ( 0.000000000000000000, -0.6999999999999999556, 0.000000000000000000 ) ) ;
#1082 = ORIENTED_EDGE ( 'NONE', *, *, #455, .F. ) ;
#1083 = CARTESIAN_POINT ( 'NONE',  ( 16.34910363390083887, 8.438405092791700923, -1.515896460427003101 ) ) ;
#1084 = AXIS2_PLACEMENT_3D ( 'NONE', #1650, #37, #868 ) ;
#1085 = DIRECTION ( 'NONE',  ( 0.7071067811865479058, 0.000000000000000000, 0.7071067811865472397 ) ) ;
#1086 = CARTESIAN_POINT ( 'NONE',  ( 10.42483956518890942, 10.81204454798669445, -6.591632391715074313 ) ) ;
#1087 = ORIENTED_EDGE ( 'NONE', *, *, #2455, .T. ) ;
#1088 = ORIENTED_EDGE ( 'NONE', *, *, #79, .T. ) ;
#1089 = EDGE_CURVE ( 'NONE', #663, #971, #1215, .T. ) ;
#1090 = DIRECTION ( 'NONE',  ( 0.000000000000000000, 1.000000000000000000, 0.000000000000000000 ) ) ;
#1091 = MECHANICAL_CONTEXT ( 'NONE', #462, 'mechanical' ) ;
#1092 = ORIENTED_EDGE ( 'NONE', *, *, #2222, .F. ) ;
#1093 = EDGE_CURVE ( 'NONE', #1298, #1916, #930, .T. ) ;
#1094 = DIRECTION ( 'NONE',  ( 0.000000000000000000, 0.000000000000000000, -1.000000000000000000 ) ) ;
#1095 = EDGE_CURVE ( 'NONE', #183, #15, #71, .T. ) ;
#1096 = DIRECTION ( 'NONE',  ( 0.000000000000000000, -1.000000000000000000, 0.000000000000000000 ) ) ;
#1097 = ORIENTED_EDGE ( 'NONE', *, *, #2128, .T. ) ;
#1098 = DIRECTION ( 'NONE',  ( -1.000000000000000000, -0.000000000000000000, -0.000000000000000000 ) ) ;
#1099 = CARTESIAN_POINT ( 'NONE',  ( 3.799999999999999378, -0.6999999999999999556, 3.800000000000000266 ) ) ;
#1100 = PLANE ( 'NONE',  #2387 ) ;
#1101 = VERTEX_POINT ( 'NONE', #298 ) ;
#1102 = DIRECTION ( 'NONE',  ( -0.7071067811865474617, 0.000000000000000000, 0.7071067811865474617 ) ) ;
#1103 = VECTOR ( 'NONE', #98, 1000.000000000000114 ) ;
#1104 = DATE_AND_TIME ( #2325, #1072 ) ;
#1105 = AXIS2_PLACEMENT_3D ( 'NONE', #668, #2238, #1447 ) ;
#1106 = ORIENTED_EDGE ( 'NONE', *, *, #921, .T. ) ;
#1107 = DIRECTION ( 'NONE',  ( 0.000000000000000000, 0.000000000000000000, 1.000000000000000000 ) ) ;
#1108 = ADVANCED_FACE ( 'NONE', ( #1614 ), #209, .T. ) ;
#1109 = CARTESIAN_POINT ( 'NONE',  ( -8.000000000000001776, -7.300000000000001599, -11.65000000000000036 ) ) ;
#1110 = ORIENTED_EDGE ( 'NONE', *, *, #2367, .F. ) ;
#1111 = DIRECTION ( 'NONE',  ( -0.000000000000000000, 1.000000000000000000, -0.000000000000000000 ) ) ;
#1112 = FACE_OUTER_BOUND ( 'NONE', #413, .T. ) ;
#1113 = AXIS2_PLACEMENT_3D ( 'NONE', #494, #310, #349 ) ;
#1114 = FACE_BOUND ( 'NONE', #2568, .T. ) ;
#1115 = ORIENTED_EDGE ( 'NONE', *, *, #2298, .F. ) ;
#1116 = CARTESIAN_POINT ( 'NONE',  ( -3.800000000000000711, -0.6999999999999999556, 5.000000000000000000 ) ) ;
#1117 = APPROVAL_DATE_TIME ( #2466, #892 ) ;
#1118 = VECTOR ( 'NONE', #969, 1000.000000000000000 ) ;
#1119 = ORIENTED_EDGE ( 'NONE', *, *, #1978, .T. ) ;
#1120 = CARTESIAN_POINT ( 'NONE',  ( -5.075735931288071434, 12.69999999999999929, -5.924264068711926789 ) ) ;
#1121 = DIRECTION ( 'NONE',  ( -0.000000000000000000, -1.000000000000000000, -0.000000000000000000 ) ) ;
#1122 = EDGE_LOOP ( 'NONE', ( #153, #237, #149, #823 ) ) ;
#1123 = CARTESIAN_POINT ( 'NONE',  ( 4.959110991546880953, 0.000000000000000000, 4.110582854123024710 ) ) ;
#1124 = FACE_BOUND ( 'NONE', #653, .T. ) ;
#1125 = DIRECTION ( 'NONE',  ( -0.000000000000000000, 1.000000000000000000, 0.000000000000000000 ) ) ;
#1126 = EDGE_CURVE ( 'NONE', #689, #1907, #1426, .T. ) ;
#1127 = ORIENTED_EDGE ( 'NONE', *, *, #513, .T. ) ;
#1128 = CARTESIAN_POINT ( 'NONE',  ( 6.349103633900838872, 21.13840509279170021, -1.515896460427003101 ) ) ;
#1129 = SECURITY_CLASSIFICATION_LEVEL ( 'unclassified' ) ;
#1130 = VERTEX_POINT ( 'NONE', #2390 ) ;
#1131 = FACE_OUTER_BOUND ( 'NONE', #1193, .T. ) ;
#1132 = EDGE_CURVE ( 'NONE', #1164, #2336, #2279, .T. ) ;
#1133 = AXIS2_PLACEMENT_3D ( 'NONE', #1766, #2130, #1142 ) ;
#1134 = CARTESIAN_POINT ( 'NONE',  ( 14.91496762572348622, 21.13840509279170021, -2.101504331180500174 ) ) ;
#1135 = ORIENTED_EDGE ( 'NONE', *, *, #776, .F. ) ;
#1136 = CARTESIAN_POINT ( 'NONE',  ( 14.91496762572348622, 21.13840509279170021, -2.101504331180500174 ) ) ;
#1137 = CARTESIAN_POINT ( 'NONE',  ( -5.075735931288069658, 10.69999999999999929, 5.075735931288072322 ) ) ;
#1138 = EDGE_CURVE ( 'NONE', #671, #974, #1290, .T. ) ;
#1139 = DIRECTION ( 'NONE',  ( 0.000000000000000000, 0.000000000000000000, 1.000000000000000000 ) ) ;
#1140 = EDGE_CURVE ( 'NONE', #2472, #1653, #1470, .T. ) ;
#1141 = ORIENTED_EDGE ( 'NONE', *, *, #2187, .F. ) ;
#1142 = DIRECTION ( 'NONE',  ( 0.000000000000000000, 0.000000000000000000, 1.000000000000000000 ) ) ;
#1143 = ORIENTED_EDGE ( 'NONE', *, *, #1342, .T. ) ;
#1144 = CYLINDRICAL_SURFACE ( 'NONE', #2477, 1.199999999999999734 ) ;
#1145 = CARTESIAN_POINT ( 'NONE',  ( 8.000000000000001776, -7.300000000000001599, 11.65000000000000036 ) ) ;
#1146 = VERTEX_POINT ( 'NONE', #1083 ) ;
#1147 = CARTESIAN_POINT ( 'NONE',  ( 6.200575496476983695, 8.038405092791702344, -11.66442459785086605 ) ) ;
#1148 = CARTESIAN_POINT ( 'NONE',  ( -5.075735931288069658, -4.300000000000001599, 4.075735931288072322 ) ) ;
#1149 = AXIS2_PLACEMENT_3D ( 'NONE', #2258, #690, #1306 ) ;
#1150 = AXIS2_PLACEMENT_3D ( 'NONE', #2035, #69, #876 ) ;
#1151 = DIRECTION ( 'NONE',  ( 0.000000000000000000, 1.000000000000000000, 0.000000000000000000 ) ) ;
#1152 = ORIENTED_EDGE ( 'NONE', *, *, #1714, .T. ) ;
#1153 = CARTESIAN_POINT ( 'NONE',  ( -8.000000000000001776, -4.300000000000001599, -8.349999999999999645 ) ) ;
#1154 = VECTOR ( 'NONE', #428, 1000.000000000000000 ) ;
#1155 = EDGE_CURVE ( 'NONE', #746, #689, #820, .T. ) ;
#1156 = VECTOR ( 'NONE', #265, 1000.000000000000114 ) ;
#1157 = ORIENTED_EDGE ( 'NONE', *, *, #1622, .F. ) ;
#1158 = EDGE_CURVE ( 'NONE', #374, #2427, #1927, .T. ) ;
#1159 = CARTESIAN_POINT ( 'NONE',  ( -7.999999999999998224, -7.300000000000001599, 11.65000000000000036 ) ) ;
#1160 = ORIENTED_EDGE ( 'NONE', *, *, #60, .F. ) ;
#1161 = LINE ( 'NONE', #1172, #266 ) ;
#1162 = DIRECTION ( 'NONE',  ( -2.365532012695646217E-16, 0.000000000000000000, -1.000000000000000000 ) ) ;
#1163 = PLANE ( 'NONE',  #1271 ) ;
#1164 = VERTEX_POINT ( 'NONE', #26 ) ;
#1165 = CARTESIAN_POINT ( 'NONE',  ( -2.381221868953369736, 2.285000000000000142, -2.381221868953370624 ) ) ;
#1166 = ORIENTED_EDGE ( 'NONE', *, *, #1669, .T. ) ;
#1167 = DIRECTION ( 'NONE',  ( 0.000000000000000000, -1.000000000000000000, 0.000000000000000000 ) ) ;
#1168 = EDGE_CURVE ( 'NONE', #384, #646, #561, .T. ) ;
#1169 = EDGE_LOOP ( 'NONE', ( #24, #2181, #1492, #740, #2417, #1485, #1774, #2211 ) ) ;
#1170 = DIRECTION ( 'NONE',  ( 0.000000000000000000, -1.000000000000000000, 0.000000000000000000 ) ) ;
#1171 = EDGE_LOOP ( 'NONE', ( #991, #1255, #1166, #1002, #795, #2117 ) ) ;
#1172 = CARTESIAN_POINT ( 'NONE',  ( 10.50000000000000355, -4.300000000000001599, -12.50000000000000000 ) ) ;
#1173 = EDGE_CURVE ( 'NONE', #2283, #571, #698, .T. ) ;
#1174 = CARTESIAN_POINT ( 'NONE',  ( 5.849103633900837984, 8.038405092791702344, -10.81589646042699648 ) ) ;
#1175 = DIRECTION ( 'NONE',  ( -0.000000000000000000, 1.000000000000000000, 0.000000000000000000 ) ) ;
#1176 = ORIENTED_EDGE ( 'NONE', *, *, #1296, .F. ) ;
#1177 = LINE ( 'NONE', #1598, #2163 ) ;
#1178 = APPLICATION_CONTEXT ( 'configuration controlled 3d designs of mechanical parts and assemblies' ) ;
#1179 = ORIENTED_EDGE ( 'NONE', *, *, #122, .T. ) ;
#1180 = PLANE ( 'NONE',  #2380 ) ;
#1181 = ORIENTED_EDGE ( 'NONE', *, *, #597, .F. ) ;
#1182 = CARTESIAN_POINT ( 'NONE',  ( 5.925264068711932453, 6.349999999999998757, 4.064999999999997726 ) ) ;
#1183 = LINE ( 'NONE', #1621, #2347 ) ;
#1184 = CARTESIAN_POINT ( 'NONE',  ( -8.000000000000001776, -4.300000000000001599, -10.00000000000000000 ) ) ;
#1185 = VECTOR ( 'NONE', #1070, 1000.000000000000000 ) ;
#1186 = CARTESIAN_POINT ( 'NONE',  ( 0.000000000000000000, 10.69999999999999929, 0.000000000000000000 ) ) ;
#1187 = VERTEX_POINT ( 'NONE', #837 ) ;
#1188 = DIRECTION ( 'NONE',  ( 0.000000000000000000, 1.000000000000000000, 0.000000000000000000 ) ) ;
#1189 = ORIENTED_EDGE ( 'NONE', *, *, #2268, .T. ) ;
#1190 = VECTOR ( 'NONE', #2275, 1000.000000000000000 ) ;
#1191 = CYLINDRICAL_SURFACE ( 'NONE', #1133, 1.650000000000000355 ) ;
#1192 = ORIENTED_EDGE ( 'NONE', *, *, #2363, .T. ) ;
#1193 = EDGE_LOOP ( 'NONE', ( #97, #661, #1955, #1087, #2344, #1925, #2049, #719, #1793, #2553, #1449 ) ) ;
#1194 = DIRECTION ( 'NONE',  ( 0.000000000000000000, 0.000000000000000000, 1.000000000000000000 ) ) ;
#1195 = CARTESIAN_POINT ( 'NONE',  ( 6.358975573366259404, 21.13840509279170021, -11.50602452096157968 ) ) ;
#1196 = DIRECTION ( 'NONE',  ( -0.000000000000000000, 0.000000000000000000, 1.000000000000000000 ) ) ;
#1197 = LINE ( 'NONE', #980, #1118 ) ;
#1198 = DIRECTION ( 'NONE',  ( -1.000000000000000000, -0.000000000000000000, 2.365532012695646217E-16 ) ) ;
#1199 = VERTEX_POINT ( 'NONE', #2010 ) ;
#1200 = AXIS2_PLACEMENT_3D ( 'NONE', #2162, #2371, #1957 ) ;
#1201 = LINE ( 'NONE', #2374, #1207 ) ;
#1202 = EDGE_CURVE ( 'NONE', #1936, #563, #2085, .T. ) ;
#1203 = DIRECTION ( 'NONE',  ( 0.000000000000000000, 0.000000000000000000, 1.000000000000000000 ) ) ;
#1204 = EDGE_CURVE ( 'NONE', #291, #992, #1217, .T. ) ;
#1205 = ORIENTED_EDGE ( 'NONE', *, *, #1140, .T. ) ;
#1206 = ORIENTED_EDGE ( 'NONE', *, *, #1729, .F. ) ;
#1207 = VECTOR ( 'NONE', #1984, 1000.000000000000000 ) ;
#1208 = CYLINDRICAL_SURFACE ( 'NONE', #1946, 1.650000000000000355 ) ;
#1209 = DIRECTION ( 'NONE',  ( -1.577021341797097560E-16, -0.000000000000000000, 1.000000000000000000 ) ) ;
#1210 = DIRECTION ( 'NONE',  ( -0.7071067811865489050, -0.000000000000000000, 0.7071067811865461294 ) ) ;
#1211 = CARTESIAN_POINT ( 'NONE',  ( -5.075735931288069658, 6.349999999999998757, 4.065000000000000391 ) ) ;
#1212 = EDGE_CURVE ( 'NONE', #2050, #2236, #222, .T. ) ;
#1213 = PLANE ( 'NONE',  #700 ) ;
#1214 = VERTEX_POINT ( 'NONE', #610 ) ;
#1215 =( BOUNDED_CURVE ( )  B_SPLINE_CURVE ( 3, ( #2416, #496, #2460, #1601 ),
 .UNSPECIFIED., .F., .F. ) 
 B_SPLINE_CURVE_WITH_KNOTS ( ( 4, 4 ),
 ( 3.141592653589793116, 3.599699143489885955 ),
 .UNSPECIFIED. ) 
 CURVE ( )  GEOMETRIC_REPRESENTATION_ITEM ( )  RATIONAL_B_SPLINE_CURVE ( ( 1.000000000000000000, 0.9825878649828552192, 0.9825878649828552192, 1.000000000000000000 ) ) 
 REPRESENTATION_ITEM ( '' )  );
#1216 = FACE_OUTER_BOUND ( 'NONE', #376, .T. ) ;
#1217 = LINE ( 'NONE', #889, #2392 ) ;
#1218 = EDGE_CURVE ( 'NONE', #1146, #384, #1627, .T. ) ;
#1219 = ORIENTED_EDGE ( 'NONE', *, *, #2170, .F. ) ;
#1220 = ORIENTED_EDGE ( 'NONE', *, *, #2015, .F. ) ;
#1221 = CARTESIAN_POINT ( 'NONE',  ( 16.34910363390083887, 19.13840509279170377, -1.515896460427003101 ) ) ;
#1222 = DIRECTION ( 'NONE',  ( 0.000000000000000000, -0.000000000000000000, 1.000000000000000000 ) ) ;
#1223 = CARTESIAN_POINT ( 'NONE',  ( 10.50000000000000355, -7.300000000000001599, 12.49999999999999289 ) ) ;
#1224 = CARTESIAN_POINT ( 'NONE',  ( 0.000000000000000000, 6.349999999999998757, -5.925264068711928012 ) ) ;
#1225 = CC_DESIGN_PERSON_AND_ORGANIZATION_ASSIGNMENT ( #515, #2119, ( #2113 ) ) ;
#1226 = ORIENTED_EDGE ( 'NONE', *, *, #1429, .F. ) ;
#1227 = CIRCLE ( 'NONE', #1436, 1.000000000000000000 ) ;
#1228 = CARTESIAN_POINT ( 'NONE',  ( 11.26910363390083880, 14.78840509279170234, -12.51689646042700410 ) ) ;
#1229 = AXIS2_PLACEMENT_3D ( 'NONE', #457, #9, #1238 ) ;
#1230 = AXIS2_PLACEMENT_3D ( 'NONE', #925, #1968, #1609 ) ;
#1231 = ORIENTED_EDGE ( 'NONE', *, *, #234, .F. ) ;
#1232 = ADVANCED_FACE ( 'NONE', ( #482 ), #1999, .F. ) ;
#1233 = ORIENTED_EDGE ( 'NONE', *, *, #1886, .F. ) ;
#1234 = DIRECTION ( 'NONE',  ( -0.000000000000000000, 1.000000000000000000, -0.000000000000000000 ) ) ;
#1235 = VECTOR ( 'NONE', #296, 1000.000000000000000 ) ;
#1236 = CARTESIAN_POINT ( 'NONE',  ( 7.999999999999998224, -7.300000000000001599, -10.00000000000000000 ) ) ;
#1237 = CARTESIAN_POINT ( 'NONE',  ( 7.999999999999998224, -7.300000000000001599, -11.65000000000000036 ) ) ;
#1238 = DIRECTION ( 'NONE',  ( 0.000000000000000000, 0.000000000000000000, 1.000000000000000000 ) ) ;
#1239 = ADVANCED_FACE ( 'NONE', ( #328 ), #2342, .T. ) ;
#1240 = LINE ( 'NONE', #1670, #2480 ) ;
#1241 = ORIENTED_EDGE ( 'NONE', *, *, #422, .T. ) ;
#1242 = VECTOR ( 'NONE', #2543, 1000.000000000000114 ) ;
#1243 = LINE ( 'NONE', #673, #460 ) ;
#1244 = ORIENTED_EDGE ( 'NONE', *, *, #2518, .F. ) ;
#1245 = ORIENTED_EDGE ( 'NONE', *, *, #393, .T. ) ;
#1246 = ADVANCED_FACE ( 'NONE', ( #1699 ), #521, .T. ) ;
#1247 = LINE ( 'NONE', #254, #953 ) ;
#1248 = AXIS2_PLACEMENT_3D ( 'NONE', #1868, #2425, #880 ) ;
#1249 = DIRECTION ( 'NONE',  ( 0.8660254037844409281, 0.000000000000000000, -0.4999999999999959477 ) ) ;
#1250 = CARTESIAN_POINT ( 'NONE',  ( 5.349103633900836208, 19.13840509279170377, -12.51589646042700288 ) ) ;
#1251 = CARTESIAN_POINT ( 'NONE',  ( 6.797992373334446725, 19.13840509279170377, -12.51589646042700288 ) ) ;
#1252 = VERTEX_POINT ( 'NONE', #1312 ) ;
#1253 = CARTESIAN_POINT ( 'NONE',  ( -5.075735931288069658, -0.6999999999999999556, 4.075735931288072322 ) ) ;
#1254 = VECTOR ( 'NONE', #2366, 1000.000000000000000 ) ;
#1255 = ORIENTED_EDGE ( 'NONE', *, *, #2091, .F. ) ;
#1256 = VERTEX_POINT ( 'NONE', #1551 ) ;
#1257 = CYLINDRICAL_SURFACE ( 'NONE', #622, 1.199999999999999734 ) ;
#1258 = DIRECTION ( 'NONE',  ( -1.000000000000000000, -0.000000000000000000, 2.365532012695646217E-16 ) ) ;
#1259 = CARTESIAN_POINT ( 'NONE',  ( 4.924264068711930342, -10.69999999999999929, 5.075735931288072322 ) ) ;
#1260 = CARTESIAN_POINT ( 'NONE',  ( 14.91496762572348622, 21.13840509279170021, -2.101504331180500174 ) ) ;
#1261 = ORIENTED_EDGE ( 'NONE', *, *, #2518, .T. ) ;
#1262 = EDGE_CURVE ( 'NONE', #2143, #2526, #2489, .T. ) ;
#1263 = CARTESIAN_POINT ( 'NONE',  ( 3.799999999999990941, -0.6999999999999999556, 5.000000000000000000 ) ) ;
#1264 = FACE_BOUND ( 'NONE', #2579, .T. ) ;
#1265 = VECTOR ( 'NONE', #1738, 1000.000000000000114 ) ;
#1266 = EDGE_CURVE ( 'NONE', #1553, #746, #2136, .T. ) ;
#1267 = ORIENTED_EDGE ( 'NONE', *, *, #867, .F. ) ;
#1268 = ORIENTED_EDGE ( 'NONE', *, *, #910, .T. ) ;
#1269 = LINE ( 'NONE', #1478, #444 ) ;
#1270 = LINE ( 'NONE', #476, #702 ) ;
#1271 = AXIS2_PLACEMENT_3D ( 'NONE', #982, #2150, #2398 ) ;
#1272 = CARTESIAN_POINT ( 'NONE',  ( -7.999999999999998224, -4.300000000000001599, 11.65000000000000036 ) ) ;
#1273 = VECTOR ( 'NONE', #1797, 999.9999999999998863 ) ;
#1274 = FACE_BOUND ( 'NONE', #262, .T. ) ;
#1275 = ORIENTED_EDGE ( 'NONE', *, *, #157, .F. ) ;
#1276 = CARTESIAN_POINT ( 'NONE',  ( -5.075735931288069658, -10.69999999999999929, 5.075735931288072322 ) ) ;
#1277 = CARTESIAN_POINT ( 'NONE',  ( -4.545405845398160949, 12.69999999999999929, -5.393933982822016304 ) ) ;
#1278 = VECTOR ( 'NONE', #800, 1000.000000000000000 ) ;
#1279 = DIRECTION ( 'NONE',  ( 0.000000000000000000, 1.000000000000000000, 0.000000000000000000 ) ) ;
#1280 =( BOUNDED_CURVE ( )  B_SPLINE_CURVE ( 3, ( #25, #1639, #736, #1487 ),
 .UNSPECIFIED., .F., .F. ) 
 B_SPLINE_CURVE_WITH_KNOTS ( ( 4, 4 ),
 ( 0.000000000000000000, 1.570796326794896780 ),
 .UNSPECIFIED. ) 
 CURVE ( )  GEOMETRIC_REPRESENTATION_ITEM ( )  RATIONAL_B_SPLINE_CURVE ( ( 1.000000000000000000, 0.8047378541243649375, 0.8047378541243649375, 1.000000000000000000 ) ) 
 REPRESENTATION_ITEM ( '' )  );
#1281 = VERTEX_POINT ( 'NONE', #509 ) ;
#1282 = EDGE_CURVE ( 'NONE', #555, #1130, #600, .T. ) ;
#1283 = VERTEX_POINT ( 'NONE', #1921 ) ;
#1284 = EDGE_CURVE ( 'NONE', #1830, #1723, #1547, .T. ) ;
#1285 = CARTESIAN_POINT ( 'NONE',  ( 16.34910363390083887, 21.13840509279170021, -1.515896460427003101 ) ) ;
#1286 = EDGE_LOOP ( 'NONE', ( #2560, #881, #1549 ) ) ;
#1287 = DIRECTION ( 'NONE',  ( -0.000000000000000000, 1.000000000000000000, -0.000000000000000000 ) ) ;
#1288 = DIRECTION ( 'NONE',  ( 0.000000000000000000, 0.000000000000000000, -1.000000000000000000 ) ) ;
#1289 = VERTEX_POINT ( 'NONE', #1136 ) ;
#1290 = LINE ( 'NONE', #14, #255 ) ;
#1291 = CARTESIAN_POINT ( 'NONE',  ( 10.50000000000000355, -4.300000000000001599, 10.49999999999999289 ) ) ;
#1292 = CARTESIAN_POINT ( 'NONE',  ( 6.200575496476980142, 8.438405092791700923, -11.66442459785086250 ) ) ;
#1293 = ORIENTED_EDGE ( 'NONE', *, *, #33, .T. ) ;
#1294 = ORIENTED_EDGE ( 'NONE', *, *, #2413, .F. ) ;
#1295 = DIRECTION ( 'NONE',  ( -1.000000000000000000, 0.000000000000000000, -0.000000000000000000 ) ) ;
#1296 = EDGE_CURVE ( 'NONE', #1936, #671, #1891, .T. ) ;
#1297 = APPROVAL_DATE_TIME ( #1322, #300 ) ;
#1298 = VERTEX_POINT ( 'NONE', #2100 ) ;
#1299 = DIRECTION ( 'NONE',  ( -1.000000000000000000, -0.000000000000000000, -0.000000000000000000 ) ) ;
#1300 = DIRECTION ( 'NONE',  ( 2.133731212763600674E-16, 0.000000000000000000, 1.000000000000000000 ) ) ;
#1301 = ORIENTED_EDGE ( 'NONE', *, *, #2208, .F. ) ;
#1302 = CARTESIAN_POINT ( 'NONE',  ( -4.065000000000000391, 6.349999999999999645, 4.064999999999999503 ) ) ;
#1303 = CARTESIAN_POINT ( 'NONE',  ( -5.075735931288069658, 12.69999999999999929, 5.075735931288072322 ) ) ;
#1304 = CARTESIAN_POINT ( 'NONE',  ( -2.381221868953370180, 10.41499999999999737, -2.381221868953370624 ) ) ;
#1305 = ORIENTED_EDGE ( 'NONE', *, *, #1330, .F. ) ;
#1306 = DIRECTION ( 'NONE',  ( -1.000000000000000000, 0.000000000000000000, -0.000000000000000000 ) ) ;
#1307 = ORIENTED_EDGE ( 'NONE', *, *, #1363, .F. ) ;
#1308 = CARTESIAN_POINT ( 'NONE',  ( 15.49763177132469316, 8.038405092791702344, -2.367368323003147701 ) ) ;
#1309 = DIRECTION ( 'NONE',  ( -0.000000000000000000, 1.000000000000000000, -0.000000000000000000 ) ) ;
#1310 = ORIENTED_EDGE ( 'NONE', *, *, #2243, .F. ) ;
#1311 = AXIS2_PLACEMENT_3D ( 'NONE', #1695, #1904, #1094 ) ;
#1312 = CARTESIAN_POINT ( 'NONE',  ( -4.490128060534575916, 12.69999999999999929, -4.490128060534575027 ) ) ;
#1313 = ADVANCED_FACE ( 'NONE', ( #906 ), #723, .F. ) ;
#1314 = CIRCLE ( 'NONE', #2401, 4.065000000000000391 ) ;
#1315 = CARTESIAN_POINT ( 'NONE',  ( 14.64910363390082715, 8.438405092791700923, -2.015896460427004211 ) ) ;
#1316 = CIRCLE ( 'NONE', #1944, 2.000000000000000000 ) ;
#1317 = FACE_OUTER_BOUND ( 'NONE', #1286, .T. ) ;
#1318 =( GEOMETRIC_REPRESENTATION_CONTEXT ( 3 ) GLOBAL_UNCERTAINTY_ASSIGNED_CONTEXT ( ( #821 ) ) GLOBAL_UNIT_ASSIGNED_CONTEXT ( ( #1620, #1849, #666 ) ) REPRESENTATION_CONTEXT ( 'NONE', 'WORKASPACE' ) );
#1319 = ORIENTED_EDGE ( 'NONE', *, *, #504, .T. ) ;
#1320 = CARTESIAN_POINT ( 'NONE',  ( 4.914392129246505370, 12.69999999999999929, 4.065863991822646462 ) ) ;
#1321 = EDGE_CURVE ( 'NONE', #1890, #2484, #351, .T. ) ;
#1322 = DATE_AND_TIME ( #707, #2527 ) ;
#1323 = AXIS2_PLACEMENT_3D ( 'NONE', #204, #164, #190 ) ;
#1324 = EDGE_LOOP ( 'NONE', ( #1307, #364, #2399, #692, #1961, #983 ) ) ;
#1325 = CARTESIAN_POINT ( 'NONE',  ( 7.999999999999998224, -7.300000000000001599, -10.00000000000000000 ) ) ;
#1326 = EDGE_CURVE ( 'NONE', #594, #1796, #1908, .T. ) ;
#1327 = CARTESIAN_POINT ( 'NONE',  ( -4.490128060534575916, 12.69999999999999929, -4.490128060534575027 ) ) ;
#1328 = ORIENTED_EDGE ( 'NONE', *, *, #2469, .T. ) ;
#1329 = LINE ( 'NONE', #1147, #1023 ) ;
#1330 = EDGE_CURVE ( 'NONE', #1995, #1442, #112, .T. ) ;
#1331 = DIRECTION ( 'NONE',  ( 0.000000000000000000, 1.000000000000000000, 0.000000000000000000 ) ) ;
#1332 = VECTOR ( 'NONE', #2059, 1000.000000000000000 ) ;
#1333 = DIRECTION ( 'NONE',  ( -0.000000000000000000, -1.000000000000000000, -0.000000000000000000 ) ) ;
#1334 = EDGE_LOOP ( 'NONE', ( #420, #1529 ) ) ;
#1335 = DIRECTION ( 'NONE',  ( 0.000000000000000000, 0.000000000000000000, 1.000000000000000000 ) ) ;
#1336 = ORIENTED_EDGE ( 'NONE', *, *, #1138, .T. ) ;
#1337 = CARTESIAN_POINT ( 'NONE',  ( 8.500000000000003553, -4.300000000000001599, 12.49999999999999289 ) ) ;
#1338 = CARTESIAN_POINT ( 'NONE',  ( 4.065000000000000391, 6.349999999999998757, 5.075735931288072322 ) ) ;
#1339 = ORIENTED_EDGE ( 'NONE', *, *, #584, .T. ) ;
#1340 = DIRECTION ( 'NONE',  ( 1.577021341797097560E-16, 0.000000000000000000, -1.000000000000000000 ) ) ;
#1341 = CARTESIAN_POINT ( 'NONE',  ( 6.353847512831680255, 14.16218051552949930, -11.50089646042700231 ) ) ;
#1342 = EDGE_CURVE ( 'NONE', #1577, #1199, #125, .T. ) ;
#1343 = DIRECTION ( 'NONE',  ( 0.000000000000000000, -0.000000000000000000, 1.000000000000000000 ) ) ;
#1344 = ORIENTED_EDGE ( 'NONE', *, *, #1892, .F. ) ;
#1345 = CYLINDRICAL_SURFACE ( 'NONE', #593, 4.064999999999999503 ) ;
#1346 = EDGE_CURVE ( 'NONE', #2427, #177, #1329, .T. ) ;
#1347 = AXIS2_PLACEMENT_3D ( 'NONE', #2370, #389, #994 ) ;
#1348 = CARTESIAN_POINT ( 'NONE',  ( 5.349103633900837096, 14.78840509279170057, -7.435896460427002808 ) ) ;
#1349 = CARTESIAN_POINT ( 'NONE',  ( 15.49763177132469316, 8.038405092791702344, -2.367368323003147701 ) ) ;
#1350 = VECTOR ( 'NONE', #2434, 1000.000000000000000 ) ;
#1351 = ORIENTED_EDGE ( 'NONE', *, *, #1555, .T. ) ;
#1352 = DIRECTION ( 'NONE',  ( 0.7071067811865474617, -0.000000000000000000, 0.7071067811865474617 ) ) ;
#1353 = LINE ( 'NONE', #1174, #665 ) ;
#1354 = VECTOR ( 'NONE', #1634, 999.9999999999998863 ) ;
#1355 = AXIS2_PLACEMENT_3D ( 'NONE', #113, #1713, #724 ) ;
#1356 = CARTESIAN_POINT ( 'NONE',  ( -5.000000000000000888, -0.6999999999999999556, 3.799999999999991385 ) ) ;
#1357 = ORIENTED_EDGE ( 'NONE', *, *, #1429, .T. ) ;
#1358 = AXIS2_PLACEMENT_3D ( 'NONE', #970, #2559, #803 ) ;
#1359 = DIRECTION ( 'NONE',  ( 0.000000000000000000, 0.000000000000000000, -1.000000000000000000 ) ) ;
#1360 = ADVANCED_FACE ( 'NONE', ( #2125 ), #2332, .T. ) ;
#1361 = EDGE_LOOP ( 'NONE', ( #410, #2253, #1663, #130 ) ) ;
#1362 = CARTESIAN_POINT ( 'NONE',  ( 6.790593615375949632, 11.25491336318145663, -10.22587834152803232 ) ) ;
#1363 = EDGE_CURVE ( 'NONE', #1427, #951, #946, .T. ) ;
#1364 = VECTOR ( 'NONE', #787, 1000.000000000000000 ) ;
#1365 = ADVANCED_FACE ( 'NONE', ( #2174 ), #828, .F. ) ;
#1366 = EDGE_LOOP ( 'NONE', ( #664, #831 ) ) ;
#1367 = DIRECTION ( 'NONE',  ( 0.7071067811865474617, 0.000000000000000000, -0.7071067811865474617 ) ) ;
#1368 = EDGE_LOOP ( 'NONE', ( #2368, #490 ) ) ;
#1369 = DIRECTION ( 'NONE',  ( -1.000000000000000000, 0.000000000000000000, 1.652117596168387756E-16 ) ) ;
#1370 = DIRECTION ( 'NONE',  ( 0.000000000000000000, 0.000000000000000000, 1.000000000000000000 ) ) ;
#1371 = CARTESIAN_POINT ( 'NONE',  ( 4.490128060534577692, 12.69999999999999929, 4.490128060534575027 ) ) ;
#1372 = ORIENTED_EDGE ( 'NONE', *, *, #2441, .T. ) ;
#1373 = CARTESIAN_POINT ( 'NONE',  ( -8.499999999999996447, -7.300000000000001599, 10.49999999999999467 ) ) ;
#1374 = CIRCLE ( 'NONE', #1709, 1.199999999999999734 ) ;
#1375 = ORIENTED_EDGE ( 'NONE', *, *, #2016, .T. ) ;
#1376 = CARTESIAN_POINT ( 'NONE',  ( 5.349103633900836208, 14.78840509279170057, -11.50089646042700231 ) ) ;
#1377 = EDGE_CURVE ( 'NONE', #323, #1289, #1380, .T. ) ;
#1378 = ORIENTED_EDGE ( 'NONE', *, *, #869, .T. ) ;
#1379 = DIRECTION ( 'NONE',  ( 0.000000000000000000, 0.000000000000000000, 1.000000000000000000 ) ) ;
#1380 = LINE ( 'NONE', #2557, #897 ) ;
#1381 = DIRECTION ( 'NONE',  ( -0.000000000000000000, 1.000000000000000000, -0.000000000000000000 ) ) ;
#1382 = VECTOR ( 'NONE', #2473, 999.9999999999998863 ) ;
#1383 = CARTESIAN_POINT ( 'NONE',  ( -5.075735931288071434, 12.69999999999999929, -5.924264068711926789 ) ) ;
#1384 = EDGE_LOOP ( 'NONE', ( #1985, #2027, #2013, #495 ) ) ;
#1385 = FACE_OUTER_BOUND ( 'NONE', #2547, .T. ) ;
#1386 = ORIENTED_EDGE ( 'NONE', *, *, #2048, .F. ) ;
#1387 = LINE ( 'NONE', #356, #1254 ) ;
#1388 = ORIENTED_EDGE ( 'NONE', *, *, #2521, .T. ) ;
#1389 = LINE ( 'NONE', #613, #2064 ) ;
#1390 = LINE ( 'NONE', #202, #2486 ) ;
#1391 = FACE_OUTER_BOUND ( 'NONE', #2112, .T. ) ;
#1392 = DIRECTION ( 'NONE',  ( 1.000000000000000000, 0.000000000000000000, -2.365532012695646217E-16 ) ) ;
#1393 = VECTOR ( 'NONE', #1979, 1000.000000000000000 ) ;
#1394 = DIRECTION ( 'NONE',  ( 0.000000000000000000, -0.000000000000000000, 1.000000000000000000 ) ) ;
#1395 = VERTEX_POINT ( 'NONE', #2202 ) ;
#1396 = EDGE_CURVE ( 'NONE', #1857, #2526, #8, .T. ) ;
#1397 = DIRECTION ( 'NONE',  ( 0.000000000000000000, 1.000000000000000000, 0.000000000000000000 ) ) ;
#1398 = ORIENTED_EDGE ( 'NONE', *, *, #2096, .T. ) ;
#1399 = VECTOR ( 'NONE', #1258, 1000.000000000000000 ) ;
#1400 = CARTESIAN_POINT ( 'NONE',  ( 15.33923169443541568, 8.438405092791700923, -2.525768399892427407 ) ) ;
#1401 = AXIS2_PLACEMENT_3D ( 'NONE', #2519, #538, #950 ) ;
#1402 = ORIENTED_EDGE ( 'NONE', *, *, #1572, .F. ) ;
#1403 = ORIENTED_EDGE ( 'NONE', *, *, #499, .T. ) ;
#1404 = EDGE_CURVE ( 'NONE', #136, #855, #1161, .T. ) ;
#1405 = DIRECTION ( 'NONE',  ( 0.000000000000000000, 0.000000000000000000, 1.000000000000000000 ) ) ;
#1406 = AXIS2_PLACEMENT_3D ( 'NONE', #465, #1809, #1222 ) ;
#1407 = CARTESIAN_POINT ( 'NONE',  ( -8.499999999999996447, -7.300000000000001599, 10.49999999999999467 ) ) ;
#1408 = PLANE ( 'NONE',  #2057 ) ;
#1409 = DIRECTION ( 'NONE',  ( 1.000000000000000000, 0.000000000000000000, 0.000000000000000000 ) ) ;
#1410 = CARTESIAN_POINT ( 'NONE',  ( -4.490128060534575916, 12.69999999999999929, -4.490128060534575027 ) ) ;
#1411 = VERTEX_POINT ( 'NONE', #1759 ) ;
#1412 = EDGE_CURVE ( 'NONE', #2070, #2482, #608, .T. ) ;
#1413 = CARTESIAN_POINT ( 'NONE',  ( 3.799999999999999378, 0.000000000000000000, 3.800000000000000266 ) ) ;
#1414 = DIRECTION ( 'NONE',  ( 0.000000000000000000, 0.000000000000000000, 1.000000000000000000 ) ) ;
#1415 = ORIENTED_EDGE ( 'NONE', *, *, #1050, .T. ) ;
#1416 = ORIENTED_EDGE ( 'NONE', *, *, #47, .T. ) ;
#1417 = CIRCLE ( 'NONE', #118, 1.650000000000000355 ) ;
#1418 = DIRECTION ( 'NONE',  ( 0.000000000000000000, 1.000000000000000000, 0.000000000000000000 ) ) ;
#1419 = DIRECTION ( 'NONE',  ( -1.000000000000000000, 0.000000000000000000, -0.000000000000000000 ) ) ;
#1420 = CARTESIAN_POINT ( 'NONE',  ( 14.91496762572348622, 16.58615389424618769, -2.101504331180500174 ) ) ;
#1421 = FACE_OUTER_BOUND ( 'NONE', #1929, .T. ) ;
#1422 = CARTESIAN_POINT ( 'NONE',  ( 7.999999999999998224, -4.300000000000001599, -11.65000000000000036 ) ) ;
#1423 = EDGE_LOOP ( 'NONE', ( #1845, #28, #639, #1629, #2407, #2256, #1814 ) ) ;
#1424 = FACE_BOUND ( 'NONE', #1169, .T. ) ;
#1425 = ADVANCED_FACE ( 'NONE', ( #814 ), #1992, .F. ) ;
#1426 = LINE ( 'NONE', #2221, #383 ) ;
#1427 = VERTEX_POINT ( 'NONE', #2357 ) ;
#1428 = ORIENTED_EDGE ( 'NONE', *, *, #2350, .F. ) ;
#1429 = EDGE_CURVE ( 'NONE', #1916, #2050, #1183, .T. ) ;
#1430 = CARTESIAN_POINT ( 'NONE',  ( 8.500000000000003553, -4.300000000000001599, -12.50000000000000000 ) ) ;
#1431 = FACE_OUTER_BOUND ( 'NONE', #1491, .T. ) ;
#1432 = CARTESIAN_POINT ( 'NONE',  ( 15.33410363390084008, 14.78840509279170234, -2.520640339357851811 ) ) ;
#1433 = CYLINDRICAL_SURFACE ( 'NONE', #2535, 4.065000000000000391 ) ;
#1434 = CARTESIAN_POINT ( 'NONE',  ( 8.465085170173885842, 18.34866900838810366, -4.631877996700049849 ) ) ;
#1435 = ORIENTED_EDGE ( 'NONE', *, *, #681, .T. ) ;
#1436 = AXIS2_PLACEMENT_3D ( 'NONE', #2005, #1593, #789 ) ;
#1437 = FACE_BOUND ( 'NONE', #1368, .T. ) ;
#1438 = AXIS2_PLACEMENT_3D ( 'NONE', #2250, #1851, #2228 ) ;
#1439 = ADVANCED_FACE ( 'NONE', ( #576 ), #173, .T. ) ;
#1440 = AXIS2_PLACEMENT_3D ( 'NONE', #1728, #727, #1717 ) ;
#1441 = ORIENTED_EDGE ( 'NONE', *, *, #2239, .T. ) ;
#1442 = VERTEX_POINT ( 'NONE', #2410 ) ;
#1443 = VECTOR ( 'NONE', #1234, 1000.000000000000000 ) ;
#1444 = AXIS2_PLACEMENT_3D ( 'NONE', #2083, #1096, #1536 ) ;
#1445 = CARTESIAN_POINT ( 'NONE',  ( -5.075735931288071434, 6.349999999999999645, -4.064999999999998614 ) ) ;
#1446 = FACE_OUTER_BOUND ( 'NONE', #2303, .T. ) ;
#1447 = DIRECTION ( 'NONE',  ( 0.000000000000000000, 0.000000000000000000, 1.000000000000000000 ) ) ;
#1448 = CARTESIAN_POINT ( 'NONE',  ( -5.075735931288071434, 12.69999999999999929, -5.924264068711926789 ) ) ;
#1449 = ORIENTED_EDGE ( 'NONE', *, *, #940, .T. ) ;
#1450 = CARTESIAN_POINT ( 'NONE',  ( 5.924264068711930342, 10.69999999999999929, 5.075735931288072322 ) ) ;
#1451 = AXIS2_PLACEMENT_3D ( 'NONE', #548, #1392, #1162 ) ;
#1452 = ORIENTED_EDGE ( 'NONE', *, *, #890, .F. ) ;
#1453 = EDGE_LOOP ( 'NONE', ( #2075, #1920, #1659, #1000 ) ) ;
#1454 = FACE_OUTER_BOUND ( 'NONE', #11, .T. ) ;
#1455 = ADVANCED_FACE ( 'NONE', ( #1391 ), #1408, .F. ) ;
#1456 = VECTOR ( 'NONE', #381, 1000.000000000000000 ) ;
#1457 = LINE ( 'NONE', #467, #1399 ) ;
#1458 = CARTESIAN_POINT ( 'NONE',  ( -5.075735931288071434, 10.69999999999999929, -5.924264068711926789 ) ) ;
#1459 = CARTESIAN_POINT ( 'NONE',  ( 5.924264068711930342, -10.69999999999999929, 4.075735931288072322 ) ) ;
#1460 = ORIENTED_EDGE ( 'NONE', *, *, #1873, .T. ) ;
#1461 = DIRECTION ( 'NONE',  ( 1.577021341797097560E-16, 0.000000000000000000, 1.000000000000000000 ) ) ;
#1462 = CIRCLE ( 'NONE', #2505, 1.199999999999999734 ) ;
#1463 = ORIENTED_EDGE ( 'NONE', *, *, #910, .F. ) ;
#1464 = ORIENTED_EDGE ( 'NONE', *, *, #714, .T. ) ;
#1465 = CARTESIAN_POINT ( 'NONE',  ( -5.075735931288071434, 12.69999999999999929, -5.924264068711926789 ) ) ;
#1466 = CARTESIAN_POINT ( 'NONE',  ( 5.349103633900836208, 21.13840509279170021, -12.51589646042700288 ) ) ;
#1467 = LINE ( 'NONE', #842, #145 ) ;
#1468 = CARTESIAN_POINT ( 'NONE',  ( -4.545405845398160949, 12.69999999999999929, -5.393933982822016304 ) ) ;
#1469 = VERTEX_POINT ( 'NONE', #1966 ) ;
#1470 = LINE ( 'NONE', #1263, #1595 ) ;
#1471 = DIRECTION ( 'NONE',  ( 0.000000000000000000, 1.000000000000000000, 0.000000000000000000 ) ) ;
#1472 = EDGE_CURVE ( 'NONE', #2565, #1545, #1227, .T. ) ;
#1473 = ADVANCED_FACE ( 'NONE', ( #979 ), #2383, .T. ) ;
#1474 = DIRECTION ( 'NONE',  ( 1.000000000000000000, 0.000000000000000000, 0.000000000000000000 ) ) ;
#1475 = EDGE_CURVE ( 'NONE', #2141, #195, #395, .T. ) ;
#1476 = ORIENTED_EDGE ( 'NONE', *, *, #834, .T. ) ;
#1477 = VERTEX_POINT ( 'NONE', #189 ) ;
#1478 = CARTESIAN_POINT ( 'NONE',  ( 8.000000000000001776, -7.300000000000001599, 8.349999999999999645 ) ) ;
#1479 =( BOUNDED_CURVE ( )  B_SPLINE_CURVE ( 3, ( #1658, #1434, #1852, #82 ),
 .UNSPECIFIED., .F., .F. ) 
 B_SPLINE_CURVE_WITH_KNOTS ( ( 4, 4 ),
 ( 4.921602913506450072, 6.283185307179586232 ),
 .UNSPECIFIED. ) 
 CURVE ( )  GEOMETRIC_REPRESENTATION_ITEM ( )  RATIONAL_B_SPLINE_CURVE ( ( 1.000000000000000000, 0.8513833175827111299, 0.8513833175827111299, 1.000000000000000000 ) ) 
 REPRESENTATION_ITEM ( '' )  );
#1480 = VECTOR ( 'NONE', #2077, 1000.000000000000000 ) ;
#1481 = ORIENTED_EDGE ( 'NONE', *, *, #2140, .T. ) ;
#1482 = VECTOR ( 'NONE', #1484, 1000.000000000000000 ) ;
#1483 = LINE ( 'NONE', #1861, #2145 ) ;
#1484 = DIRECTION ( 'NONE',  ( 0.000000000000000000, 1.000000000000000000, 0.000000000000000000 ) ) ;
#1485 = ORIENTED_EDGE ( 'NONE', *, *, #1475, .T. ) ;
#1486 = DIRECTION ( 'NONE',  ( 0.000000000000000000, -1.000000000000000000, 0.000000000000000000 ) ) ;
#1487 = CARTESIAN_POINT ( 'NONE',  ( 7.673049393763077956E-16, 2.284999999999999698, -9.674185366004994960E-16 ) ) ;
#1488 = VECTOR ( 'NONE', #363, 1000.000000000000000 ) ;
#1489 = EDGE_CURVE ( 'NONE', #2099, #200, #216, .T. ) ;
#1490 = PLANE ( 'NONE',  #1016 ) ;
#1491 = EDGE_LOOP ( 'NONE', ( #336, #754, #621, #474 ) ) ;
#1492 = ORIENTED_EDGE ( 'NONE', *, *, #2548, .F. ) ;
#1493 = CARTESIAN_POINT ( 'NONE',  ( 10.50000000000000355, -7.300000000000001599, 12.49999999999999289 ) ) ;
#1494 = APPROVAL_DATE_TIME ( #1104, #1848 ) ;
#1495 = ORIENTED_EDGE ( 'NONE', *, *, #1556, .F. ) ;
#1496 = FACE_OUTER_BOUND ( 'NONE', #904, .T. ) ;
#1497 = CARTESIAN_POINT ( 'NONE',  ( 14.64910363390082715, 8.038405092791702344, -2.015896460427004211 ) ) ;
#1498 = ORIENTED_EDGE ( 'NONE', *, *, #2158, .T. ) ;
#1499 = CARTESIAN_POINT ( 'NONE',  ( -4.545405845398160949, 10.69999999999999929, -5.393933982822016304 ) ) ;
#1500 = DIRECTION ( 'NONE',  ( 0.000000000000000000, 0.000000000000000000, 1.000000000000000000 ) ) ;
#1501 = FACE_BOUND ( 'NONE', #1334, .T. ) ;
#1502 = EDGE_CURVE ( 'NONE', #2511, #761, #1730, .T. ) ;
#1503 = ORIENTED_EDGE ( 'NONE', *, *, #2556, .T. ) ;
#1504 = PLANE ( 'NONE',  #1149 ) ;
#1505 = VECTOR ( 'NONE', #975, 1000.000000000000000 ) ;
#1506 = PERSON_AND_ORGANIZATION_ROLE ( 'creator' ) ;
#1507 = EDGE_CURVE ( 'NONE', #1754, #663, #2277, .T. ) ;
#1508 = ORIENTED_EDGE ( 'NONE', *, *, #275, .F. ) ;
#1509 = CARTESIAN_POINT ( 'NONE',  ( -4.065000000000000391, 6.349999999999999645, 5.075735931288072322 ) ) ;
#1510 = CARTESIAN_POINT ( 'NONE',  ( -4.064999999999996838, 6.349999999999999645, -4.064999999999998614 ) ) ;
#1511 = ORIENTED_EDGE ( 'NONE', *, *, #2015, .T. ) ;
#1512 = LINE ( 'NONE', #2305, #541 ) ;
#1513 = EDGE_CURVE ( 'NONE', #1857, #594, #629, .T. ) ;
#1514 = DIRECTION ( 'NONE',  ( 0.000000000000000000, -1.000000000000000000, 0.000000000000000000 ) ) ;
#1515 = VERTEX_POINT ( 'NONE', #886 ) ;
#1516 = ADVANCED_FACE ( 'NONE', ( #1680 ), #2260, .F. ) ;
#1517 = DIRECTION ( 'NONE',  ( 0.000000000000000000, 0.000000000000000000, -1.000000000000000000 ) ) ;
#1518 = VECTOR ( 'NONE', #1579, 1000.000000000000000 ) ;
#1519 = DIRECTION ( 'NONE',  ( 1.000000000000000000, 0.000000000000000000, 0.000000000000000000 ) ) ;
#1520 = ORIENTED_EDGE ( 'NONE', *, *, #954, .F. ) ;
#1521 = CARTESIAN_POINT ( 'NONE',  ( 12.31792710518581480, 19.16670750653356237, -4.698544851718169824 ) ) ;
#1522 = DIRECTION ( 'NONE',  ( 0.000000000000000000, 0.000000000000000000, -1.000000000000000000 ) ) ;
#1523 = EDGE_LOOP ( 'NONE', ( #29, #1160, #39, #1746 ) ) ;
#1524 = VECTOR ( 'NONE', #321, 1000.000000000000000 ) ;
#1525 = DIRECTION ( 'NONE',  ( 0.000000000000000000, 0.000000000000000000, 1.000000000000000000 ) ) ;
#1526 = CARTESIAN_POINT ( 'NONE',  ( 5.934711504654329950, 21.13840509279170021, -11.08176045224965023 ) ) ;
#1527 = DIRECTION ( 'NONE',  ( 0.000000000000000000, 1.000000000000000000, 0.000000000000000000 ) ) ;
#1528 = LOCAL_TIME ( 19, 46, 29.00000000000000000, #926 ) ;
#1529 = ORIENTED_EDGE ( 'NONE', *, *, #1606, .T. ) ;
#1530 = LINE ( 'NONE', #582, #1561 ) ;
#1531 = CALENDAR_DATE ( 2026, 7, 5 ) ;
#1532 = AXIS2_PLACEMENT_3D ( 'NONE', #1993, #1006, #772 ) ;
#1533 = VERTEX_POINT ( 'NONE', #1237 ) ;
#1534 = CYLINDRICAL_SURFACE ( 'NONE', #185, 1.000000000000000000 ) ;
#1535 = ADVANCED_FACE ( 'NONE', ( #1446 ), #1827, .T. ) ;
#1536 = DIRECTION ( 'NONE',  ( 0.000000000000000000, 0.000000000000000000, 1.000000000000000000 ) ) ;
#1537 = ORIENTED_EDGE ( 'NONE', *, *, #597, .T. ) ;
#1538 = CARTESIAN_POINT ( 'NONE',  ( -3.800000000000000711, -0.6999999999999999556, 5.000000000000000000 ) ) ;
#1539 = DIRECTION ( 'NONE',  ( 0.000000000000000000, 1.000000000000000000, 0.000000000000000000 ) ) ;
#1540 = VECTOR ( 'NONE', #178, 1000.000000000000000 ) ;
#1541 = EDGE_CURVE ( 'NONE', #2219, #1515, #1976, .T. ) ;
#1542 = DIRECTION ( 'NONE',  ( 0.000000000000000000, 1.000000000000000000, 0.000000000000000000 ) ) ;
#1543 = VERTEX_POINT ( 'NONE', #2468 ) ;
#1544 = CARTESIAN_POINT ( 'NONE',  ( -5.075735931288069658, 0.000000000000000000, 5.075735931288072322 ) ) ;
#1545 = VERTEX_POINT ( 'NONE', #2421 ) ;
#1546 = CARTESIAN_POINT ( 'NONE',  ( -5.075735931288069658, -0.6999999999999999556, 5.075735931288072322 ) ) ;
#1547 =( BOUNDED_CURVE ( )  B_SPLINE_CURVE ( 3, ( #1933, #762, #340, #712 ),
 .UNSPECIFIED., .F., .F. ) 
 B_SPLINE_CURVE_WITH_KNOTS ( ( 4, 4 ),
 ( 0.000000000000000000, 1.361582393673136382 ),
 .UNSPECIFIED. ) 
 CURVE ( )  GEOMETRIC_REPRESENTATION_ITEM ( )  RATIONAL_B_SPLINE_CURVE ( ( 1.000000000000000000, 0.8513833175827111299, 0.8513833175827111299, 1.000000000000000000 ) ) 
 REPRESENTATION_ITEM ( '' )  );
#1548 = LINE ( 'NONE', #1954, #2276 ) ;
#1549 = ORIENTED_EDGE ( 'NONE', *, *, #1095, .T. ) ;
#1550 = EDGE_CURVE ( 'NONE', #2322, #1543, #1467, .T. ) ;
#1551 = CARTESIAN_POINT ( 'NONE',  ( -4.490128060534575916, 0.000000000000000000, -4.490128060534575027 ) ) ;
#1552 = DIRECTION ( 'NONE',  ( 0.7071067811865489050, 0.000000000000000000, 0.7071067811865462405 ) ) ;
#1553 = VERTEX_POINT ( 'NONE', #693 ) ;
#1554 = DIRECTION ( 'NONE',  ( 0.000000000000000000, 0.000000000000000000, 1.000000000000000000 ) ) ;
#1555 = EDGE_CURVE ( 'NONE', #1442, #596, #852, .T. ) ;
#1556 = EDGE_CURVE ( 'NONE', #2062, #1298, #1483, .T. ) ;
#1557 = ORIENTED_EDGE ( 'NONE', *, *, #248, .T. ) ;
#1558 = DIRECTION ( 'NONE',  ( -0.8660254037844409281, 0.000000000000000000, 0.4999999999999960587 ) ) ;
#1559 = ORIENTED_EDGE ( 'NONE', *, *, #147, .F. ) ;
#1560 = LINE ( 'NONE', #1159, #150 ) ;
#1561 = VECTOR ( 'NONE', #169, 1000.000000000000000 ) ;
#1562 = ORIENTED_EDGE ( 'NONE', *, *, #2548, .T. ) ;
#1563 = DIRECTION ( 'NONE',  ( 0.7071067811865479058, 0.000000000000000000, 0.7071067811865472397 ) ) ;
#1564 =( BOUNDED_CURVE ( )  B_SPLINE_CURVE ( 3, ( #955, #1521, #942, #308 ),
 .UNSPECIFIED., .F., .F. ) 
 B_SPLINE_CURVE_WITH_KNOTS ( ( 4, 4 ),
 ( 4.503175047262924835, 5.825078817279493393 ),
 .UNSPECIFIED. ) 
 CURVE ( )  GEOMETRIC_REPRESENTATION_ITEM ( )  RATIONAL_B_SPLINE_CURVE ( ( 1.000000000000000000, 0.8596055046304824643, 0.8596055046304824643, 1.000000000000000000 ) ) 
 REPRESENTATION_ITEM ( '' )  );
#1565 = CARTESIAN_POINT ( 'NONE',  ( 15.33410363390084008, 14.78840509279170234, -1.515896460427003101 ) ) ;
#1566 = VECTOR ( 'NONE', #1667, 1000.000000000000000 ) ;
#1567 = CARTESIAN_POINT ( 'NONE',  ( 8.531752025191979172, 19.16670750653354816, -8.484719931712005447 ) ) ;
#1568 = ORIENTED_EDGE ( 'NONE', *, *, #677, .T. ) ;
#1569 = CIRCLE ( 'NONE', #447, 4.065000000000000391 ) ;
#1570 = VECTOR ( 'NONE', #2098, 1000.000000000000000 ) ;
#1571 = CARTESIAN_POINT ( 'NONE',  ( -10.49999999999999645, -4.300000000000001599, 10.49999999999999467 ) ) ;
#1572 = EDGE_CURVE ( 'NONE', #716, #2070, #667, .T. ) ;
#1573 = ORIENTED_EDGE ( 'NONE', *, *, #747, .T. ) ;
#1574 = CARTESIAN_POINT ( 'NONE',  ( -3.626847191854460917, 12.69999999999999929, -5.924264068711926789 ) ) ;
#1575 = DESIGN_CONTEXT ( 'detailed design', #1178, 'design' ) ;
#1576 = AXIS2_PLACEMENT_3D ( 'NONE', #572, #1170, #976 ) ;
#1577 = VERTEX_POINT ( 'NONE', #445 ) ;
#1578 = CARTESIAN_POINT ( 'NONE',  ( 10.50000000000000355, -7.300000000000001599, 12.49999999999999289 ) ) ;
#1579 = DIRECTION ( 'NONE',  ( -1.000000000000000000, -0.000000000000000000, 2.365532012695646217E-16 ) ) ;
#1580 = CARTESIAN_POINT ( 'NONE',  ( 15.33923169443541568, 21.13840509279170021, -2.525768399892427407 ) ) ;
#1581 = FACE_OUTER_BOUND ( 'NONE', #1453, .T. ) ;
#1582 = ORIENTED_EDGE ( 'NONE', *, *, #2367, .T. ) ;
#1583 = CARTESIAN_POINT ( 'NONE',  ( 5.349103633900837984, 14.78840509279170057, -3.370896460427003749 ) ) ;
#1584 = AXIS2_PLACEMENT_3D ( 'NONE', #1228, #2024, #471 ) ;
#1585 = ORIENTED_EDGE ( 'NONE', *, *, #399, .T. ) ;
#1586 = DIRECTION ( 'NONE',  ( -0.000000000000000000, -1.000000000000000000, -0.000000000000000000 ) ) ;
#1587 = ORIENTED_EDGE ( 'NONE', *, *, #455, .T. ) ;
#1588 = EDGE_LOOP ( 'NONE', ( #1654, #885, #1704, #1372 ) ) ;
#1589 = LINE ( 'NONE', #850, #615 ) ;
#1590 = PRODUCT_DEFINITION_SHAPE ( 'NONE', 'NONE',  #574 ) ;
#1591 = EDGE_CURVE ( 'NONE', #1469, #2165, #2042, .T. ) ;
#1592 = DIRECTION ( 'NONE',  ( -0.000000000000000000, -1.000000000000000000, -0.000000000000000000 ) ) ;
#1593 = DIRECTION ( 'NONE',  ( -0.000000000000000000, 1.000000000000000000, 0.000000000000000000 ) ) ;
#1594 = FACE_OUTER_BOUND ( 'NONE', #1750, .T. ) ;
#1595 = VECTOR ( 'NONE', #1819, 1000.000000000000000 ) ;
#1596 = DIRECTION ( 'NONE',  ( 1.000000000000000000, 0.000000000000000000, -1.577021341797097314E-16 ) ) ;
#1597 = ORIENTED_EDGE ( 'NONE', *, *, #1873, .F. ) ;
#1598 = CARTESIAN_POINT ( 'NONE',  ( 5.349103633900838872, 8.438405092791700923, -1.515896460427003101 ) ) ;
#1599 = ADVANCED_FACE ( 'NONE', ( #53 ), #1655, .F. ) ;
#1600 = ORIENTED_EDGE ( 'NONE', *, *, #1513, .F. ) ;
#1601 = CARTESIAN_POINT ( 'NONE',  ( 14.91496762572348622, 12.99065629133721878, -2.101504331180500174 ) ) ;
#1602 = VERTEX_POINT ( 'NONE', #1272 ) ;
#1603 = ADVANCED_FACE ( 'NONE', ( #1645 ), #232, .T. ) ;
#1604 = CARTESIAN_POINT ( 'NONE',  ( -7.999999999999998224, -7.300000000000001599, 10.00000000000000000 ) ) ;
#1605 = LINE ( 'NONE', #1349, #2068 ) ;
#1606 = EDGE_CURVE ( 'NONE', #2360, #2274, #2523, .T. ) ;
#1607 = DIRECTION ( 'NONE',  ( -0.7071067811865467956, 0.000000000000000000, -0.7071067811865483499 ) ) ;
#1608 = FACE_OUTER_BOUND ( 'NONE', #1820, .T. ) ;
#1609 = DIRECTION ( 'NONE',  ( 0.000000000000000000, -0.000000000000000000, 1.000000000000000000 ) ) ;
#1610 = ORIENTED_EDGE ( 'NONE', *, *, #2080, .T. ) ;
#1611 = CARTESIAN_POINT ( 'NONE',  ( -5.075735931288071434, 0.000000000000000000, -5.924264068711926789 ) ) ;
#1612 = CIRCLE ( 'NONE', #2310, 2.000000000000000000 ) ;
#1613 = AXIS2_PLACEMENT_3D ( 'NONE', #267, #1065, #2019 ) ;
#1614 = FACE_OUTER_BOUND ( 'NONE', #2389, .T. ) ;
#1615 = ORIENTED_EDGE ( 'NONE', *, *, #1093, .F. ) ;
#1616 = CC_DESIGN_SECURITY_CLASSIFICATION ( #786, ( #2113 ) ) ;
#1617 = ORIENTED_EDGE ( 'NONE', *, *, #2350, .T. ) ;
#1618 = DIRECTION ( 'NONE',  ( 2.282530889443172445E-16, 0.000000000000000000, -1.000000000000000000 ) ) ;
#1619 = CIRCLE ( 'NONE', #2153, 2.000000000000000000 ) ;
#1620 =( LENGTH_UNIT ( ) NAMED_UNIT ( * ) SI_UNIT ( .MILLI., .METRE. ) );
#1621 = CARTESIAN_POINT ( 'NONE',  ( 4.959110991546880953, -0.6999999999999999556, 4.110582854123024710 ) ) ;
#1622 = EDGE_CURVE ( 'NONE', #2292, #2539, #1457, .T. ) ;
#1623 = CARTESIAN_POINT ( 'NONE',  ( 7.049103633900835497, 8.038405092791702344, -2.015896460427004211 ) ) ;
#1624 = ORIENTED_EDGE ( 'NONE', *, *, #2128, .F. ) ;
#1625 = LINE ( 'NONE', #461, #1332 ) ;
#1626 = EDGE_CURVE ( 'NONE', #596, #1214, #2433, .T. ) ;
#1627 = LINE ( 'NONE', #1400, #1185 ) ;
#1628 = CC_DESIGN_PERSON_AND_ORGANIZATION_ASSIGNMENT ( #1915, #1506, ( #574 ) ) ;
#1629 = ORIENTED_EDGE ( 'NONE', *, *, #554, .T. ) ;
#1630 = ORIENTED_EDGE ( 'NONE', *, *, #373, .F. ) ;
#1631 = FACE_OUTER_BOUND ( 'NONE', #1716, .T. ) ;
#1632 = CARTESIAN_POINT ( 'NONE',  ( -3.800000000000000711, 0.000000000000000000, 5.000000000000000000 ) ) ;
#1633 = EDGE_CURVE ( 'NONE', #424, #1543, #2052, .T. ) ;
#1634 = DIRECTION ( 'NONE',  ( -0.7071067811865469066, -0.000000000000000000, -0.7071067811865482389 ) ) ;
#1635 = CARTESIAN_POINT ( 'NONE',  ( 10.50000000000000355, -4.300000000000001599, 12.49999999999999289 ) ) ;
#1636 = LINE ( 'NONE', #854, #2356 ) ;
#1637 = ORIENTED_EDGE ( 'NONE', *, *, #2213, .F. ) ;
#1638 = EDGE_CURVE ( 'NONE', #809, #2283, #2569, .T. ) ;
#1639 = CARTESIAN_POINT ( 'NONE',  ( 4.065000000000001279, 3.968778131046631241, 4.064999999999997726 ) ) ;
#1640 = EDGE_CURVE ( 'NONE', #967, #2196, #949, .T. ) ;
#1641 = VERTEX_POINT ( 'NONE', #1120 ) ;
#1642 = ORIENTED_EDGE ( 'NONE', *, *, #677, .F. ) ;
#1643 = CARTESIAN_POINT ( 'NONE',  ( 0.000000000000000000, 6.349999999999998757, 5.075735931288072322 ) ) ;
#1644 = DIRECTION ( 'NONE',  ( -1.000000000000000000, 0.000000000000000000, 2.365532012695646217E-16 ) ) ;
#1645 = FACE_OUTER_BOUND ( 'NONE', #439, .T. ) ;
#1646 = LINE ( 'NONE', #1259, #1350 ) ;
#1647 = CARTESIAN_POINT ( 'NONE',  ( 6.353847512831680255, 15.41462967005390006, -11.50089646042700231 ) ) ;
#1648 = ORIENTED_EDGE ( 'NONE', *, *, #1031, .T. ) ;
#1649 = AXIS2_PLACEMENT_3D ( 'NONE', #617, #2161, #2395 ) ;
#1650 = CARTESIAN_POINT ( 'NONE',  ( 0.000000000000000000, -4.300000000000001599, 0.000000000000000000 ) ) ;
#1651 = EDGE_CURVE ( 'NONE', #183, #2507, #1733, .T. ) ;
#1652 = VECTOR ( 'NONE', #2499, 1000.000000000000114 ) ;
#1653 = VERTEX_POINT ( 'NONE', #1708 ) ;
#1654 = ORIENTED_EDGE ( 'NONE', *, *, #2363, .F. ) ;
#1655 = CYLINDRICAL_SURFACE ( 'NONE', #861, 4.065000000000001279 ) ;
#1656 = ORGANIZATION ( '未', '未', '' ) ;
#1657 = PLANE ( 'NONE',  #2229 ) ;
#1658 = CARTESIAN_POINT ( 'NONE',  ( 10.42483956518889165, 18.76476563759670668, -6.591632391715092965 ) ) ;
#1659 = ORIENTED_EDGE ( 'NONE', *, *, #2333, .F. ) ;
#1660 = DIRECTION ( 'NONE',  ( -1.000000000000000000, -0.000000000000000000, -0.000000000000000000 ) ) ;
#1661 = AXIS2_PLACEMENT_3D ( 'NONE', #1184, #1539, #2334 ) ;
#1662 = ORIENTED_EDGE ( 'NONE', *, *, #890, .T. ) ;
#1663 = ORIENTED_EDGE ( 'NONE', *, *, #681, .F. ) ;
#1664 = DIRECTION ( 'NONE',  ( 0.000000000000000000, 0.000000000000000000, 1.000000000000000000 ) ) ;
#1665 = VECTOR ( 'NONE', #934, 999.9999999999998863 ) ;
#1666 = EDGE_CURVE ( 'NONE', #818, #323, #1917, .T. ) ;
#1667 = DIRECTION ( 'NONE',  ( 2.365532012695646217E-16, 0.000000000000000000, 1.000000000000000000 ) ) ;
#1668 = CARTESIAN_POINT ( 'NONE',  ( -5.075735931288071434, 10.69999999999999929, -5.924264068711926789 ) ) ;
#1669 = EDGE_CURVE ( 'NONE', #396, #1754, #1564, .T. ) ;
#1670 = CARTESIAN_POINT ( 'NONE',  ( -10.49999999999999645, -7.300000000000001599, -10.49999999999999645 ) ) ;
#1671 = ORIENTED_EDGE ( 'NONE', *, *, #1204, .F. ) ;
#1672 = DIRECTION ( 'NONE',  ( 0.000000000000000000, -1.000000000000000000, 0.000000000000000000 ) ) ;
#1673 = DIRECTION ( 'NONE',  ( 0.000000000000000000, 1.000000000000000000, 0.000000000000000000 ) ) ;
#1674 = ADVANCED_FACE ( 'NONE', ( #1496 ), #1144, .T. ) ;
#1675 = ORIENTED_EDGE ( 'NONE', *, *, #834, .F. ) ;
#1676 = ORIENTED_EDGE ( 'NONE', *, *, #1475, .F. ) ;
#1677 = FACE_OUTER_BOUND ( 'NONE', #2270, .T. ) ;
#1678 = PERSON_AND_ORGANIZATION_ROLE ( 'design_supplier' ) ;
#1679 = ORIENTED_EDGE ( 'NONE', *, *, #358, .F. ) ;
#1680 = FACE_OUTER_BOUND ( 'NONE', #327, .T. ) ;
#1681 = CARTESIAN_POINT ( 'NONE',  ( -4.064999999999999503, 3.968778131046631241, 4.065000000000000391 ) ) ;
#1682 = VERTEX_POINT ( 'NONE', #324 ) ;
#1683 = CARTESIAN_POINT ( 'NONE',  ( 4.959110991546880953, -0.6999999999999999556, 4.110582854123024710 ) ) ;
#1684 = CARTESIAN_POINT ( 'NONE',  ( 7.673049393763077956E-16, 10.41499999999999737, -9.674185366004994960E-16 ) ) ;
#1685 = AXIS2_PLACEMENT_3D ( 'NONE', #1276, #2293, #1340 ) ;
#1686 = FACE_BOUND ( 'NONE', #1366, .T. ) ;
#1687 = VECTOR ( 'NONE', #952, 1000.000000000000000 ) ;
#1688 = VERTEX_POINT ( 'NONE', #506 ) ;
#1689 = ORIENTED_EDGE ( 'NONE', *, *, #1886, .T. ) ;
#1690 = DIRECTION ( 'NONE',  ( 0.000000000000000000, 0.000000000000000000, -1.000000000000000000 ) ) ;
#1691 = AXIS2_PLACEMENT_3D ( 'NONE', #1348, #2144, #2339 ) ;
#1692 = APPROVAL_STATUS ( 'not_yet_approved' ) ;
#1693 = EDGE_LOOP ( 'NONE', ( #2090, #74, #1206, #1205 ) ) ;
#1694 = VECTOR ( 'NONE', #2022, 1000.000000000000114 ) ;
#1695 = CARTESIAN_POINT ( 'NONE',  ( 4.924264068711932119, -0.6999999999999992895, -4.924264068711925901 ) ) ;
#1696 = FACE_OUTER_BOUND ( 'NONE', #1846, .T. ) ;
#1697 = ORIENTED_EDGE ( 'NONE', *, *, #1550, .T. ) ;
#1698 = EDGE_CURVE ( 'NONE', #855, #252, #1612, .T. ) ;
#1699 = FACE_OUTER_BOUND ( 'NONE', #1932, .T. ) ;
#1700 = LINE ( 'NONE', #1137, #2038 ) ;
#1701 = DIRECTION ( 'NONE',  ( 0.000000000000000000, 0.000000000000000000, -1.000000000000000000 ) ) ;
#1702 = ADVANCED_FACE ( 'NONE', ( #1888 ), #1534, .T. ) ;
#1703 = MANIFOLD_SOLID_BREP ( '<12.5mm���侵�г�Բ��3>-<Բ��1>', #739 ) ;
#1704 = ORIENTED_EDGE ( 'NONE', *, *, #2413, .T. ) ;
#1705 = CARTESIAN_POINT ( 'NONE',  ( -4.110582854123025598, -0.6999999999999999556, -4.959110991546881841 ) ) ;
#1706 = SHAPE_DEFINITION_REPRESENTATION ( #1590, #1864 ) ;
#1707 = VERTEX_POINT ( 'NONE', #1509 ) ;
#1708 = CARTESIAN_POINT ( 'NONE',  ( 3.799999999999990941, 0.000000000000000000, 5.000000000000000000 ) ) ;
#1709 = AXIS2_PLACEMENT_3D ( 'NONE', #2072, #920, #1500 ) ;
#1710 = CARTESIAN_POINT ( 'NONE',  ( 8.500000000000003553, -7.300000000000001599, 10.49999999999999289 ) ) ;
#1711 = ORIENTED_EDGE ( 'NONE', *, *, #205, .T. ) ;
#1712 = CARTESIAN_POINT ( 'NONE',  ( 5.349103633900836208, 21.13840509279170021, -12.51589646042700288 ) ) ;
#1713 = DIRECTION ( 'NONE',  ( -0.000000000000000000, 1.000000000000000000, -0.000000000000000000 ) ) ;
#1714 = EDGE_CURVE ( 'NONE', #761, #470, #2540, .T. ) ;
#1715 = CARTESIAN_POINT ( 'NONE',  ( 12.31792710518582545, 10.41010267904984943, -4.698544851718158277 ) ) ;
#1716 = EDGE_LOOP ( 'NONE', ( #2449, #962, #1498, #1464 ) ) ;
#1717 = DIRECTION ( 'NONE',  ( 1.000000000000000000, 0.000000000000000000, 0.000000000000000000 ) ) ;
#1718 = AXIS2_PLACEMENT_3D ( 'NONE', #196, #1804, #1414 ) ;
#1719 = COORDINATED_UNIVERSAL_TIME_OFFSET ( 8, 0, .AHEAD. ) ;
#1720 = VERTEX_POINT ( 'NONE', #1721 ) ;
#1721 = CARTESIAN_POINT ( 'NONE',  ( 5.849103633900837984, 8.438405092791700923, -10.81589646042699648 ) ) ;
#1722 = DIRECTION ( 'NONE',  ( 0.000000000000000000, 0.000000000000000000, 1.000000000000000000 ) ) ;
#1723 = VERTEX_POINT ( 'NONE', #2512 ) ;
#1724 = DIRECTION ( 'NONE',  ( -0.000000000000000000, 1.000000000000000000, 0.000000000000000000 ) ) ;
#1725 = DIRECTION ( 'NONE',  ( 0.000000000000000000, 0.000000000000000000, 1.000000000000000000 ) ) ;
#1726 = LINE ( 'NONE', #511, #936 ) ;
#1727 = ORIENTED_EDGE ( 'NONE', *, *, #1698, .F. ) ;
#1728 = CARTESIAN_POINT ( 'NONE',  ( 11.26910363390083880, 14.78840509279170234, -1.515896460427003101 ) ) ;
#1729 = EDGE_CURVE ( 'NONE', #2472, #1890, #146, .T. ) ;
#1730 = CIRCLE ( 'NONE', #1894, 1.000000000000000000 ) ;
#1731 = COORDINATED_UNIVERSAL_TIME_OFFSET ( 8, 0, .AHEAD. ) ;
#1732 = ORIENTED_EDGE ( 'NONE', *, *, #1698, .T. ) ;
#1733 = LINE ( 'NONE', #1940, #1652 ) ;
#1734 = ADVANCED_FACE ( 'NONE', ( #2327 ), #2301, .T. ) ;
#1735 = CARTESIAN_POINT ( 'NONE',  ( 14.91496762572348622, 21.13840509279170021, -2.101504331180500174 ) ) ;
#1736 = ORIENTED_EDGE ( 'NONE', *, *, #115, .T. ) ;
#1737 = AXIS2_PLACEMENT_3D ( 'NONE', #896, #1690, #527 ) ;
#1738 = DIRECTION ( 'NONE',  ( -0.7071067811865489050, -0.000000000000000000, 0.7071067811865461294 ) ) ;
#1739 = CARTESIAN_POINT ( 'NONE',  ( -7.999999999999998224, -4.300000000000001599, 10.00000000000000000 ) ) ;
#1740 = CARTESIAN_POINT ( 'NONE',  ( 7.999999999999998224, -7.300000000000001599, -10.00000000000000000 ) ) ;
#1741 = VECTOR ( 'NONE', #1860, 1000.000000000000000 ) ;
#1742 = ORIENTED_EDGE ( 'NONE', *, *, #422, .F. ) ;
#1743 = ORIENTED_EDGE ( 'NONE', *, *, #403, .T. ) ;
#1744 = LINE ( 'NONE', #1308, #1856 ) ;
#1745 = CARTESIAN_POINT ( 'NONE',  ( 10.50000000000000355, -4.300000000000001599, -10.49999999999999822 ) ) ;
#1746 = ORIENTED_EDGE ( 'NONE', *, *, #1714, .F. ) ;
#1747 = EDGE_CURVE ( 'NONE', #392, #716, #568, .T. ) ;
#1748 = EDGE_CURVE ( 'NONE', #2427, #1187, #1744, .T. ) ;
#1749 = LINE ( 'NONE', #1947, #1991 ) ;
#1750 = EDGE_LOOP ( 'NONE', ( #1617, #1398, #2289, #160 ) ) ;
#1751 = EDGE_CURVE ( 'NONE', #1533, #2271, #2353, .T. ) ;
#1752 = CIRCLE ( 'NONE', #2079, 2.000000000000000000 ) ;
#1753 = DIRECTION ( 'NONE',  ( 0.000000000000000000, 0.000000000000000000, 1.000000000000000000 ) ) ;
#1754 = VERTEX_POINT ( 'NONE', #2121 ) ;
#1755 = DIRECTION ( 'NONE',  ( -0.4999999999999959477, 0.000000000000000000, -0.8660254037844409281 ) ) ;
#1756 = ORIENTED_EDGE ( 'NONE', *, *, #584, .F. ) ;
#1757 = LINE ( 'NONE', #2554, #1488 ) ;
#1758 = EDGE_LOOP ( 'NONE', ( #2514, #89, #838, #224 ) ) ;
#1759 = CARTESIAN_POINT ( 'NONE',  ( -5.075735931288069658, 0.000000000000000000, 5.075735931288072322 ) ) ;
#1760 = EDGE_CURVE ( 'NONE', #252, #398, #337, .T. ) ;
#1761 = CARTESIAN_POINT ( 'NONE',  ( -3.626847191854460917, 10.69999999999999929, -5.924264068711926789 ) ) ;
#1762 = CARTESIAN_POINT ( 'NONE',  ( 16.35010363390084009, 14.78840509279170057, -3.370896460427005525 ) ) ;
#1763 = ORIENTED_EDGE ( 'NONE', *, *, #816, .T. ) ;
#1764 = DIRECTION ( 'NONE',  ( 2.282530889443172445E-16, 0.000000000000000000, -1.000000000000000000 ) ) ;
#1765 = ORIENTED_EDGE ( 'NONE', *, *, #999, .T. ) ;
#1766 = CARTESIAN_POINT ( 'NONE',  ( -7.999999999999998224, -7.300000000000001599, 10.00000000000000000 ) ) ;
#1767 = ORIENTED_EDGE ( 'NONE', *, *, #248, .F. ) ;
#1768 = FACE_OUTER_BOUND ( 'NONE', #116, .T. ) ;
#1769 = VECTOR ( 'NONE', #2043, 1000.000000000000114 ) ;
#1770 = CARTESIAN_POINT ( 'NONE',  ( 14.64910363390083603, 8.038405092791702344, -3.215896460427003944 ) ) ;
#1771 = DIRECTION ( 'NONE',  ( -1.000000000000000000, -0.000000000000000000, 2.365532012695646217E-16 ) ) ;
#1772 = AXIS2_PLACEMENT_3D ( 'NONE', #1186, #1175, #1394 ) ;
#1773 = CARTESIAN_POINT ( 'NONE',  ( -5.075735931288069658, -4.300000000000001599, 5.075735931288072322 ) ) ;
#1774 = ORIENTED_EDGE ( 'NONE', *, *, #13, .F. ) ;
#1775 = CIRCLE ( 'NONE', #826, 1.650000000000000355 ) ;
#1776 = DIRECTION ( 'NONE',  ( 0.000000000000000000, 0.000000000000000000, 1.000000000000000000 ) ) ;
#1777 = ORIENTED_EDGE ( 'NONE', *, *, #486, .T. ) ;
#1778 = LINE ( 'NONE', #796, #2254 ) ;
#1779 = ADVANCED_FACE ( 'NONE', ( #1131 ), #493, .T. ) ;
#1780 = VERTEX_POINT ( 'NONE', #1337 ) ;
#1781 = VERTEX_POINT ( 'NONE', #2132 ) ;
#1782 = CARTESIAN_POINT ( 'NONE',  ( 6.358975573366259404, 21.13840509279170021, -11.50602452096157968 ) ) ;
#1783 = LINE ( 'NONE', #616, #2362 ) ;
#1784 = CIRCLE ( 'NONE', #1323, 2.000000000000000000 ) ;
#1785 = CARTESIAN_POINT ( 'NONE',  ( 5.934711504654329950, 21.13840509279170021, -11.08176045224965023 ) ) ;
#1786 = CARTESIAN_POINT ( 'NONE',  ( 7.049103633900837274, 8.438405092791700923, -10.81589646042700359 ) ) ;
#1787 = EDGE_CURVE ( 'NONE', #297, #951, #1064, .T. ) ;
#1788 = LINE ( 'NONE', #1762, #570 ) ;
#1789 = EDGE_LOOP ( 'NONE', ( #1293, #2107, #2536, #1511 ) ) ;
#1790 = CARTESIAN_POINT ( 'NONE',  ( -3.799999999999992273, 0.000000000000000000, 5.000000000000000000 ) ) ;
#1791 = EDGE_CURVE ( 'NONE', #470, #1822, #556, .T. ) ;
#1792 = AXIS2_PLACEMENT_3D ( 'NONE', #623, #1948, #819 ) ;
#1793 = ORIENTED_EDGE ( 'NONE', *, *, #634, .T. ) ;
#1794 = CARTESIAN_POINT ( 'NONE',  ( 5.849103633900836208, 8.438405092791700923, -3.215896460427013270 ) ) ;
#1795 = EDGE_CURVE ( 'NONE', #2360, #2039, #1269, .T. ) ;
#1796 = VERTEX_POINT ( 'NONE', #1926 ) ;
#1797 = DIRECTION ( 'NONE',  ( 0.7071067811865472397, -0.000000000000000000, 0.7071067811865479058 ) ) ;
#1798 = CARTESIAN_POINT ( 'NONE',  ( 5.924264068711930342, -0.6999999999999999556, 5.075735931288072322 ) ) ;
#1799 = CARTESIAN_POINT ( 'NONE',  ( -4.075735931288069658, -4.300000000000001599, 4.075735931288072322 ) ) ;
#1800 = CYLINDRICAL_SURFACE ( 'NONE', #2116, 4.064999999999999503 ) ;
#1801 = PLANE ( 'NONE',  #1358 ) ;
#1802 = VERTEX_POINT ( 'NONE', #2508 ) ;
#1803 = CYLINDRICAL_SURFACE ( 'NONE', #631, 1.650000000000000355 ) ;
#1804 = DIRECTION ( 'NONE',  ( 0.000000000000000000, 1.000000000000000000, 0.000000000000000000 ) ) ;
#1805 = ORIENTED_EDGE ( 'NONE', *, *, #2140, .F. ) ;
#1806 = EDGE_CURVE ( 'NONE', #2459, #2236, #1914, .T. ) ;
#1807 = ORIENTED_EDGE ( 'NONE', *, *, #978, .F. ) ;
#1808 = LINE ( 'NONE', #2393, #783 ) ;
#1809 = DIRECTION ( 'NONE',  ( -0.000000000000000000, 1.000000000000000000, 0.000000000000000000 ) ) ;
#1810 = DIRECTION ( 'NONE',  ( 0.000000000000000000, 0.000000000000000000, 1.000000000000000000 ) ) ;
#1811 = DIRECTION ( 'NONE',  ( -1.000000000000000000, -0.000000000000000000, -0.000000000000000000 ) ) ;
#1812 = EDGE_CURVE ( 'NONE', #730, #2424, #273, .T. ) ;
#1813 = DIRECTION ( 'NONE',  ( 0.000000000000000000, 1.000000000000000000, 0.000000000000000000 ) ) ;
#1814 = ORIENTED_EDGE ( 'NONE', *, *, #1132, .F. ) ;
#1815 = CARTESIAN_POINT ( 'NONE',  ( 8.000000000000001776, -4.300000000000001599, 10.00000000000000000 ) ) ;
#1816 = AXIS2_PLACEMENT_3D ( 'NONE', #2067, #429, #43 ) ;
#1817 = VECTOR ( 'NONE', #449, 1000.000000000000000 ) ;
#1818 = MANIFOLD_SOLID_BREP ( 'Բ��2', #525 ) ;
#1819 = DIRECTION ( 'NONE',  ( -0.000000000000000000, 1.000000000000000000, -0.000000000000000000 ) ) ;
#1820 = EDGE_LOOP ( 'NONE', ( #711, #211, #2066, #454 ) ) ;
#1821 = APPROVAL_PERSON_ORGANIZATION ( #503, #300, #742 ) ;
#1822 = VERTEX_POINT ( 'NONE', #2272 ) ;
#1823 = DIRECTION ( 'NONE',  ( 0.7071067811865474617, 0.000000000000000000, -0.7071067811865474617 ) ) ;
#1824 = VECTOR ( 'NONE', #2431, 1000.000000000000000 ) ;
#1825 = ADVANCED_FACE ( 'NONE', ( #333 ), #883, .F. ) ;
#1826 = FACE_OUTER_BOUND ( 'NONE', #339, .T. ) ;
#1827 = PLANE ( 'NONE',  #649 ) ;
#1828 = DIRECTION ( 'NONE',  ( -0.000000000000000000, -0.000000000000000000, 1.000000000000000000 ) ) ;
#1829 = PLANE ( 'NONE',  #2026 ) ;
#1830 = VERTEX_POINT ( 'NONE', #279 ) ;
#1831 = EDGE_CURVE ( 'NONE', #1545, #1281, #131, .T. ) ;
#1832 = ADVANCED_FACE ( 'NONE', ( #1677 ), #2522, .F. ) ;
#1833 = LINE ( 'NONE', #57, #249 ) ;
#1834 = VERTEX_POINT ( 'NONE', #914 ) ;
#1835 = ORIENTED_EDGE ( 'NONE', *, *, #1669, .F. ) ;
#1836 = DIRECTION ( 'NONE',  ( 1.000000000000000000, 0.000000000000000000, 0.000000000000000000 ) ) ;
#1837 = CARTESIAN_POINT ( 'NONE',  ( -4.075735931288067881, -10.69999999999999929, -4.924264068711926789 ) ) ;
#1838 = DIRECTION ( 'NONE',  ( 2.282530889443172445E-16, 0.000000000000000000, -1.000000000000000000 ) ) ;
#1839 = DIRECTION ( 'NONE',  ( -1.000000000000000000, -0.000000000000000000, 2.365532012695646217E-16 ) ) ;
#1840 = FACE_OUTER_BOUND ( 'NONE', #1969, .T. ) ;
#1841 = ORIENTED_EDGE ( 'NONE', *, *, #1412, .F. ) ;
#1842 = EDGE_CURVE ( 'NONE', #1101, #432, #2483, .T. ) ;
#1843 = AXIS2_PLACEMENT_3D ( 'NONE', #1010, #1486, #637 ) ;
#1844 = DIRECTION ( 'NONE',  ( 0.000000000000000000, 0.000000000000000000, 1.000000000000000000 ) ) ;
#1845 = ORIENTED_EDGE ( 'NONE', *, *, #2461, .T. ) ;
#1846 = EDGE_LOOP ( 'NONE', ( #888, #386, #508, #168, #726, #412 ) ) ;
#1847 =( BOUNDED_CURVE ( )  B_SPLINE_CURVE ( 3, ( #553, #741, #1362, #2537 ),
 .UNSPECIFIED., .F., .T. ) 
 B_SPLINE_CURVE_WITH_KNOTS ( ( 4, 4 ),
 ( 4.503175047262929276, 5.825078817279495169 ),
 .UNSPECIFIED. ) 
 CURVE ( )  GEOMETRIC_REPRESENTATION_ITEM ( )  RATIONAL_B_SPLINE_CURVE ( ( 1.000000000000000000, 0.8596055046304830194, 0.8596055046304830194, 1.000000000000000000 ) ) 
 REPRESENTATION_ITEM ( '' )  );
#1848 = APPROVAL ( #305, '未' ) ;
#1849 =( NAMED_UNIT ( * ) PLANE_ANGLE_UNIT ( ) SI_UNIT ( $, .RADIAN. ) );
#1850 = CARTESIAN_POINT ( 'NONE',  ( 5.349103633900836208, 8.438405092791700923, -12.51589646042700288 ) ) ;
#1851 = DIRECTION ( 'NONE',  ( 0.000000000000000000, 1.000000000000000000, 0.000000000000000000 ) ) ;
#1852 = CARTESIAN_POINT ( 'NONE',  ( 7.204103633900838410, 16.79184555699808001, -3.370896460427002417 ) ) ;
#1853 = ORIENTED_EDGE ( 'NONE', *, *, #1031, .F. ) ;
#1854 = AXIS2_PLACEMENT_3D ( 'NONE', #2573, #2186, #203 ) ;
#1855 = FACE_OUTER_BOUND ( 'NONE', #239, .T. ) ;
#1856 = VECTOR ( 'NONE', #531, 999.9999999999998863 ) ;
#1857 = VERTEX_POINT ( 'NONE', #1320 ) ;
#1858 = ORIENTED_EDGE ( 'NONE', *, *, #638, .F. ) ;
#1859 = ADVANCED_FACE ( 'NONE', ( #2118, #91 ), #1504, .F. ) ;
#1860 = DIRECTION ( 'NONE',  ( 1.577021341797097560E-16, 0.000000000000000000, -1.000000000000000000 ) ) ;
#1861 = CARTESIAN_POINT ( 'NONE',  ( -5.000000000000000888, -0.6999999999999999556, 3.799999999999991385 ) ) ;
#1862 = LINE ( 'NONE', #1668, #227 ) ;
#1863 = PLANE ( 'NONE',  #1150 ) ;
#1864 = ADVANCED_BREP_SHAPE_REPRESENTATION ( 'Beamsplitter holder', ( #1818, #1703, #2273 ), #1318 ) ;
#1865 = ORIENTED_EDGE ( 'NONE', *, *, #1633, .F. ) ;
#1866 = CARTESIAN_POINT ( 'NONE',  ( 14.64910363390083603, 8.438405092791700923, -3.215896460427003944 ) ) ;
#1867 = EDGE_CURVE ( 'NONE', #1641, #2055, #2104, .T. ) ;
#1868 = CARTESIAN_POINT ( 'NONE',  ( -7.999999999999998224, -7.300000000000001599, 10.00000000000000000 ) ) ;
#1869 = VECTOR ( 'NONE', #853, 999.9999999999998863 ) ;
#1870 = ORIENTED_EDGE ( 'NONE', *, *, #306, .F. ) ;
#1871 = VERTEX_POINT ( 'NONE', #475 ) ;
#1872 = LINE ( 'NONE', #1285, #1480 ) ;
#1873 = EDGE_CURVE ( 'NONE', #1796, #1256, #491, .T. ) ;
#1874 = CIRCLE ( 'NONE', #757, 1.650000000000000355 ) ;
#1875 = ORIENTED_EDGE ( 'NONE', *, *, #1572, .T. ) ;
#1876 = CARTESIAN_POINT ( 'NONE',  ( 5.407616762095857510, 10.69999999999999929, 4.559088624671998602 ) ) ;
#1877 = DIRECTION ( 'NONE',  ( 0.000000000000000000, -1.000000000000000000, 0.000000000000000000 ) ) ;
#1878 = ORIENTED_EDGE ( 'NONE', *, *, #2345, .F. ) ;
#1879 = CARTESIAN_POINT ( 'NONE',  ( 7.049103633900837274, 8.038405092791702344, -10.81589646042700359 ) ) ;
#1880 = CARTESIAN_POINT ( 'NONE',  ( 8.500000000000003553, -7.300000000000001599, -10.49999999999999822 ) ) ;
#1881 = DIRECTION ( 'NONE',  ( -0.7071067811865469066, -0.000000000000000000, -0.7071067811865482389 ) ) ;
#1882 = ORIENTED_EDGE ( 'NONE', *, *, #1396, .T. ) ;
#1883 = ORIENTED_EDGE ( 'NONE', *, *, #2562, .F. ) ;
#1884 = LINE ( 'NONE', #1076, #2061 ) ;
#1885 = COORDINATED_UNIVERSAL_TIME_OFFSET ( 8, 0, .AHEAD. ) ;
#1886 = EDGE_CURVE ( 'NONE', #320, #849, #1884, .T. ) ;
#1887 = ORIENTED_EDGE ( 'NONE', *, *, #2210, .T. ) ;
#1888 = FACE_OUTER_BOUND ( 'NONE', #1027, .T. ) ;
#1889 = CARTESIAN_POINT ( 'NONE',  ( 7.999999999999998224, -7.300000000000001599, -8.349999999999999645 ) ) ;
#1890 = VERTEX_POINT ( 'NONE', #1116 ) ;
#1891 = LINE ( 'NONE', #1499, #1103 ) ;
#1892 = EDGE_CURVE ( 'NONE', #15, #1146, #1872, .T. ) ;
#1893 = DIRECTION ( 'NONE',  ( -0.000000000000000000, 1.000000000000000000, -0.000000000000000000 ) ) ;
#1894 = AXIS2_PLACEMENT_3D ( 'NONE', #1799, #1017, #1810 ) ;
#1895 = CC_DESIGN_PERSON_AND_ORGANIZATION_ASSIGNMENT ( #2311, #2093, ( #588 ) ) ;
#1896 = DIRECTION ( 'NONE',  ( 0.000000000000000000, 0.000000000000000000, -1.000000000000000000 ) ) ;
#1897 = VECTOR ( 'NONE', #1811, 1000.000000000000000 ) ;
#1898 = ORIENTED_EDGE ( 'NONE', *, *, #2408, .F. ) ;
#1899 = DIRECTION ( 'NONE',  ( -1.000000000000000000, -0.000000000000000000, -0.000000000000000000 ) ) ;
#1900 = AXIS2_PLACEMENT_3D ( 'NONE', #514, #76, #1295 ) ;
#1901 = CIRCLE ( 'NONE', #318, 2.000000000000000000 ) ;
#1902 = ORIENTED_EDGE ( 'NONE', *, *, #210, .F. ) ;
#1903 = VECTOR ( 'NONE', #1942, 1000.000000000000000 ) ;
#1904 = DIRECTION ( 'NONE',  ( -0.000000000000000000, 1.000000000000000000, -0.000000000000000000 ) ) ;
#1905 = EDGE_CURVE ( 'NONE', #2443, #136, #2397, .T. ) ;
#1906 = CYLINDRICAL_SURFACE ( 'NONE', #319, 2.000000000000000000 ) ;
#1907 = VERTEX_POINT ( 'NONE', #706 ) ;
#1908 = LINE ( 'NONE', #2317, #2432 ) ;
#1909 = CYLINDRICAL_SURFACE ( 'NONE', #1355, 1.199999999999999734 ) ;
#1910 = CIRCLE ( 'NONE', #1949, 1.650000000000000355 ) ;
#1911 = ADVANCED_FACE ( 'NONE', ( #2287 ), #105, .F. ) ;
#1912 = DIRECTION ( 'NONE',  ( 0.000000000000000000, 0.000000000000000000, 1.000000000000000000 ) ) ;
#1913 = ORIENTED_EDGE ( 'NONE', *, *, #911, .F. ) ;
#1914 = LINE ( 'NONE', #2092, #20 ) ;
#1915 = PERSON_AND_ORGANIZATION ( #83, #1656 ) ;
#1916 = VERTEX_POINT ( 'NONE', #1705 ) ;
#1917 = LINE ( 'NONE', #2095, #142 ) ;
#1918 = AXIS2_PLACEMENT_3D ( 'NONE', #1526, #1922, #1085 ) ;
#1919 = LINE ( 'NONE', #1134, #784 ) ;
#1920 = ORIENTED_EDGE ( 'NONE', *, *, #747, .F. ) ;
#1921 = CARTESIAN_POINT ( 'NONE',  ( 5.849103633900836208, 8.038405092791702344, -3.215896460427013270 ) ) ;
#1922 = DIRECTION ( 'NONE',  ( -0.7071067811865472397, 0.000000000000000000, 0.7071067811865479058 ) ) ;
#1923 = ADVANCED_FACE ( 'NONE', ( #117 ), #2494, .F. ) ;
#1924 = CARTESIAN_POINT ( 'NONE',  ( 4.065000000000001279, 8.731221868953365828, 4.064999999999997726 ) ) ;
#1925 = ORIENTED_EDGE ( 'NONE', *, *, #1377, .T. ) ;
#1926 = CARTESIAN_POINT ( 'NONE',  ( 4.490128060534577692, 0.000000000000000000, 4.490128060534575027 ) ) ;
#1927 = CIRCLE ( 'NONE', #223, 1.199999999999999734 ) ;
#1928 = APPROVAL_ROLE ( '' ) ;
#1929 = EDGE_LOOP ( 'NONE', ( #1062, #453, #1711, #500, #552 ) ) ;
#1930 = DIRECTION ( 'NONE',  ( -0.000000000000000000, 1.000000000000000000, 0.000000000000000000 ) ) ;
#1931 = DIRECTION ( 'NONE',  ( 0.000000000000000000, 1.000000000000000000, 0.000000000000000000 ) ) ;
#1932 = EDGE_LOOP ( 'NONE', ( #1079, #546, #1378, #2157 ) ) ;
#1933 = CARTESIAN_POINT ( 'NONE',  ( 7.204103633900837522, 14.78840509279170234, -3.370896460427001973 ) ) ;
#1934 = DIRECTION ( 'NONE',  ( 0.000000000000000000, 0.000000000000000000, 1.000000000000000000 ) ) ;
#1935 = CARTESIAN_POINT ( 'NONE',  ( 4.924264068711930342, -4.300000000000001599, 5.075735931288072322 ) ) ;
#1936 = VERTEX_POINT ( 'NONE', #2359 ) ;
#1937 = DIRECTION ( 'NONE',  ( -0.8660254037844409281, 0.000000000000000000, 0.4999999999999959477 ) ) ;
#1938 = ADVANCED_FACE ( 'NONE', ( #1581 ), #1163, .F. ) ;
#1939 = ORIENTED_EDGE ( 'NONE', *, *, #393, .F. ) ;
#1940 = CARTESIAN_POINT ( 'NONE',  ( 14.70702972920941143, 19.13840509279170377, -1.515896460427003101 ) ) ;
#1941 = VECTOR ( 'NONE', #361, 1000.000000000000000 ) ;
#1942 = DIRECTION ( 'NONE',  ( 0.000000000000000000, -1.000000000000000000, 0.000000000000000000 ) ) ;
#1943 = EDGE_LOOP ( 'NONE', ( #492, #2587, #1600, #1882 ) ) ;
#1944 = AXIS2_PLACEMENT_3D ( 'NONE', #2111, #1121, #1722 ) ;
#1945 = DIRECTION ( 'NONE',  ( 0.8660254037844407060, 0.000000000000000000, -0.4999999999999966138 ) ) ;
#1946 = AXIS2_PLACEMENT_3D ( 'NONE', #2430, #1279, #288 ) ;
#1947 = CARTESIAN_POINT ( 'NONE',  ( 4.065000000000000391, 6.349999999999998757, -5.925264068711928012 ) ) ;
#1948 = DIRECTION ( 'NONE',  ( 0.000000000000000000, 0.000000000000000000, 1.000000000000000000 ) ) ;
#1949 = AXIS2_PLACEMENT_3D ( 'NONE', #415, #956, #557 ) ;
#1950 = ORIENTED_EDGE ( 'NONE', *, *, #1905, .F. ) ;
#1951 = CARTESIAN_POINT ( 'NONE',  ( 4.282190164020504675, 54.23990794840301533, 5.075735931288072322 ) ) ;
#1952 = EDGE_CURVE ( 'NONE', #571, #1822, #101, .T. ) ;
#1953 = ORIENTED_EDGE ( 'NONE', *, *, #965, .F. ) ;
#1954 = CARTESIAN_POINT ( 'NONE',  ( 5.934711504654329950, 21.13840509279170021, -11.08176045224965023 ) ) ;
#1955 = ORIENTED_EDGE ( 'NONE', *, *, #911, .T. ) ;
#1956 = DIRECTION ( 'NONE',  ( 1.000000000000000000, 0.000000000000000000, 0.000000000000000000 ) ) ;
#1957 = DIRECTION ( 'NONE',  ( 0.000000000000000000, 0.000000000000000000, -1.000000000000000000 ) ) ;
#1958 = FACE_BOUND ( 'NONE', #2463, .T. ) ;
#1959 = ORIENTED_EDGE ( 'NONE', *, *, #1555, .F. ) ;
#1960 = CARTESIAN_POINT ( 'NONE',  ( -3.800000000000000711, -0.6999999999999999556, 3.800000000000000266 ) ) ;
#1961 = ORIENTED_EDGE ( 'NONE', *, *, #2048, .T. ) ;
#1962 = DIRECTION ( 'NONE',  ( -1.000000000000000000, 0.000000000000000000, 2.365532012695646217E-16 ) ) ;
#1963 = ORIENTED_EDGE ( 'NONE', *, *, #1651, .T. ) ;
#1964 = DIRECTION ( 'NONE',  ( -0.000000000000000000, -0.000000000000000000, 1.000000000000000000 ) ) ;
#1965 = ORIENTED_EDGE ( 'NONE', *, *, #1262, .T. ) ;
#1966 = CARTESIAN_POINT ( 'NONE',  ( 5.349103633900836208, 8.438405092791700923, -12.51589646042700288 ) ) ;
#1967 = PLANE ( 'NONE',  #1451 ) ;
#1968 = DIRECTION ( 'NONE',  ( -0.000000000000000000, 1.000000000000000000, 0.000000000000000000 ) ) ;
#1969 = EDGE_LOOP ( 'NONE', ( #2428, #141, #2296, #1637, #573, #924, #505 ) ) ;
#1970 = EDGE_CURVE ( 'NONE', #809, #761, #176, .T. ) ;
#1971 = CARTESIAN_POINT ( 'NONE',  ( 5.924264068711932119, -0.6999999999999999556, -4.924264068711925901 ) ) ;
#1972 = EDGE_LOOP ( 'NONE', ( #2246, #332, #526, #2300, #986, #1179, #1878, #839 ) ) ;
#1973 = DIRECTION ( 'NONE',  ( -1.000000000000000000, -0.000000000000000000, -0.000000000000000000 ) ) ;
#1974 = VERTEX_POINT ( 'NONE', #2575 ) ;
#1975 = EDGE_LOOP ( 'NONE', ( #36, #158 ) ) ;
#1976 = CIRCLE ( 'NONE', #857, 1.650000000000000355 ) ;
#1977 = LINE ( 'NONE', #2583, #1364 ) ;
#1978 = EDGE_CURVE ( 'NONE', #1682, #2322, #2372, .T. ) ;
#1979 = DIRECTION ( 'NONE',  ( -0.000000000000000000, -1.000000000000000000, -0.000000000000000000 ) ) ;
#1980 = CARTESIAN_POINT ( 'NONE',  ( 5.934711504654329950, 12.99065629133722410, -11.08176045224965023 ) ) ;
#1981 = VECTOR ( 'NONE', #938, 1000.000000000000000 ) ;
#1982 = FACE_OUTER_BOUND ( 'NONE', #294, .T. ) ;
#1983 = ORIENTED_EDGE ( 'NONE', *, *, #504, .F. ) ;
#1984 = DIRECTION ( 'NONE',  ( -0.000000000000000000, -1.000000000000000000, -0.000000000000000000 ) ) ;
#1985 = ORIENTED_EDGE ( 'NONE', *, *, #1168, .T. ) ;
#1986 = DIRECTION ( 'NONE',  ( -0.4999999999999960587, 0.000000000000000000, -0.8660254037844409281 ) ) ;
#1987 = EDGE_LOOP ( 'NONE', ( #1983, #2481, #1268, #2341 ) ) ;
#1988 = ORIENTED_EDGE ( 'NONE', *, *, #1952, .T. ) ;
#1989 = LINE ( 'NONE', #241, #989 ) ;
#1990 = CARTESIAN_POINT ( 'NONE',  ( -4.999999999999999112, 0.000000000000000000, -3.799999999999991829 ) ) ;
#1991 = VECTOR ( 'NONE', #367, 1000.000000000000000 ) ;
#1992 = PLANE ( 'NONE',  #2470 ) ;
#1993 = CARTESIAN_POINT ( 'NONE',  ( 5.924264068711930342, -10.69999999999999929, 5.075735931288072322 ) ) ;
#1994 = DIRECTION ( 'NONE',  ( 0.000000000000000000, 0.000000000000000000, -1.000000000000000000 ) ) ;
#1995 = VERTEX_POINT ( 'NONE', #391 ) ;
#1996 = DIRECTION ( 'NONE',  ( 0.000000000000000000, 0.000000000000000000, 1.000000000000000000 ) ) ;
#1997 = ADVANCED_FACE ( 'NONE', ( #1982 ), #620, .T. ) ;
#1998 = CIRCLE ( 'NONE', #1792, 4.065000000000001279 ) ;
#1999 = PLANE ( 'NONE',  #1685 ) ;
#2000 = EDGE_LOOP ( 'NONE', ( #1805, #2199, #611, #1336 ) ) ;
#2001 = ORIENTED_EDGE ( 'NONE', *, *, #1751, .F. ) ;
#2002 = EDGE_CURVE ( 'NONE', #1130, #1707, #165, .T. ) ;
#2003 = DIRECTION ( 'NONE',  ( 0.000000000000000000, 0.000000000000000000, 1.000000000000000000 ) ) ;
#2004 = CARTESIAN_POINT ( 'NONE',  ( 8.000000000000001776, -7.300000000000001599, 8.349999999999999645 ) ) ;
#2005 = CARTESIAN_POINT ( 'NONE',  ( 6.349103633900838872, 21.13840509279170021, -2.515896460427002879 ) ) ;
#2006 = CYLINDRICAL_SURFACE ( 'NONE', #2351, 4.064999999999999503 ) ;
#2007 = DIRECTION ( 'NONE',  ( 0.7071067811865467956, 0.000000000000000000, -0.7071067811865483499 ) ) ;
#2008 = ORIENTED_EDGE ( 'NONE', *, *, #13, .T. ) ;
#2009 = PLANE ( 'NONE',  #2244 ) ;
#2010 = CARTESIAN_POINT ( 'NONE',  ( -8.499999999999991118, -7.300000000000001599, -12.49999999999999645 ) ) ;
#2011 = ADVANCED_FACE ( 'NONE', ( #1958, #589 ), #830, .F. ) ;
#2012 = ORIENTED_EDGE ( 'NONE', *, *, #2441, .F. ) ;
#2013 = ORIENTED_EDGE ( 'NONE', *, *, #161, .F. ) ;
#2014 = LINE ( 'NONE', #41, #2439 ) ;
#2015 = EDGE_CURVE ( 'NONE', #1252, #1256, #605, .T. ) ;
#2016 = EDGE_CURVE ( 'NONE', #849, #1283, #2148, .T. ) ;
#2017 = LINE ( 'NONE', #2420, #1154 ) ;
#2018 = AXIS2_PLACEMENT_3D ( 'NONE', #559, #2545, #2304 ) ;
#2019 = DIRECTION ( 'NONE',  ( 0.000000000000000000, 0.000000000000000000, 1.000000000000000000 ) ) ;
#2020 = CARTESIAN_POINT ( 'NONE',  ( 5.934711504654329950, 21.13840509279170021, -11.08176045224965023 ) ) ;
#2021 = VECTOR ( 'NONE', #181, 1000.000000000000000 ) ;
#2022 = DIRECTION ( 'NONE',  ( 0.8660254037844407060, 0.000000000000000000, -0.4999999999999965583 ) ) ;
#2023 = ORIENTED_EDGE ( 'NONE', *, *, #81, .F. ) ;
#2024 = DIRECTION ( 'NONE',  ( -0.000000000000000000, -0.000000000000000000, 1.000000000000000000 ) ) ;
#2025 = AXIS2_PLACEMENT_3D ( 'NONE', #304, #1090, #292 ) ;
#2026 = AXIS2_PLACEMENT_3D ( 'NONE', #1260, #2436, #2252 ) ;
#2027 = ORIENTED_EDGE ( 'NONE', *, *, #2210, .F. ) ;
#2028 = EDGE_LOOP ( 'NONE', ( #307, #1192, #848, #1294 ) ) ;
#2029 = CARTESIAN_POINT ( 'NONE',  ( -5.075735931288069658, -4.300000000000001599, 5.075735931288072322 ) ) ;
#2030 = VECTOR ( 'NONE', #1419, 1000.000000000000000 ) ;
#2031 = CARTESIAN_POINT ( 'NONE',  ( -5.075735931288067881, -4.300000000000001599, -5.924264068711926789 ) ) ;
#2032 = ADVANCED_FACE ( 'NONE', ( #996 ), #1213, .F. ) ;
#2033 = DIRECTION ( 'NONE',  ( 8.260587980841938780E-17, -0.000000000000000000, 1.000000000000000000 ) ) ;
#2034 = DIRECTION ( 'NONE',  ( 0.000000000000000000, 0.000000000000000000, 1.000000000000000000 ) ) ;
#2035 = CARTESIAN_POINT ( 'NONE',  ( -5.075735931288071434, 12.69999999999999929, -5.924264068711926789 ) ) ;
#2036 = EDGE_LOOP ( 'NONE', ( #438, #1463, #1176 ) ) ;
#2037 = LINE ( 'NONE', #238, #2451 ) ;
#2038 = VECTOR ( 'NONE', #2086, 1000.000000000000000 ) ;
#2039 = VERTEX_POINT ( 'NONE', #1021 ) ;
#2040 = ORIENTED_EDGE ( 'NONE', *, *, #1363, .T. ) ;
#2041 = LINE ( 'NONE', #2215, #1156 ) ;
#2042 = LINE ( 'NONE', #1850, #1566 ) ;
#2043 = DIRECTION ( 'NONE',  ( -0.7071067811865474617, -0.000000000000000000, -0.7071067811865474617 ) ) ;
#2044 = DIRECTION ( 'NONE',  ( -0.000000000000000000, -1.000000000000000000, -0.000000000000000000 ) ) ;
#2045 = ORIENTED_EDGE ( 'NONE', *, *, #763, .F. ) ;
#2046 = VECTOR ( 'NONE', #372, 1000.000000000000000 ) ;
#2047 = DIRECTION ( 'NONE',  ( -1.000000000000000000, 0.000000000000000000, 1.652117596168387756E-16 ) ) ;
#2048 = EDGE_CURVE ( 'NONE', #1830, #297, #1788, .T. ) ;
#2049 = ORIENTED_EDGE ( 'NONE', *, *, #867, .T. ) ;
#2050 = VERTEX_POINT ( 'NONE', #1007 ) ;
#2051 = ADVANCED_FACE ( 'NONE', ( #218, #2586 ), #1801, .F. ) ;
#2052 = LINE ( 'NONE', #1876, #1354 ) ;
#2053 = LINE ( 'NONE', #657, #1769 ) ;
#2054 = CARTESIAN_POINT ( 'NONE',  ( 6.211659717007211867, 16.02449838698058571, -11.35870866460253481 ) ) ;
#2055 = VERTEX_POINT ( 'NONE', #10 ) ;
#2056 = EDGE_CURVE ( 'NONE', #1688, #2073, #2108, .T. ) ;
#2057 = AXIS2_PLACEMENT_3D ( 'NONE', #416, #1196, #1956 ) ;
#2058 = DIRECTION ( 'NONE',  ( -0.7071067811865479058, -0.000000000000000000, -0.7071067811865472397 ) ) ;
#2059 = DIRECTION ( 'NONE',  ( 0.000000000000000000, 1.000000000000000000, 0.000000000000000000 ) ) ;
#2060 = EDGE_CURVE ( 'NONE', #871, #396, #229, .T. ) ;
#2061 = VECTOR ( 'NONE', #1899, 1000.000000000000000 ) ;
#2062 = VERTEX_POINT ( 'NONE', #1356 ) ;
#2063 = ORIENTED_EDGE ( 'NONE', *, *, #1729, .T. ) ;
#2064 = VECTOR ( 'NONE', #2409, 1000.000000000000000 ) ;
#2065 = DIRECTION ( 'NONE',  ( -0.7071067811865485719, -0.000000000000000000, -0.7071067811865465735 ) ) ;
#2066 = ORIENTED_EDGE ( 'NONE', *, *, #436, .T. ) ;
#2067 = CARTESIAN_POINT ( 'NONE',  ( 8.000000000000001776, -7.300000000000001599, 10.00000000000000000 ) ) ;
#2068 = VECTOR ( 'NONE', #187, 1000.000000000000000 ) ;
#2069 = DIRECTION ( 'NONE',  ( -0.000000000000000000, -1.000000000000000000, -0.000000000000000000 ) ) ;
#2070 = VERTEX_POINT ( 'NONE', #2240 ) ;
#2071 = DIRECTION ( 'NONE',  ( 1.000000000000000000, 0.000000000000000000, 0.000000000000000000 ) ) ;
#2072 = CARTESIAN_POINT ( 'NONE',  ( -3.799999999999999378, 0.000000000000000000, -3.800000000000000266 ) ) ;
#2073 = VERTEX_POINT ( 'NONE', #1068 ) ;
#2074 = EDGE_CURVE ( 'NONE', #1533, #2196, #2218, .T. ) ;
#2075 = ORIENTED_EDGE ( 'NONE', *, *, #978, .T. ) ;
#2076 = VERTEX_POINT ( 'NONE', #431 ) ;
#2077 = DIRECTION ( 'NONE',  ( -0.000000000000000000, -1.000000000000000000, -0.000000000000000000 ) ) ;
#2078 = APPLICATION_PROTOCOL_DEFINITION ( 'international standard', 'config_control_design', 1994, #462 ) ;
#2079 = AXIS2_PLACEMENT_3D ( 'NONE', #1059, #1471, #287 ) ;
#2080 = EDGE_CURVE ( 'NONE', #1052, #1802, #1775, .T. ) ;
#2081 = ORIENTED_EDGE ( 'NONE', *, *, #954, .T. ) ;
#2082 = CARTESIAN_POINT ( 'NONE',  ( 4.924264068711932119, -10.69999999999999929, -4.924264068711925901 ) ) ;
#2083 = CARTESIAN_POINT ( 'NONE',  ( -3.800000000000000711, 0.000000000000000000, 3.800000000000000266 ) ) ;
#2084 = ORIENTED_EDGE ( 'NONE', *, *, #403, .F. ) ;
#2085 = LINE ( 'NONE', #625, #437 ) ;
#2086 = DIRECTION ( 'NONE',  ( 1.000000000000000000, 0.000000000000000000, 0.000000000000000000 ) ) ;
#2087 = EDGE_CURVE ( 'NONE', #2062, #2191, #35, .T. ) ;
#2088 = CARTESIAN_POINT ( 'NONE',  ( -3.799999999999992273, -0.6999999999999999556, 5.000000000000000000 ) ) ;
#2089 = ORIENTED_EDGE ( 'NONE', *, *, #1747, .F. ) ;
#2090 = ORIENTED_EDGE ( 'NONE', *, *, #359, .T. ) ;
#2091 = EDGE_CURVE ( 'NONE', #396, #1830, #1479, .T. ) ;
#2092 = CARTESIAN_POINT ( 'NONE',  ( 4.914392129246505370, 0.000000000000000000, 4.065863991822646462 ) ) ;
#2093 = PERSON_AND_ORGANIZATION_ROLE ( 'design_owner' ) ;
#2094 = ORIENTED_EDGE ( 'NONE', *, *, #2521, .F. ) ;
#2095 = CARTESIAN_POINT ( 'NONE',  ( 15.83245632728476338, 21.13840509279170021, -2.032543767043077043 ) ) ;
#2096 = EDGE_CURVE ( 'NONE', #775, #2141, #865, .T. ) ;
#2097 =( BOUNDED_CURVE ( )  B_SPLINE_CURVE ( 3, ( #246, #1647, #2054, #469 ),
 .UNSPECIFIED., .F., .F. ) 
 B_SPLINE_CURVE_WITH_KNOTS ( ( 4, 4 ),
 ( 3.141592653589793116, 3.599699143489883735 ),
 .UNSPECIFIED. ) 
 CURVE ( )  GEOMETRIC_REPRESENTATION_ITEM ( )  RATIONAL_B_SPLINE_CURVE ( ( 1.000000000000000000, 0.9825878649828553302, 0.9825878649828553302, 1.000000000000000000 ) ) 
 REPRESENTATION_ITEM ( '' )  );
#2098 = DIRECTION ( 'NONE',  ( -0.000000000000000000, -1.000000000000000000, -0.000000000000000000 ) ) ;
#2099 = VERTEX_POINT ( 'NONE', #1251 ) ;
#2100 = CARTESIAN_POINT ( 'NONE',  ( -4.999999999999999112, -0.6999999999999999556, -3.799999999999991829 ) ) ;
#2101 = CARTESIAN_POINT ( 'NONE',  ( 6.091298194888560502, 21.13840509279170021, -11.77370189943927770 ) ) ;
#2102 = CARTESIAN_POINT ( 'NONE',  ( 7.673049393763077956E-16, 10.41499999999999737, -9.674185366004994960E-16 ) ) ;
#2103 = EDGE_LOOP ( 'NONE', ( #2182, #1476, #2205, #1135, #1642, #1807, #1853, #2084, #530, #567 ) ) ;
#2104 = LINE ( 'NONE', #1465, #614 ) ;
#2105 = AXIS2_PLACEMENT_3D ( 'NONE', #1383, #1596, #2385 ) ;
#2106 = VECTOR ( 'NONE', #2419, 1000.000000000000000 ) ;
#2107 = ORIENTED_EDGE ( 'NONE', *, *, #342, .F. ) ;
#2108 = CIRCLE ( 'NONE', #2572, 1.650000000000000355 ) ;
#2109 = CARTESIAN_POINT ( 'NONE',  ( -3.799999999999999378, -0.6999999999999999556, -3.800000000000000266 ) ) ;
#2110 = ADVANCED_FACE ( 'NONE', ( #1840 ), #1829, .F. ) ;
#2111 = CARTESIAN_POINT ( 'NONE',  ( 8.500000000000003553, -7.300000000000001599, -10.49999999999999822 ) ) ;
#2112 = EDGE_LOOP ( 'NONE', ( #900, #1875, #1562, #2177 ) ) ;
#2113 = PRODUCT_DEFINITION_FORMATION_WITH_SPECIFIED_SOURCE ( '�', '', #588, .NOT_KNOWN. ) ;
#2114 = CARTESIAN_POINT ( 'NONE',  ( 5.879433719790746693, 19.13840509279170377, -11.98556637453709151 ) ) ;
#2115 = LINE ( 'NONE', #497, #1665 ) ;
#2116 = AXIS2_PLACEMENT_3D ( 'NONE', #751, #1771, #390 ) ;
#2117 = ORIENTED_EDGE ( 'NONE', *, *, #1812, .T. ) ;
#2118 = FACE_BOUND ( 'NONE', #1975, .T. ) ;
#2119 = PERSON_AND_ORGANIZATION_ROLE ( 'creator' ) ;
#2120 = EDGE_LOOP ( 'NONE', ( #78, #1624, #1727, #488 ) ) ;
#2121 = CARTESIAN_POINT ( 'NONE',  ( 14.91496762572348622, 16.58615389424618769, -2.101504331180500174 ) ) ;
#2122 = AXIS2_PLACEMENT_3D ( 'NONE', #2166, #167, #1764 ) ;
#2123 = LINE ( 'NONE', #110, #2269 ) ;
#2124 = ORIENTED_EDGE ( 'NONE', *, *, #1204, .T. ) ;
#2125 = FACE_OUTER_BOUND ( 'NONE', #56, .T. ) ;
#2126 = DIRECTION ( 'NONE',  ( 0.000000000000000000, 0.000000000000000000, 1.000000000000000000 ) ) ;
#2127 = CARTESIAN_POINT ( 'NONE',  ( 14.91496762572348622, 12.99065629133721878, -2.101504331180500174 ) ) ;
#2128 = EDGE_CURVE ( 'NONE', #252, #2076, #1240, .T. ) ;
#2129 = VERTEX_POINT ( 'NONE', #55 ) ;
#2130 = DIRECTION ( 'NONE',  ( 0.000000000000000000, 1.000000000000000000, 0.000000000000000000 ) ) ;
#2131 = ORIENTED_EDGE ( 'NONE', *, *, #513, .F. ) ;
#2132 = CARTESIAN_POINT ( 'NONE',  ( 8.000000000000001776, -4.300000000000001599, 11.65000000000000036 ) ) ;
#2133 = EDGE_CURVE ( 'NONE', #1427, #871, #2097, .T. ) ;
#2134 = DIRECTION ( 'NONE',  ( 1.000000000000000000, 0.000000000000000000, 0.000000000000000000 ) ) ;
#2135 = EDGE_LOOP ( 'NONE', ( #688, #2224, #84, #1152 ) ) ;
#2136 = LINE ( 'NONE', #958, #1265 ) ;
#2137 = FACE_OUTER_BOUND ( 'NONE', #1122, .T. ) ;
#2138 = CIRCLE ( 'NONE', #2504, 1.000000000000000000 ) ;
#2139 = CARTESIAN_POINT ( 'NONE',  ( 10.84910363390083710, 19.13840509279170377, -7.015896460427004655 ) ) ;
#2140 = EDGE_CURVE ( 'NONE', #563, #974, #682, .T. ) ;
#2141 = VERTEX_POINT ( 'NONE', #2230 ) ;
#2142 = DIRECTION ( 'NONE',  ( -1.000000000000000000, -0.000000000000000000, 2.365532012695646217E-16 ) ) ;
#2143 = VERTEX_POINT ( 'NONE', #269 ) ;
#2144 = DIRECTION ( 'NONE',  ( -1.000000000000000000, 0.000000000000000000, 2.365532012695646217E-16 ) ) ;
#2145 = VECTOR ( 'NONE', #1838, 1000.000000000000000 ) ;
#2146 = CARTESIAN_POINT ( 'NONE',  ( -10.49999999999999645, -7.300000000000001599, 12.49999999999999467 ) ) ;
#2147 = ORIENTED_EDGE ( 'NONE', *, *, #1591, .T. ) ;
#2148 = CIRCLE ( 'NONE', #1029, 1.199999999999999734 ) ;
#2149 = DIRECTION ( 'NONE',  ( 0.4999999999999966138, -0.000000000000000000, 0.8660254037844407060 ) ) ;
#2150 = DIRECTION ( 'NONE',  ( 1.000000000000000000, 0.000000000000000000, 2.282530889443172445E-16 ) ) ;
#2151 = ORIENTED_EDGE ( 'NONE', *, *, #210, .T. ) ;
#2152 = FACE_OUTER_BOUND ( 'NONE', #1012, .T. ) ;
#2153 = AXIS2_PLACEMENT_3D ( 'NONE', #1407, #601, #2382 ) ;
#2154 = ORIENTED_EDGE ( 'NONE', *, *, #1556, .T. ) ;
#2155 = LINE ( 'NONE', #781, #2046 ) ;
#2156 = ADVANCED_FACE ( 'NONE', ( #844 ), #1863, .F. ) ;
#2157 = ORIENTED_EDGE ( 'NONE', *, *, #1489, .T. ) ;
#2158 = EDGE_CURVE ( 'NONE', #2274, #1781, #1047, .T. ) ;
#2159 = CARTESIAN_POINT ( 'NONE',  ( -8.000000000000001776, -7.300000000000001599, -10.00000000000000000 ) ) ;
#2160 = ORIENTED_EDGE ( 'NONE', *, *, #19, .F. ) ;
#2161 = DIRECTION ( 'NONE',  ( -0.000000000000000000, 1.000000000000000000, 0.000000000000000000 ) ) ;
#2162 = CARTESIAN_POINT ( 'NONE',  ( 3.799999999999999378, -0.6999999999999999556, 3.800000000000000266 ) ) ;
#2163 = VECTOR ( 'NONE', #2346, 1000.000000000000000 ) ;
#2164 = DIRECTION ( 'NONE',  ( 0.000000000000000000, -1.000000000000000000, 0.000000000000000000 ) ) ;
#2165 = VERTEX_POINT ( 'NONE', #2261 ) ;
#2166 = CARTESIAN_POINT ( 'NONE',  ( -5.000000000000000888, -0.6999999999999999556, 3.799999999999991385 ) ) ;
#2167 = ORIENTED_EDGE ( 'NONE', *, *, #1892, .T. ) ;
#2168 = DIRECTION ( 'NONE',  ( 1.000000000000000000, 0.000000000000000000, 0.000000000000000000 ) ) ;
#2169 = ORIENTED_EDGE ( 'NONE', *, *, #543, .F. ) ;
#2170 = EDGE_CURVE ( 'NONE', #598, #2443, #1636, .T. ) ;
#2171 = ORIENTED_EDGE ( 'NONE', *, *, #756, .T. ) ;
#2172 = AXIS2_PLACEMENT_3D ( 'NONE', #2209, #878, #423 ) ;
#2173 = CARTESIAN_POINT ( 'NONE',  ( 7.204103633900837522, 14.78840509279170234, -1.515896460427003101 ) ) ;
#2174 = FACE_OUTER_BOUND ( 'NONE', #2235, .T. ) ;
#2175 = CARTESIAN_POINT ( 'NONE',  ( 8.000000000000001776, -4.300000000000001599, 10.00000000000000000 ) ) ;
#2176 = DIRECTION ( 'NONE',  ( -0.000000000000000000, -1.000000000000000000, -0.000000000000000000 ) ) ;
#2177 = ORIENTED_EDGE ( 'NONE', *, *, #1173, .T. ) ;
#2178 = DIRECTION ( 'NONE',  ( 0.000000000000000000, -1.000000000000000000, 0.000000000000000000 ) ) ;
#2179 = ORIENTED_EDGE ( 'NONE', *, *, #618, .T. ) ;
#2180 = FACE_OUTER_BOUND ( 'NONE', #2028, .T. ) ;
#2181 = ORIENTED_EDGE ( 'NONE', *, *, #1638, .T. ) ;
#2182 = ORIENTED_EDGE ( 'NONE', *, *, #346, .F. ) ;
#2183 = VECTOR ( 'NONE', #968, 1000.000000000000000 ) ;
#2184 = DIRECTION ( 'NONE',  ( -0.000000000000000000, 1.000000000000000000, -0.000000000000000000 ) ) ;
#2185 = DIRECTION ( 'NONE',  ( 2.282530889443172445E-16, 0.000000000000000000, -1.000000000000000000 ) ) ;
#2186 = DIRECTION ( 'NONE',  ( -0.000000000000000000, -1.000000000000000000, -0.000000000000000000 ) ) ;
#2187 = EDGE_CURVE ( 'NONE', #2055, #284, #659, .T. ) ;
#2188 = PLANE ( 'NONE',  #2321 ) ;
#2189 = AXIS2_PLACEMENT_3D ( 'NONE', #517, #731, #1107 ) ;
#2190 = CARTESIAN_POINT ( 'NONE',  ( 4.282190164020504675, 54.23990794840301533, 5.075735931288072322 ) ) ;
#2191 = VERTEX_POINT ( 'NONE', #887 ) ;
#2192 = VECTOR ( 'NONE', #414, 1000.000000000000000 ) ;
#2193 = CARTESIAN_POINT ( 'NONE',  ( 14.64910363390082715, 8.038405092791702344, -2.015896460427004211 ) ) ;
#2194 = LOCAL_TIME ( 19, 46, 29.00000000000000000, #1719 ) ;
#2195 = ADVANCED_FACE ( 'NONE', ( #479, #1274 ), #283, .F. ) ;
#2196 = VERTEX_POINT ( 'NONE', #1422 ) ;
#2197 = CARTESIAN_POINT ( 'NONE',  ( 5.349103633900838872, 19.13840509279170377, -1.515896460427003101 ) ) ;
#2198 = EDGE_LOOP ( 'NONE', ( #104, #1520, #1675, #480 ) ) ;
#2199 = ORIENTED_EDGE ( 'NONE', *, *, #1202, .F. ) ;
#2200 = CARTESIAN_POINT ( 'NONE',  ( 15.49763177132469316, 8.438405092791700923, -2.367368323003147701 ) ) ;
#2201 = CARTESIAN_POINT ( 'NONE',  ( 6.200575496476983695, 8.038405092791702344, -11.66442459785086605 ) ) ;
#2202 = CARTESIAN_POINT ( 'NONE',  ( -5.075735931288069658, 12.69999999999999929, 5.075735931288072322 ) ) ;
#2203 = DIRECTION ( 'NONE',  ( 0.000000000000000000, -1.000000000000000000, -0.000000000000000000 ) ) ;
#2204 = CARTESIAN_POINT ( 'NONE',  ( 7.049103633900835497, 8.038405092791702344, -3.215896460427003944 ) ) ;
#2205 = ORIENTED_EDGE ( 'NONE', *, *, #1591, .F. ) ;
#2206 = FACE_OUTER_BOUND ( 'NONE', #1, .T. ) ;
#2207 = CIRCLE ( 'NONE', #1044, 1.199999999999999734 ) ;
#2208 = EDGE_CURVE ( 'NONE', #1688, #1802, #917, .T. ) ;
#2209 = CARTESIAN_POINT ( 'NONE',  ( 7.049103633900837274, 8.038405092791702344, -10.81589646042700359 ) ) ;
#2210 = EDGE_CURVE ( 'NONE', #320, #646, #903, .T. ) ;
#2211 = ORIENTED_EDGE ( 'NONE', *, *, #1502, .T. ) ;
#2212 = ORIENTED_EDGE ( 'NONE', *, *, #2060, .F. ) ;
#2213 = EDGE_CURVE ( 'NONE', #1289, #1754, #135, .T. ) ;
#2214 = FACE_OUTER_BOUND ( 'NONE', #627, .T. ) ;
#2215 = CARTESIAN_POINT ( 'NONE',  ( 5.879433719790746693, 21.13840509279170021, -11.98556637453709151 ) ) ;
#2216 = CARTESIAN_POINT ( 'NONE',  ( 15.19191583807636903, 16.02449838698059636, -2.378452543533380759 ) ) ;
#2217 = CARTESIAN_POINT ( 'NONE',  ( 15.74806286989227289, 21.13840509279170377, -2.116937224435568421 ) ) ;
#2218 = LINE ( 'NONE', #645, #235 ) ;
#2219 = VERTEX_POINT ( 'NONE', #944 ) ;
#2220 = CARTESIAN_POINT ( 'NONE',  ( 7.049103633900844379, 8.438405092791700923, -2.015896460427004211 ) ) ;
#2221 = CARTESIAN_POINT ( 'NONE',  ( 5.934711504654329950, 8.438405092791700923, -11.08176045224965023 ) ) ;
#2222 = EDGE_CURVE ( 'NONE', #571, #716, #2123, .T. ) ;
#2223 = ORIENTED_EDGE ( 'NONE', *, *, #2087, .T. ) ;
#2224 = ORIENTED_EDGE ( 'NONE', *, *, #2578, .T. ) ;
#2225 = DIRECTION ( 'NONE',  ( -0.000000000000000000, -1.000000000000000000, -0.000000000000000000 ) ) ;
#2226 = DIRECTION ( 'NONE',  ( -0.000000000000000000, -1.000000000000000000, -0.000000000000000000 ) ) ;
#2227 = DIRECTION ( 'NONE',  ( -0.000000000000000000, -1.000000000000000000, -0.000000000000000000 ) ) ;
#2228 = DIRECTION ( 'NONE',  ( 0.000000000000000000, 0.000000000000000000, 1.000000000000000000 ) ) ;
#2229 = AXIS2_PLACEMENT_3D ( 'NONE', #1458, #2457, #680 ) ;
#2230 = CARTESIAN_POINT ( 'NONE',  ( 5.924264068711930342, -4.300000000000001599, 4.075735931288072322 ) ) ;
#2231 = ORIENTED_EDGE ( 'NONE', *, *, #278, .F. ) ;
#2232 = CARTESIAN_POINT ( 'NONE',  ( -5.075735931288071434, 0.000000000000000000, -5.924264068711926789 ) ) ;
#2233 = VECTOR ( 'NONE', #379, 1000.000000000000000 ) ;
#2234 = VECTOR ( 'NONE', #1333, 1000.000000000000000 ) ;
#2235 = EDGE_LOOP ( 'NONE', ( #1835, #2212, #590, #1267, #2497 ) ) ;
#2236 = VERTEX_POINT ( 'NONE', #745 ) ;
#2237 = DIRECTION ( 'NONE',  ( 1.000000000000000000, -0.000000000000000000, 0.000000000000000000 ) ) ;
#2238 = DIRECTION ( 'NONE',  ( 0.000000000000000000, 1.000000000000000000, 0.000000000000000000 ) ) ;
#2239 = EDGE_CURVE ( 'NONE', #2484, #2191, #484, .T. ) ;
#2240 = CARTESIAN_POINT ( 'NONE',  ( 4.924264068711932119, -4.300000000000001599, -5.924264068711926789 ) ) ;
#2241 = ORIENTED_EDGE ( 'NONE', *, *, #940, .F. ) ;
#2242 = PLANE ( 'NONE',  #879 ) ;
#2243 = EDGE_CURVE ( 'NONE', #2482, #392, #338, .T. ) ;
#2244 = AXIS2_PLACEMENT_3D ( 'NONE', #647, #72, #2047 ) ;
#2245 = EDGE_LOOP ( 'NONE', ( #708, #1870 ) ) ;
#2246 = ORIENTED_EDGE ( 'NONE', *, *, #2469, .F. ) ;
#2247 = EDGE_CURVE ( 'NONE', #824, #183, #2513, .T. ) ;
#2248 = PLANE ( 'NONE',  #1406 ) ;
#2249 = DIRECTION ( 'NONE',  ( -0.7071067811865467956, -0.000000000000000000, 0.7071067811865483499 ) ) ;
#2250 = CARTESIAN_POINT ( 'NONE',  ( -8.499999999999996447, -4.300000000000001599, 10.49999999999999467 ) ) ;
#2251 = EDGE_CURVE ( 'NONE', #971, #746, #1919, .T. ) ;
#2252 = DIRECTION ( 'NONE',  ( 0.7071067811865489050, 0.000000000000000000, -0.7071067811865461294 ) ) ;
#2253 = ORIENTED_EDGE ( 'NONE', *, *, #1140, .F. ) ;
#2254 = VECTOR ( 'NONE', #1586, 1000.000000000000000 ) ;
#2255 = DIRECTION ( 'NONE',  ( -0.000000000000000000, 1.000000000000000000, 0.000000000000000000 ) ) ;
#2256 = ORIENTED_EDGE ( 'NONE', *, *, #115, .F. ) ;
#2257 = ORIENTED_EDGE ( 'NONE', *, *, #1321, .T. ) ;
#2258 = CARTESIAN_POINT ( 'NONE',  ( 5.349103633900838872, 21.13840509279170021, -1.515896460427003101 ) ) ;
#2259 = LINE ( 'NONE', #2031, #2030 ) ;
#2260 = CYLINDRICAL_SURFACE ( 'NONE', #518, 4.064999999999999503 ) ;
#2261 = CARTESIAN_POINT ( 'NONE',  ( 5.349103633900838872, 8.438405092791700923, -2.515896460427003767 ) ) ;
#2262 = ORIENTED_EDGE ( 'NONE', *, *, #1014, .F. ) ;
#2263 = ADVANCED_FACE ( 'NONE', ( #931 ), #1906, .T. ) ;
#2264 = DIRECTION ( 'NONE',  ( 0.000000000000000000, 1.000000000000000000, 0.000000000000000000 ) ) ;
#2265 = DIRECTION ( 'NONE',  ( 0.000000000000000000, 1.000000000000000000, 0.000000000000000000 ) ) ;
#2266 = AXIS2_PLACEMENT_3D ( 'NONE', #2485, #1930, #134 ) ;
#2267 = LINE ( 'NONE', #487, #1443 ) ;
#2268 = EDGE_CURVE ( 'NONE', #1130, #1477, #2364, .T. ) ;
#2269 = VECTOR ( 'NONE', #2134, 1000.000000000000000 ) ;
#2270 = EDGE_LOOP ( 'NONE', ( #2008, #270, #2124, #2406 ) ) ;
#2271 = VERTEX_POINT ( 'NONE', #1889 ) ;
#2272 = CARTESIAN_POINT ( 'NONE',  ( -5.075735931288067881, -0.6999999999999999556, -4.924264068711925901 ) ) ;
#2273 = AXIS2_PLACEMENT_3D ( 'NONE', #132, #1077, #1519 ) ;
#2274 = VERTEX_POINT ( 'NONE', #1145 ) ;
#2275 = DIRECTION ( 'NONE',  ( -0.000000000000000000, -0.000000000000000000, 1.000000000000000000 ) ) ;
#2276 = VECTOR ( 'NONE', #1592, 1000.000000000000000 ) ;
#2277 =( BOUNDED_CURVE ( )  B_SPLINE_CURVE ( 3, ( #1420, #2216, #162, #1432 ),
 .UNSPECIFIED., .F., .F. ) 
 B_SPLINE_CURVE_WITH_KNOTS ( ( 4, 4 ),
 ( 2.683486163689700277, 3.141592653589793116 ),
 .UNSPECIFIED. ) 
 CURVE ( )  GEOMETRIC_REPRESENTATION_ITEM ( )  RATIONAL_B_SPLINE_CURVE ( ( 1.000000000000000000, 0.9825878649828552192, 0.9825878649828552192, 1.000000000000000000 ) ) 
 REPRESENTATION_ITEM ( '' )  );
#2278 = VERTEX_POINT ( 'NONE', #1338 ) ;
#2279 = LINE ( 'NONE', #285, #1382 ) ;
#2280 = CARTESIAN_POINT ( 'NONE',  ( 5.879433719790746693, 19.13840509279170377, -11.98556637453709151 ) ) ;
#2281 = ADVANCED_FACE ( 'NONE', ( #96 ), #721, .T. ) ;
#2282 = DIRECTION ( 'NONE',  ( 0.000000000000000000, -0.000000000000000000, 1.000000000000000000 ) ) ;
#2283 = VERTEX_POINT ( 'NONE', #326 ) ;
#2284 = ADVANCED_FACE ( 'NONE', ( #2471, #1696 ), #694, .F. ) ;
#2285 = ORIENTED_EDGE ( 'NONE', *, *, #1760, .T. ) ;
#2286 = EDGE_CURVE ( 'NONE', #2539, #797, #990, .T. ) ;
#2287 = FACE_OUTER_BOUND ( 'NONE', #1789, .T. ) ;
#2288 = PERSON_AND_ORGANIZATION ( #83, #1656 ) ;
#2289 = ORIENTED_EDGE ( 'NONE', *, *, #2491, .T. ) ;
#2290 = DIRECTION ( 'NONE',  ( -0.7071067811865469066, -0.000000000000000000, -0.7071067811865482389 ) ) ;
#2291 = CARTESIAN_POINT ( 'NONE',  ( -5.075735931288070546, 6.349999999999998757, 8.004543888967652237E-16 ) ) ;
#2292 = VERTEX_POINT ( 'NONE', #1510 ) ;
#2293 = DIRECTION ( 'NONE',  ( 1.000000000000000000, 0.000000000000000000, 1.577021341797097560E-16 ) ) ;
#2294 = LINE ( 'NONE', #2101, #418 ) ;
#2295 = CARTESIAN_POINT ( 'NONE',  ( -10.49999999999999645, -4.300000000000001599, -10.49999999999999645 ) ) ;
#2296 = ORIENTED_EDGE ( 'NONE', *, *, #1507, .F. ) ;
#2297 = DIRECTION ( 'NONE',  ( 0.000000000000000000, 1.000000000000000000, 0.000000000000000000 ) ) ;
#2298 = EDGE_CURVE ( 'NONE', #1577, #432, #1316, .T. ) ;
#2299 = DATE_AND_TIME ( #119, #1033 ) ;
#2300 = ORIENTED_EDGE ( 'NONE', *, *, #2298, .T. ) ;
#2301 = PLANE ( 'NONE',  #2189 ) ;
#2302 = CARTESIAN_POINT ( 'NONE',  ( 5.924264068711932119, -10.69999999999999929, -4.924264068711925901 ) ) ;
#2303 = EDGE_LOOP ( 'NONE', ( #651, #683, #1219, #957 ) ) ;
#2304 = DIRECTION ( 'NONE',  ( 0.000000000000000000, 0.000000000000000000, -1.000000000000000000 ) ) ;
#2305 = CARTESIAN_POINT ( 'NONE',  ( 15.74806286989227289, 56.74484604976581892, -2.116937224435568421 ) ) ;
#2306 = AXIS2_PLACEMENT_3D ( 'NONE', #2114, #2149, #1945 ) ;
#2307 = CARTESIAN_POINT ( 'NONE',  ( 4.065000000000000391, 6.349999999999998757, 4.064999999999995950 ) ) ;
#2308 = EDGE_LOOP ( 'NONE', ( #767, #858, #1902, #997, #501 ) ) ;
#2309 = DIRECTION ( 'NONE',  ( -0.000000000000000000, -1.000000000000000000, -0.000000000000000000 ) ) ;
#2310 = AXIS2_PLACEMENT_3D ( 'NONE', #916, #720, #929 ) ;
#2311 = PERSON_AND_ORGANIZATION ( #83, #1656 ) ;
#2312 = ORIENTED_EDGE ( 'NONE', *, *, #634, .F. ) ;
#2313 = DIRECTION ( 'NONE',  ( 0.000000000000000000, 0.000000000000000000, 1.000000000000000000 ) ) ;
#2314 = CARTESIAN_POINT ( 'NONE',  ( 4.282190164020505563, 10.70000000000000107, 5.075735931288072322 ) ) ;
#2315 = ORIENTED_EDGE ( 'NONE', *, *, #869, .F. ) ;
#2316 = CC_DESIGN_APPROVAL ( #300, ( #2113 ) ) ;
#2317 = CARTESIAN_POINT ( 'NONE',  ( 4.490128060534577692, 12.69999999999999929, 4.490128060534575027 ) ) ;
#2318 = EDGE_CURVE ( 'NONE', #291, #775, #913, .T. ) ;
#2319 = PLANE ( 'NONE',  #1918 ) ;
#2320 = LINE ( 'NONE', #524, #186 ) ;
#2321 = AXIS2_PLACEMENT_3D ( 'NONE', #764, #2585, #1552 ) ;
#2322 = VERTEX_POINT ( 'NONE', #2314 ) ;
#2323 = CARTESIAN_POINT ( 'NONE',  ( 14.91496762572348622, 12.99065629133721878, -2.101504331180500174 ) ) ;
#2324 = EDGE_CURVE ( 'NONE', #1252, #807, #533, .T. ) ;
#2325 = CALENDAR_DATE ( 2026, 7, 5 ) ;
#2326 = VERTEX_POINT ( 'NONE', #1990 ) ;
#2327 = FACE_OUTER_BOUND ( 'NONE', #2391, .T. ) ;
#2328 = EDGE_CURVE ( 'NONE', #2526, #1796, #1390, .T. ) ;
#2329 = CIRCLE ( 'NONE', #672, 1.650000000000000355 ) ;
#2330 = CARTESIAN_POINT ( 'NONE',  ( 14.70702972920941143, 56.74484604976581892, -1.515896460427003101 ) ) ;
#2331 = ORIENTED_EDGE ( 'NONE', *, *, #1748, .F. ) ;
#2332 = CYLINDRICAL_SURFACE ( 'NONE', #95, 1.000000000000000000 ) ;
#2333 = EDGE_CURVE ( 'NONE', #1283, #374, #388, .T. ) ;
#2334 = DIRECTION ( 'NONE',  ( 0.000000000000000000, 0.000000000000000000, 1.000000000000000000 ) ) ;
#2335 = CARTESIAN_POINT ( 'NONE',  ( -8.499999999999998224, -7.300000000000001599, -10.49999999999999645 ) ) ;
#2336 = VERTEX_POINT ( 'NONE', #1195 ) ;
#2337 = FACE_OUTER_BOUND ( 'NONE', #704, .T. ) ;
#2338 = ORIENTED_EDGE ( 'NONE', *, *, #816, .F. ) ;
#2339 = DIRECTION ( 'NONE',  ( 2.133731212763600674E-16, 0.000000000000000000, 1.000000000000000000 ) ) ;
#2340 = LINE ( 'NONE', #2146, #109 ) ;
#2341 = ORIENTED_EDGE ( 'NONE', *, *, #1867, .F. ) ;
#2342 = CYLINDRICAL_SURFACE ( 'NONE', #2018, 1.000000000000000000 ) ;
#2343 = FACE_OUTER_BOUND ( 'NONE', #90, .T. ) ;
#2344 = ORIENTED_EDGE ( 'NONE', *, *, #1666, .T. ) ;
#2345 = EDGE_CURVE ( 'NONE', #626, #369, #769, .T. ) ;
#2346 = DIRECTION ( 'NONE',  ( 1.000000000000000000, 0.000000000000000000, 0.000000000000000000 ) ) ;
#2347 = VECTOR ( 'NONE', #586, 1000.000000000000114 ) ;
#2348 = ORIENTED_EDGE ( 'NONE', *, *, #972, .F. ) ;
#2349 = LINE ( 'NONE', #569, #99 ) ;
#2350 = EDGE_CURVE ( 'NONE', #392, #775, #993, .T. ) ;
#2351 = AXIS2_PLACEMENT_3D ( 'NONE', #2422, #1839, #644 ) ;
#2352 = ORIENTED_EDGE ( 'NONE', *, *, #1218, .T. ) ;
#2353 = CIRCLE ( 'NONE', #523, 1.650000000000000355 ) ;
#2354 = PLANE ( 'NONE',  #1576 ) ;
#2355 = ORIENTED_EDGE ( 'NONE', *, *, #2556, .F. ) ;
#2356 = VECTOR ( 'NONE', #1035, 1000.000000000000000 ) ;
#2357 = CARTESIAN_POINT ( 'NONE',  ( 6.353847512831679367, 14.78840509279170057, -11.50089646042700231 ) ) ;
#2358 = CYLINDRICAL_SURFACE ( 'NONE', #68, 1.650000000000000355 ) ;
#2359 = CARTESIAN_POINT ( 'NONE',  ( -4.545405845398160949, 10.69999999999999929, -5.393933982822016304 ) ) ;
#2360 = VERTEX_POINT ( 'NONE', #2004 ) ;
#2361 = DIRECTION ( 'NONE',  ( -0.000000000000000000, 1.000000000000000000, -0.000000000000000000 ) ) ;
#2362 = VECTOR ( 'NONE', #7, 1000.000000000000000 ) ;
#2363 = EDGE_CURVE ( 'NONE', #1515, #111, #1783, .T. ) ;
#2364 =( BOUNDED_CURVE ( )  B_SPLINE_CURVE ( 3, ( #2500, #1681, #545, #519 ),
 .UNSPECIFIED., .F., .F. ) 
 B_SPLINE_CURVE_WITH_KNOTS ( ( 4, 4 ),
 ( 0.000000000000000000, 1.570796326794896780 ),
 .UNSPECIFIED. ) 
 CURVE ( )  GEOMETRIC_REPRESENTATION_ITEM ( )  RATIONAL_B_SPLINE_CURVE ( ( 1.000000000000000000, 0.8047378541243649375, 0.8047378541243649375, 1.000000000000000000 ) ) 
 REPRESENTATION_ITEM ( '' )  );
#2365 = ORIENTED_EDGE ( 'NONE', *, *, #1787, .F. ) ;
#2366 = DIRECTION ( 'NONE',  ( -0.000000000000000000, -0.000000000000000000, 1.000000000000000000 ) ) ;
#2367 = EDGE_CURVE ( 'NONE', #1130, #797, #2369, .T. ) ;
#2368 = ORIENTED_EDGE ( 'NONE', *, *, #714, .F. ) ;
#2369 = LINE ( 'NONE', #1182, #2405 ) ;
#2370 = CARTESIAN_POINT ( 'NONE',  ( 4.924264068711932119, -4.300000000000001599, -4.924264068711925901 ) ) ;
#2371 = DIRECTION ( 'NONE',  ( 0.000000000000000000, -1.000000000000000000, 0.000000000000000000 ) ) ;
#2372 = LINE ( 'NONE', #2190, #316 ) ;
#2373 = ORIENTED_EDGE ( 'NONE', *, *, #1748, .T. ) ;
#2374 = CARTESIAN_POINT ( 'NONE',  ( -4.065863991822647350, 12.69999999999999929, -4.914392129246503593 ) ) ;
#2375 = ORIENTED_EDGE ( 'NONE', *, *, #1202, .T. ) ;
#2376 = CARTESIAN_POINT ( 'NONE',  ( 7.049103633900835497, 8.438405092791700923, -3.215896460427003944 ) ) ;
#2377 = ORIENTED_EDGE ( 'NONE', *, *, #1404, .T. ) ;
#2378 = EDGE_CURVE ( 'NONE', #2073, #1688, #489, .T. ) ;
#2379 = ORIENTED_EDGE ( 'NONE', *, *, #2318, .T. ) ;
#2380 = AXIS2_PLACEMENT_3D ( 'NONE', #1951, #1755, #1937 ) ;
#2381 = DIRECTION ( 'NONE',  ( 0.000000000000000000, 1.000000000000000000, 0.000000000000000000 ) ) ;
#2382 = DIRECTION ( 'NONE',  ( 0.000000000000000000, 0.000000000000000000, 1.000000000000000000 ) ) ;
#2383 = CYLINDRICAL_SURFACE ( 'NONE', #981, 1.199999999999999734 ) ;
#2384 = DIRECTION ( 'NONE',  ( 0.000000000000000000, -1.000000000000000000, 0.000000000000000000 ) ) ;
#2385 = DIRECTION ( 'NONE',  ( -1.577021341797097314E-16, 0.000000000000000000, -1.000000000000000000 ) ) ;
#2386 = ORIENTED_EDGE ( 'NONE', *, *, #2074, .F. ) ;
#2387 = AXIS2_PLACEMENT_3D ( 'NONE', #2088, #1896, #102 ) ;
#2388 = CARTESIAN_POINT ( 'NONE',  ( -4.064999999999996838, 6.349999999999999645, -4.064999999999998614 ) ) ;
#2389 = EDGE_LOOP ( 'NONE', ( #1568, #765, #743, #1573 ) ) ;
#2390 = CARTESIAN_POINT ( 'NONE',  ( -4.065000000000000391, 6.349999999999999645, 4.064999999999999503 ) ) ;
#2391 = EDGE_LOOP ( 'NONE', ( #734, #302, #219, #941 ) ) ;
#2392 = VECTOR ( 'NONE', #1098, 1000.000000000000000 ) ;
#2393 = CARTESIAN_POINT ( 'NONE',  ( -5.000000000000000888, 0.000000000000000000, 3.799999999999991385 ) ) ;
#2394 = DIRECTION ( 'NONE',  ( 0.000000000000000000, 1.000000000000000000, 0.000000000000000000 ) ) ;
#2395 = DIRECTION ( 'NONE',  ( 0.000000000000000000, 0.000000000000000000, 1.000000000000000000 ) ) ;
#2396 = CARTESIAN_POINT ( 'NONE',  ( 6.349103633900838872, 8.438405092791700923, -2.515896460427002879 ) ) ;
#2397 = CIRCLE ( 'NONE', #2025, 2.000000000000000000 ) ;
#2398 = DIRECTION ( 'NONE',  ( 2.282530889443172445E-16, 0.000000000000000000, -1.000000000000000000 ) ) ;
#2399 = ORIENTED_EDGE ( 'NONE', *, *, #2060, .T. ) ;
#2400 = EDGE_CURVE ( 'NONE', #1187, #384, #1605, .T. ) ;
#2401 = AXIS2_PLACEMENT_3D ( 'NONE', #840, #1405, #1836 ) ;
#2402 = LINE ( 'NONE', #409, #964 ) ;
#2403 = CC_DESIGN_APPROVAL ( #892, ( #574 ) ) ;
#2404 = CARTESIAN_POINT ( 'NONE',  ( -4.075735931288067881, -10.69999999999999929, -5.924264068711926789 ) ) ;
#2405 = VECTOR ( 'NONE', #966, 1000.000000000000000 ) ;
#2406 = ORIENTED_EDGE ( 'NONE', *, *, #60, .T. ) ;
#2407 = ORIENTED_EDGE ( 'NONE', *, *, #1126, .T. ) ;
#2408 = EDGE_CURVE ( 'NONE', #1916, #1974, #1757, .T. ) ;
#2409 = DIRECTION ( 'NONE',  ( -0.000000000000000000, -0.000000000000000000, 1.000000000000000000 ) ) ;
#2410 = CARTESIAN_POINT ( 'NONE',  ( 5.349103633900836208, 19.13840509279170377, -12.51589646042700288 ) ) ;
#2411 = CYLINDRICAL_SURFACE ( 'NONE', #1105, 1.650000000000000355 ) ;
#2412 = ORIENTED_EDGE ( 'NONE', *, *, #2333, .T. ) ;
#2413 = EDGE_CURVE ( 'NONE', #2219, #1602, #1560, .T. ) ;
#2414 = DIRECTION ( 'NONE',  ( 0.000000000000000000, 0.000000000000000000, -1.000000000000000000 ) ) ;
#2415 = AXIS2_PLACEMENT_3D ( 'NONE', #261, #2414, #2450 ) ;
#2416 = CARTESIAN_POINT ( 'NONE',  ( 15.33410363390084008, 14.78840509279170234, -2.520640339357851811 ) ) ;
#2417 = ORIENTED_EDGE ( 'NONE', *, *, #2491, .F. ) ;
#2418 = ORIENTED_EDGE ( 'NONE', *, *, #2002, .T. ) ;
#2419 = DIRECTION ( 'NONE',  ( -0.000000000000000000, 1.000000000000000000, -0.000000000000000000 ) ) ;
#2420 = CARTESIAN_POINT ( 'NONE',  ( 7.999999999999998224, -7.300000000000001599, -8.349999999999999645 ) ) ;
#2421 = CARTESIAN_POINT ( 'NONE',  ( 6.349103633900838872, 21.13840509279170021, -1.515896460427003101 ) ) ;
#2422 = CARTESIAN_POINT ( 'NONE',  ( 16.35010363390084009, 14.78840509279170057, -7.435896460427004584 ) ) ;
#2423 = DIRECTION ( 'NONE',  ( -0.000000000000000000, 1.000000000000000000, -0.000000000000000000 ) ) ;
#2424 = VERTEX_POINT ( 'NONE', #2173 ) ;
#2425 = DIRECTION ( 'NONE',  ( 0.000000000000000000, 1.000000000000000000, 0.000000000000000000 ) ) ;
#2426 = EDGE_CURVE ( 'NONE', #626, #75, #1619, .T. ) ;
#2427 = VERTEX_POINT ( 'NONE', #2201 ) ;
#2428 = ORIENTED_EDGE ( 'NONE', *, *, #2251, .F. ) ;
#2429 = EDGE_CURVE ( 'NONE', #1682, #1834, #1977, .T. ) ;
#2430 = CARTESIAN_POINT ( 'NONE',  ( 8.000000000000001776, -7.300000000000001599, 10.00000000000000000 ) ) ;
#2431 = DIRECTION ( 'NONE',  ( -0.000000000000000000, -1.000000000000000000, -0.000000000000000000 ) ) ;
#2432 = VECTOR ( 'NONE', #919, 1000.000000000000000 ) ;
#2433 = LINE ( 'NONE', #282, #737 ) ;
#2434 = DIRECTION ( 'NONE',  ( 0.000000000000000000, 1.000000000000000000, 0.000000000000000000 ) ) ;
#2435 = AXIS2_PLACEMENT_3D ( 'NONE', #1224, #233, #1066 ) ;
#2436 = DIRECTION ( 'NONE',  ( 0.7071067811865461294, -0.000000000000000000, 0.7071067811865489050 ) ) ;
#2437 = ORIENTED_EDGE ( 'NONE', *, *, #2324, .T. ) ;
#2438 = CARTESIAN_POINT ( 'NONE',  ( -4.545405845398160949, 10.69999999999999929, -5.393933982822016304 ) ) ;
#2439 = VECTOR ( 'NONE', #2184, 1000.000000000000000 ) ;
#2440 = AXIS2_PLACEMENT_3D ( 'NONE', #2291, #507, #1300 ) ;
#2441 = EDGE_CURVE ( 'NONE', #1602, #111, #1910, .T. ) ;
#2442 = ORIENTED_EDGE ( 'NONE', *, *, #776, .T. ) ;
#2443 = VERTEX_POINT ( 'NONE', #1745 ) ;
#2444 = DIRECTION ( 'NONE',  ( 2.365532012695646217E-16, 0.000000000000000000, 1.000000000000000000 ) ) ;
#2445 = DIRECTION ( 'NONE',  ( 1.000000000000000000, 0.000000000000000000, 0.000000000000000000 ) ) ;
#2446 = FACE_OUTER_BOUND ( 'NONE', #207, .T. ) ;
#2447 = CIRCLE ( 'NONE', #1200, 1.199999999999999734 ) ;
#2448 = DIRECTION ( 'NONE',  ( 0.000000000000000000, 0.000000000000000000, 1.000000000000000000 ) ) ;
#2449 = ORIENTED_EDGE ( 'NONE', *, *, #1795, .F. ) ;
#2450 = DIRECTION ( 'NONE',  ( -1.000000000000000000, 0.000000000000000000, -0.000000000000000000 ) ) ;
#2451 = VECTOR ( 'NONE', #847, 1000.000000000000000 ) ;
#2452 = ORIENTED_EDGE ( 'NONE', *, *, #1791, .F. ) ;
#2453 = ORIENTED_EDGE ( 'NONE', *, *, #669, .T. ) ;
#2454 = CARTESIAN_POINT ( 'NONE',  ( 15.74806286989227289, 19.13840509279170377, -2.116937224435568421 ) ) ;
#2455 = EDGE_CURVE ( 'NONE', #824, #818, #585, .T. ) ;
#2456 = CARTESIAN_POINT ( 'NONE',  ( -7.999999999999998224, -7.300000000000001599, 10.00000000000000000 ) ) ;
#2457 = DIRECTION ( 'NONE',  ( 0.000000000000000000, 0.000000000000000000, -1.000000000000000000 ) ) ;
#2458 = CARTESIAN_POINT ( 'NONE',  ( -5.000000000000000888, -0.6999999999999999556, 3.799999999999991385 ) ) ;
#2459 = VERTEX_POINT ( 'NONE', #760 ) ;
#2460 = CARTESIAN_POINT ( 'NONE',  ( 15.19191583807636903, 13.55231179860281010, -2.378452543533381647 ) ) ;
#2461 = EDGE_CURVE ( 'NONE', #1164, #871, #1548, .T. ) ;
#2462 = CARTESIAN_POINT ( 'NONE',  ( -3.799999999999999378, 0.000000000000000000, -3.800000000000000266 ) ) ;
#2463 = EDGE_LOOP ( 'NONE', ( #1953, #2550 ) ) ;
#2464 = EDGE_LOOP ( 'NONE', ( #1913, #2520, #1075, #1344, #558, #184 ) ) ;
#2465 = CARTESIAN_POINT ( 'NONE',  ( -4.490128060534575916, 0.000000000000000000, -4.490128060534575027 ) ) ;
#2466 = DATE_AND_TIME ( #529, #2194 ) ;
#2467 = ORIENTED_EDGE ( 'NONE', *, *, #1550, .F. ) ;
#2468 = CARTESIAN_POINT ( 'NONE',  ( 5.323223304703365244, 10.70000000000000107, 4.474695167279508112 ) ) ;
#2469 = EDGE_CURVE ( 'NONE', #2076, #75, #2340, .T. ) ;
#2470 = AXIS2_PLACEMENT_3D ( 'NONE', #801, #1607, #377 ) ;
#2471 = FACE_BOUND ( 'NONE', #770, .T. ) ;
#2472 = VERTEX_POINT ( 'NONE', #171 ) ;
#2473 = DIRECTION ( 'NONE',  ( 0.7071067811865483499, 0.000000000000000000, -0.7071067811865467956 ) ) ;
#2474 = CARTESIAN_POINT ( 'NONE',  ( 4.490128060534577692, 12.69999999999999929, 4.490128060534575027 ) ) ;
#2475 = ADVANCED_FACE ( 'NONE', ( #159 ), #2354, .T. ) ;
#2476 = ADVANCED_FACE ( 'NONE', ( #1768 ), #2571, .F. ) ;
#2477 = AXIS2_PLACEMENT_3D ( 'NONE', #2109, #1287, #744 ) ;
#2478 = FACE_BOUND ( 'NONE', #534, .T. ) ;
#2479 = ADVANCED_FACE ( 'NONE', ( #1454 ), #2248, .T. ) ;
#2480 = VECTOR ( 'NONE', #2044, 1000.000000000000000 ) ;
#2481 = ORIENTED_EDGE ( 'NONE', *, *, #1138, .F. ) ;
#2482 = VERTEX_POINT ( 'NONE', #841 ) ;
#2483 = LINE ( 'NONE', #1493, #58 ) ;
#2484 = VERTEX_POINT ( 'NONE', #1632 ) ;
#2485 = CARTESIAN_POINT ( 'NONE',  ( 10.84910363390083710, 21.13840509279170021, -7.015896460427004655 ) ) ;
#2486 = VECTOR ( 'NONE', #402, 999.9999999999998863 ) ;
#2487 = DIRECTION ( 'NONE',  ( -1.000000000000000000, 0.000000000000000000, -0.000000000000000000 ) ) ;
#2488 = ORIENTED_EDGE ( 'NONE', *, *, #752, .F. ) ;
#2489 = LINE ( 'NONE', #1123, #52 ) ;
#2490 = DIRECTION ( 'NONE',  ( 0.000000000000000000, 1.000000000000000000, 0.000000000000000000 ) ) ;
#2491 = EDGE_CURVE ( 'NONE', #2141, #2482, #642, .T. ) ;
#2492 = PLANE ( 'NONE',  #602 ) ;
#2493 = ORIENTED_EDGE ( 'NONE', *, *, #2080, .F. ) ;
#2494 = PLANE ( 'NONE',  #1230 ) ;
#2495 = VECTOR ( 'NONE', #1461, 1000.000000000000000 ) ;
#2496 = PERSON_AND_ORGANIZATION ( #83, #1656 ) ;
#2497 = ORIENTED_EDGE ( 'NONE', *, *, #2213, .T. ) ;
#2498 = PRODUCT_RELATED_PRODUCT_CATEGORY ( 'detail', '', ( #588 ) ) ;
#2499 = DIRECTION ( 'NONE',  ( 0.8660254037844409281, 0.000000000000000000, -0.4999999999999960587 ) ) ;
#2500 = CARTESIAN_POINT ( 'NONE',  ( -4.065000000000000391, 6.349999999999999645, 4.064999999999999503 ) ) ;
#2501 = ORIENTED_EDGE ( 'NONE', *, *, #2429, .F. ) ;
#2502 = DIRECTION ( 'NONE',  ( -0.000000000000000000, -1.000000000000000000, -0.000000000000000000 ) ) ;
#2503 = CARTESIAN_POINT ( 'NONE',  ( 5.934711504654329950, 21.13840509279170021, -11.08176045224965023 ) ) ;
#2504 = AXIS2_PLACEMENT_3D ( 'NONE', #317, #2361, #580 ) ;
#2505 = AXIS2_PLACEMENT_3D ( 'NONE', #2376, #1167, #1335 ) ;
#2506 = FACE_OUTER_BOUND ( 'NONE', #1972, .T. ) ;
#2507 = VERTEX_POINT ( 'NONE', #2454 ) ;
#2508 = CARTESIAN_POINT ( 'NONE',  ( -8.000000000000001776, -4.300000000000001599, -11.65000000000000036 ) ) ;
#2509 = DATE_TIME_ROLE ( 'classification_date' ) ;
#2510 = EDGE_CURVE ( 'NONE', #1214, #200, #2041, .T. ) ;
#2511 = VERTEX_POINT ( 'NONE', #873 ) ;
#2512 = CARTESIAN_POINT ( 'NONE',  ( 10.42483956518890942, 10.81204454798669445, -6.591632391715074313 ) ) ;
#2513 = LINE ( 'NONE', #2330, #1903 ) ;
#2514 = ORIENTED_EDGE ( 'NONE', *, *, #122, .F. ) ;
#2515 = CARTESIAN_POINT ( 'NONE',  ( -2.381221868953367515, 10.41499999999999737, 2.381221868953367959 ) ) ;
#2516 = DIRECTION ( 'NONE',  ( -0.000000000000000000, -1.000000000000000000, -0.000000000000000000 ) ) ;
#2517 = VECTOR ( 'NONE', #1111, 1000.000000000000000 ) ;
#2518 = EDGE_CURVE ( 'NONE', #951, #297, #833, .T. ) ;
#2519 = CARTESIAN_POINT ( 'NONE',  ( 14.64910363390083603, 8.038405092791702344, -3.215896460427003944 ) ) ;
#2520 = ORIENTED_EDGE ( 'NONE', *, *, #1831, .T. ) ;
#2521 = EDGE_CURVE ( 'NONE', #1442, #1469, #678, .T. ) ;
#2522 = PLANE ( 'NONE',  #1900 ) ;
#2523 = CIRCLE ( 'NONE', #1816, 1.650000000000000355 ) ;
#2524 = APPROVAL_STATUS ( 'not_yet_approved' ) ;
#2525 = ADVANCED_FACE ( 'NONE', ( #1431 ), #51, .T. ) ;
#2526 = VERTEX_POINT ( 'NONE', #654 ) ;
#2527 = LOCAL_TIME ( 19, 46, 29.00000000000000000, #939 ) ;
#2528 = DIRECTION ( 'NONE',  ( -0.000000000000000000, -1.000000000000000000, -0.000000000000000000 ) ) ;
#2529 = ORIENTED_EDGE ( 'NONE', *, *, #1284, .T. ) ;
#2530 = AXIS2_PLACEMENT_3D ( 'NONE', #1236, #42, #31 ) ;
#2531 = CARTESIAN_POINT ( 'NONE',  ( 16.35010363390084009, 14.78840509279170057, -11.50089646042700409 ) ) ;
#2532 = LINE ( 'NONE', #2503, #334 ) ;
#2533 =( BOUNDED_CURVE ( )  B_SPLINE_CURVE ( 3, ( #2127, #893, #1715, #1086 ),
 .UNSPECIFIED., .F., .F. ) 
 B_SPLINE_CURVE_WITH_KNOTS ( ( 4, 4 ),
 ( 0.4581064899000932278, 1.780010259916657178 ),
 .UNSPECIFIED. ) 
 CURVE ( )  GEOMETRIC_REPRESENTATION_ITEM ( )  RATIONAL_B_SPLINE_CURVE ( ( 1.000000000000000000, 0.8596055046304833525, 0.8596055046304833525, 1.000000000000000000 ) ) 
 REPRESENTATION_ITEM ( '' )  );
#2534 = CYLINDRICAL_SURFACE ( 'NONE', #220, 2.000000000000000000 ) ;
#2535 = AXIS2_PLACEMENT_3D ( 'NONE', #1034, #1828, #1409 ) ;
#2536 = ORIENTED_EDGE ( 'NONE', *, *, #2324, .F. ) ;
#2537 = CARTESIAN_POINT ( 'NONE',  ( 5.934711504654329950, 12.99065629133722410, -11.08176045224965023 ) ) ;
#2538 = AXIS2_PLACEMENT_3D ( 'NONE', #1960, #2178, #1776 ) ;
#2539 = VERTEX_POINT ( 'NONE', #1445 ) ;
#2540 = LINE ( 'NONE', #295, #231 ) ;
#2541 = ADVANCED_FACE ( 'NONE', ( #1826 ), #1257, .T. ) ;
#2542 = CIRCLE ( 'NONE', #1248, 1.650000000000000355 ) ;
#2543 = DIRECTION ( 'NONE',  ( 0.8660254037844409281, 0.000000000000000000, -0.4999999999999960587 ) ) ;
#2544 = ORIENTED_EDGE ( 'NONE', *, *, #550, .T. ) ;
#2545 = DIRECTION ( 'NONE',  ( 0.000000000000000000, -1.000000000000000000, 0.000000000000000000 ) ) ;
#2546 = DIRECTION ( 'NONE',  ( 0.000000000000000000, 1.000000000000000000, 0.000000000000000000 ) ) ;
#2547 = EDGE_LOOP ( 'NONE', ( #2386, #124, #61, #347 ) ) ;
#2548 = EDGE_CURVE ( 'NONE', #2070, #2283, #2259, .T. ) ;
#2549 = LINE ( 'NONE', #985, #253 ) ;
#2550 = ORIENTED_EDGE ( 'NONE', *, *, #2286, .F. ) ;
#2551 = CC_DESIGN_PERSON_AND_ORGANIZATION_ASSIGNMENT ( #2496, #729, ( #786 ) ) ;
#2552 = CARTESIAN_POINT ( 'NONE',  ( 7.999999999999998224, -4.300000000000001599, -8.349999999999999645 ) ) ;
#2553 = ORIENTED_EDGE ( 'NONE', *, *, #2510, .T. ) ;
#2554 = CARTESIAN_POINT ( 'NONE',  ( -4.110582854123025598, -0.6999999999999999556, -4.959110991546881841 ) ) ;
#2555 = ORIENTED_EDGE ( 'NONE', *, *, #965, .T. ) ;
#2556 = EDGE_CURVE ( 'NONE', #1641, #1395, #1247, .T. ) ;
#2557 = CARTESIAN_POINT ( 'NONE',  ( 14.91496762572348622, 21.13840509279170021, -2.101504331180500174 ) ) ;
#2558 = DIRECTION ( 'NONE',  ( 0.000000000000000000, 1.000000000000000000, 0.000000000000000000 ) ) ;
#2559 = DIRECTION ( 'NONE',  ( -0.7071067811865473507, 0.000000000000000000, 0.7071067811865477948 ) ) ;
#2560 = ORIENTED_EDGE ( 'NONE', *, *, #157, .T. ) ;
#2561 = CARTESIAN_POINT ( 'NONE',  ( 15.33923169443541568, 21.13840509279170021, -2.525768399892427407 ) ) ;
#2562 = EDGE_CURVE ( 'NONE', #1995, #2565, #1270, .T. ) ;
#2563 = EDGE_CURVE ( 'NONE', #2271, #967, #2017, .T. ) ;
#2564 = VECTOR ( 'NONE', #2249, 999.9999999999998863 ) ;
#2565 = VERTEX_POINT ( 'NONE', #215 ) ;
#2566 = CARTESIAN_POINT ( 'NONE',  ( 5.349103633900838872, 21.13840509279170021, -1.515896460427003101 ) ) ;
#2567 = CIRCLE ( 'NONE', #1438, 2.000000000000000000 ) ;
#2568 = EDGE_LOOP ( 'NONE', ( #579, #1585 ) ) ;
#2569 = CIRCLE ( 'NONE', #1613, 1.000000000000000000 ) ;
#2570 = VECTOR ( 'NONE', #628, 1000.000000000000000 ) ;
#2571 = CYLINDRICAL_SURFACE ( 'NONE', #2530, 1.650000000000000355 ) ;
#2572 = AXIS2_PLACEMENT_3D ( 'NONE', #817, #1813, #23 ) ;
#2573 = CARTESIAN_POINT ( 'NONE',  ( 4.924264068711930342, -4.300000000000001599, 4.075735931288072322 ) ) ;
#2574 = CARTESIAN_POINT ( 'NONE',  ( 14.91496762572348622, 8.438405092791700923, -2.101504331180500174 ) ) ;
#2575 = CARTESIAN_POINT ( 'NONE',  ( -4.110582854123025598, 0.000000000000000000, -4.959110991546881841 ) ) ;
#2576 = ORIENTED_EDGE ( 'NONE', *, *, #260, .T. ) ;
#2577 = PLANE ( 'NONE',  #2122 ) ;
#2578 = EDGE_CURVE ( 'NONE', #1822, #809, #1015, .T. ) ;
#2579 = EDGE_LOOP ( 'NONE', ( #2012, #2169 ) ) ;
#2580 = DIRECTION ( 'NONE',  ( 2.133731212763600674E-16, 0.000000000000000000, 1.000000000000000000 ) ) ;
#2581 = ORIENTED_EDGE ( 'NONE', *, *, #2345, .T. ) ;
#2582 = FACE_OUTER_BOUND ( 'NONE', #1588, .T. ) ;
#2583 = CARTESIAN_POINT ( 'NONE',  ( 4.282190164020504675, 12.70000000000000284, 5.075735931288072322 ) ) ;
#2584 = DIRECTION ( 'NONE',  ( -0.7071067811865472397, 0.000000000000000000, 0.7071067811865479058 ) ) ;
#2585 = DIRECTION ( 'NONE',  ( -0.7071067811865462405, 0.000000000000000000, 0.7071067811865489050 ) ) ;
#2586 = FACE_OUTER_BOUND ( 'NONE', #937, .T. ) ;
#2587 = ORIENTED_EDGE ( 'NONE', *, *, #1326, .F. ) ;
#2588 = CARTESIAN_POINT ( 'NONE',  ( 8.500000000000003553, -7.300000000000001599, 12.49999999999999289 ) ) ;
ENDSEC;
END-ISO-10303-21;
