# Supplementary material for: Low-Cost Integrated Optical Microscope and Contact-Mode Atomic Force Microscope System Based on DVD Optical Pickup Unit
Source: Sensors (Basel). 2026 May 17;26(10):3170. doi: 10.3390/s26103170 (PMC13210909; doi:10.3390/s26103170)
Supplement: Supplementary file 1 [file sensors-26-03170-s001.zip › Camera mount.STEP]

ISO-10303-21;
HEADER;
FILE_DESCRIPTION (( 'STEP AP203' ),
    '1' );
FILE_NAME ('Camera mount.STEP',
    '2026-05-07T11:47:58',
    ( '' ),
    ( '' ),
    'SwSTEP 2.0',
    'SolidWorks 2024',
    '' );
FILE_SCHEMA (( 'CONFIG_CONTROL_DESIGN' ));
ENDSEC;

DATA;
#1 = CARTESIAN_POINT ( 'NONE',  ( -5.500000000000000888, 10.99999999999998934, 7.999999999999992895 ) ) ;
#2 = DIRECTION ( 'NONE',  ( 0.000000000000000000, 0.000000000000000000, -1.000000000000000000 ) ) ;
#3 = VECTOR ( 'NONE', #1177, 1000.000000000000000 ) ;
#4 = DIRECTION ( 'NONE',  ( 0.000000000000000000, 0.000000000000000000, -1.000000000000000000 ) ) ;
#5 = ORIENTED_EDGE ( 'NONE', *, *, #4723, .T. ) ;
#6 = DIRECTION ( 'NONE',  ( 1.000000000000000000, 0.000000000000000000, 0.000000000000000000 ) ) ;
#7 = EDGE_LOOP ( 'NONE', ( #5079, #6849, #1812, #1399, #6007, #1151, #3623, #4991, #7132, #807, #3280, #4960, #5713, #2172, #3971 ) ) ;
#8 = LINE ( 'NONE', #484, #7405 ) ;
#9 = VECTOR ( 'NONE', #6012, 1000.000000000000000 ) ;
#10 = CARTESIAN_POINT ( 'NONE',  ( -10.50000000000000000, 7.999999999999996447, -11.49999999999999645 ) ) ;
#11 = CARTESIAN_POINT ( 'NONE',  ( 4.999999999999999112, 33.50000000000000000, 35.50000000000000711 ) ) ;
#12 = ORIENTED_EDGE ( 'NONE', *, *, #7550, .F. ) ;
#13 = DIRECTION ( 'NONE',  ( 0.000000000000000000, -0.000000000000000000, 1.000000000000000000 ) ) ;
#14 = CARTESIAN_POINT ( 'NONE',  ( -14.99999999999999467, 7.999999999999996447, -18.19999999999999929 ) ) ;
#15 = AXIS2_PLACEMENT_3D ( 'NONE', #6378, #2228, #2789 ) ;
#16 = ORIENTED_EDGE ( 'NONE', *, *, #4242, .F. ) ;
#17 = ORIENTED_EDGE ( 'NONE', *, *, #6892, .T. ) ;
#18 = EDGE_CURVE ( 'NONE', #1049, #3484, #4893, .T. ) ;
#19 = EDGE_CURVE ( 'NONE', #5701, #59, #6686, .T. ) ;
#20 = VECTOR ( 'NONE', #2413, 1000.000000000000000 ) ;
#21 = VECTOR ( 'NONE', #6568, 1000.000000000000000 ) ;
#22 = EDGE_CURVE ( 'NONE', #3740, #2848, #2219, .T. ) ;
#23 = CARTESIAN_POINT ( 'NONE',  ( -13.85133931252672568, 52.00000000000000000, 15.09999999999998899 ) ) ;
#24 = ORIENTED_EDGE ( 'NONE', *, *, #3918, .T. ) ;
#25 = CYLINDRICAL_SURFACE ( 'NONE', #491, 3.199999999999997957 ) ;
#26 = DIRECTION ( 'NONE',  ( 0.000000000000000000, 0.000000000000000000, 1.000000000000000000 ) ) ;
#27 = ORIENTED_EDGE ( 'NONE', *, *, #4593, .T. ) ;
#28 = ORIENTED_EDGE ( 'NONE', *, *, #5585, .F. ) ;
#29 = LINE ( 'NONE', #620, #5437 ) ;
#30 = EDGE_CURVE ( 'NONE', #3679, #6451, #924, .T. ) ;
#31 = CARTESIAN_POINT ( 'NONE',  ( -14.00000000000009592, 36.00000000000000000, -11.99999999999999822 ) ) ;
#32 = PERSON_AND_ORGANIZATION_ROLE ( 'classification_officer' ) ;
#33 = EDGE_CURVE ( 'NONE', #1043, #7039, #6370, .T. ) ;
#34 = DIRECTION ( 'NONE',  ( -1.000000000000000000, 0.000000000000000000, 0.000000000000000000 ) ) ;
#35 = EDGE_CURVE ( 'NONE', #7165, #3688, #998, .T. ) ;
#36 = ORIENTED_EDGE ( 'NONE', *, *, #7118, .T. ) ;
#37 = DIRECTION ( 'NONE',  ( 1.000000000000000000, 0.000000000000000000, 0.000000000000000000 ) ) ;
#38 = ORIENTED_EDGE ( 'NONE', *, *, #560, .F. ) ;
#39 = CARTESIAN_POINT ( 'NONE',  ( 13.99999999999990230, 36.00000000000000000, -14.00000000000039080 ) ) ;
#40 = DIRECTION ( 'NONE',  ( 0.000000000000000000, -1.000000000000000000, 0.000000000000000000 ) ) ;
#41 = DIRECTION ( 'NONE',  ( -2.891205793294682271E-16, 1.000000000000000000, 0.000000000000000000 ) ) ;
#43 = AXIS2_PLACEMENT_3D ( 'NONE', #5712, #1654, #630 ) ;
#42 = CARTESIAN_POINT ( 'NONE',  ( 12.50000000000003730, 34.00000000000004263, 12.50000000000000000 ) ) ;
#44 = EDGE_CURVE ( 'NONE', #1797, #3107, #2847, .T. ) ;
#45 = CARTESIAN_POINT ( 'NONE',  ( -14.00000000000009592, 52.00769230769231655, -15.10999999999999766 ) ) ;
#46 = PLANE ( 'NONE',  #4974 ) ;
#47 = VECTOR ( 'NONE', #6002, 1000.000000000000000 ) ;
#48 = EDGE_LOOP ( 'NONE', ( #5448, #3479 ) ) ;
#49 = VERTEX_POINT ( 'NONE', #6921 ) ;
#50 = ORIENTED_EDGE ( 'NONE', *, *, #855, .T. ) ;
#51 = VECTOR ( 'NONE', #6398, 1000.000000000000114 ) ;
#52 = LINE ( 'NONE', #1114, #5793 ) ;
#53 = VECTOR ( 'NONE', #2245, 1000.000000000000000 ) ;
#54 = CARTESIAN_POINT ( 'NONE',  ( 11.00000000000000178, 53.00000000000000000, 10.99999999999999645 ) ) ;
#55 = LINE ( 'NONE', #6604, #4351 ) ;
#56 = AXIS2_PLACEMENT_3D ( 'NONE', #5791, #5650, #6777 ) ;
#57 = ORIENTED_EDGE ( 'NONE', *, *, #3786, .F. ) ;
#58 = CARTESIAN_POINT ( 'NONE',  ( 3.500000000000002220, 33.50000000000000000, 36.50000000000000000 ) ) ;
#59 = VERTEX_POINT ( 'NONE', #1559 ) ;
#60 = VERTEX_POINT ( 'NONE', #3986 ) ;
#61 = DIRECTION ( 'NONE',  ( 1.000000000000000000, 0.000000000000000000, 0.000000000000000000 ) ) ;
#62 = VERTEX_POINT ( 'NONE', #3910 ) ;
#63 = DIRECTION ( 'NONE',  ( 0.000000000000000000, 0.000000000000000000, 1.000000000000000000 ) ) ;
#64 = CYLINDRICAL_SURFACE ( 'NONE', #4340, 7.000000000000000000 ) ;
#65 = ORIENTED_EDGE ( 'NONE', *, *, #1335, .F. ) ;
#66 = ORIENTED_EDGE ( 'NONE', *, *, #5982, .T. ) ;
#67 = EDGE_CURVE ( 'NONE', #7654, #2971, #2114, .T. ) ;
#68 = FACE_OUTER_BOUND ( 'NONE', #2834, .T. ) ;
#69 = EDGE_CURVE ( 'NONE', #3526, #3366, #7216, .T. ) ;
#70 = DIRECTION ( 'NONE',  ( -0.000000000000000000, -1.000000000000000000, -0.000000000000000000 ) ) ;
#71 = VERTEX_POINT ( 'NONE', #2740 ) ;
#72 = ADVANCED_FACE ( 'NONE', ( #5091 ), #2812, .F. ) ;
#73 = DIRECTION ( 'NONE',  ( -0.000000000000000000, 1.000000000000000000, -0.000000000000000000 ) ) ;
#74 = ORIENTED_EDGE ( 'NONE', *, *, #5683, .T. ) ;
#75 = DIRECTION ( 'NONE',  ( -0.000000000000000000, 1.000000000000000000, -0.000000000000000000 ) ) ;
#76 = CARTESIAN_POINT ( 'NONE',  ( -10.49999999999999822, 28.49999999999998934, 7.500000000000000000 ) ) ;
#77 = VECTOR ( 'NONE', #299, 1000.000000000000000 ) ;
#78 = CARTESIAN_POINT ( 'NONE',  ( 12.44375764059802414, 4.999999999999842792, 13.07500000000002771 ) ) ;
#79 = EDGE_CURVE ( 'NONE', #1843, #4617, #4613, .T. ) ;
#80 = AXIS2_PLACEMENT_3D ( 'NONE', #7395, #307, #3803 ) ;
#81 =( BOUNDED_CURVE ( )  B_SPLINE_CURVE ( 3, ( #23, #6537, #2464, #7234 ),
 .UNSPECIFIED., .F., .F. ) 
 B_SPLINE_CURVE_WITH_KNOTS ( ( 4, 4 ),
 ( 6.148853117132854429, 6.283185307179586232 ),
 .UNSPECIFIED. ) 
 CURVE ( )  GEOMETRIC_REPRESENTATION_ITEM ( )  RATIONAL_B_SPLINE_CURVE ( ( 1.000000000000000000, 0.9984968037993834367, 0.9984968037993834367, 1.000000000000000000 ) ) 
 REPRESENTATION_ITEM ( '' )  );
#82 = AXIS2_PLACEMENT_3D ( 'NONE', #465, #1733, #6505 ) ;
#83 = AXIS2_PLACEMENT_3D ( 'NONE', #5788, #6956, #408 ) ;
#84 = FACE_OUTER_BOUND ( 'NONE', #808, .T. ) ;
#85 = AXIS2_PLACEMENT_3D ( 'NONE', #7375, #4498, #3982 ) ;
#86 = FACE_OUTER_BOUND ( 'NONE', #7456, .T. ) ;
#87 = CARTESIAN_POINT ( 'NONE',  ( 1.734723475976807094E-15, 20.99999999999999645, -7.500000000000000000 ) ) ;
#88 = EDGE_LOOP ( 'NONE', ( #3746, #7506, #5, #6149 ) ) ;
#89 = VERTEX_POINT ( 'NONE', #2777 ) ;
#90 = ORIENTED_EDGE ( 'NONE', *, *, #4872, .F. ) ;
#91 = EDGE_CURVE ( 'NONE', #7648, #4407, #4539, .T. ) ;
#92 = CARTESIAN_POINT ( 'NONE',  ( 0.000000000000000000, 28.99999999999998934, 1.734723475976807094E-15 ) ) ;
#93 = CIRCLE ( 'NONE', #4733, 7.000000000000000000 ) ;
#94 = B_SPLINE_CURVE_WITH_KNOTS ( 'NONE', 3,
 ( #2079, #4311, #5646, #1999, #3289, #4472, #2040, #3841, #2706, #7354, #7280, #6154, #2667, #7319, #779, #225 ),
 .UNSPECIFIED., .F., .F.,
 ( 4, 2, 2, 2, 2, 2, 2, 4 ),
 ( 0.006973824409360731939, 0.007439215084091537443, 0.007904605758822342079, 0.008369996433553147583, 0.008835387108283953086, 0.009300777783014760325, 0.009766168457745565828, 0.01069694980720718204 ),
 .UNSPECIFIED. ) ;
#95 = CARTESIAN_POINT ( 'NONE',  ( -1.500000000000000000, 34.00000000000000000, 8.000000000000000000 ) ) ;
#96 = DIRECTION ( 'NONE',  ( 0.000000000000000000, 0.6097107608496934450, -0.7926239891045991914 ) ) ;
#97 = CARTESIAN_POINT ( 'NONE',  ( -7.999999999999998224, 12.99999999999999822, 35.50000000000000711 ) ) ;
#98 = ORIENTED_EDGE ( 'NONE', *, *, #168, .F. ) ;
#99 = FACE_OUTER_BOUND ( 'NONE', #2941, .T. ) ;
#100 = CARTESIAN_POINT ( 'NONE',  ( -6.500000000000000000, 13.99999999999999822, -21.50000000000000000 ) ) ;
#101 = ORIENTED_EDGE ( 'NONE', *, *, #3398, .F. ) ;
#102 = EDGE_LOOP ( 'NONE', ( #3178, #2243, #4892, #3985 ) ) ;
#103 = CARTESIAN_POINT ( 'NONE',  ( 14.23136157574649907, 3.473291100408415488, -11.88979271856876352 ) ) ;
#104 = ORIENTED_EDGE ( 'NONE', *, *, #5436, .F. ) ;
#105 = DIRECTION ( 'NONE',  ( -0.000000000000000000, 0.000000000000000000, -1.000000000000000000 ) ) ;
#106 = CARTESIAN_POINT ( 'NONE',  ( 12.58578643762704452, 50.06598956740541695, -12.58578643762706051 ) ) ;
#107 = ORIENTED_EDGE ( 'NONE', *, *, #4107, .T. ) ;
#108 = ORIENTED_EDGE ( 'NONE', *, *, #4354, .T. ) ;
#109 = DIRECTION ( 'NONE',  ( 0.000000000000000000, 0.000000000000000000, -1.000000000000000000 ) ) ;
#110 = PERSON_AND_ORGANIZATION ( #6776, #3532 ) ;
#111 = CARTESIAN_POINT ( 'NONE',  ( 5.000000000000007994, 8.000000000000000000, 21.00000000000001066 ) ) ;
#112 = ORIENTED_EDGE ( 'NONE', *, *, #4150, .T. ) ;
#113 = FACE_OUTER_BOUND ( 'NONE', #4618, .T. ) ;
#114 = EDGE_CURVE ( 'NONE', #7658, #4921, #3363, .T. ) ;
#115 = AXIS2_PLACEMENT_3D ( 'NONE', #6875, #399, #6249 ) ;
#116 = EDGE_LOOP ( 'NONE', ( #7028, #2254, #4425, #181 ) ) ;
#117 = CARTESIAN_POINT ( 'NONE',  ( -14.00000000000000000, 52.00769230769231655, 15.11000000000000121 ) ) ;
#118 = DIRECTION ( 'NONE',  ( -0.000000000000000000, -0.000000000000000000, 1.000000000000000000 ) ) ;
#119 = DIRECTION ( 'NONE',  ( 0.000000000000000000, -1.000000000000000000, 0.000000000000000000 ) ) ;
#120 = EDGE_CURVE ( 'NONE', #5061, #886, #3947, .T. ) ;
#121 = CARTESIAN_POINT ( 'NONE',  ( -1.500000000000000000, 34.00000000000000000, -8.000000000000000000 ) ) ;
#122 = DIRECTION ( 'NONE',  ( -1.000000000000000000, -0.000000000000000000, -0.000000000000000000 ) ) ;
#123 = CARTESIAN_POINT ( 'NONE',  ( 0.000000000000000000, 0.000000000000000000, 5.000000000000002665 ) ) ;
#124 = AXIS2_PLACEMENT_3D ( 'NONE', #4787, #4904, #5451 ) ;
#125 = ORIENTED_EDGE ( 'NONE', *, *, #2056, .F. ) ;
#126 = ORIENTED_EDGE ( 'NONE', *, *, #5166, .F. ) ;
#127 = EDGE_CURVE ( 'NONE', #6612, #4359, #1668, .T. ) ;
#128 = AXIS2_PLACEMENT_3D ( 'NONE', #7663, #6502, #3412 ) ;
#129 = ORIENTED_EDGE ( 'NONE', *, *, #4689, .T. ) ;
#130 = CARTESIAN_POINT ( 'NONE',  ( -9.500000000000000000, 8.000000000000000000, -5.000000000000002665 ) ) ;
#131 = DIRECTION ( 'NONE',  ( 0.000000000000000000, 1.000000000000000000, -0.000000000000000000 ) ) ;
#132 = DIRECTION ( 'NONE',  ( -1.000000000000000000, -0.000000000000000000, -0.000000000000000000 ) ) ;
#133 = PLANE ( 'NONE',  #5728 ) ;
#134 = ADVANCED_FACE ( 'NONE', ( #6333, #966 ), #7538, .F. ) ;
#135 = CARTESIAN_POINT ( 'NONE',  ( 15.00000000000000533, 26.00000000000000355, 14.99999999999999645 ) ) ;
#136 = DIRECTION ( 'NONE',  ( 0.000000000000000000, 0.000000000000000000, 1.000000000000000000 ) ) ;
#137 = VERTEX_POINT ( 'NONE', #6405 ) ;
#138 = EDGE_LOOP ( 'NONE', ( #7194, #4348 ) ) ;
#139 = AXIS2_PLACEMENT_3D ( 'NONE', #3888, #7440, #3223 ) ;
#140 = VECTOR ( 'NONE', #375, 1000.000000000000114 ) ;
#141 = CARTESIAN_POINT ( 'NONE',  ( 12.44375764059822664, 4.842308557233227617, -13.07500000000000284 ) ) ;
#142 = ORIENTED_EDGE ( 'NONE', *, *, #846, .F. ) ;
#143 = CARTESIAN_POINT ( 'NONE',  ( 17.55624235940178579, 5.000000000000000000, -13.07499999999999929 ) ) ;
#144 = LINE ( 'NONE', #1326, #4846 ) ;
#145 = ORIENTED_EDGE ( 'NONE', *, *, #6740, .F. ) ;
#146 = EDGE_LOOP ( 'NONE', ( #1157, #5522 ) ) ;
#147 = LOCAL_TIME ( 19, 47, 58.00000000000000000, #1810 ) ;
#148 = CIRCLE ( 'NONE', #1410, 3.199999999999997957 ) ;
#149 = CARTESIAN_POINT ( 'NONE',  ( -12.72662259293490727, 4.026068799178339930, -12.74557152533000171 ) ) ;
#150 = LINE ( 'NONE', #2547, #6730 ) ;
#151 = ORIENTED_EDGE ( 'NONE', *, *, #3334, .F. ) ;
#152 = PLANE ( 'NONE',  #7580 ) ;
#153 = VERTEX_POINT ( 'NONE', #4577 ) ;
#154 = DIRECTION ( 'NONE',  ( -1.000000000000000000, 0.000000000000000000, 0.000000000000000000 ) ) ;
#155 = DIRECTION ( 'NONE',  ( -0.000000000000000000, 1.000000000000000000, 0.000000000000000000 ) ) ;
#156 = CARTESIAN_POINT ( 'NONE',  ( 1.734723475976807094E-15, 20.99999999999999645, 15.50000000000000000 ) ) ;
#157 = CARTESIAN_POINT ( 'NONE',  ( -19.99999999999998224, 8.000000000000000000, -20.99999999999999289 ) ) ;
#158 = DIRECTION ( 'NONE',  ( 0.000000000000000000, 0.000000000000000000, 1.000000000000000000 ) ) ;
#159 = FACE_OUTER_BOUND ( 'NONE', #6778, .T. ) ;
#160 = CARTESIAN_POINT ( 'NONE',  ( -21.00000000000001066, 2.000000000000000000, 21.00000000000000711 ) ) ;
#161 = ORIENTED_EDGE ( 'NONE', *, *, #2386, .T. ) ;
#162 = ORIENTED_EDGE ( 'NONE', *, *, #6359, .T. ) ;
#163 = VERTEX_POINT ( 'NONE', #1037 ) ;
#164 = CARTESIAN_POINT ( 'NONE',  ( 0.000000000000000000, 0.000000000000000000, -5.000000000000002665 ) ) ;
#165 = EDGE_CURVE ( 'NONE', #3674, #7512, #3432, .T. ) ;
#166 = FACE_OUTER_BOUND ( 'NONE', #3065, .T. ) ;
#167 = CARTESIAN_POINT ( 'NONE',  ( 0.000000000000000000, 37.00000000000000711, 1.734723475976807094E-15 ) ) ;
#168 = EDGE_CURVE ( 'NONE', #1371, #1196, #5676, .T. ) ;
#169 = CARTESIAN_POINT ( 'NONE',  ( -9.499999999999998224, 13.49999999999998757, -7.500000000000000000 ) ) ;
#170 = EDGE_CURVE ( 'NONE', #2561, #5100, #5316, .T. ) ;
#171 =( BOUNDED_CURVE ( )  B_SPLINE_CURVE ( 3, ( #3247, #7427, #894, #6336 ),
 .UNSPECIFIED., .F., .F. ) 
 B_SPLINE_CURVE_WITH_KNOTS ( ( 4, 4 ),
 ( 6.148853117133497470, 6.417517497225674994 ),
 .UNSPECIFIED. ) 
 CURVE ( )  GEOMETRIC_REPRESENTATION_ITEM ( )  RATIONAL_B_SPLINE_CURVE ( ( 1.000000000000000000, 0.9939939939940440894, 0.9939939939940440894, 1.000000000000000000 ) ) 
 REPRESENTATION_ITEM ( '' )  );
#172 = VERTEX_POINT ( 'NONE', #5984 ) ;
#173 = DIRECTION ( 'NONE',  ( 0.000000000000000000, 0.000000000000000000, 1.000000000000000000 ) ) ;
#174 = DIRECTION ( 'NONE',  ( 0.000000000000000000, 0.000000000000000000, 1.000000000000000000 ) ) ;
#175 = ORIENTED_EDGE ( 'NONE', *, *, #3242, .T. ) ;
#176 = ORIENTED_EDGE ( 'NONE', *, *, #2724, .T. ) ;
#177 = EDGE_CURVE ( 'NONE', #549, #6361, #2414, .T. ) ;
#178 = CIRCLE ( 'NONE', #3315, 2.999999999999999112 ) ;
#179 = AXIS2_PLACEMENT_3D ( 'NONE', #558, #519, #5901 ) ;
#180 = CARTESIAN_POINT ( 'NONE',  ( 17.55624235940178579, 5.000000000000000000, -13.07499999999999929 ) ) ;
#181 = ORIENTED_EDGE ( 'NONE', *, *, #3571, .F. ) ;
#182 = DIRECTION ( 'NONE',  ( -0.000000000000000000, -1.000000000000000000, -0.000000000000000000 ) ) ;
#183 = CARTESIAN_POINT ( 'NONE',  ( -16.05987805331431417, 54.00000000000000000, 16.05987805331433194 ) ) ;
#184 = ORIENTED_EDGE ( 'NONE', *, *, #2687, .T. ) ;
#185 = ORIENTED_EDGE ( 'NONE', *, *, #4784, .T. ) ;
#186 = EDGE_CURVE ( 'NONE', #6143, #3854, #7036, .T. ) ;
#187 = VECTOR ( 'NONE', #6804, 1000.000000000000000 ) ;
#188 = CARTESIAN_POINT ( 'NONE',  ( 12.50000000000000000, 17.49999999999999645, 39.50000000000000000 ) ) ;
#189 = CARTESIAN_POINT ( 'NONE',  ( 21.00000000000001066, 5.000000000000000000, 13.07499999999999929 ) ) ;
#190 = VERTEX_POINT ( 'NONE', #3554 ) ;
#191 = DIRECTION ( 'NONE',  ( 0.000000000000000000, -0.000000000000000000, 1.000000000000000000 ) ) ;
#192 = EDGE_LOOP ( 'NONE', ( #7665, #7164, #2583, #6761 ) ) ;
#193 = FACE_OUTER_BOUND ( 'NONE', #651, .T. ) ;
#194 = FACE_OUTER_BOUND ( 'NONE', #4433, .T. ) ;
#195 = CARTESIAN_POINT ( 'NONE',  ( 12.58479900029697163, 5.738307535722641184, 12.89821384306170593 ) ) ;
#196 = VECTOR ( 'NONE', #7753, 1000.000000000000000 ) ;
#197 = CARTESIAN_POINT ( 'NONE',  ( -5.500000000000000888, 30.99999999999999289, -8.000000000000008882 ) ) ;
#198 = PLANE ( 'NONE',  #1052 ) ;
#199 = VECTOR ( 'NONE', #1684, 1000.000000000000000 ) ;
#200 = CYLINDRICAL_SURFACE ( 'NONE', #6463, 7.000000000000000000 ) ;
#201 = CYLINDRICAL_SURFACE ( 'NONE', #3167, 1.000000000000000888 ) ;
#202 = ORIENTED_EDGE ( 'NONE', *, *, #5219, .F. ) ;
#203 = VERTEX_POINT ( 'NONE', #5274 ) ;
#204 = ORIENTED_EDGE ( 'NONE', *, *, #2479, .T. ) ;
#205 = FACE_OUTER_BOUND ( 'NONE', #2453, .T. ) ;
#206 = CARTESIAN_POINT ( 'NONE',  ( 11.50000000000000000, 33.50000000000000000, 39.50000000000000000 ) ) ;
#207 = FACE_OUTER_BOUND ( 'NONE', #7379, .T. ) ;
#208 = FACE_OUTER_BOUND ( 'NONE', #6374, .T. ) ;
#209 = AXIS2_PLACEMENT_3D ( 'NONE', #4193, #5333, #6466 ) ;
#210 = AXIS2_PLACEMENT_3D ( 'NONE', #4609, #1068, #7066 ) ;
#211 = EDGE_CURVE ( 'NONE', #5962, #2346, #4797, .T. ) ;
#212 = ORIENTED_EDGE ( 'NONE', *, *, #7034, .T. ) ;
#213 = DIRECTION ( 'NONE',  ( -1.000000000000000000, 0.000000000000000000, 1.219727444046192488E-16 ) ) ;
#214 = CARTESIAN_POINT ( 'NONE',  ( -14.99999999999999467, 6.546164609606622165, -11.80000000000000249 ) ) ;
#215 = ORIENTED_EDGE ( 'NONE', *, *, #7065, .T. ) ;
#216 = ORIENTED_EDGE ( 'NONE', *, *, #1944, .T. ) ;
#217 = EDGE_CURVE ( 'NONE', #240, #2346, #602, .T. ) ;
#218 = CARTESIAN_POINT ( 'NONE',  ( 15.15551996094562526, 6.546164609606620388, -11.79999999999999893 ) ) ;
#219 = EDGE_CURVE ( 'NONE', #6692, #625, #2666, .T. ) ;
#220 = ORIENTED_EDGE ( 'NONE', *, *, #6544, .T. ) ;
#221 = CARTESIAN_POINT ( 'NONE',  ( -12.50000000000000000, 26.00000000000000000, 1.893398282201780303 ) ) ;
#222 = DIRECTION ( 'NONE',  ( 1.000000000000000000, 0.000000000000000000, -0.000000000000000000 ) ) ;
#223 = ORIENTED_EDGE ( 'NONE', *, *, #3870, .T. ) ;
#224 = ORIENTED_EDGE ( 'NONE', *, *, #789, .F. ) ;
#225 = CARTESIAN_POINT ( 'NONE',  ( -14.99999999999999467, 3.453835390393378280, -11.80000000000000249 ) ) ;
#226 = FACE_OUTER_BOUND ( 'NONE', #3086, .T. ) ;
#227 = ORIENTED_EDGE ( 'NONE', *, *, #6605, .T. ) ;
#228 = CARTESIAN_POINT ( 'NONE',  ( -12.58578643762694860, 50.06598956740534589, -12.58578643762696103 ) ) ;
#229 = ADVANCED_FACE ( 'NONE', ( #1865 ), #6635, .F. ) ;
#230 = VERTEX_POINT ( 'NONE', #7109 ) ;
#231 = CARTESIAN_POINT ( 'NONE',  ( 8.572527594031473190E-16, 34.00000000000000000, 7.000000000000001776 ) ) ;
#232 = PLANE ( 'NONE',  #1959 ) ;
#233 = CARTESIAN_POINT ( 'NONE',  ( -21.00000000000001066, 8.000000000000000000, -19.99999999999997868 ) ) ;
#234 = DIRECTION ( 'NONE',  ( -1.000000000000000000, -0.000000000000000000, -0.000000000000000000 ) ) ;
#235 = DIRECTION ( 'NONE',  ( -0.000000000000000000, 0.000000000000000000, 1.000000000000000000 ) ) ;
#236 = DIRECTION ( 'NONE',  ( -1.000000000000000000, -0.000000000000000000, -0.000000000000000000 ) ) ;
#237 = ORIENTED_EDGE ( 'NONE', *, *, #1271, .F. ) ;
#238 = CARTESIAN_POINT ( 'NONE',  ( 3.500000000000002665, 14.50000000000000178, 39.50000000000000000 ) ) ;
#239 = CARTESIAN_POINT ( 'NONE',  ( -10.50000000000000000, 7.999999999999996447, -11.49999999999999645 ) ) ;
#240 = VERTEX_POINT ( 'NONE', #2999 ) ;
#241 = ORIENTED_EDGE ( 'NONE', *, *, #5273, .T. ) ;
#242 = AXIS2_PLACEMENT_3D ( 'NONE', #6781, #7513, #940 ) ;
#243 = ORIENTED_EDGE ( 'NONE', *, *, #2482, .F. ) ;
#244 = DIRECTION ( 'NONE',  ( -0.000000000000000000, -0.000000000000000000, -1.000000000000000000 ) ) ;
#245 = VECTOR ( 'NONE', #1340, 1000.000000000000000 ) ;
#246 = DIRECTION ( 'NONE',  ( -1.000000000000000000, -0.000000000000000000, -0.000000000000000000 ) ) ;
#247 = DIRECTION ( 'NONE',  ( 0.000000000000000000, 0.000000000000000000, -1.000000000000000000 ) ) ;
#248 = VECTOR ( 'NONE', #1689, 1000.000000000000000 ) ;
#249 = DIRECTION ( 'NONE',  ( -0.000000000000000000, -0.000000000000000000, -1.000000000000000000 ) ) ;
#250 = ORIENTED_EDGE ( 'NONE', *, *, #7013, .T. ) ;
#251 = DIRECTION ( 'NONE',  ( 1.000000000000000000, 0.000000000000000000, 0.000000000000000000 ) ) ;
#252 = CARTESIAN_POINT ( 'NONE',  ( -9.500000000000000000, 10.99999999999999289, -9.650000000000005684 ) ) ;
#253 = EDGE_LOOP ( 'NONE', ( #4671, #126, #2222, #6737 ) ) ;
#254 = ORIENTED_EDGE ( 'NONE', *, *, #6969, .F. ) ;
#255 = VECTOR ( 'NONE', #131, 1000.000000000000000 ) ;
#256 = AXIS2_PLACEMENT_3D ( 'NONE', #4004, #4714, #4043 ) ;
#257 = FACE_OUTER_BOUND ( 'NONE', #379, .T. ) ;
#258 = VERTEX_POINT ( 'NONE', #6564 ) ;
#259 = DIRECTION ( 'NONE',  ( 1.000000000000000000, 0.000000000000000000, 0.000000000000000000 ) ) ;
#260 = ORIENTED_EDGE ( 'NONE', *, *, #2575, .F. ) ;
#261 = EDGE_LOOP ( 'NONE', ( #5718, #2312, #1360, #3702, #1739, #360 ) ) ;
#262 = CIRCLE ( 'NONE', #4538, 7.000000000000000000 ) ;
#263 = EDGE_CURVE ( 'NONE', #3740, #549, #52, .T. ) ;
#264 = CYLINDRICAL_SURFACE ( 'NONE', #4761, 7.000000000000000000 ) ;
#265 = DIRECTION ( 'NONE',  ( 0.000000000000000000, 0.000000000000000000, 1.000000000000000000 ) ) ;
#266 = EDGE_CURVE ( 'NONE', #4881, #7412, #4250, .T. ) ;
#267 = CYLINDRICAL_SURFACE ( 'NONE', #5973, 6.000000000000000888 ) ;
#268 = VERTEX_POINT ( 'NONE', #5867 ) ;
#269 = DIRECTION ( 'NONE',  ( 0.000000000000000000, 1.000000000000000000, -2.312964634635742957E-16 ) ) ;
#270 = DIRECTION ( 'NONE',  ( -0.7071067811865474617, -1.066638898562347285E-16, -0.7071067811865474617 ) ) ;
#271 = EDGE_CURVE ( 'NONE', #203, #2174, #565, .T. ) ;
#272 = CARTESIAN_POINT ( 'NONE',  ( -13.37756794172262786, 3.605333227290852705, 12.23784506152158968 ) ) ;
#273 = VECTOR ( 'NONE', #7539, 1000.000000000000000 ) ;
#274 = EDGE_CURVE ( 'NONE', #62, #1583, #8, .T. ) ;
#275 = EDGE_CURVE ( 'NONE', #2145, #734, #4686, .T. ) ;
#276 = DIRECTION ( 'NONE',  ( -5.256737805990328981E-16, 1.000000000000000000, 0.000000000000000000 ) ) ;
#277 = CARTESIAN_POINT ( 'NONE',  ( 0.000000000000000000, 34.00000000000000000, 0.000000000000000000 ) ) ;
#278 = VECTOR ( 'NONE', #3515, 1000.000000000000000 ) ;
#279 = DIRECTION ( 'NONE',  ( 0.000000000000000000, 0.000000000000000000, 1.000000000000000000 ) ) ;
#280 = ORIENTED_EDGE ( 'NONE', *, *, #3969, .T. ) ;
#281 = DIRECTION ( 'NONE',  ( -1.000000000000000000, 0.000000000000000000, 0.000000000000000000 ) ) ;
#282 = CARTESIAN_POINT ( 'NONE',  ( 13.99999999999990230, 52.00769230769230234, -15.10999999999999766 ) ) ;
#283 = ORIENTED_EDGE ( 'NONE', *, *, #2728, .T. ) ;
#284 = ORIENTED_EDGE ( 'NONE', *, *, #2569, .T. ) ;
#285 = EDGE_LOOP ( 'NONE', ( #6192, #3401, #227, #371 ) ) ;
#286 = LINE ( 'NONE', #3352, #7128 ) ;
#287 = EDGE_CURVE ( 'NONE', #7690, #3596, #2964, .T. ) ;
#288 = CARTESIAN_POINT ( 'NONE',  ( 11.50000000000000000, 13.49999999999998757, -7.500000000000000000 ) ) ;
#289 = CARTESIAN_POINT ( 'NONE',  ( 6.499999999999999112, 24.49999999999999645, 39.50000000000000000 ) ) ;
#290 = CYLINDRICAL_SURFACE ( 'NONE', #4984, 1.000000000000000888 ) ;
#291 = VERTEX_POINT ( 'NONE', #5353 ) ;
#292 = CARTESIAN_POINT ( 'NONE',  ( 3.500000000000002665, 14.50000000000000178, 36.50000000000000000 ) ) ;
#293 = DIRECTION ( 'NONE',  ( 0.000000000000000000, 0.000000000000000000, -1.000000000000000000 ) ) ;
#294 = VERTEX_POINT ( 'NONE', #2927 ) ;
#295 = CARTESIAN_POINT ( 'NONE',  ( 11.50000000000000000, 28.49999999999998934, 7.500000000000000000 ) ) ;
#296 = AXIS2_PLACEMENT_3D ( 'NONE', #3318, #334, #6 ) ;
#297 = VECTOR ( 'NONE', #2697, 1000.000000000000000 ) ;
#298 = DIRECTION ( 'NONE',  ( -0.000000000000000000, -1.000000000000000000, -0.000000000000000000 ) ) ;
#299 = DIRECTION ( 'NONE',  ( 0.000000000000000000, 0.000000000000000000, -1.000000000000000000 ) ) ;
#300 = VERTEX_POINT ( 'NONE', #7071 ) ;
#301 = ORIENTED_EDGE ( 'NONE', *, *, #698, .T. ) ;
#302 = CIRCLE ( 'NONE', #4688, 7.000000000000000000 ) ;
#303 = VECTOR ( 'NONE', #3195, 1000.000000000000000 ) ;
#304 = AXIS2_PLACEMENT_3D ( 'NONE', #477, #2876, #251 ) ;
#305 = DIRECTION ( 'NONE',  ( 1.000000000000000000, 0.000000000000000000, -5.610896362913279086E-16 ) ) ;
#306 = EDGE_CURVE ( 'NONE', #4179, #378, #4806, .T. ) ;
#307 = DIRECTION ( 'NONE',  ( 0.000000000000000000, -1.000000000000000000, -0.000000000000000000 ) ) ;
#308 = VECTOR ( 'NONE', #3610, 1000.000000000000000 ) ;
#309 = ORIENTED_EDGE ( 'NONE', *, *, #7630, .F. ) ;
#310 = CARTESIAN_POINT ( 'NONE',  ( -8.045227278524750503, 5.000000000000000000, 11.50000000000000000 ) ) ;
#311 = CARTESIAN_POINT ( 'NONE',  ( -9.500000000000001776, 28.49999999999998934, 7.500000000000000000 ) ) ;
#312 = EDGE_CURVE ( 'NONE', #2347, #6932, #2887, .T. ) ;
#313 = FACE_OUTER_BOUND ( 'NONE', #6375, .T. ) ;
#314 = EDGE_CURVE ( 'NONE', #6122, #2301, #1828, .T. ) ;
#315 = EDGE_CURVE ( 'NONE', #7284, #1034, #6601, .T. ) ;
#316 = DIRECTION ( 'NONE',  ( 0.000000000000000000, 0.000000000000000000, -1.000000000000000000 ) ) ;
#317 = DIRECTION ( 'NONE',  ( -1.000000000000000000, 0.000000000000000000, 0.000000000000000000 ) ) ;
#318 = LINE ( 'NONE', #2639, #6716 ) ;
#319 = ORIENTED_EDGE ( 'NONE', *, *, #3928, .T. ) ;
#320 = DIRECTION ( 'NONE',  ( 1.000000000000000000, -0.000000000000000000, -1.084202172485504434E-16 ) ) ;
#321 = CARTESIAN_POINT ( 'NONE',  ( 8.000000000000000000, 29.00000000000000000, 12.50000000000000000 ) ) ;
#322 = EDGE_CURVE ( 'NONE', #6960, #6764, #6019, .T. ) ;
#323 = EDGE_LOOP ( 'NONE', ( #4386, #2173 ) ) ;
#324 = EDGE_LOOP ( 'NONE', ( #90, #4562, #7046, #3349 ) ) ;
#325 = VERTEX_POINT ( 'NONE', #2060 ) ;
#326 = FACE_OUTER_BOUND ( 'NONE', #6401, .T. ) ;
#327 = AXIS2_PLACEMENT_3D ( 'NONE', #2552, #4319, #3654 ) ;
#328 = CYLINDRICAL_SURFACE ( 'NONE', #3521, 1.650000000000000355 ) ;
#329 = DIRECTION ( 'NONE',  ( 0.000000000000000000, -0.000000000000000000, 1.000000000000000000 ) ) ;
#330 = CYLINDRICAL_SURFACE ( 'NONE', #85, 1.000000000000000888 ) ;
#331 = VECTOR ( 'NONE', #2452, 1000.000000000000000 ) ;
#332 = EDGE_CURVE ( 'NONE', #5883, #815, #2648, .T. ) ;
#333 = VERTEX_POINT ( 'NONE', #3119 ) ;
#334 = DIRECTION ( 'NONE',  ( -0.000000000000000000, -0.000000000000000000, -1.000000000000000000 ) ) ;
#335 = FACE_OUTER_BOUND ( 'NONE', #2379, .T. ) ;
#336 = CIRCLE ( 'NONE', #5096, 1.000000000000000888 ) ;
#337 = ORIENTED_EDGE ( 'NONE', *, *, #5780, .T. ) ;
#338 = DIRECTION ( 'NONE',  ( 0.000000000000000000, 0.000000000000000000, -1.000000000000000000 ) ) ;
#339 = CARTESIAN_POINT ( 'NONE',  ( -7.999999999999992895, 12.99999999999999822, 35.50000000000000711 ) ) ;
#340 = LINE ( 'NONE', #5131, #2841 ) ;
#341 = ORIENTED_EDGE ( 'NONE', *, *, #1868, .T. ) ;
#342 = ORIENTED_EDGE ( 'NONE', *, *, #4053, .F. ) ;
#343 = VECTOR ( 'NONE', #7653, 1000.000000000000000 ) ;
#344 = CARTESIAN_POINT ( 'NONE',  ( 14.04974031754224129, 52.00769230769231655, 15.11000000000000121 ) ) ;
#345 = CARTESIAN_POINT ( 'NONE',  ( 12.50000000000000355, 26.00000000000000355, 35.50000000000000711 ) ) ;
#346 = ORIENTED_EDGE ( 'NONE', *, *, #5399, .T. ) ;
#347 = CARTESIAN_POINT ( 'NONE',  ( -12.96587203320517290, 50.35836310246553893, -12.20570084204870298 ) ) ;
#348 = CARTESIAN_POINT ( 'NONE',  ( 14.00000000000000000, 52.00769230769232365, 15.11000000000000121 ) ) ;
#349 = CARTESIAN_POINT ( 'NONE',  ( -3.499999999999996003, 27.50000000000000355, 39.50000000000000000 ) ) ;
#350 = DIRECTION ( 'NONE',  ( 0.000000000000000000, -1.000000000000000000, 0.000000000000000000 ) ) ;
#351 = LINE ( 'NONE', #3927, #1533 ) ;
#352 = EDGE_CURVE ( 'NONE', #2082, #851, #1899, .T. ) ;
#353 = LINE ( 'NONE', #2715, #6566 ) ;
#354 = CARTESIAN_POINT ( 'NONE',  ( 15.09999999999998543, 52.00000000000000711, 1.412075584666510499E-15 ) ) ;
#355 = ORIENTED_EDGE ( 'NONE', *, *, #5978, .T. ) ;
#356 = LINE ( 'NONE', #2682, #5420 ) ;
#357 = CYLINDRICAL_SURFACE ( 'NONE', #4061, 1.700000000000003508 ) ;
#358 = ORIENTED_EDGE ( 'NONE', *, *, #177, .F. ) ;
#359 = ORIENTED_EDGE ( 'NONE', *, *, #3772, .F. ) ;
#360 = ORIENTED_EDGE ( 'NONE', *, *, #4745, .T. ) ;
#361 = LINE ( 'NONE', #4603, #6817 ) ;
#362 = EDGE_CURVE ( 'NONE', #7412, #4422, #5050, .T. ) ;
#363 = DIRECTION ( 'NONE',  ( 1.000000000000000000, 0.000000000000000000, 0.000000000000000000 ) ) ;
#364 = EDGE_CURVE ( 'NONE', #2776, #60, #4882, .T. ) ;
#365 = FACE_OUTER_BOUND ( 'NONE', #7634, .T. ) ;
#366 = DIRECTION ( 'NONE',  ( 0.000000000000000000, 0.000000000000000000, -1.000000000000000000 ) ) ;
#367 = ADVANCED_FACE ( 'NONE', ( #6209, #4961 ), #7335, .F. ) ;
#368 = ORIENTED_EDGE ( 'NONE', *, *, #7168, .T. ) ;
#369 = CIRCLE ( 'NONE', #4130, 1.650000000000000355 ) ;
#370 = DIRECTION ( 'NONE',  ( 0.000000000000000000, 0.000000000000000000, 1.000000000000000000 ) ) ;
#371 = ORIENTED_EDGE ( 'NONE', *, *, #2961, .F. ) ;
#372 = CARTESIAN_POINT ( 'NONE',  ( 1.163414459189985288E-15, 37.00000000000000711, -9.500000000000000000 ) ) ;
#373 = AXIS2_PLACEMENT_3D ( 'NONE', #3564, #3092, #7313 ) ;
#374 = ADVANCED_FACE ( 'NONE', ( #3664 ), #4290, .T. ) ;
#375 = DIRECTION ( 'NONE',  ( -0.7071067811865474617, -0.000000000000000000, 0.7071067811865474617 ) ) ;
#376 = CARTESIAN_POINT ( 'NONE',  ( -12.53225493147283132, 5.605667575457269791, -12.96198481707691563 ) ) ;
#377 = VECTOR ( 'NONE', #1066, 1000.000000000000000 ) ;
#378 = VERTEX_POINT ( 'NONE', #3704 ) ;
#379 = EDGE_LOOP ( 'NONE', ( #38, #2932, #2372, #2998 ) ) ;
#380 = VECTOR ( 'NONE', #6934, 1000.000000000000000 ) ;
#381 =( BOUNDED_CURVE ( )  B_SPLINE_CURVE ( 3, ( #2472, #1250, #4825, #7240 ),
 .UNSPECIFIED., .F., .F. ) 
 B_SPLINE_CURVE_WITH_KNOTS ( ( 4, 4 ),
 ( 0.9884320889261043463, 1.570796326794896558 ),
 .UNSPECIFIED. ) 
 CURVE ( )  GEOMETRIC_REPRESENTATION_ITEM ( )  RATIONAL_B_SPLINE_CURVE ( ( 1.000000000000000000, 0.9719367843495986259, 0.9719367843495986259, 1.000000000000000000 ) ) 
 REPRESENTATION_ITEM ( '' )  );
#382 = CARTESIAN_POINT ( 'NONE',  ( -12.49999999999999645, 8.500000000000000000, 36.50000000000000000 ) ) ;
#383 = VECTOR ( 'NONE', #4114, 1000.000000000000000 ) ;
#384 = CARTESIAN_POINT ( 'NONE',  ( 14.00000000000000000, 52.00000000000000000, 14.00000000000000178 ) ) ;
#385 = ORIENTED_EDGE ( 'NONE', *, *, #5938, .F. ) ;
#386 = CARTESIAN_POINT ( 'NONE',  ( 13.99999999999990230, 52.00000000000000000, -13.99999999999999822 ) ) ;
#387 = DIRECTION ( 'NONE',  ( 0.000000000000000000, 0.000000000000000000, 1.000000000000000000 ) ) ;
#388 = PLANE ( 'NONE',  #2349 ) ;
#389 = DIRECTION ( 'NONE',  ( 0.7071067811865474617, -0.000000000000000000, -0.7071067811865474617 ) ) ;
#390 = CALENDAR_DATE ( 2026, 7, 5 ) ;
#391 = CARTESIAN_POINT ( 'NONE',  ( 0.000000000000000000, 50.00000000000000000, -6.999999999999998224 ) ) ;
#392 = CARTESIAN_POINT ( 'NONE',  ( -17.46825475418483009, 5.603850935325397131, 12.96261669834390595 ) ) ;
#393 = AXIS2_PLACEMENT_3D ( 'NONE', #5657, #5576, #7478 ) ;
#394 = ORIENTED_EDGE ( 'NONE', *, *, #4844, .F. ) ;
#395 = CARTESIAN_POINT ( 'NONE',  ( -14.88260168522172044, 52.00000000000000711, 15.10000000000000142 ) ) ;
#396 = CARTESIAN_POINT ( 'NONE',  ( -15.09999999999999254, 52.00000000000000000, 0.000000000000000000 ) ) ;
#397 = VECTOR ( 'NONE', #7120, 1000.000000000000000 ) ;
#398 = ORIENTED_EDGE ( 'NONE', *, *, #6651, .T. ) ;
#399 = DIRECTION ( 'NONE',  ( -1.000000000000000000, -0.000000000000000000, -0.000000000000000000 ) ) ;
#400 = VECTOR ( 'NONE', #2373, 1000.000000000000000 ) ;
#401 = AXIS2_PLACEMENT_3D ( 'NONE', #4734, #2419, #3597 ) ;
#402 = LINE ( 'NONE', #6481, #1890 ) ;
#403 = DIRECTION ( 'NONE',  ( -0.000000000000000000, -0.000000000000000000, 1.000000000000000000 ) ) ;
#404 = CARTESIAN_POINT ( 'NONE',  ( -14.99999999999999467, 26.00000000000000000, 14.99999999999999645 ) ) ;
#405 = ORIENTED_EDGE ( 'NONE', *, *, #6885, .T. ) ;
#406 = DIRECTION ( 'NONE',  ( -0.000000000000000000, -0.000000000000000000, -1.000000000000000000 ) ) ;
#407 = ORIENTED_EDGE ( 'NONE', *, *, #7295, .T. ) ;
#408 = DIRECTION ( 'NONE',  ( 0.000000000000000000, 0.000000000000000000, -1.000000000000000000 ) ) ;
#409 = ADVANCED_FACE ( 'NONE', ( #2528, #6135 ), #1940, .F. ) ;
#410 = EDGE_CURVE ( 'NONE', #2508, #4179, #6136, .T. ) ;
#411 = DIRECTION ( 'NONE',  ( -0.000000000000000000, -1.000000000000000000, -0.000000000000000000 ) ) ;
#412 = ORIENTED_EDGE ( 'NONE', *, *, #4776, .F. ) ;
#413 = DIRECTION ( 'NONE',  ( -0.000000000000000000, 1.000000000000000000, -0.000000000000000000 ) ) ;
#414 = FACE_OUTER_BOUND ( 'NONE', #5983, .T. ) ;
#415 = ORIENTED_EDGE ( 'NONE', *, *, #362, .F. ) ;
#416 = EDGE_CURVE ( 'NONE', #7537, #3443, #5508, .T. ) ;
#417 = ORIENTED_EDGE ( 'NONE', *, *, #3869, .T. ) ;
#418 = AXIS2_PLACEMENT_3D ( 'NONE', #6882, #6294, #5126 ) ;
#419 = CARTESIAN_POINT ( 'NONE',  ( -16.87069599565796807, 6.296384173078966029, -12.39948047049838387 ) ) ;
#420 = LINE ( 'NONE', #1047, #2844 ) ;
#421 = ORIENTED_EDGE ( 'NONE', *, *, #7167, .F. ) ;
#422 = DIRECTION ( 'NONE',  ( 0.000000000000000000, -1.000000000000000000, 0.000000000000000000 ) ) ;
#423 = DIRECTION ( 'NONE',  ( -1.000000000000000000, 0.000000000000000000, 0.000000000000000000 ) ) ;
#424 = AXIS2_PLACEMENT_3D ( 'NONE', #7064, #7683, #5819 ) ;
#425 = EDGE_CURVE ( 'NONE', #4369, #3217, #1268, .T. ) ;
#426 = DIRECTION ( 'NONE',  ( 1.000000000000000000, 0.000000000000000000, 0.000000000000000000 ) ) ;
#427 = AXIS2_PLACEMENT_3D ( 'NONE', #2838, #6984, #1619 ) ;
#428 = CARTESIAN_POINT ( 'NONE',  ( -12.36075843531635954, 32.13797193182254830, -12.36075843531636842 ) ) ;
#429 = CARTESIAN_POINT ( 'NONE',  ( -14.14866068747339511, 52.00000000000000000, -15.09999999999998188 ) ) ;
#430 = AXIS2_PLACEMENT_3D ( 'NONE', #7751, #7713, #3686 ) ;
#431 = FACE_OUTER_BOUND ( 'NONE', #3799, .T. ) ;
#432 = CARTESIAN_POINT ( 'NONE',  ( 17.46824455137609533, 4.396246859973357068, 12.96260790837106924 ) ) ;
#433 = ORIENTED_EDGE ( 'NONE', *, *, #1965, .F. ) ;
#434 = CARTESIAN_POINT ( 'NONE',  ( 12.58438668087930701, 4.262303349637937444, 12.89864561104706198 ) ) ;
#435 = CARTESIAN_POINT ( 'NONE',  ( 13.85133931252664929, 52.00000000000000000, 15.09999999999997833 ) ) ;
#436 = VERTEX_POINT ( 'NONE', #7415 ) ;
#437 = CARTESIAN_POINT ( 'NONE',  ( -4.999999999999999112, 33.50000000000000000, 35.50000000000000711 ) ) ;
#438 = CARTESIAN_POINT ( 'NONE',  ( -4.999999999999996447, 12.99999999999999822, 12.50000000000000178 ) ) ;
#439 = CARTESIAN_POINT ( 'NONE',  ( -6.500000000000002665, 30.99999999999999645, 7.999999999999991118 ) ) ;
#440 = LINE ( 'NONE', #5192, #4606 ) ;
#441 = EDGE_LOOP ( 'NONE', ( #783, #1388 ) ) ;
#442 = LINE ( 'NONE', #2809, #1574 ) ;
#443 = EDGE_LOOP ( 'NONE', ( #4106, #3944, #3473, #3045 ) ) ;
#444 = DIRECTION ( 'NONE',  ( 0.000000000000000000, 0.000000000000000000, -1.000000000000000000 ) ) ;
#445 = VECTOR ( 'NONE', #6317, 1000.000000000000000 ) ;
#446 = DIRECTION ( 'NONE',  ( 1.000000000000000000, -0.000000000000000000, -0.000000000000000000 ) ) ;
#447 = ADVANCED_FACE ( 'NONE', ( #205 ), #5548, .T. ) ;
#449 = CIRCLE ( 'NONE', #1202, 1.000000000000000888 ) ;
#448 = FACE_OUTER_BOUND ( 'NONE', #6140, .T. ) ;
#450 = EDGE_CURVE ( 'NONE', #6016, #7340, #4883, .T. ) ;
#451 = CARTESIAN_POINT ( 'NONE',  ( -21.00000000000001066, 2.000000000000000000, -20.99999999999999289 ) ) ;
#452 = ORIENTED_EDGE ( 'NONE', *, *, #4150, .F. ) ;
#453 = ORIENTED_EDGE ( 'NONE', *, *, #7443, .T. ) ;
#454 = CIRCLE ( 'NONE', #1024, 2.000000000000000000 ) ;
#455 = CIRCLE ( 'NONE', #4476, 1.109999999999999876 ) ;
#456 = EDGE_CURVE ( 'NONE', #3405, #2684, #369, .T. ) ;
#457 = VECTOR ( 'NONE', #1072, 1000.000000000000000 ) ;
#458 = CARTESIAN_POINT ( 'NONE',  ( -17.53861925611430550, 5.313067626863518633, -13.05100248621836201 ) ) ;
#459 = EDGE_CURVE ( 'NONE', #5449, #6960, #6057, .T. ) ;
#460 = CARTESIAN_POINT ( 'NONE',  ( 12.50000000000000000, 32.50000000000000000, 12.50000000000000000 ) ) ;
#461 = ORIENTED_EDGE ( 'NONE', *, *, #5782, .T. ) ;
#462 = DIRECTION ( 'NONE',  ( 1.000000000000000000, -2.209320818852038838E-16, -0.000000000000000000 ) ) ;
#463 = DIRECTION ( 'NONE',  ( -0.000000000000000000, -0.000000000000000000, 1.000000000000000000 ) ) ;
#464 = VECTOR ( 'NONE', #3390, 1000.000000000000000 ) ;
#465 = CARTESIAN_POINT ( 'NONE',  ( 0.000000000000000000, 37.00000000000000711, 0.000000000000000000 ) ) ;
#466 = CARTESIAN_POINT ( 'NONE',  ( 8.000000000000000000, 36.30000000000000426, -1.500000000000001332 ) ) ;
#467 =( NAMED_UNIT ( * ) SI_UNIT ( $, .STERADIAN. ) SOLID_ANGLE_UNIT ( ) );
#468 = EDGE_CURVE ( 'NONE', #71, #3611, #1229, .T. ) ;
#469 = DIRECTION ( 'NONE',  ( 0.000000000000000000, 0.000000000000000000, 1.000000000000000000 ) ) ;
#470 = ORIENTED_EDGE ( 'NONE', *, *, #6020, .F. ) ;
#471 = CARTESIAN_POINT ( 'NONE',  ( 17.53868781104231545, 4.687159977586578208, 13.05108699565755970 ) ) ;
#472 = ORIENTED_EDGE ( 'NONE', *, *, #7113, .T. ) ;
#473 = CYLINDRICAL_SURFACE ( 'NONE', #6536, 1.650000000000000355 ) ;
#474 = CARTESIAN_POINT ( 'NONE',  ( 0.000000000000000000, 28.99999999999998934, 1.734723475976807094E-15 ) ) ;
#475 = LINE ( 'NONE', #6554, #5689 ) ;
#476 = VERTEX_POINT ( 'NONE', #1428 ) ;
#477 = CARTESIAN_POINT ( 'NONE',  ( 8.000000000000003553, 12.99999999999999822, 30.69167388793147211 ) ) ;
#478 = DIRECTION ( 'NONE',  ( -0.000000000000000000, -0.000000000000000000, -1.000000000000000000 ) ) ;
#479 = PLANE ( 'NONE',  #424 ) ;
#480 = DIRECTION ( 'NONE',  ( -0.000000000000000000, 1.000000000000000000, -0.000000000000000000 ) ) ;
#481 = EDGE_LOOP ( 'NONE', ( #875, #2474, #7544, #1509 ) ) ;
#482 = LINE ( 'NONE', #2371, #4306 ) ;
#483 = ORIENTED_EDGE ( 'NONE', *, *, #5166, .T. ) ;
#484 = CARTESIAN_POINT ( 'NONE',  ( -15.09999999999999254, 52.00000000000000000, 0.000000000000000000 ) ) ;
#485 = DIRECTION ( 'NONE',  ( 1.000000000000000000, 0.000000000000000000, 0.000000000000000000 ) ) ;
#486 = AXIS2_PLACEMENT_3D ( 'NONE', #7259, #5041, #3192 ) ;
#487 = DIRECTION ( 'NONE',  ( 9.351493938188821074E-17, 0.000000000000000000, -1.000000000000000000 ) ) ;
#488 = CARTESIAN_POINT ( 'NONE',  ( -12.72621351036863757, 5.973633591930631148, -12.74594978746395313 ) ) ;
#489 = ORIENTED_EDGE ( 'NONE', *, *, #840, .F. ) ;
#490 = ORIENTED_EDGE ( 'NONE', *, *, #994, .T. ) ;
#491 = AXIS2_PLACEMENT_3D ( 'NONE', #4818, #5997, #7197 ) ;
#492 = CARTESIAN_POINT ( 'NONE',  ( -17.41507835142256511, 5.738501574937020955, -12.89808341287319848 ) ) ;
#493 = VECTOR ( 'NONE', #7091, 1000.000000000000000 ) ;
#494 = CARTESIAN_POINT ( 'NONE',  ( -8.000000000000000000, 1.999000000000000776, 1.500000000000000444 ) ) ;
#495 = ORIENTED_EDGE ( 'NONE', *, *, #594, .F. ) ;
#496 = LINE ( 'NONE', #5841, #874 ) ;
#497 = VERTEX_POINT ( 'NONE', #6948 ) ;
#498 = ORIENTED_EDGE ( 'NONE', *, *, #6397, .T. ) ;
#499 = FACE_OUTER_BOUND ( 'NONE', #3133, .T. ) ;
#500 = EDGE_CURVE ( 'NONE', #1747, #3728, #6506, .T. ) ;
#501 = CIRCLE ( 'NONE', #2643, 1.000000000000000222 ) ;
#502 = LINE ( 'NONE', #1610, #248 ) ;
#503 = ADVANCED_FACE ( 'NONE', ( #326 ), #5155, .F. ) ;
#504 = PERSON_AND_ORGANIZATION ( #6776, #3532 ) ;
#505 = CARTESIAN_POINT ( 'NONE',  ( -6.499999999999999112, 13.49999999999998757, -7.500000000000000000 ) ) ;
#506 = ORIENTED_EDGE ( 'NONE', *, *, #4292, .T. ) ;
#507 = EDGE_CURVE ( 'NONE', #3703, #333, #286, .T. ) ;
#508 = FACE_OUTER_BOUND ( 'NONE', #443, .T. ) ;
#509 = ORIENTED_EDGE ( 'NONE', *, *, #6403, .T. ) ;
#510 = DIRECTION ( 'NONE',  ( -1.000000000000000000, -0.000000000000000000, -0.000000000000000000 ) ) ;
#511 = DIRECTION ( 'NONE',  ( -1.000000000000000000, 2.668805347656627171E-16, 0.000000000000000000 ) ) ;
#512 = AXIS2_PLACEMENT_3D ( 'NONE', #1257, #1375, #1854 ) ;
#513 = CARTESIAN_POINT ( 'NONE',  ( -5.500000000000000888, 30.99999999999999289, -8.000000000000008882 ) ) ;
#514 = ORIENTED_EDGE ( 'NONE', *, *, #2011, .F. ) ;
#515 = EDGE_CURVE ( 'NONE', #4422, #816, #1585, .T. ) ;
#516 = ADVANCED_FACE ( 'NONE', ( #5188 ), #1470, .F. ) ;
#517 = CARTESIAN_POINT ( 'NONE',  ( 6.837397165588672721, 36.30000000000000426, 1.499999999999998890 ) ) ;
#518 = VECTOR ( 'NONE', #3736, 1000.000000000000000 ) ;
#519 = DIRECTION ( 'NONE',  ( -1.000000000000000000, -0.000000000000000000, -0.000000000000000000 ) ) ;
#520 = CIRCLE ( 'NONE', #1535, 1.999999999999998224 ) ;
#521 = DIRECTION ( 'NONE',  ( 0.000000000000000000, 0.000000000000000000, 1.000000000000000000 ) ) ;
#522 = ORIENTED_EDGE ( 'NONE', *, *, #936, .T. ) ;
#523 = CARTESIAN_POINT ( 'NONE',  ( -5.000000000000000000, 28.99999999999999645, 1.893398282201780303 ) ) ;
#524 = ORIENTED_EDGE ( 'NONE', *, *, #4626, .F. ) ;
#525 = EDGE_CURVE ( 'NONE', #6153, #3740, #741, .T. ) ;
#526 = DIRECTION ( 'NONE',  ( -1.000000000000000000, -0.000000000000000000, -0.000000000000000000 ) ) ;
#527 = VECTOR ( 'NONE', #61, 1000.000000000000000 ) ;
#528 = CARTESIAN_POINT ( 'NONE',  ( -6.837397165588672721, 37.00000000000000711, 1.500000000000000222 ) ) ;
#529 = ORIENTED_EDGE ( 'NONE', *, *, #6641, .F. ) ;
#530 = DIRECTION ( 'NONE',  ( 1.000000000000000000, 2.891205793294682271E-16, -0.000000000000000000 ) ) ;
#531 = LINE ( 'NONE', #7114, #2090 ) ;
#532 = ORIENTED_EDGE ( 'NONE', *, *, #7113, .F. ) ;
#533 = ORIENTED_EDGE ( 'NONE', *, *, #1572, .T. ) ;
#534 = DIRECTION ( 'NONE',  ( 0.000000000000000000, 1.000000000000000000, 0.000000000000000000 ) ) ;
#535 = DIRECTION ( 'NONE',  ( 0.000000000000000000, 1.000000000000000000, 0.000000000000000000 ) ) ;
#536 = ORIENTED_EDGE ( 'NONE', *, *, #6852, .F. ) ;
#537 = LINE ( 'NONE', #4622, #5275 ) ;
#538 = LINE ( 'NONE', #1092, #5845 ) ;
#539 = ORIENTED_EDGE ( 'NONE', *, *, #907, .T. ) ;
#540 = ORIENTED_EDGE ( 'NONE', *, *, #1369, .T. ) ;
#541 = LINE ( 'NONE', #7666, #3978 ) ;
#542 = CARTESIAN_POINT ( 'NONE',  ( -9.499999999999998224, 13.49999999999998401, 7.500000000000000000 ) ) ;
#544 = VECTOR ( 'NONE', #7069, 1000.000000000000000 ) ;
#543 = DATE_AND_TIME ( #5806, #5034 ) ;
#545 = FACE_BOUND ( 'NONE', #138, .T. ) ;
#546 = EDGE_LOOP ( 'NONE', ( #2251, #1546 ) ) ;
#547 = LINE ( 'NONE', #2948, #1073 ) ;
#548 = EDGE_CURVE ( 'NONE', #3095, #6714, #5446, .T. ) ;
#549 = VERTEX_POINT ( 'NONE', #2136 ) ;
#550 = CARTESIAN_POINT ( 'NONE',  ( 12.72634689915523154, 4.026158532504106269, 12.74580844813400660 ) ) ;
#551 = CARTESIAN_POINT ( 'NONE',  ( -8.000000000000000000, 26.00000000000000000, 12.50000000000000355 ) ) ;
#552 = DIRECTION ( 'NONE',  ( 0.000000000000000000, 1.000000000000000000, 0.000000000000000000 ) ) ;
#553 = EDGE_CURVE ( 'NONE', #4156, #5282, #3424, .T. ) ;
#554 = EDGE_LOOP ( 'NONE', ( #224, #2078, #1518, #5455, #4277, #2284 ) ) ;
#555 = EDGE_CURVE ( 'NONE', #1886, #6879, #5814, .T. ) ;
#556 = VECTOR ( 'NONE', #4365, 1000.000000000000000 ) ;
#557 = LINE ( 'NONE', #3508, #6268 ) ;
#558 = CARTESIAN_POINT ( 'NONE',  ( 21.00000000000001066, 5.000000000000000000, 11.50000000000000000 ) ) ;
#559 = CARTESIAN_POINT ( 'NONE',  ( -6.500000000000000888, 14.49999999999999645, -0.8847763108502382234 ) ) ;
#560 = EDGE_CURVE ( 'NONE', #6807, #2347, #876, .T. ) ;
#561 = CC_DESIGN_DATE_AND_TIME_ASSIGNMENT ( #543, #2201, ( #6695 ) ) ;
#562 = VERTEX_POINT ( 'NONE', #437 ) ;
#563 = DIRECTION ( 'NONE',  ( -1.000000000000000000, -0.000000000000000000, 2.805448181456646445E-16 ) ) ;
#564 = EDGE_LOOP ( 'NONE', ( #4343, #4429, #3621, #7698 ) ) ;
#565 = LINE ( 'NONE', #5388, #278 ) ;
#566 = VECTOR ( 'NONE', #6990, 1000.000000000000000 ) ;
#567 = CARTESIAN_POINT ( 'NONE',  ( 13.46247779587063853, 50.74036753528511667, -12.00000000000038725 ) ) ;
#568 = ADVANCED_FACE ( 'NONE', ( #2101, #989 ), #3384, .T. ) ;
#569 = EDGE_LOOP ( 'NONE', ( #7481, #4246, #769, #5204, #2576, #1824, #6369, #1531, #618, #2513 ) ) ;
#570 = DIRECTION ( 'NONE',  ( 0.000000000000000000, -1.000000000000000000, 0.000000000000000000 ) ) ;
#571 = DIRECTION ( 'NONE',  ( 0.000000000000000000, 0.000000000000000000, 1.000000000000000000 ) ) ;
#572 = VERTEX_POINT ( 'NONE', #2726 ) ;
#573 = ORIENTED_EDGE ( 'NONE', *, *, #1185, .T. ) ;
#574 = CIRCLE ( 'NONE', #4333, 2.000000000000001776 ) ;
#575 = CARTESIAN_POINT ( 'NONE',  ( 20.49999999999998224, 2.000000000000000000, -20.49999999999998224 ) ) ;
#576 = EDGE_LOOP ( 'NONE', ( #6649, #1122 ) ) ;
#577 = CARTESIAN_POINT ( 'NONE',  ( 11.50000000000000000, 32.50000000000000000, 35.50000000000000711 ) ) ;
#578 = CYLINDRICAL_SURFACE ( 'NONE', #128, 3.199999999999997957 ) ;
#579 = VECTOR ( 'NONE', #2756, 1000.000000000000000 ) ;
#580 = ORIENTED_EDGE ( 'NONE', *, *, #857, .F. ) ;
#581 = VERTEX_POINT ( 'NONE', #5743 ) ;
#582 = LINE ( 'NONE', #5925, #1082 ) ;
#583 = DIRECTION ( 'NONE',  ( -0.000000000000000000, 0.000000000000000000, 1.000000000000000000 ) ) ;
#584 = DIRECTION ( 'NONE',  ( 0.7926239891046001906, 0.6097107608496923348, 0.000000000000000000 ) ) ;
#585 = VECTOR ( 'NONE', #6163, 1000.000000000000000 ) ;
#586 = ORIENTED_EDGE ( 'NONE', *, *, #4494, .T. ) ;
#587 = DIRECTION ( 'NONE',  ( 0.000000000000000000, -1.000000000000000000, 0.000000000000000000 ) ) ;
#588 = AXIS2_PLACEMENT_3D ( 'NONE', #643, #5512, #3707 ) ;
#589 = EDGE_LOOP ( 'NONE', ( #4727, #7116 ) ) ;
#590 = DIRECTION ( 'NONE',  ( 1.927470528863117076E-16, -1.000000000000000000, -2.674902700537825323E-32 ) ) ;
#591 = DIRECTION ( 'NONE',  ( -0.000000000000000000, -0.000000000000000000, -1.000000000000000000 ) ) ;
#592 = DIRECTION ( 'NONE',  ( 0.000000000000000000, 0.000000000000000000, -1.000000000000000000 ) ) ;
#593 = AXIS2_PLACEMENT_3D ( 'NONE', #4062, #2967, #2341 ) ;
#594 = EDGE_CURVE ( 'NONE', #240, #6906, #3068, .T. ) ;
#595 = DIRECTION ( 'NONE',  ( -1.000000000000000000, -0.000000000000000000, -0.000000000000000000 ) ) ;
#596 = CARTESIAN_POINT ( 'NONE',  ( 12.50000000000000000, 6.949033200812193556, 16.99749843554380391 ) ) ;
#597 = LINE ( 'NONE', #6399, #6096 ) ;
#598 = EDGE_CURVE ( 'NONE', #6216, #7070, #361, .T. ) ;
#599 = ORIENTED_EDGE ( 'NONE', *, *, #5994, .F. ) ;
#600 = CARTESIAN_POINT ( 'NONE',  ( 15.09999999999998543, 52.00000000000000711, 1.412075584666510499E-15 ) ) ;
#601 = VERTEX_POINT ( 'NONE', #2764 ) ;
#602 = LINE ( 'NONE', #4728, #6790 ) ;
#603 = ADVANCED_FACE ( 'NONE', ( #2175 ), #4568, .F. ) ;
#604 = CARTESIAN_POINT ( 'NONE',  ( 8.572527594031473190E-16, 50.00000000000000000, 7.000000000000001776 ) ) ;
#605 = DIRECTION ( 'NONE',  ( 0.6211640273377461163, 0.4778184825674969827, -0.6211640273377445620 ) ) ;
#606 = ORIENTED_EDGE ( 'NONE', *, *, #2668, .F. ) ;
#607 = EDGE_CURVE ( 'NONE', #7447, #7193, #4008, .T. ) ;
#608 = DIRECTION ( 'NONE',  ( -1.000000000000000000, -0.000000000000000000, 0.000000000000000000 ) ) ;
#609 = CARTESIAN_POINT ( 'NONE',  ( -16.05987805331431417, 53.20737601089540192, -16.66958881416400118 ) ) ;
#610 = ORIENTED_EDGE ( 'NONE', *, *, #6464, .F. ) ;
#611 = ORIENTED_EDGE ( 'NONE', *, *, #5780, .F. ) ;
#612 = ADVANCED_FACE ( 'NONE', ( #2688, #5082 ), #4047, .T. ) ;
#613 = EDGE_CURVE ( 'NONE', #2574, #4003, #5860, .T. ) ;
#614 = CARTESIAN_POINT ( 'NONE',  ( 6.299999999999995381, 28.99999999999999645, 30.69167388793147211 ) ) ;
#615 = ORIENTED_EDGE ( 'NONE', *, *, #3146, .F. ) ;
#616 = CARTESIAN_POINT ( 'NONE',  ( 8.000000000000000000, 1.999000000000000776, 1.499999999999998668 ) ) ;
#617 = CARTESIAN_POINT ( 'NONE',  ( 11.00000000000000178, 54.00000000000000000, -16.05987805331432128 ) ) ;
#618 = ORIENTED_EDGE ( 'NONE', *, *, #4829, .T. ) ;
#619 = ORIENTED_EDGE ( 'NONE', *, *, #2826, .F. ) ;
#620 = CARTESIAN_POINT ( 'NONE',  ( -5.500000000000000888, 30.99999999999999289, -9.650000000000009237 ) ) ;
#621 = PLANE ( 'NONE',  #7130 ) ;
#622 = CIRCLE ( 'NONE', #7619, 1.650000000000000355 ) ;
#623 = PERSON_AND_ORGANIZATION ( #6776, #3532 ) ;
#624 = CARTESIAN_POINT ( 'NONE',  ( 11.00000000000000178, 53.00000000000000000, -21.67952163658881304 ) ) ;
#625 = VERTEX_POINT ( 'NONE', #4640 ) ;
#626 = FACE_OUTER_BOUND ( 'NONE', #4337, .T. ) ;
#627 = EDGE_LOOP ( 'NONE', ( #3600, #6460 ) ) ;
#628 = DIRECTION ( 'NONE',  ( -1.000000000000000000, 0.000000000000000000, 6.776263578034402713E-17 ) ) ;
#629 = DIRECTION ( 'NONE',  ( 1.061657814497851900E-16, 0.000000000000000000, 1.000000000000000000 ) ) ;
#630 = DIRECTION ( 'NONE',  ( 0.000000000000000000, 0.000000000000000000, 1.000000000000000000 ) ) ;
#631 = VECTOR ( 'NONE', #3823, 1000.000000000000000 ) ;
#632 =( BOUNDED_CURVE ( )  B_SPLINE_CURVE ( 3, ( #1074, #567, #2295, #5391 ),
 .UNSPECIFIED., .F., .F. ) 
 B_SPLINE_CURVE_WITH_KNOTS ( ( 4, 4 ),
 ( 1.570796326794896558, 2.356194490192180524 ),
 .UNSPECIFIED. ) 
 CURVE ( )  GEOMETRIC_REPRESENTATION_ITEM ( )  RATIONAL_B_SPLINE_CURVE ( ( 1.000000000000000000, 0.9492530216742119942, 0.9492530216742119942, 1.000000000000000000 ) ) 
 REPRESENTATION_ITEM ( '' )  );
#633 = LINE ( 'NONE', #42, #2786 ) ;
#634 = LINE ( 'NONE', #2484, #2310 ) ;
#635 = VECTOR ( 'NONE', #4795, 1000.000000000000000 ) ;
#636 = DIRECTION ( 'NONE',  ( 1.000000000000000000, 2.891205793294682271E-16, -0.000000000000000000 ) ) ;
#637 = ORIENTED_EDGE ( 'NONE', *, *, #7221, .F. ) ;
#638 = CARTESIAN_POINT ( 'NONE',  ( -14.00000000000009592, 55.00000000000000000, -13.99999999999999822 ) ) ;
#639 = EDGE_LOOP ( 'NONE', ( #16, #5232, #3154, #2153, #2545, #2333, #1898, #6265, #6743, #6322, #6500, #5398 ) ) ;
#640 = CARTESIAN_POINT ( 'NONE',  ( 12.49999999999999645, 16.00000000000000000, 35.50000000000000711 ) ) ;
#641 = CC_DESIGN_APPROVAL ( #5310, ( #6695 ) ) ;
#642 = CARTESIAN_POINT ( 'NONE',  ( -8.000000000000000000, 37.00000000000000711, 1.500000000000000444 ) ) ;
#643 = CARTESIAN_POINT ( 'NONE',  ( -10.50000000000000000, 10.99999999999998934, 7.999999999999992895 ) ) ;
#644 = EDGE_LOOP ( 'NONE', ( #1863, #7035, #3899, #7040 ) ) ;
#645 = DIRECTION ( 'NONE',  ( 0.000000000000000000, -1.000000000000000000, 0.000000000000000000 ) ) ;
#646 = LOCAL_TIME ( 19, 47, 58.00000000000000000, #2437 ) ;
#647 = ADVANCED_FACE ( 'NONE', ( #7021 ), #7642, .F. ) ;
#648 = DIRECTION ( 'NONE',  ( -0.000000000000000000, 1.000000000000000000, -1.508455196501571429E-16 ) ) ;
#649 = CIRCLE ( 'NONE', #2407, 1.650000000000001243 ) ;
#650 = ORIENTED_EDGE ( 'NONE', *, *, #848, .T. ) ;
#651 = EDGE_LOOP ( 'NONE', ( #2725, #4738, #5969, #1254 ) ) ;
#652 = EDGE_CURVE ( 'NONE', #7278, #5226, #1357, .T. ) ;
#653 = ADVANCED_FACE ( 'NONE', ( #99 ), #5048, .F. ) ;
#654 = VECTOR ( 'NONE', #6718, 1000.000000000000000 ) ;
#655 = CARTESIAN_POINT ( 'NONE',  ( 1.734723475976807094E-15, 20.99999999999999645, -10.50000000000000178 ) ) ;
#656 = EDGE_CURVE ( 'NONE', #2592, #6621, #1908, .T. ) ;
#657 = ORIENTED_EDGE ( 'NONE', *, *, #1185, .F. ) ;
#658 = DIRECTION ( 'NONE',  ( 0.000000000000000000, 0.000000000000000000, -1.000000000000000000 ) ) ;
#659 = ORIENTED_EDGE ( 'NONE', *, *, #4867, .F. ) ;
#660 = ORIENTED_EDGE ( 'NONE', *, *, #6325, .F. ) ;
#661 = CARTESIAN_POINT ( 'NONE',  ( -9.500000000000000000, 13.99999999999999822, 12.50000000000000355 ) ) ;
#662 = ORIENTED_EDGE ( 'NONE', *, *, #4465, .F. ) ;
#663 = CYLINDRICAL_SURFACE ( 'NONE', #2215, 1.650000000000000355 ) ;
#664 = EDGE_CURVE ( 'NONE', #1984, #6046, #3788, .T. ) ;
#665 = ORIENTED_EDGE ( 'NONE', *, *, #2565, .F. ) ;
#666 = DIRECTION ( 'NONE',  ( 1.000000000000000000, 0.000000000000000000, 0.000000000000000000 ) ) ;
#667 = DIRECTION ( 'NONE',  ( 0.000000000000000000, -0.000000000000000000, 1.000000000000000000 ) ) ;
#668 = CARTESIAN_POINT ( 'NONE',  ( 12.46133635435685783, 5.312927608090974196, 13.05105699473212866 ) ) ;
#670 = AXIS2_PLACEMENT_3D ( 'NONE', #233, #6624, #119 ) ;
#669 = CARTESIAN_POINT ( 'NONE',  ( 0.000000000000000000, 37.00000000000000711, 1.734723475976807094E-15 ) ) ;
#671 = FACE_OUTER_BOUND ( 'NONE', #5822, .T. ) ;
#672 = PLANE ( 'NONE',  #3839 ) ;
#673 = VECTOR ( 'NONE', #2532, 1000.000000000000000 ) ;
#674 = VERTEX_POINT ( 'NONE', #4417 ) ;
#675 = ORIENTED_EDGE ( 'NONE', *, *, #6222, .F. ) ;
#676 = ORIENTED_EDGE ( 'NONE', *, *, #5542, .T. ) ;
#677 = AXIS2_PLACEMENT_3D ( 'NONE', #439, #2248, #7025 ) ;
#678 = DIRECTION ( 'NONE',  ( 0.000000000000000000, 0.000000000000000000, -1.000000000000000000 ) ) ;
#679 = AXIS2_PLACEMENT_3D ( 'NONE', #3747, #3083, #173 ) ;
#680 = CARTESIAN_POINT ( 'NONE',  ( 15.00000000000000533, 7.999999999999996447, -15.00000000000000000 ) ) ;
#681 = CARTESIAN_POINT ( 'NONE',  ( -14.00000000000000000, 39.00000000000000000, 14.00000000000000178 ) ) ;
#682 = DIRECTION ( 'NONE',  ( -0.000000000000000000, 1.000000000000000000, -0.000000000000000000 ) ) ;
#683 = EDGE_LOOP ( 'NONE', ( #1209, #1320 ) ) ;
#684 = DIRECTION ( 'NONE',  ( -0.000000000000000000, -0.000000000000000000, 1.000000000000000000 ) ) ;
#685 = CARTESIAN_POINT ( 'NONE',  ( 1.500000000000000000, 34.00000000000000000, -8.000000000000000000 ) ) ;
#686 = ORIENTED_EDGE ( 'NONE', *, *, #468, .T. ) ;
#687 = ORIENTED_EDGE ( 'NONE', *, *, #6359, .F. ) ;
#688 = EDGE_CURVE ( 'NONE', #7648, #4878, #1441, .T. ) ;
#689 = EDGE_CURVE ( 'NONE', #7332, #1134, #2698, .T. ) ;
#690 = DIRECTION ( 'NONE',  ( -1.000000000000000000, 0.000000000000000000, 1.061657814497851900E-16 ) ) ;
#691 = ORIENTED_EDGE ( 'NONE', *, *, #315, .F. ) ;
#692 = CYLINDRICAL_SURFACE ( 'NONE', #373, 3.199999999999997957 ) ;
#693 = DIRECTION ( 'NONE',  ( 0.000000000000000000, 0.000000000000000000, -1.000000000000000000 ) ) ;
#694 = EDGE_CURVE ( 'NONE', #3837, #3507, #6141, .T. ) ;
#695 = VERTEX_POINT ( 'NONE', #726 ) ;
#696 = ORIENTED_EDGE ( 'NONE', *, *, #2856, .F. ) ;
#697 = EDGE_CURVE ( 'NONE', #6872, #5324, #1985, .T. ) ;
#698 = EDGE_CURVE ( 'NONE', #2913, #3750, #1054, .T. ) ;
#699 = CARTESIAN_POINT ( 'NONE',  ( -14.99999999999999467, 7.999999999999996447, -15.00000000000000355 ) ) ;
#700 = CARTESIAN_POINT ( 'NONE',  ( -6.837397165588671832, 50.00000000000000000, -1.499999999999999556 ) ) ;
#701 = EDGE_CURVE ( 'NONE', #190, #5966, #1439, .T. ) ;
#702 = VECTOR ( 'NONE', #2870, 1000.000000000000000 ) ;
#703 = EDGE_LOOP ( 'NONE', ( #3916, #1937, #2988, #6680 ) ) ;
#704 = LINE ( 'NONE', #5530, #6215 ) ;
#705 = ORIENTED_EDGE ( 'NONE', *, *, #5886, .F. ) ;
#706 = DIRECTION ( 'NONE',  ( 6.776263578034402713E-17, 0.000000000000000000, 1.000000000000000000 ) ) ;
#707 = DIRECTION ( 'NONE',  ( 0.000000000000000000, 0.000000000000000000, 1.000000000000000000 ) ) ;
#708 = AXIS2_PLACEMENT_3D ( 'NONE', #5330, #5842, #2309 ) ;
#709 = CARTESIAN_POINT ( 'NONE',  ( 0.000000000000000000, 36.30000000000000426, 1.734723475976807094E-15 ) ) ;
#710 = VECTOR ( 'NONE', #3921, 1000.000000000000000 ) ;
#711 = EDGE_CURVE ( 'NONE', #2016, #7551, #1946, .T. ) ;
#712 = AXIS2_PLACEMENT_3D ( 'NONE', #2480, #1930, #6668 ) ;
#713 = AXIS2_PLACEMENT_3D ( 'NONE', #4018, #6446, #7609 ) ;
#714 = CARTESIAN_POINT ( 'NONE',  ( -10.50000000000000000, 30.99999999999999645, 6.349999999999989875 ) ) ;
#715 = AXIS2_PLACEMENT_3D ( 'NONE', #993, #919, #1555 ) ;
#716 = FACE_OUTER_BOUND ( 'NONE', #6115, .T. ) ;
#717 = FACE_BOUND ( 'NONE', #323, .T. ) ;
#718 = VERTEX_POINT ( 'NONE', #3165 ) ;
#719 = ORIENTED_EDGE ( 'NONE', *, *, #5305, .T. ) ;
#720 = VERTEX_POINT ( 'NONE', #3709 ) ;
#721 = DIRECTION ( 'NONE',  ( 1.387778780781445676E-16, -0.000000000000000000, 1.000000000000000000 ) ) ;
#722 = AXIS2_PLACEMENT_3D ( 'NONE', #1792, #4808, #1714 ) ;
#723 = DIRECTION ( 'NONE',  ( 0.000000000000000000, 0.000000000000000000, 1.000000000000000000 ) ) ;
#724 = LINE ( 'NONE', #4847, #7679 ) ;
#725 = CARTESIAN_POINT ( 'NONE',  ( 5.000000000000001776, 12.99999999999999822, 12.50000000000000178 ) ) ;
#726 = CARTESIAN_POINT ( 'NONE',  ( -10.50000000000000000, 33.99999999999999289, 11.50000000000000355 ) ) ;
#727 = PLANE ( 'NONE',  #4560 ) ;
#728 = ORIENTED_EDGE ( 'NONE', *, *, #4208, .T. ) ;
#729 = ORIENTED_EDGE ( 'NONE', *, *, #4364, .T. ) ;
#730 = CARTESIAN_POINT ( 'NONE',  ( -14.00000000000000000, 39.00000000000000000, 15.11000000000000121 ) ) ;
#731 = VERTEX_POINT ( 'NONE', #4890 ) ;
#732 = CARTESIAN_POINT ( 'NONE',  ( 13.90063151910007910, 52.00512434497640157, -15.10666164846932702 ) ) ;
#733 = FACE_OUTER_BOUND ( 'NONE', #4165, .T. ) ;
#734 = VERTEX_POINT ( 'NONE', #2534 ) ;
#735 = ORIENTED_EDGE ( 'NONE', *, *, #4689, .F. ) ;
#736 = CARTESIAN_POINT ( 'NONE',  ( -13.78941468052221175, 3.516615195419514173, -12.03389032160164973 ) ) ;
#737 = APPROVAL_STATUS ( 'not_yet_approved' ) ;
#738 = CARTESIAN_POINT ( 'NONE',  ( 20.99999999999998934, 8.000000000000000000, -20.99999999999998934 ) ) ;
#739 = ORIENTED_EDGE ( 'NONE', *, *, #838, .T. ) ;
#740 = LINE ( 'NONE', #6121, #2086 ) ;
#741 = CIRCLE ( 'NONE', #4757, 3.000000000000000000 ) ;
#742 = ORIENTED_EDGE ( 'NONE', *, *, #287, .F. ) ;
#743 = LINE ( 'NONE', #1968, #1330 ) ;
#744 = EDGE_CURVE ( 'NONE', #5701, #2808, #5630, .T. ) ;
#745 = CARTESIAN_POINT ( 'NONE',  ( 19.99999999999997513, 8.000000000000000000, -20.99999999999998934 ) ) ;
#746 = ADVANCED_FACE ( 'NONE', ( #4298, #2654 ), #7420, .T. ) ;
#747 = CIRCLE ( 'NONE', #2257, 3.199999999999999734 ) ;
#748 = APPLICATION_CONTEXT ( 'configuration controlled 3d designs of mechanical parts and assemblies' ) ;
#749 = EDGE_CURVE ( 'NONE', #1511, #2971, #805, .T. ) ;
#750 = FACE_OUTER_BOUND ( 'NONE', #5464, .T. ) ;
#751 = FACE_OUTER_BOUND ( 'NONE', #2647, .T. ) ;
#752 = CARTESIAN_POINT ( 'NONE',  ( -9.011031135817208430E-15, 55.00000000000000000, -16.05987805331431417 ) ) ;
#753 = VECTOR ( 'NONE', #2287, 1000.000000000000000 ) ;
#754 = EDGE_CURVE ( 'NONE', #1277, #1366, #2611, .T. ) ;
#755 = VERTEX_POINT ( 'NONE', #4258 ) ;
#756 = ORIENTED_EDGE ( 'NONE', *, *, #7159, .F. ) ;
#757 = AXIS2_PLACEMENT_3D ( 'NONE', #2124, #823, #2674 ) ;
#758 = ORIENTED_EDGE ( 'NONE', *, *, #5835, .T. ) ;
#759 = DIRECTION ( 'NONE',  ( -1.000000000000000000, 1.734723475976807686E-15, 0.000000000000000000 ) ) ;
#760 = VECTOR ( 'NONE', #5669, 1000.000000000000000 ) ;
#761 = CARTESIAN_POINT ( 'NONE',  ( -21.00000000000001066, 5.000000000000000000, 9.924999999999998934 ) ) ;
#762 = DIRECTION ( 'NONE',  ( 0.000000000000000000, 0.000000000000000000, -1.000000000000000000 ) ) ;
#763 = LINE ( 'NONE', #5552, #6346 ) ;
#764 = EDGE_CURVE ( 'NONE', #4093, #6654, #3123, .T. ) ;
#765 = ORIENTED_EDGE ( 'NONE', *, *, #1532, .F. ) ;
#766 = DIRECTION ( 'NONE',  ( 0.000000000000000000, 0.000000000000000000, -1.000000000000000000 ) ) ;
#767 = CARTESIAN_POINT ( 'NONE',  ( -5.500000000000000888, 30.99999999999999289, -8.000000000000008882 ) ) ;
#768 = ORIENTED_EDGE ( 'NONE', *, *, #3539, .F. ) ;
#769 = ORIENTED_EDGE ( 'NONE', *, *, #1321, .T. ) ;
#770 = VECTOR ( 'NONE', #3698, 1000.000000000000000 ) ;
#771 = VECTOR ( 'NONE', #5580, 1000.000000000000000 ) ;
#772 = CARTESIAN_POINT ( 'NONE',  ( -12.50000000000000000, 26.00000000000000000, 13.00250156445617122 ) ) ;
#773 = EDGE_LOOP ( 'NONE', ( #5119, #3757, #5056, #6490 ) ) ;
#774 = CARTESIAN_POINT ( 'NONE',  ( -14.99999999999999467, 16.00000000000000000, 14.99999999999999645 ) ) ;
#775 = DIRECTION ( 'NONE',  ( 0.000000000000000000, 1.000000000000000000, 0.000000000000000000 ) ) ;
#776 = VERTEX_POINT ( 'NONE', #843 ) ;
#777 = ORIENTED_EDGE ( 'NONE', *, *, #6940, .F. ) ;
#778 = VECTOR ( 'NONE', #3519, 1000.000000000000000 ) ;
#779 = CARTESIAN_POINT ( 'NONE',  ( -15.31241535062449266, 3.453835390393377835, -11.80000000000000071 ) ) ;
#780 = DIRECTION ( 'NONE',  ( 0.7071067811865474617, -1.066638898562347285E-16, -0.7071067811865474617 ) ) ;
#781 = ORIENTED_EDGE ( 'NONE', *, *, #1232, .T. ) ;
#782 = CARTESIAN_POINT ( 'NONE',  ( -9.499999999999998224, 13.49999999999998757, -7.500000000000000000 ) ) ;
#783 = ORIENTED_EDGE ( 'NONE', *, *, #1077, .F. ) ;
#784 = DIRECTION ( 'NONE',  ( -0.000000000000000000, -1.000000000000000000, -0.000000000000000000 ) ) ;
#785 = CYLINDRICAL_SURFACE ( 'NONE', #6711, 1.650000000000000355 ) ;
#786 = CARTESIAN_POINT ( 'NONE',  ( 12.81299181446805946, 6.071841860014304260, 12.66015379353113701 ) ) ;
#787 = ADVANCED_FACE ( 'NONE', ( #6645, #6063 ), #1593, .F. ) ;
#788 = DIRECTION ( 'NONE',  ( 2.891205793294682764E-16, -1.000000000000000000, -0.000000000000000000 ) ) ;
#789 = EDGE_CURVE ( 'NONE', #294, #1328, #1194, .T. ) ;
#790 = CARTESIAN_POINT ( 'NONE',  ( -21.00000000000001066, 8.000000000000000000, -19.99999999999997868 ) ) ;
#791 = DIRECTION ( 'NONE',  ( -1.000000000000000000, 0.000000000000000000, 0.000000000000000000 ) ) ;
#792 = EDGE_CURVE ( 'NONE', #5385, #4156, #5125, .T. ) ;
#793 = CARTESIAN_POINT ( 'NONE',  ( 11.50000000000000000, 27.99999999999999645, 7.500000000000000000 ) ) ;
#794 = ORIENTED_EDGE ( 'NONE', *, *, #5546, .F. ) ;
#795 = ORIENTED_EDGE ( 'NONE', *, *, #22, .T. ) ;
#796 = EDGE_CURVE ( 'NONE', #6361, #203, #3278, .T. ) ;
#797 = ORIENTED_EDGE ( 'NONE', *, *, #3582, .F. ) ;
#798 = DIRECTION ( 'NONE',  ( 0.000000000000000000, -0.000000000000000000, -1.000000000000000000 ) ) ;
#799 = AXIS2_PLACEMENT_3D ( 'NONE', #4418, #806, #6805 ) ;
#800 = DIRECTION ( 'NONE',  ( -1.000000000000000000, -0.000000000000000000, -0.000000000000000000 ) ) ;
#801 = EDGE_CURVE ( 'NONE', #2259, #3793, #6331, .T. ) ;
#802 = LINE ( 'NONE', #2651, #6193 ) ;
#803 = CARTESIAN_POINT ( 'NONE',  ( 19.99999999999997513, 8.000000000000000000, -20.99999999999998934 ) ) ;
#804 = ORIENTED_EDGE ( 'NONE', *, *, #945, .F. ) ;
#805 = LINE ( 'NONE', #5591, #4955 ) ;
#806 = DIRECTION ( 'NONE',  ( 0.000000000000000000, 0.000000000000000000, 1.000000000000000000 ) ) ;
#807 = ORIENTED_EDGE ( 'NONE', *, *, #5798, .T. ) ;
#808 = EDGE_LOOP ( 'NONE', ( #283, #3731, #4725, #355 ) ) ;
#809 = CIRCLE ( 'NONE', #2815, 1.650000000000000355 ) ;
#810 = EDGE_CURVE ( 'NONE', #625, #6692, #5326, .T. ) ;
#811 = CARTESIAN_POINT ( 'NONE',  ( 12.58412576827956819, 4.262834016050862651, -12.89894216309096286 ) ) ;
#812 = VERTEX_POINT ( 'NONE', #2143 ) ;
#813 = LINE ( 'NONE', #2033, #1629 ) ;
#814 = CARTESIAN_POINT ( 'NONE',  ( 0.000000000000000000, 0.000000000000000000, 36.50000000000000000 ) ) ;
#815 = VERTEX_POINT ( 'NONE', #292 ) ;
#816 = VERTEX_POINT ( 'NONE', #2696 ) ;
#817 = CARTESIAN_POINT ( 'NONE',  ( -12.81434173877439520, 3.926850235027193659, -12.65890580394715137 ) ) ;
#818 = DIRECTION ( 'NONE',  ( -1.000000000000000000, 0.000000000000000000, 0.000000000000000000 ) ) ;
#819 = ORIENTED_EDGE ( 'NONE', *, *, #7732, .T. ) ;
#820 = LINE ( 'NONE', #1496, #5218 ) ;
#821 = ORIENTED_EDGE ( 'NONE', *, *, #1762, .T. ) ;
#822 = PLANE ( 'NONE',  #1009 ) ;
#823 = DIRECTION ( 'NONE',  ( -0.6211640273377372345, -0.4778184825674974823, -0.6211640273377532218 ) ) ;
#824 = CARTESIAN_POINT ( 'NONE',  ( 12.50000000000000000, 17.49999999999999645, 36.50000000000000000 ) ) ;
#825 = VECTOR ( 'NONE', #2557, 1000.000000000000000 ) ;
#826 = CARTESIAN_POINT ( 'NONE',  ( 14.14866068747305050, 52.00000000000000000, -15.10000000000000142 ) ) ;
#827 = CARTESIAN_POINT ( 'NONE',  ( -6.500000000000000000, 8.000000000000000000, -5.000000000000002665 ) ) ;
#828 = DIRECTION ( 'NONE',  ( 0.000000000000000000, 0.000000000000000000, -1.000000000000000000 ) ) ;
#829 = ORIENTED_EDGE ( 'NONE', *, *, #3911, .F. ) ;
#830 = DIRECTION ( 'NONE',  ( -1.000000000000000000, -0.000000000000000000, -0.000000000000000000 ) ) ;
#831 = ORIENTED_EDGE ( 'NONE', *, *, #2724, .F. ) ;
#832 = ORIENTED_EDGE ( 'NONE', *, *, #1852, .F. ) ;
#833 = AXIS2_PLACEMENT_3D ( 'NONE', #384, #7660, #6499 ) ;
#834 = ORIENTED_EDGE ( 'NONE', *, *, #4790, .F. ) ;
#835 = CARTESIAN_POINT ( 'NONE',  ( 15.09999999999998721, 52.00000000000000000, 14.88260168522172755 ) ) ;
#836 = FACE_OUTER_BOUND ( 'NONE', #6663, .T. ) ;
#837 = DIRECTION ( 'NONE',  ( 1.710511945240316719E-16, -0.7926239891046003017, 0.6097107608496921127 ) ) ;
#838 = EDGE_CURVE ( 'NONE', #1366, #1919, #3949, .T. ) ;
#839 = CARTESIAN_POINT ( 'NONE',  ( 4.505515567908619204E-15, 54.00000000000000000, 16.05987805331432838 ) ) ;
#840 = EDGE_CURVE ( 'NONE', #2894, #7600, #4441, .T. ) ;
#841 = AXIS2_PLACEMENT_3D ( 'NONE', #2214, #1188, #6988 ) ;
#842 = EDGE_LOOP ( 'NONE', ( #4086, #1491 ) ) ;
#843 = CARTESIAN_POINT ( 'NONE',  ( 6.299999999999995381, 28.99999999999999645, 35.50000000000000711 ) ) ;
#844 = CARTESIAN_POINT ( 'NONE',  ( -14.00000000000000000, 52.00000000000000000, 14.00000000000000178 ) ) ;
#845 = EDGE_LOOP ( 'NONE', ( #1938, #6587 ) ) ;
#846 = EDGE_CURVE ( 'NONE', #581, #4949, #3361, .T. ) ;
#847 = EDGE_LOOP ( 'NONE', ( #3245, #6912, #7568, #3392 ) ) ;
#848 = EDGE_CURVE ( 'NONE', #2188, #3217, #5706, .T. ) ;
#849 = ADVANCED_FACE ( 'NONE', ( #2775 ), #4016, .F. ) ;
#850 = CARTESIAN_POINT ( 'NONE',  ( 20.99999999999998934, 8.000000000000000000, 21.00000000000001066 ) ) ;
#851 = VERTEX_POINT ( 'NONE', #2180 ) ;
#852 = CARTESIAN_POINT ( 'NONE',  ( -13.38033989299961668, 6.395625737275589806, 12.23613784957949768 ) ) ;
#853 = CYLINDRICAL_SURFACE ( 'NONE', #7576, 6.000000000000000888 ) ;
#854 = VERTEX_POINT ( 'NONE', #6881 ) ;
#855 = EDGE_CURVE ( 'NONE', #4093, #5944, #1318, .T. ) ;
#856 = EDGE_LOOP ( 'NONE', ( #5919, #2819, #7111, #6874 ) ) ;
#857 = EDGE_CURVE ( 'NONE', #6174, #1650, #6293, .T. ) ;
#858 = CARTESIAN_POINT ( 'NONE',  ( 12.50000000000000000, 9.500000000000001776, 35.50000000000000711 ) ) ;
#859 = DIRECTION ( 'NONE',  ( -0.000000000000000000, 1.000000000000000000, -0.000000000000000000 ) ) ;
#860 = DIRECTION ( 'NONE',  ( 0.000000000000000000, 0.000000000000000000, -1.000000000000000000 ) ) ;
#861 = ORIENTED_EDGE ( 'NONE', *, *, #2858, .F. ) ;
#862 = DIRECTION ( 'NONE',  ( 1.000000000000000000, 2.668805347656627171E-16, 0.000000000000000000 ) ) ;
#863 = DIRECTION ( 'NONE',  ( 1.000000000000000000, 0.000000000000000000, 0.000000000000000000 ) ) ;
#864 = EDGE_CURVE ( 'NONE', #6538, #851, #442, .T. ) ;
#865 = CARTESIAN_POINT ( 'NONE',  ( -12.53225493147282243, 4.394332424542729321, 12.96198481707691563 ) ) ;
#866 = CARTESIAN_POINT ( 'NONE',  ( 3.500000000000003109, 24.49999999999999289, 36.50000000000000000 ) ) ;
#867 = FACE_BOUND ( 'NONE', #146, .T. ) ;
#868 = FACE_BOUND ( 'NONE', #2761, .T. ) ;
#869 = ORIENTED_EDGE ( 'NONE', *, *, #4009, .F. ) ;
#870 = DIRECTION ( 'NONE',  ( 1.000000000000000000, 0.000000000000000000, 0.000000000000000000 ) ) ;
#871 = CARTESIAN_POINT ( 'NONE',  ( 0.000000000000000000, 36.30000000000000426, -8.249999999999998224 ) ) ;
#872 = EDGE_LOOP ( 'NONE', ( #2980, #2418 ) ) ;
#873 = ORIENTED_EDGE ( 'NONE', *, *, #5450, .F. ) ;
#874 = VECTOR ( 'NONE', #3448, 1000.000000000000000 ) ;
#875 = ORIENTED_EDGE ( 'NONE', *, *, #664, .F. ) ;
#876 = LINE ( 'NONE', #1552, #4692 ) ;
#877 = AXIS2_PLACEMENT_3D ( 'NONE', #1780, #7016, #7175 ) ;
#878 = CARTESIAN_POINT ( 'NONE',  ( 12.50000000000000000, 50.00000000000000000, -12.50000000000001421 ) ) ;
#879 = DIRECTION ( 'NONE',  ( 0.000000000000000000, 0.000000000000000000, -1.000000000000000000 ) ) ;
#880 = VECTOR ( 'NONE', #980, 1000.000000000000000 ) ;
#881 = CARTESIAN_POINT ( 'NONE',  ( 11.50000000000000000, 8.500000000000000000, 39.50000000000000000 ) ) ;
#882 = ORIENTED_EDGE ( 'NONE', *, *, #3061, .F. ) ;
#883 = DIRECTION ( 'NONE',  ( -1.000000000000000000, 0.000000000000000000, 0.000000000000000000 ) ) ;
#884 = FACE_OUTER_BOUND ( 'NONE', #683, .T. ) ;
#885 = ORIENTED_EDGE ( 'NONE', *, *, #3018, .T. ) ;
#886 = VERTEX_POINT ( 'NONE', #5196 ) ;
#887 = AXIS2_PLACEMENT_3D ( 'NONE', #4088, #5861, #1782 ) ;
#888 = AXIS2_PLACEMENT_3D ( 'NONE', #3006, #3710, #7153 ) ;
#889 =( BOUNDED_CURVE ( )  B_SPLINE_CURVE ( 3, ( #5115, #6945, #4005, #1582 ),
 .UNSPECIFIED., .F., .F. ) 
 B_SPLINE_CURVE_WITH_KNOTS ( ( 4, 4 ),
 ( 6.148853117132848212, 6.417517497226324252 ),
 .UNSPECIFIED. ) 
 CURVE ( )  GEOMETRIC_REPRESENTATION_ITEM ( )  RATIONAL_B_SPLINE_CURVE ( ( 1.000000000000000000, 0.9939939939939860247, 0.9939939939939860247, 1.000000000000000000 ) ) 
 REPRESENTATION_ITEM ( '' )  );
#890 = ADVANCED_FACE ( 'NONE', ( #4461 ), #7569, .T. ) ;
#891 = VECTOR ( 'NONE', #462, 1000.000000000000000 ) ;
#892 = DIRECTION ( 'NONE',  ( -1.000000000000000000, -0.000000000000000000, -0.000000000000000000 ) ) ;
#893 = EDGE_CURVE ( 'NONE', #5783, #7199, #1299, .T. ) ;
#894 = CARTESIAN_POINT ( 'NONE',  ( 15.11335347432011744, 52.01027190332319350, -13.95014702021313013 ) ) ;
#895 = VERTEX_POINT ( 'NONE', #1519 ) ;
#896 = EDGE_LOOP ( 'NONE', ( #1826, #6207 ) ) ;
#897 = EDGE_CURVE ( 'NONE', #6960, #49, #5311, .T. ) ;
#898 = DIRECTION ( 'NONE',  ( 0.000000000000000000, 0.000000000000000000, -1.000000000000000000 ) ) ;
#899 = EDGE_CURVE ( 'NONE', #2963, #3308, #482, .T. ) ;
#900 = DIRECTION ( 'NONE',  ( -4.625929269271485914E-16, 1.000000000000000000, 0.000000000000000000 ) ) ;
#901 = VERTEX_POINT ( 'NONE', #6599 ) ;
#902 = CARTESIAN_POINT ( 'NONE',  ( -12.49999999999999289, 15.99999999999999645, 1.893398282201780303 ) ) ;
#903 = CARTESIAN_POINT ( 'NONE',  ( 13.99999999999990230, 52.00000000000000000, -13.99999999999999822 ) ) ;
#904 = CARTESIAN_POINT ( 'NONE',  ( -14.22986071794377239, 3.473390104298982095, 11.89017801691995402 ) ) ;
#905 = AXIS2_PLACEMENT_3D ( 'NONE', #5442, #5366, #5402 ) ;
#906 = CARTESIAN_POINT ( 'NONE',  ( 16.05987805331431417, 53.20737601089539481, 16.66958881416400828 ) ) ;
#907 = EDGE_CURVE ( 'NONE', #3728, #1747, #7049, .T. ) ;
#908 = CARTESIAN_POINT ( 'NONE',  ( -14.99999999999999467, 17.05096679918780822, -18.19999999999999929 ) ) ;
#909 = DIRECTION ( 'NONE',  ( 2.891205793294682271E-16, -1.000000000000000000, -4.012354050806746469E-32 ) ) ;
#910 = ORIENTED_EDGE ( 'NONE', *, *, #6983, .F. ) ;
#911 = DIRECTION ( 'NONE',  ( 0.000000000000000000, 0.000000000000000000, -1.000000000000000000 ) ) ;
#912 = DIRECTION ( 'NONE',  ( 0.000000000000000000, 1.000000000000000000, 0.000000000000000000 ) ) ;
#913 = VERTEX_POINT ( 'NONE', #1070 ) ;
#914 = EDGE_LOOP ( 'NONE', ( #142, #1976, #2745, #5138 ) ) ;
#915 = ORIENTED_EDGE ( 'NONE', *, *, #3486, .F. ) ;
#916 = DIRECTION ( 'NONE',  ( -1.000000000000000000, 0.000000000000000000, 0.000000000000000000 ) ) ;
#917 = FACE_OUTER_BOUND ( 'NONE', #192, .T. ) ;
#918 = CARTESIAN_POINT ( 'NONE',  ( 13.85133931252664929, 52.00000000000000000, 15.09999999999997833 ) ) ;
#919 = DIRECTION ( 'NONE',  ( 9.351493938188821074E-17, 0.000000000000000000, -1.000000000000000000 ) ) ;
#920 = ORIENTED_EDGE ( 'NONE', *, *, #6417, .T. ) ;
#921 = CARTESIAN_POINT ( 'NONE',  ( -9.500000000000003553, 33.99999999999998579, -21.50000000000000000 ) ) ;
#922 = PLANE ( 'NONE',  #3430 ) ;
#923 = EDGE_LOOP ( 'NONE', ( #4959, #4468, #498, #3633, #2053, #2527 ) ) ;
#924 = LINE ( 'NONE', #5714, #1846 ) ;
#925 = AXIS2_PLACEMENT_3D ( 'NONE', #638, #7728, #6561 ) ;
#926 = AXIS2_PLACEMENT_3D ( 'NONE', #1398, #5592, #2070 ) ;
#927 = CARTESIAN_POINT ( 'NONE',  ( 0.000000000000000000, 28.99999999999998934, 1.734723475976807094E-15 ) ) ;
#928 = CARTESIAN_POINT ( 'NONE',  ( -6.500000000000003553, 33.99999999999999289, -12.49999999999999645 ) ) ;
#929 = EDGE_LOOP ( 'NONE', ( #675, #3091, #3634, #1695 ) ) ;
#930 = EDGE_LOOP ( 'NONE', ( #7608, #6898, #4183, #6657 ) ) ;
#931 = VECTOR ( 'NONE', #96, 1000.000000000000114 ) ;
#932 =( BOUNDED_CURVE ( )  B_SPLINE_CURVE ( 3, ( #2195, #5760, #6931, #7082 ),
 .UNSPECIFIED., .F., .F. ) 
 B_SPLINE_CURVE_WITH_KNOTS ( ( 4, 4 ),
 ( 3.926990816987074417, 5.294753218253196891 ),
 .UNSPECIFIED. ) 
 CURVE ( )  GEOMETRIC_REPRESENTATION_ITEM ( )  RATIONAL_B_SPLINE_CURVE ( ( 1.000000000000000000, 0.8500842642895130030, 0.8500842642895130030, 1.000000000000000000 ) ) 
 REPRESENTATION_ITEM ( '' )  );
#933 = AXIS2_PLACEMENT_3D ( 'NONE', #3618, #2556, #2451 ) ;
#934 = ADVANCED_FACE ( 'NONE', ( #5865 ), #2925, .F. ) ;
#935 = EDGE_CURVE ( 'NONE', #3643, #7486, #3622, .T. ) ;
#936 = EDGE_CURVE ( 'NONE', #3559, #2982, #2884, .T. ) ;
#937 = DIRECTION ( 'NONE',  ( -0.000000000000000000, 1.000000000000000000, -0.000000000000000000 ) ) ;
#938 = VECTOR ( 'NONE', #5849, 1000.000000000000000 ) ;
#939 = ORIENTED_EDGE ( 'NONE', *, *, #5018, .F. ) ;
#940 = DIRECTION ( 'NONE',  ( 0.000000000000000000, 0.000000000000000000, 1.000000000000000000 ) ) ;
#941 = EDGE_CURVE ( 'NONE', #333, #1672, #5193, .T. ) ;
#942 = DIRECTION ( 'NONE',  ( 1.000000000000000000, 0.000000000000000000, 0.000000000000000000 ) ) ;
#943 = DIRECTION ( 'NONE',  ( 0.000000000000000000, 0.000000000000000000, -1.000000000000000000 ) ) ;
#944 = AXIS2_PLACEMENT_3D ( 'NONE', #6762, #6683, #1397 ) ;
#945 = EDGE_CURVE ( 'NONE', #2899, #5282, #6017, .T. ) ;
#946 = DIRECTION ( 'NONE',  ( -0.000000000000000000, -0.000000000000000000, 1.000000000000000000 ) ) ;
#947 = LINE ( 'NONE', #2678, #4404 ) ;
#948 = CARTESIAN_POINT ( 'NONE',  ( -4.999999999999999112, 33.50000000000000000, 12.50000000000000178 ) ) ;
#949 = FACE_BOUND ( 'NONE', #3935, .T. ) ;
#950 = VERTEX_POINT ( 'NONE', #5313 ) ;
#951 = FACE_OUTER_BOUND ( 'NONE', #5946, .T. ) ;
#952 = FACE_OUTER_BOUND ( 'NONE', #2538, .T. ) ;
#953 = EDGE_LOOP ( 'NONE', ( #3360, #7291 ) ) ;
#954 = ORIENTED_EDGE ( 'NONE', *, *, #5067, .F. ) ;
#955 = VERTEX_POINT ( 'NONE', #5351 ) ;
#956 = EDGE_CURVE ( 'NONE', #3518, #1196, #3471, .T. ) ;
#957 = CARTESIAN_POINT ( 'NONE',  ( 3.499999999999999112, 24.50000000000000000, 17.50000000000000000 ) ) ;
#958 = AXIS2_PLACEMENT_3D ( 'NONE', #1417, #387, #863 ) ;
#959 = CARTESIAN_POINT ( 'NONE',  ( -14.14866068747327432, 52.00000000000000000, 15.09999999999998899 ) ) ;
#960 = DIRECTION ( 'NONE',  ( 0.000000000000000000, -0.000000000000000000, 1.000000000000000000 ) ) ;
#961 = DIRECTION ( 'NONE',  ( -1.000000000000000000, -0.000000000000000000, -0.000000000000000000 ) ) ;
#962 = ORIENTED_EDGE ( 'NONE', *, *, #5834, .F. ) ;
#963 = CARTESIAN_POINT ( 'NONE',  ( -12.49999999999999289, 15.99999999999999645, 35.50000000000000711 ) ) ;
#964 = AXIS2_PLACEMENT_3D ( 'NONE', #7005, #4033, #1051 ) ;
#965 = ORIENTED_EDGE ( 'NONE', *, *, #3391, .F. ) ;
#966 = FACE_OUTER_BOUND ( 'NONE', #1282, .T. ) ;
#967 = AXIS2_PLACEMENT_3D ( 'NONE', #1457, #6935, #1573 ) ;
#968 = AXIS2_PLACEMENT_3D ( 'NONE', #2023, #961, #3357 ) ;
#969 = DIRECTION ( 'NONE',  ( 0.000000000000000000, 0.000000000000000000, 1.000000000000000000 ) ) ;
#970 = CARTESIAN_POINT ( 'NONE',  ( -16.62092744277735434, 3.604766607827906366, 12.23688589509202274 ) ) ;
#971 = ORIENTED_EDGE ( 'NONE', *, *, #5943, .F. ) ;
#972 = ORIENTED_EDGE ( 'NONE', *, *, #1711, .F. ) ;
#973 = VECTOR ( 'NONE', #4142, 1000.000000000000000 ) ;
#974 = CARTESIAN_POINT ( 'NONE',  ( 16.62194878621235716, 6.394844154943020165, 12.23754022923930407 ) ) ;
#975 = DIRECTION ( 'NONE',  ( 0.7071067811865474617, 1.066638898562347285E-16, 0.7071067811865474617 ) ) ;
#976 = VERTEX_POINT ( 'NONE', #1665 ) ;
#977 = CARTESIAN_POINT ( 'NONE',  ( -1.500000000000000000, 35.00000000000000000, -6.837397165588670056 ) ) ;
#978 = DIRECTION ( 'NONE',  ( -1.000000000000000000, -0.000000000000000000, -0.000000000000000000 ) ) ;
#979 = LINE ( 'NONE', #3373, #5349 ) ;
#980 = DIRECTION ( 'NONE',  ( -0.000000000000000000, -1.000000000000000000, -0.000000000000000000 ) ) ;
#981 = CYLINDRICAL_SURFACE ( 'NONE', #2821, 1.000000000000000888 ) ;
#982 = CARTESIAN_POINT ( 'NONE',  ( -16.06764686820219623, 6.500997603014355697, 11.97935944925679586 ) ) ;
#983 = EDGE_CURVE ( 'NONE', #1672, #4143, #1706, .T. ) ;
#984 = ORIENTED_EDGE ( 'NONE', *, *, #6134, .T. ) ;
#985 = CARTESIAN_POINT ( 'NONE',  ( 21.00000000000001066, 5.000000000000000000, -11.50000000000000000 ) ) ;
#986 = CARTESIAN_POINT ( 'NONE',  ( 3.500000000000002665, 27.50000000000000000, 36.50000000000000000 ) ) ;
#987 = EDGE_CURVE ( 'NONE', #6685, #2113, #1227, .T. ) ;
#988 = ORIENTED_EDGE ( 'NONE', *, *, #5986, .T. ) ;
#989 = FACE_OUTER_BOUND ( 'NONE', #3501, .T. ) ;
#990 = EDGE_CURVE ( 'NONE', #5057, #60, #7607, .T. ) ;
#991 = FACE_BOUND ( 'NONE', #1208, .T. ) ;
#992 = CARTESIAN_POINT ( 'NONE',  ( -4.999999999999995559, 8.499999999999992895, 35.50000000000000711 ) ) ;
#993 = CARTESIAN_POINT ( 'NONE',  ( 16.05987805331431417, 54.00000000000000000, 16.05987805331432483 ) ) ;
#994 = EDGE_CURVE ( 'NONE', #7636, #4422, #2334, .T. ) ;
#995 = ORIENTED_EDGE ( 'NONE', *, *, #1861, .T. ) ;
#996 = DIRECTION ( 'NONE',  ( 0.000000000000000000, -1.000000000000000000, 0.000000000000000000 ) ) ;
#997 = VERTEX_POINT ( 'NONE', #4726 ) ;
#998 = LINE ( 'NONE', #1595, #3848 ) ;
#999 = AXIS2_PLACEMENT_3D ( 'NONE', #6974, #5143, #2752 ) ;
#1000 = CARTESIAN_POINT ( 'NONE',  ( -6.500000000000001776, 28.49999999999998934, 5.000000000000002665 ) ) ;
#1001 = EDGE_CURVE ( 'NONE', #1049, #3643, #6304, .T. ) ;
#1002 = ORIENTED_EDGE ( 'NONE', *, *, #7295, .F. ) ;
#1003 = DIRECTION ( 'NONE',  ( 0.000000000000000000, 1.000000000000000000, 0.000000000000000000 ) ) ;
#1004 = CARTESIAN_POINT ( 'NONE',  ( -15.11335347432037146, 52.01027190332337113, -13.95014702021264696 ) ) ;
#1005 = VECTOR ( 'NONE', #2137, 1000.000000000000000 ) ;
#1006 = EDGE_LOOP ( 'NONE', ( #2035, #1467, #1226, #5931, #4681, #7161 ) ) ;
#1007 = ORIENTED_EDGE ( 'NONE', *, *, #7079, .T. ) ;
#1008 = CARTESIAN_POINT ( 'NONE',  ( -6.500000000000002665, 30.99999999999999289, -9.650000000000009237 ) ) ;
#1009 = AXIS2_PLACEMENT_3D ( 'NONE', #2631, #5614, #2044 ) ;
#1010 = DIRECTION ( 'NONE',  ( 0.000000000000000000, -2.312964634635742957E-16, -1.000000000000000000 ) ) ;
#1011 = ORIENTED_EDGE ( 'NONE', *, *, #7584, .F. ) ;
#1012 = CARTESIAN_POINT ( 'NONE',  ( -9.500000000000000000, 8.000000000000000000, 21.50000000000000000 ) ) ;
#1013 = CARTESIAN_POINT ( 'NONE',  ( -6.500000000000000888, 17.49999999999999645, 17.50000000000000000 ) ) ;
#1014 = CARTESIAN_POINT ( 'NONE',  ( -12.44375764059820533, 4.843252427216530265, 13.07499999999999751 ) ) ;
#1015 = CIRCLE ( 'NONE', #6396, 1.649999999999998579 ) ;
#1016 = DIRECTION ( 'NONE',  ( 0.000000000000000000, 0.000000000000000000, -1.000000000000000000 ) ) ;
#1017 = DATE_AND_TIME ( #390, #3403 ) ;
#1018 = CARTESIAN_POINT ( 'NONE',  ( -5.500000000000000888, 10.99999999999999289, -6.350000000000004974 ) ) ;
#1019 = CARTESIAN_POINT ( 'NONE',  ( 16.87070826601289397, 3.703640473763740726, 12.39950239040672564 ) ) ;
#1020 = ORIENTED_EDGE ( 'NONE', *, *, #3376, .F. ) ;
#1022 = CARTESIAN_POINT ( 'NONE',  ( 12.53183084941908909, 4.395803985134990377, 12.96250941992541250 ) ) ;
#1021 = PRODUCT ( 'Camera mount', 'Camera mount', '', ( #4629 ) ) ;
#1023 = PLANE ( 'NONE',  #6688 ) ;
#1024 = AXIS2_PLACEMENT_3D ( 'NONE', #2824, #3369, #4661 ) ;
#1025 = ORIENTED_EDGE ( 'NONE', *, *, #3001, .F. ) ;
#1026 = CARTESIAN_POINT ( 'NONE',  ( -14.00000000000009592, 55.00000000000000000, -13.99999999999999822 ) ) ;
#1027 = EDGE_CURVE ( 'NONE', #4508, #4267, #5942, .T. ) ;
#1028 = VECTOR ( 'NONE', #3624, 1000.000000000000000 ) ;
#1029 = VECTOR ( 'NONE', #6753, 1000.000000000000000 ) ;
#1030 = CARTESIAN_POINT ( 'NONE',  ( 11.50000000000000000, 33.50000000000000000, 39.50000000000000000 ) ) ;
#1031 = CARTESIAN_POINT ( 'NONE',  ( -6.299999999999998934, 28.99999999999999645, 35.50000000000000711 ) ) ;
#1032 = ADVANCED_FACE ( 'NONE', ( #5945 ), #4804, .F. ) ;
#1033 = PLANE ( 'NONE',  #5608 ) ;
#1034 = VERTEX_POINT ( 'NONE', #5386 ) ;
#1035 = DIRECTION ( 'NONE',  ( 1.000000000000000000, 0.000000000000000000, 0.000000000000000000 ) ) ;
#1036 = ORIENTED_EDGE ( 'NONE', *, *, #689, .F. ) ;
#1037 = CARTESIAN_POINT ( 'NONE',  ( -8.000000000000000000, 36.30000000000000426, -1.499999999999999112 ) ) ;
#1038 = EDGE_CURVE ( 'NONE', #3867, #1815, #2410, .T. ) ;
#1039 = CYLINDRICAL_SURFACE ( 'NONE', #3106, 1.000000000000000888 ) ;
#1040 = DIRECTION ( 'NONE',  ( 0.000000000000000000, -1.000000000000000000, 0.000000000000000000 ) ) ;
#1041 = CARTESIAN_POINT ( 'NONE',  ( -13.01659834420410888, 6.234631567067295599, -12.48520538304757288 ) ) ;
#1042 = ORIENTED_EDGE ( 'NONE', *, *, #2001, .F. ) ;
#1043 = VERTEX_POINT ( 'NONE', #1825 ) ;
#1044 = EDGE_CURVE ( 'NONE', #3062, #7284, #4211, .T. ) ;
#1045 = CIRCLE ( 'NONE', #1170, 1.650000000000000355 ) ;
#1046 = DIRECTION ( 'NONE',  ( -0.000000000000000000, -0.000000000000000000, -1.000000000000000000 ) ) ;
#1047 = CARTESIAN_POINT ( 'NONE',  ( -20.00000000000002487, 8.000000000000001776, 21.00000000000000711 ) ) ;
#1048 = CIRCLE ( 'NONE', #1935, 1.109999999999999876 ) ;
#1049 = VERTEX_POINT ( 'NONE', #551 ) ;
#1050 = PLANE ( 'NONE',  #4272 ) ;
#1051 = DIRECTION ( 'NONE',  ( 0.000000000000000000, 0.000000000000000000, -1.000000000000000000 ) ) ;
#1052 = AXIS2_PLACEMENT_3D ( 'NONE', #2013, #4996, #1421 ) ;
#1053 = DIRECTION ( 'NONE',  ( -0.000000000000000000, 1.000000000000000000, -0.000000000000000000 ) ) ;
#1054 = CIRCLE ( 'NONE', #3695, 3.199999999999997957 ) ;
#1055 = CARTESIAN_POINT ( 'NONE',  ( 12.50000000000000000, 50.00000000000000000, 12.50000000000000000 ) ) ;
#1056 = VECTOR ( 'NONE', #4906, 1000.000000000000000 ) ;
#1057 = DIRECTION ( 'NONE',  ( -0.000000000000000000, -0.000000000000000000, -1.000000000000000000 ) ) ;
#1058 = ORIENTED_EDGE ( 'NONE', *, *, #2046, .T. ) ;
#1059 = CARTESIAN_POINT ( 'NONE',  ( 16.21463699980041540, 3.511548653542818865, 12.02319021161128632 ) ) ;
#1060 = ORIENTED_EDGE ( 'NONE', *, *, #1232, .F. ) ;
#1061 = CARTESIAN_POINT ( 'NONE',  ( 13.12984908152821362, 3.703441628481014547, 12.39915486175469006 ) ) ;
#1062 = CARTESIAN_POINT ( 'NONE',  ( -12.58578643762690952, 50.06598956740531747, 12.58578643762690419 ) ) ;
#1063 = DIRECTION ( 'NONE',  ( -0.000000000000000000, 1.000000000000000000, -0.000000000000000000 ) ) ;
#1064 = EDGE_LOOP ( 'NONE', ( #129, #4219, #7678, #4491, #2550 ) ) ;
#1065 = DIRECTION ( 'NONE',  ( 1.000000000000000000, 0.000000000000000000, 0.000000000000000000 ) ) ;
#1066 = DIRECTION ( 'NONE',  ( -0.000000000000000000, 1.000000000000000000, 0.000000000000000000 ) ) ;
#1067 = CARTESIAN_POINT ( 'NONE',  ( 5.000000000000000888, 8.500000000000000000, 21.00000000000001066 ) ) ;
#1068 = DIRECTION ( 'NONE',  ( -0.000000000000000000, 0.000000000000000000, 1.000000000000000000 ) ) ;
#1069 = VERTEX_POINT ( 'NONE', #2951 ) ;
#1070 = CARTESIAN_POINT ( 'NONE',  ( -12.50000000000000000, 26.00000000000000000, 16.99749843554382167 ) ) ;
#1071 = ORIENTED_EDGE ( 'NONE', *, *, #127, .T. ) ;
#1072 = DIRECTION ( 'NONE',  ( 1.000000000000000000, 0.000000000000000000, -5.610896362913279086E-16 ) ) ;
#1073 = VECTOR ( 'NONE', #3574, 1000.000000000000000 ) ;
#1074 = CARTESIAN_POINT ( 'NONE',  ( 13.99999999999990230, 51.15384615384608935, -12.00000000000038902 ) ) ;
#1075 = ORIENTED_EDGE ( 'NONE', *, *, #69, .T. ) ;
#1076 = CARTESIAN_POINT ( 'NONE',  ( 13.99999999999990230, 52.00000000000000000, -12.88999999999999879 ) ) ;
#1077 = EDGE_CURVE ( 'NONE', #5052, #2155, #1880, .T. ) ;
#1078 = DIRECTION ( 'NONE',  ( -8.064310162774360256E-17, 1.000000000000000000, 0.000000000000000000 ) ) ;
#1079 = ORIENTED_EDGE ( 'NONE', *, *, #2974, .F. ) ;
#1080 = VERTEX_POINT ( 'NONE', #5971 ) ;
#1081 = VECTOR ( 'NONE', #6045, 1000.000000000000000 ) ;
#1082 = VECTOR ( 'NONE', #2905, 1000.000000000000000 ) ;
#1083 = VECTOR ( 'NONE', #2700, 1000.000000000000000 ) ;
#1084 = EDGE_CURVE ( 'NONE', #5237, #7344, #3422, .T. ) ;
#1085 = AXIS2_PLACEMENT_3D ( 'NONE', #3510, #1622, #4133 ) ;
#1086 = CARTESIAN_POINT ( 'NONE',  ( 17.27358183513134904, 5.973909639149385775, 12.74573988572037919 ) ) ;
#1087 = CARTESIAN_POINT ( 'NONE',  ( -6.837397165588671832, 36.30000000000000426, -1.499999999999999556 ) ) ;
#1088 = ADVANCED_FACE ( 'NONE', ( #7100 ), #6515, .T. ) ;
#1089 = EDGE_CURVE ( 'NONE', #4878, #7648, #5635, .T. ) ;
#1090 = EDGE_LOOP ( 'NONE', ( #5517, #3271, #1485, #2465 ) ) ;
#1091 = DIRECTION ( 'NONE',  ( -0.000000000000000000, -0.000000000000000000, 1.000000000000000000 ) ) ;
#1092 = CARTESIAN_POINT ( 'NONE',  ( 8.000000000000000000, 36.30000000000000426, 1.499999999999998668 ) ) ;
#1093 = ORIENTED_EDGE ( 'NONE', *, *, #6786, .F. ) ;
#1094 = CIRCLE ( 'NONE', #722, 1.109999999999999876 ) ;
#1095 = VERTEX_POINT ( 'NONE', #435 ) ;
#1096 = CARTESIAN_POINT ( 'NONE',  ( -10.50000000000000000, 10.99999999999998934, 6.349999999999992539 ) ) ;
#1097 = CARTESIAN_POINT ( 'NONE',  ( 1.500000000000000222, 50.00000000000000000, -6.837397165588670056 ) ) ;
#1098 = LINE ( 'NONE', #3998, #3029 ) ;
#1099 = FACE_OUTER_BOUND ( 'NONE', #7387, .T. ) ;
#1100 = ORIENTED_EDGE ( 'NONE', *, *, #1172, .F. ) ;
#1101 = CARTESIAN_POINT ( 'NONE',  ( 21.00000000000001066, 5.000000000000000000, -11.50000000000000000 ) ) ;
#1102 = EDGE_CURVE ( 'NONE', #2808, #1874, #1183, .T. ) ;
#1103 = EDGE_LOOP ( 'NONE', ( #1002, #3817, #7735, #5569, #2672, #6982, #5195, #3795 ) ) ;
#1104 = CARTESIAN_POINT ( 'NONE',  ( -14.00000000000000000, 36.00000000000000000, 14.00000000000000178 ) ) ;
#1105 = CARTESIAN_POINT ( 'NONE',  ( 12.50000000000000000, 50.00000000000000000, 12.50000000000000000 ) ) ;
#1106 = DIRECTION ( 'NONE',  ( -4.418641637704072746E-16, 1.000000000000000000, 0.000000000000000000 ) ) ;
#1107 = ORIENTED_EDGE ( 'NONE', *, *, #274, .T. ) ;
#1108 = DIRECTION ( 'NONE',  ( 0.000000000000000000, 0.000000000000000000, 1.000000000000000000 ) ) ;
#1109 = FACE_BOUND ( 'NONE', #3351, .T. ) ;
#1110 = LINE ( 'NONE', #1703, #5228 ) ;
#1111 = ORIENTED_EDGE ( 'NONE', *, *, #3816, .F. ) ;
#1112 = CARTESIAN_POINT ( 'NONE',  ( -14.99999999999999467, 17.05096679918780822, -11.80000000000000249 ) ) ;
#1113 = ORIENTED_EDGE ( 'NONE', *, *, #1989, .F. ) ;
#1114 = CARTESIAN_POINT ( 'NONE',  ( 6.499999999999999112, 27.50000000000000000, 17.50000000000000000 ) ) ;
#1115 = LINE ( 'NONE', #11, #1473 ) ;
#1116 = AXIS2_PLACEMENT_3D ( 'NONE', #5467, #6675, #678 ) ;
#1117 = ORIENTED_EDGE ( 'NONE', *, *, #5219, .T. ) ;
#1118 = DIRECTION ( 'NONE',  ( 0.000000000000000000, 1.000000000000000000, 0.000000000000000000 ) ) ;
#1119 = B_SPLINE_CURVE_WITH_KNOTS ( 'NONE', 3,
 ( #4028, #7001, #3991, #2746, #6376, #6929, #6895, #419, #4550, #1534, #5207, #492, #5836, #458, #2227, #7472 ),
 .UNSPECIFIED., .F., .F.,
 ( 4, 2, 2, 2, 2, 2, 2, 4 ),
 ( 0.003245167274435831889, 0.004177331558167065792, 0.004643413700032676672, 0.005109495841898287552, 0.005575577983763898432, 0.006041660125629509312, 0.006507742267495121059, 0.006973824409360731939 ),
 .UNSPECIFIED. ) ;
#1120 = CARTESIAN_POINT ( 'NONE',  ( -15.09999999999998721, 52.00000000000000000, -14.14866068747398486 ) ) ;
#1121 = ORIENTED_EDGE ( 'NONE', *, *, #7491, .T. ) ;
#1122 = ORIENTED_EDGE ( 'NONE', *, *, #2383, .T. ) ;
#1123 = EDGE_CURVE ( 'NONE', #3559, #1749, #1652, .T. ) ;
#1124 = CARTESIAN_POINT ( 'NONE',  ( 1.500000000000001110, 50.00000000000000000, 6.837397165588673609 ) ) ;
#1125 = ADVANCED_FACE ( 'NONE', ( #1817 ), #2836, .T. ) ;
#1126 = CIRCLE ( 'NONE', #5518, 3.000000000000000000 ) ;
#1127 = DIRECTION ( 'NONE',  ( -1.000000000000000000, -2.891205793294682271E-16, -0.000000000000000000 ) ) ;
#1128 = ORIENTED_EDGE ( 'NONE', *, *, #6887, .F. ) ;
#1129 = CARTESIAN_POINT ( 'NONE',  ( -12.49999999999999289, 16.00000000000000000, 16.99749843554381101 ) ) ;
#1130 = AXIS2_PLACEMENT_3D ( 'NONE', #6824, #3847, #6237 ) ;
#1131 = CARTESIAN_POINT ( 'NONE',  ( -12.36075843531635421, 31.34534794271795377, -11.75104767446668141 ) ) ;
#1132 = ADVANCED_FACE ( 'NONE', ( #5301 ), #5225, .F. ) ;
#1133 = ORIENTED_EDGE ( 'NONE', *, *, #5704, .T. ) ;
#1134 = VERTEX_POINT ( 'NONE', #6589 ) ;
#1135 = LINE ( 'NONE', #7625, #7339 ) ;
#1136 = AXIS2_PLACEMENT_3D ( 'NONE', #3355, #5586, #1553 ) ;
#1137 = EDGE_CURVE ( 'NONE', #3327, #4064, #3629, .T. ) ;
#1138 = DIRECTION ( 'NONE',  ( 8.064310162774362721E-17, -1.000000000000000000, 0.000000000000000000 ) ) ;
#1139 = CARTESIAN_POINT ( 'NONE',  ( -5.000000000000000000, 28.99999999999999645, 12.50000000000000178 ) ) ;
#1140 = ORIENTED_EDGE ( 'NONE', *, *, #1517, .T. ) ;
#1141 = CARTESIAN_POINT ( 'NONE',  ( 1.500000000000001110, 35.00000000000000000, 6.837397165588673609 ) ) ;
#1142 = ORIENTED_EDGE ( 'NONE', *, *, #701, .T. ) ;
#1143 = CYLINDRICAL_SURFACE ( 'NONE', #5773, 1.999999999999998224 ) ;
#1144 = DIRECTION ( 'NONE',  ( -0.000000000000000000, 2.312964634635742957E-16, 1.000000000000000000 ) ) ;
#1145 = ORIENTED_EDGE ( 'NONE', *, *, #594, .T. ) ;
#1146 = ADVANCED_FACE ( 'NONE', ( #3543 ), #7599, .F. ) ;
#1147 = DIRECTION ( 'NONE',  ( -1.000000000000000000, 0.000000000000000000, 0.000000000000000000 ) ) ;
#1148 = DIRECTION ( 'NONE',  ( 1.000000000000000000, -0.000000000000000000, -0.000000000000000000 ) ) ;
#1149 = VECTOR ( 'NONE', #413, 1000.000000000000000 ) ;
#1150 = DIRECTION ( 'NONE',  ( -1.000000000000000000, 0.000000000000000000, 1.387778780781445676E-16 ) ) ;
#1151 = ORIENTED_EDGE ( 'NONE', *, *, #5839, .F. ) ;
#1152 = CARTESIAN_POINT ( 'NONE',  ( 15.09999999999998899, 52.00000000000000711, -14.88260168522172933 ) ) ;
#1153 = ORIENTED_EDGE ( 'NONE', *, *, #7493, .T. ) ;
#1154 = CARTESIAN_POINT ( 'NONE',  ( -14.00000000000009592, 52.00000000000000000, -13.99999999999999822 ) ) ;
#1155 = AXIS2_PLACEMENT_3D ( 'NONE', #6907, #4405, #870 ) ;
#1156 = DIRECTION ( 'NONE',  ( -0.000000000000000000, -1.000000000000000000, -0.000000000000000000 ) ) ;
#1157 = ORIENTED_EDGE ( 'NONE', *, *, #1752, .F. ) ;
#1158 = DIRECTION ( 'NONE',  ( 0.000000000000000000, 1.000000000000000000, 0.000000000000000000 ) ) ;
#1159 = FACE_OUTER_BOUND ( 'NONE', #2029, .T. ) ;
#1160 = EDGE_LOOP ( 'NONE', ( #6541, #1356, #1007, #1601, #5761, #1133, #7115 ) ) ;
#1161 = ORIENTED_EDGE ( 'NONE', *, *, #6549, .T. ) ;
#1162 = CARTESIAN_POINT ( 'NONE',  ( 11.00000000000000178, 53.00000000000000000, 10.99999999999999645 ) ) ;
#1163 = EDGE_LOOP ( 'NONE', ( #7674, #1490, #1743, #3798, #4529, #4297, #3077, #237, #12, #3563, #7671, #728 ) ) ;
#1164 = FACE_OUTER_BOUND ( 'NONE', #1160, .T. ) ;
#1165 = DIRECTION ( 'NONE',  ( 0.6211640273377453392, 0.4778184825674965941, 0.6211640273377456722 ) ) ;
#1166 = EDGE_LOOP ( 'NONE', ( #359, #4213, #337, #2972 ) ) ;
#1168 = ADVANCED_FACE ( 'NONE', ( #7720 ), #5895, .F. ) ;
#1167 = ORIENTED_EDGE ( 'NONE', *, *, #6403, .F. ) ;
#1169 = DIRECTION ( 'NONE',  ( 2.891205793294678819E-16, -1.000000000000000000, 0.000000000000000000 ) ) ;
#1170 = AXIS2_PLACEMENT_3D ( 'NONE', #513, #3506, #7057 ) ;
#1171 = CARTESIAN_POINT ( 'NONE',  ( -12.50000000000000000, 24.49999999999999645, 12.50000000000000355 ) ) ;
#1172 = EDGE_CURVE ( 'NONE', #6571, #4148, #4044, .T. ) ;
#1173 = PLANE ( 'NONE',  #3444 ) ;
#1174 = ORIENTED_EDGE ( 'NONE', *, *, #1333, .T. ) ;
#1175 = LINE ( 'NONE', #3612, #2586 ) ;
#1176 = ORIENTED_EDGE ( 'NONE', *, *, #711, .T. ) ;
#1177 = DIRECTION ( 'NONE',  ( -0.000000000000000000, -1.000000000000000000, -0.000000000000000000 ) ) ;
#1178 = CARTESIAN_POINT ( 'NONE',  ( -5.500000000000000888, 30.99999999999999645, 7.999999999999991118 ) ) ;
#1179 = EDGE_CURVE ( 'NONE', #3231, #6562, #1249, .T. ) ;
#1180 = CARTESIAN_POINT ( 'NONE',  ( -5.500000000000000888, 30.99999999999999289, -8.000000000000008882 ) ) ;
#1181 = AXIS2_PLACEMENT_3D ( 'NONE', #4456, #4496, #329 ) ;
#1182 = ADVANCED_FACE ( 'NONE', ( #2323 ), #6553, .F. ) ;
#1183 =( BOUNDED_CURVE ( )  B_SPLINE_CURVE ( 3, ( #1062, #5341, #7638, #4167 ),
 .UNSPECIFIED., .F., .F. ) 
 B_SPLINE_CURVE_WITH_KNOTS ( ( 4, 4 ),
 ( 3.926990816987238730, 5.294753218253429594 ),
 .UNSPECIFIED. ) 
 CURVE ( )  GEOMETRIC_REPRESENTATION_ITEM ( )  RATIONAL_B_SPLINE_CURVE ( ( 1.000000000000000000, 0.8500842642894985701, 0.8500842642894985701, 1.000000000000000000 ) ) 
 REPRESENTATION_ITEM ( '' )  );
#1184 = AXIS2_PLACEMENT_3D ( 'NONE', #6751, #5659, #7404 ) ;
#1185 = EDGE_CURVE ( 'NONE', #4971, #5061, #2006, .T. ) ;
#1186 = CARTESIAN_POINT ( 'NONE',  ( -4.999999999999990230, 8.000000000000000000, 21.00000000000000711 ) ) ;
#1187 = LINE ( 'NONE', #5461, #7310 ) ;
#1188 = DIRECTION ( 'NONE',  ( -0.000000000000000000, 1.000000000000000000, 0.000000000000000000 ) ) ;
#1189 = EDGE_CURVE ( 'NONE', #2400, #6807, #3615, .T. ) ;
#1190 = EDGE_LOOP ( 'NONE', ( #7641, #7709, #696 ) ) ;
#1191 = DIRECTION ( 'NONE',  ( -0.000000000000000000, 1.000000000000000000, -0.000000000000000000 ) ) ;
#1192 = EDGE_LOOP ( 'NONE', ( #5775, #533, #3546, #5392 ) ) ;
#1193 = DIRECTION ( 'NONE',  ( 1.927470528863117076E-16, -1.000000000000000000, 0.000000000000000000 ) ) ;
#1194 = CIRCLE ( 'NONE', #1948, 3.000000000000000000 ) ;
#1195 = LINE ( 'NONE', #5988, #973 ) ;
#1196 = VERTEX_POINT ( 'NONE', #76 ) ;
#1197 = CARTESIAN_POINT ( 'NONE',  ( -4.999999999999996447, 12.99999999999999822, 1.893398282201780303 ) ) ;
#1198 = DIRECTION ( 'NONE',  ( -1.000000000000000000, 0.000000000000000000, 0.000000000000000000 ) ) ;
#1199 = EDGE_LOOP ( 'NONE', ( #2218, #4581, #4229, #1945 ) ) ;
#1200 = EDGE_LOOP ( 'NONE', ( #1957, #453, #3050, #821 ) ) ;
#1201 = AXIS2_PLACEMENT_3D ( 'NONE', #1101, #2239, #7133 ) ;
#1202 = AXIS2_PLACEMENT_3D ( 'NONE', #617, #2506, #4860 ) ;
#1203 = DIRECTION ( 'NONE',  ( 0.000000000000000000, 0.000000000000000000, 1.000000000000000000 ) ) ;
#1204 = EDGE_LOOP ( 'NONE', ( #7521, #5810, #6196, #2134 ) ) ;
#1205 = CARTESIAN_POINT ( 'NONE',  ( 15.76890783199897150, 3.473333537895514578, -11.88991469167733506 ) ) ;
#1206 = CARTESIAN_POINT ( 'NONE',  ( -8.000000000000000000, 28.99999999999999645, 39.50000000000000000 ) ) ;
#1207 = VECTOR ( 'NONE', #2268, 1000.000000000000000 ) ;
#1208 = EDGE_LOOP ( 'NONE', ( #4509, #3875 ) ) ;
#1209 = ORIENTED_EDGE ( 'NONE', *, *, #7624, .T. ) ;
#1210 = CARTESIAN_POINT ( 'NONE',  ( -12.49999999999999289, 8.000000000000000000, 12.50000000000000355 ) ) ;
#1211 = CARTESIAN_POINT ( 'NONE',  ( 6.499999999999999112, 17.49999999999999645, 36.50000000000000000 ) ) ;
#1212 = LINE ( 'NONE', #2438, #308 ) ;
#1213 = AXIS2_PLACEMENT_3D ( 'NONE', #5247, #3451, #6422 ) ;
#1214 = ORIENTED_EDGE ( 'NONE', *, *, #764, .F. ) ;
#1215 = DIRECTION ( 'NONE',  ( -1.000000000000000000, -0.000000000000000000, -0.000000000000000000 ) ) ;
#1216 = AXIS2_PLACEMENT_3D ( 'NONE', #559, #2957, #3550 ) ;
#1217 = ORIENTED_EDGE ( 'NONE', *, *, #2246, .T. ) ;
#1218 = PLANE ( 'NONE',  #6147 ) ;
#1219 = DIRECTION ( 'NONE',  ( 0.000000000000000000, 0.000000000000000000, 1.000000000000000000 ) ) ;
#1220 = FACE_OUTER_BOUND ( 'NONE', #1103, .T. ) ;
#1221 = DIRECTION ( 'NONE',  ( 0.000000000000000000, -0.000000000000000000, -1.000000000000000000 ) ) ;
#1222 = EDGE_CURVE ( 'NONE', #3854, #89, #4631, .T. ) ;
#1223 = CARTESIAN_POINT ( 'NONE',  ( 17.05987805331431417, 54.00000000000000000, 16.05987805331432483 ) ) ;
#1224 = CARTESIAN_POINT ( 'NONE',  ( -6.299999999999998934, 28.99999999999999645, 39.50000000000000000 ) ) ;
#1225 = EDGE_CURVE ( 'NONE', #3793, #7270, #1258, .T. ) ;
#1226 = ORIENTED_EDGE ( 'NONE', *, *, #5015, .F. ) ;
#1227 = LINE ( 'NONE', #1112, #5684 ) ;
#1228 = ADVANCED_FACE ( 'NONE', ( #4397 ), #785, .F. ) ;
#1229 =( BOUNDED_CURVE ( )  B_SPLINE_CURVE ( 3, ( #3822, #835, #3232, #4453 ),
 .UNSPECIFIED., .F., .F. ) 
 B_SPLINE_CURVE_WITH_KNOTS ( ( 4, 4 ),
 ( 5.837439855182553039, 6.728930759176623866 ),
 .UNSPECIFIED. ) 
 CURVE ( )  GEOMETRIC_REPRESENTATION_ITEM ( )  RATIONAL_B_SPLINE_CURVE ( ( 1.000000000000000000, 0.9348596859663835801, 0.9348596859663835801, 1.000000000000000000 ) ) 
 REPRESENTATION_ITEM ( '' )  );
#1230 = ORIENTED_EDGE ( 'NONE', *, *, #5365, .F. ) ;
#1231 = CARTESIAN_POINT ( 'NONE',  ( 11.50000000000000000, 13.49999999999999112, 7.500000000000000000 ) ) ;
#1232 = EDGE_CURVE ( 'NONE', #378, #6077, #5457, .T. ) ;
#1233 = CARTESIAN_POINT ( 'NONE',  ( 13.99999999999990230, 55.00000000000000000, -13.99999999999999822 ) ) ;
#1234 = FACE_BOUND ( 'NONE', #5507, .T. ) ;
#1235 = ORIENTED_EDGE ( 'NONE', *, *, #322, .T. ) ;
#1236 = DIRECTION ( 'NONE',  ( 0.000000000000000000, 0.000000000000000000, -1.000000000000000000 ) ) ;
#1237 = CARTESIAN_POINT ( 'NONE',  ( -14.00000000000000000, 52.00000000000000000, 14.00000000000000178 ) ) ;
#1238 = ORIENTED_EDGE ( 'NONE', *, *, #186, .T. ) ;
#1239 = ORIENTED_EDGE ( 'NONE', *, *, #6509, .T. ) ;
#1240 = EDGE_CURVE ( 'NONE', #2845, #1984, #4951, .T. ) ;
#1241 = CARTESIAN_POINT ( 'NONE',  ( 12.49999999999999645, 16.00000000000000000, 16.99749843554380391 ) ) ;
#1242 = ORIENTED_EDGE ( 'NONE', *, *, #7733, .F. ) ;
#1243 = VECTOR ( 'NONE', #1498, 1000.000000000000000 ) ;
#1244 = CARTESIAN_POINT ( 'NONE',  ( 11.00000000000000178, 55.00000000000000000, -21.67952163658881304 ) ) ;
#1245 = CARTESIAN_POINT ( 'NONE',  ( -6.500000000000002665, 28.49999999999998934, 7.500000000000000000 ) ) ;
#1246 = VERTEX_POINT ( 'NONE', #3067 ) ;
#1247 = ORIENTED_EDGE ( 'NONE', *, *, #6447, .T. ) ;
#1248 = CARTESIAN_POINT ( 'NONE',  ( -1.500000000000000000, 35.00000000000000000, 1.734723475976807094E-15 ) ) ;
#1249 = CIRCLE ( 'NONE', #1626, 1.700000000000001066 ) ;
#1250 = CARTESIAN_POINT ( 'NONE',  ( 14.77108551684333193, 51.74698885911027446, -12.11306314582753352 ) ) ;
#1251 = VECTOR ( 'NONE', #4194, 1000.000000000000000 ) ;
#1252 = PERSON_AND_ORGANIZATION_ROLE ( 'design_supplier' ) ;
#1253 = CARTESIAN_POINT ( 'NONE',  ( -1.500000000000000000, 35.00000000000000000, 8.000000000000000000 ) ) ;
#1254 = ORIENTED_EDGE ( 'NONE', *, *, #3809, .T. ) ;
#1255 = CARTESIAN_POINT ( 'NONE',  ( 1.010333609296566550E-15, 35.00000000000000000, 8.250000000000001776 ) ) ;
#1256 = ORIENTED_EDGE ( 'NONE', *, *, #2618, .F. ) ;
#1257 = CARTESIAN_POINT ( 'NONE',  ( -6.500000000000002665, 30.99999999999999645, 7.999999999999991118 ) ) ;
#1258 = LINE ( 'NONE', #3109, #3961 ) ;
#1259 = CARTESIAN_POINT ( 'NONE',  ( 12.53171583202414219, 5.603601742058367918, 12.96265731659780407 ) ) ;
#1260 = AXIS2_PLACEMENT_3D ( 'NONE', #4962, #5510, #6137 ) ;
#1261 = DIRECTION ( 'NONE',  ( -1.000000000000000000, 0.000000000000000000, 0.000000000000000000 ) ) ;
#1262 = DIRECTION ( 'NONE',  ( 0.000000000000000000, -1.000000000000000000, 0.000000000000000000 ) ) ;
#1263 = CIRCLE ( 'NONE', #5656, 1.700000000000003508 ) ;
#1264 = DIRECTION ( 'NONE',  ( 0.000000000000000000, -1.000000000000000000, 0.000000000000000000 ) ) ;
#1265 = ORIENTED_EDGE ( 'NONE', *, *, #165, .F. ) ;
#1266 = ORIENTED_EDGE ( 'NONE', *, *, #7685, .T. ) ;
#1267 = ORIENTED_EDGE ( 'NONE', *, *, #79, .T. ) ;
#1268 = LINE ( 'NONE', #4922, #3751 ) ;
#1269 = EDGE_CURVE ( 'NONE', #5100, #3103, #6334, .T. ) ;
#1270 = AXIS2_PLACEMENT_3D ( 'NONE', #4010, #4049, #2840 ) ;
#1271 = EDGE_CURVE ( 'NONE', #2790, #3269, #4911, .T. ) ;
#1272 = CARTESIAN_POINT ( 'NONE',  ( 16.06769434885974945, 6.501004597135556118, 11.97934999097833497 ) ) ;
#1273 = LINE ( 'NONE', #6759, #931 ) ;
#1274 = EDGE_CURVE ( 'NONE', #5622, #5525, #743, .T. ) ;
#1275 = FACE_OUTER_BOUND ( 'NONE', #4889, .T. ) ;
#1276 = EDGE_CURVE ( 'NONE', #6673, #6005, #4870, .T. ) ;
#1277 = VERTEX_POINT ( 'NONE', #7209 ) ;
#1278 = DIRECTION ( 'NONE',  ( 0.000000000000000000, 0.000000000000000000, -1.000000000000000000 ) ) ;
#1279 = LINE ( 'NONE', #1795, #2644 ) ;
#1280 = VECTOR ( 'NONE', #1915, 1000.000000000000000 ) ;
#1281 = EDGE_LOOP ( 'NONE', ( #2723, #4843, #5116, #3494, #3470, #6729, #341 ) ) ;
#1282 = EDGE_LOOP ( 'NONE', ( #4113, #3529, #2507, #4695, #873, #662, #6248, #4155, #5710, #691, #4528, #2658 ) ) ;
#1283 = ADVANCED_FACE ( 'NONE', ( #194 ), #1929, .F. ) ;
#1284 = CARTESIAN_POINT ( 'NONE',  ( 1.500000000000001110, 34.00000000000000000, 8.000000000000000000 ) ) ;
#1285 = ORIENTED_EDGE ( 'NONE', *, *, #416, .T. ) ;
#1286 = SPHERICAL_SURFACE ( 'NONE', #7254, 1.000000000000000000 ) ;
#1287 = DIRECTION ( 'NONE',  ( 0.000000000000000000, 0.000000000000000000, 1.000000000000000000 ) ) ;
#1288 = EDGE_LOOP ( 'NONE', ( #1315, #6029, #6299, #1729 ) ) ;
#1289 = EDGE_CURVE ( 'NONE', #718, #1872, #1855, .T. ) ;
#1290 = VERTEX_POINT ( 'NONE', #6623 ) ;
#1291 = CARTESIAN_POINT ( 'NONE',  ( -21.00000000000001066, 2.000000000000000000, 20.00000000000002132 ) ) ;
#1292 = DIRECTION ( 'NONE',  ( -0.000000000000000000, 0.000000000000000000, 1.000000000000000000 ) ) ;
#1293 = ORIENTED_EDGE ( 'NONE', *, *, #5926, .F. ) ;
#1294 = CARTESIAN_POINT ( 'NONE',  ( 1.095063416553706938E-14, 25.37174721189583693, 19.51672862453531465 ) ) ;
#1295 = ORIENTED_EDGE ( 'NONE', *, *, #7624, .F. ) ;
#1296 = CARTESIAN_POINT ( 'NONE',  ( -6.500000000000000000, 13.99999999999999822, -21.50000000000000000 ) ) ;
#1297 = CARTESIAN_POINT ( 'NONE',  ( 11.50000000000000000, 13.99999999999999822, 7.500000000000000000 ) ) ;
#1298 = PLANE ( 'NONE',  #5064 ) ;
#1299 = CIRCLE ( 'NONE', #2933, 1.574999999999999956 ) ;
#1300 = APPLICATION_CONTEXT ( 'configuration controlled 3d designs of mechanical parts and assemblies' ) ;
#1302 = VECTOR ( 'NONE', #1144, 1000.000000000000000 ) ;
#1301 = CARTESIAN_POINT ( 'NONE',  ( 12.50000000000000000, 8.000000000000000000, -12.50000000000001421 ) ) ;
#1303 = DIRECTION ( 'NONE',  ( 0.000000000000000000, 0.000000000000000000, 1.000000000000000000 ) ) ;
#1304 = LINE ( 'NONE', #3619, #4965 ) ;
#1305 = VECTOR ( 'NONE', #5037, 1000.000000000000000 ) ;
#1306 = VERTEX_POINT ( 'NONE', #7361 ) ;
#1307 = ORIENTED_EDGE ( 'NONE', *, *, #6837, .F. ) ;
#1308 = ORIENTED_EDGE ( 'NONE', *, *, #2615, .T. ) ;
#1309 = AXIS2_PLACEMENT_3D ( 'NONE', #4875, #3073, #6052 ) ;
#1310 = CARTESIAN_POINT ( 'NONE',  ( -12.50000000000000000, 33.50000000000000000, 36.50000000000000000 ) ) ;
#1311 = LINE ( 'NONE', #2566, #4643 ) ;
#1312 = CARTESIAN_POINT ( 'NONE',  ( 6.837397165588671832, 37.00000000000000711, -1.500000000000001332 ) ) ;
#1313 = CARTESIAN_POINT ( 'NONE',  ( -6.500000000000003553, 33.99999999999999289, -21.50000000000000000 ) ) ;
#1314 = AXIS2_PLACEMENT_3D ( 'NONE', #5220, #4668, #4079 ) ;
#1315 = ORIENTED_EDGE ( 'NONE', *, *, #3295, .T. ) ;
#1316 = DIRECTION ( 'NONE',  ( 1.000000000000000000, 0.000000000000000000, 0.000000000000000000 ) ) ;
#1317 = CARTESIAN_POINT ( 'NONE',  ( -12.44375764059820355, 4.999999999999994671, -13.07499999999999929 ) ) ;
#1318 = CIRCLE ( 'NONE', #4324, 6.000000000000000888 ) ;
#1319 = ORIENTED_EDGE ( 'NONE', *, *, #7309, .F. ) ;
#1320 = ORIENTED_EDGE ( 'NONE', *, *, #2255, .T. ) ;
#1321 = EDGE_CURVE ( 'NONE', #7199, #5783, #2962, .T. ) ;
#1322 = LINE ( 'NONE', #5327, #527 ) ;
#1323 = ORIENTED_EDGE ( 'NONE', *, *, #4053, .T. ) ;
#1324 = ADVANCED_FACE ( 'NONE', ( #6708 ), #6048, .F. ) ;
#1325 = DIRECTION ( 'NONE',  ( 0.000000000000000000, 1.000000000000000000, 0.000000000000000000 ) ) ;
#1326 = CARTESIAN_POINT ( 'NONE',  ( -9.500000000000000000, 13.99999999999999822, -21.50000000000000000 ) ) ;
#1327 = ORIENTED_EDGE ( 'NONE', *, *, #6253, .T. ) ;
#1328 = VERTEX_POINT ( 'NONE', #7246 ) ;
#1329 = EDGE_CURVE ( 'NONE', #6451, #4778, #1376, .T. ) ;
#1330 = VECTOR ( 'NONE', #1888, 1000.000000000000000 ) ;
#1331 = CARTESIAN_POINT ( 'NONE',  ( -3.499999999999999556, 27.50000000000000355, 17.50000000000000000 ) ) ;
#1332 = CALENDAR_DATE ( 2026, 7, 5 ) ;
#1333 = EDGE_CURVE ( 'NONE', #4356, #5052, #3694, .T. ) ;
#1334 = CARTESIAN_POINT ( 'NONE',  ( 1.734723475976807094E-15, 20.99999999999999645, 17.50000000000000000 ) ) ;
#1335 = EDGE_CURVE ( 'NONE', #3674, #1069, #574, .T. ) ;
#1336 = VERTEX_POINT ( 'NONE', #6900 ) ;
#1337 = DIRECTION ( 'NONE',  ( 0.000000000000000000, 0.000000000000000000, 1.000000000000000000 ) ) ;
#1338 = ORIENTED_EDGE ( 'NONE', *, *, #3678, .F. ) ;
#1339 = CARTESIAN_POINT ( 'NONE',  ( 15.00000000000000533, 8.000000000000000000, 18.19999999999999574 ) ) ;
#1340 = DIRECTION ( 'NONE',  ( -0.000000000000000000, 0.000000000000000000, 1.000000000000000000 ) ) ;
#1341 = CARTESIAN_POINT ( 'NONE',  ( -9.500000000000000000, 8.000000000000000000, 5.000000000000002665 ) ) ;
#1342 = CIRCLE ( 'NONE', #1213, 1.000000000000000888 ) ;
#1343 = CARTESIAN_POINT ( 'NONE',  ( -4.999999999999996447, 8.500000000000000000, 21.00000000000001066 ) ) ;
#1344 = EDGE_CURVE ( 'NONE', #2699, #4587, #4966, .T. ) ;
#1345 = CIRCLE ( 'NONE', #1972, 8.250000000000000000 ) ;
#1346 = CARTESIAN_POINT ( 'NONE',  ( 6.499999999999999112, 27.50000000000000000, 36.50000000000000000 ) ) ;
#1347 = CARTESIAN_POINT ( 'NONE',  ( 6.299999999999999822, 12.99999999999999822, 30.69167388793147211 ) ) ;
#1348 = VERTEX_POINT ( 'NONE', #3294 ) ;
#1349 = ORIENTED_EDGE ( 'NONE', *, *, #1276, .T. ) ;
#1350 = EDGE_LOOP ( 'NONE', ( #4685, #1594, #6658, #5223 ) ) ;
#1351 = DIRECTION ( 'NONE',  ( 0.000000000000000000, 1.000000000000000000, 0.000000000000000000 ) ) ;
#1352 = VECTOR ( 'NONE', #4944, 1000.000000000000000 ) ;
#1353 = DIRECTION ( 'NONE',  ( 0.000000000000000000, 1.000000000000000000, 0.000000000000000000 ) ) ;
#1354 = CARTESIAN_POINT ( 'NONE',  ( 0.000000000000000000, 2.000000000000001776, 2.197316402903956179E-15 ) ) ;
#1355 = CARTESIAN_POINT ( 'NONE',  ( 6.000000000000002665, 20.99999999999999645, 7.500000000000000000 ) ) ;
#1356 = ORIENTED_EDGE ( 'NONE', *, *, #987, .T. ) ;
#1357 = LINE ( 'NONE', #5554, #1688 ) ;
#1358 = CARTESIAN_POINT ( 'NONE',  ( 0.000000000000000000, 36.30000000000000426, 1.734723475976807094E-15 ) ) ;
#1359 = ORIENTED_EDGE ( 'NONE', *, *, #1528, .F. ) ;
#1360 = ORIENTED_EDGE ( 'NONE', *, *, #6266, .F. ) ;
#1361 = CARTESIAN_POINT ( 'NONE',  ( 17.53890963101273215, 5.311981085045102802, -13.05136396317129410 ) ) ;
#1362 = EDGE_LOOP ( 'NONE', ( #988, #3989, #7205, #3082, #4567 ) ) ;
#1363 = CARTESIAN_POINT ( 'NONE',  ( -3.500000000000000444, 17.49999999999999645, -0.8847763108502382234 ) ) ;
#1364 = CARTESIAN_POINT ( 'NONE',  ( 0.000000000000000000, 50.00000000000000000, 1.734723475976807094E-15 ) ) ;
#1365 = ORIENTED_EDGE ( 'NONE', *, *, #3630, .T. ) ;
#1366 = VERTEX_POINT ( 'NONE', #5615 ) ;
#1367 = ADVANCED_FACE ( 'NONE', ( #3257, #1499 ), #232, .T. ) ;
#1368 = DIRECTION ( 'NONE',  ( -0.000000000000000000, -0.000000000000000000, 1.000000000000000000 ) ) ;
#1369 = EDGE_CURVE ( 'NONE', #3441, #5435, #6345, .T. ) ;
#1370 = DIRECTION ( 'NONE',  ( -1.000000000000000000, 0.000000000000000000, -8.260587980841940012E-17 ) ) ;
#1371 = VERTEX_POINT ( 'NONE', #311 ) ;
#1372 = EDGE_CURVE ( 'NONE', #7600, #4143, #1707, .T. ) ;
#1373 = DIRECTION ( 'NONE',  ( -1.927470528863117076E-16, 1.000000000000000000, 0.000000000000000000 ) ) ;
#1374 = ORIENTED_EDGE ( 'NONE', *, *, #3678, .T. ) ;
#1375 = DIRECTION ( 'NONE',  ( 1.000000000000000000, 2.891205793294678819E-16, 0.000000000000000000 ) ) ;
#1376 = LINE ( 'NONE', #1297, #6090 ) ;
#1377 = CARTESIAN_POINT ( 'NONE',  ( 13.01585182124524209, 6.234073417986908616, 12.48583193118386525 ) ) ;
#1378 = EDGE_CURVE ( 'NONE', #7526, #4190, #5102, .T. ) ;
#1379 = VECTOR ( 'NONE', #7391, 1000.000000000000000 ) ;
#1380 = LINE ( 'NONE', #4520, #2028 ) ;
#1381 = DIRECTION ( 'NONE',  ( 1.000000000000000000, 4.625929269271486900E-16, -0.000000000000000000 ) ) ;
#1382 = LINE ( 'NONE', #6169, #825 ) ;
#1383 = CARTESIAN_POINT ( 'NONE',  ( -1.500000000000000000, 50.00000000000000000, 6.837397165588673609 ) ) ;
#1384 = AXIS2_PLACEMENT_3D ( 'NONE', #2304, #1981, #7336 ) ;
#1385 = ORIENTED_EDGE ( 'NONE', *, *, #2718, .F. ) ;
#1386 = VERTEX_POINT ( 'NONE', #7553 ) ;
#1387 = VECTOR ( 'NONE', #3449, 1000.000000000000000 ) ;
#1388 = ORIENTED_EDGE ( 'NONE', *, *, #6301, .F. ) ;
#1389 = EDGE_CURVE ( 'NONE', #1290, #6991, #7514, .T. ) ;
#1390 = CARTESIAN_POINT ( 'NONE',  ( 16.05987805331431417, 54.00000000000000000, -16.05987805331432483 ) ) ;
#1391 = B_SPLINE_CURVE_WITH_KNOTS ( 'NONE', 3,
 ( #2703, #4546, #6926, #2662, #7350, #5641, #970, #2076, #6298, #3797, #3951, #3872, #7468, #1993, #1562, #1489 ),
 .UNSPECIFIED., .F., .F.,
 ( 4, 2, 2, 2, 2, 2, 2, 4 ),
 ( 0.003245167274435819746, 0.004177331558167056251, 0.004643413700032668866, 0.005109495841898281480, 0.005575577983763893228, 0.006041660125629505843, 0.006507742267495117590, 0.006973824409360729337 ),
 .UNSPECIFIED. ) ;
#1392 = VECTOR ( 'NONE', #7360, 1000.000000000000000 ) ;
#1393 = FACE_OUTER_BOUND ( 'NONE', #3219, .T. ) ;
#1394 = DIRECTION ( 'NONE',  ( 1.000000000000000000, 0.000000000000000000, 0.000000000000000000 ) ) ;
#1395 = DIRECTION ( 'NONE',  ( 0.000000000000000000, 0.000000000000000000, 1.000000000000000000 ) ) ;
#1396 = ORIENTED_EDGE ( 'NONE', *, *, #2238, .T. ) ;
#1397 = DIRECTION ( 'NONE',  ( -1.000000000000000000, 0.000000000000000000, 0.000000000000000000 ) ) ;
#1398 = CARTESIAN_POINT ( 'NONE',  ( 0.000000000000000000, 35.00000000000000000, 1.734723475976807094E-15 ) ) ;
#1399 = ORIENTED_EDGE ( 'NONE', *, *, #4624, .T. ) ;
#1400 = ORIENTED_EDGE ( 'NONE', *, *, #7540, .T. ) ;
#1401 = CIRCLE ( 'NONE', #2906, 1.109999999999999876 ) ;
#1402 = AXIS2_PLACEMENT_3D ( 'NONE', #5754, #2185, #969 ) ;
#1403 = LINE ( 'NONE', #3205, #7524 ) ;
#1404 = ORIENTED_EDGE ( 'NONE', *, *, #941, .T. ) ;
#1405 = CARTESIAN_POINT ( 'NONE',  ( 4.236226753999534654E-15, 52.00000000000000000, 15.09999999999999609 ) ) ;
#1406 = DIRECTION ( 'NONE',  ( 1.000000000000000000, 0.000000000000000000, 0.000000000000000000 ) ) ;
#1407 = ORIENTED_EDGE ( 'NONE', *, *, #7364, .F. ) ;
#1408 = VERTEX_POINT ( 'NONE', #7476 ) ;
#1409 = AXIS2_PLACEMENT_3D ( 'NONE', #7651, #5428, #4097 ) ;
#1410 = AXIS2_PLACEMENT_3D ( 'NONE', #4220, #570, #3631 ) ;
#1411 = CARTESIAN_POINT ( 'NONE',  ( 11.50000000000000000, 13.49999999999998757, -7.500000000000000000 ) ) ;
#1412 = LINE ( 'NONE', #2000, #7067 ) ;
#1413 = VERTEX_POINT ( 'NONE', #3221 ) ;
#1414 = CARTESIAN_POINT ( 'NONE',  ( 3.500000000000003109, 8.500000000000000000, 39.50000000000000000 ) ) ;
#1415 = ORIENTED_EDGE ( 'NONE', *, *, #7546, .T. ) ;
#1416 = DIRECTION ( 'NONE',  ( 1.000000000000000000, 0.000000000000000000, -1.387778780781445676E-16 ) ) ;
#1417 = CARTESIAN_POINT ( 'NONE',  ( -8.000000000000000000, 28.99999999999999645, 39.50000000000000000 ) ) ;
#1418 = CARTESIAN_POINT ( 'NONE',  ( 16.05987805331431417, 54.00000000000000000, -16.05987805331432483 ) ) ;
#1419 = EDGE_CURVE ( 'NONE', #436, #7636, #6767, .T. ) ;
#1420 = DIRECTION ( 'NONE',  ( 1.000000000000000000, -0.000000000000000000, 0.000000000000000000 ) ) ;
#1421 = DIRECTION ( 'NONE',  ( -1.927470528863117076E-16, 1.000000000000000000, 0.000000000000000000 ) ) ;
#1422 = CARTESIAN_POINT ( 'NONE',  ( -9.500000000000000000, 13.99999999999999822, -21.50000000000000000 ) ) ;
#1423 = EDGE_CURVE ( 'NONE', #1726, #2968, #7507, .T. ) ;
#1424 = CARTESIAN_POINT ( 'NONE',  ( 12.81315864282609240, 6.071994733338129890, -12.66000294780820035 ) ) ;
#1425 = ORIENTED_EDGE ( 'NONE', *, *, #4646, .T. ) ;
#1426 = ORIENTED_EDGE ( 'NONE', *, *, #656, .T. ) ;
#1427 = ORIENTED_EDGE ( 'NONE', *, *, #5030, .T. ) ;
#1428 = CARTESIAN_POINT ( 'NONE',  ( -6.500000000000002665, 13.49999999999999112, 5.000000000000002665 ) ) ;
#1429 = EDGE_CURVE ( 'NONE', #854, #572, #3372, .T. ) ;
#1430 = VECTOR ( 'NONE', #4377, 1000.000000000000000 ) ;
#1431 = CARTESIAN_POINT ( 'NONE',  ( -12.58578643762694860, 50.06598956740534589, -12.58578643762696103 ) ) ;
#1432 = CARTESIAN_POINT ( 'NONE',  ( 15.00000000000000533, 17.05096679918780822, 14.99999999999999645 ) ) ;
#1433 = LINE ( 'NONE', #3941, #4481 ) ;
#1434 = ADVANCED_FACE ( 'NONE', ( #1571, #4479 ), #3806, .T. ) ;
#1435 = VECTOR ( 'NONE', #4034, 1000.000000000000000 ) ;
#1436 = ADVANCED_FACE ( 'NONE', ( #6864 ), #5026, .F. ) ;
#1437 = VECTOR ( 'NONE', #5307, 1000.000000000000000 ) ;
#1438 = ORIENTED_EDGE ( 'NONE', *, *, #5394, .F. ) ;
#1439 = LINE ( 'NONE', #7302, #7318 ) ;
#1440 = CARTESIAN_POINT ( 'NONE',  ( 7.347880794884111847E-16, 13.49999999999998757, -5.999999999999996447 ) ) ;
#1441 = CIRCLE ( 'NONE', #679, 9.500000000000000000 ) ;
#1442 = ORIENTED_EDGE ( 'NONE', *, *, #35, .F. ) ;
#1443 = ORIENTED_EDGE ( 'NONE', *, *, #7345, .T. ) ;
#1444 = VECTOR ( 'NONE', #2798, 1000.000000000000000 ) ;
#1445 = PLANE ( 'NONE',  #6660 ) ;
#1446 = ORIENTED_EDGE ( 'NONE', *, *, #2965, .T. ) ;
#1447 = CARTESIAN_POINT ( 'NONE',  ( -13.78941468052220642, 6.483384804580489380, 12.03389032160164085 ) ) ;
#1448 = FACE_OUTER_BOUND ( 'NONE', #5581, .T. ) ;
#1449 = ORIENTED_EDGE ( 'NONE', *, *, #3885, .T. ) ;
#1450 = VERTEX_POINT ( 'NONE', #348 ) ;
#1451 = CARTESIAN_POINT ( 'NONE',  ( -13.01694295581628324, 3.765285088856710871, -12.48498333421637518 ) ) ;
#1452 = PLANE ( 'NONE',  #3477 ) ;
#1453 = CARTESIAN_POINT ( 'NONE',  ( 0.000000000000000000, 13.49999999999999112, 5.999999999999988454 ) ) ;
#1454 = ORIENTED_EDGE ( 'NONE', *, *, #4737, .F. ) ;
#1455 = DIRECTION ( 'NONE',  ( -0.000000000000000000, -0.000000000000000000, 1.000000000000000000 ) ) ;
#1456 = DIRECTION ( 'NONE',  ( 6.776263578034402713E-17, 0.000000000000000000, 1.000000000000000000 ) ) ;
#1457 = CARTESIAN_POINT ( 'NONE',  ( 15.00000000000000533, 8.000000000000000000, 14.99999999999999645 ) ) ;
#1458 = AXIS2_PLACEMENT_3D ( 'NONE', #6830, #4486, #2168 ) ;
#1459 = FACE_BOUND ( 'NONE', #2342, .T. ) ;
#1460 = FACE_BOUND ( 'NONE', #6810, .T. ) ;
#1461 = AXIS2_PLACEMENT_3D ( 'NONE', #2117, #6812, #6262 ) ;
#1462 = CARTESIAN_POINT ( 'NONE',  ( 0.000000000000000000, 36.30000000000000426, -6.999999999999998224 ) ) ;
#1463 = ORIENTED_EDGE ( 'NONE', *, *, #6580, .T. ) ;
#1464 = DIRECTION ( 'NONE',  ( 0.000000000000000000, 0.000000000000000000, -1.000000000000000000 ) ) ;
#1465 = DIRECTION ( 'NONE',  ( 0.000000000000000000, -1.508455196501571429E-16, -1.000000000000000000 ) ) ;
#1466 = ORIENTED_EDGE ( 'NONE', *, *, #2665, .T. ) ;
#1467 = ORIENTED_EDGE ( 'NONE', *, *, #6496, .T. ) ;
#1468 = AXIS2_PLACEMENT_3D ( 'NONE', #6550, #6664, #6620 ) ;
#1469 = ORIENTED_EDGE ( 'NONE', *, *, #1044, .F. ) ;
#1470 = PLANE ( 'NONE',  #7495 ) ;
#1471 = AXIS2_PLACEMENT_3D ( 'NONE', #4118, #4747, #7710 ) ;
#1472 = VECTOR ( 'NONE', #5198, 1000.000000000000000 ) ;
#1473 = VECTOR ( 'NONE', #5236, 1000.000000000000000 ) ;
#1474 = EDGE_CURVE ( 'NONE', #6454, #2259, #2750, .T. ) ;
#1475 = DIRECTION ( 'NONE',  ( 0.000000000000000000, -0.000000000000000000, -1.000000000000000000 ) ) ;
#1476 = CYLINDRICAL_SURFACE ( 'NONE', #7430, 3.199999999999997957 ) ;
#1477 = ADVANCED_FACE ( 'NONE', ( #3960 ), #5763, .F. ) ;
#1478 = DIRECTION ( 'NONE',  ( 0.000000000000000000, 0.000000000000000000, -1.000000000000000000 ) ) ;
#1479 = ADVANCED_FACE ( 'NONE', ( #2045 ), #4435, .F. ) ;
#1480 = VECTOR ( 'NONE', #4760, 1000.000000000000000 ) ;
#1481 = EDGE_LOOP ( 'NONE', ( #7664, #2421, #3552, #1655, #4941, #7258 ) ) ;
#1482 = DIRECTION ( 'NONE',  ( 0.000000000000000000, 0.000000000000000000, -1.000000000000000000 ) ) ;
#1483 = CARTESIAN_POINT ( 'NONE',  ( 15.09999999999998721, 52.00000000000000000, -12.32967069115143666 ) ) ;
#1484 = ORIENTED_EDGE ( 'NONE', *, *, #1607, .F. ) ;
#1485 = ORIENTED_EDGE ( 'NONE', *, *, #7392, .T. ) ;
#1486 = ADVANCED_FACE ( 'NONE', ( #5803 ), #2979, .F. ) ;
#1487 = PRODUCT_RELATED_PRODUCT_CATEGORY ( 'detail', '', ( #1021 ) ) ;
#1488 = CARTESIAN_POINT ( 'NONE',  ( 12.50000000000000000, 9.500000000000001776, 39.50000000000000000 ) ) ;
#1489 = CARTESIAN_POINT ( 'NONE',  ( -17.55624235940335254, 5.000000000001502798, 13.07500000000034035 ) ) ;
#1490 = ORIENTED_EDGE ( 'NONE', *, *, #4989, .T. ) ;
#1491 = ORIENTED_EDGE ( 'NONE', *, *, #5585, .T. ) ;
#1492 =( BOUNDED_CURVE ( )  B_SPLINE_CURVE ( 3, ( #5185, #6833, #6283, #5036 ),
 .UNSPECIFIED., .F., .F. ) 
 B_SPLINE_CURVE_WITH_KNOTS ( ( 4, 4 ),
 ( 6.148853117132819790, 6.417517497226352674 ),
 .UNSPECIFIED. ) 
 CURVE ( )  GEOMETRIC_REPRESENTATION_ITEM ( )  RATIONAL_B_SPLINE_CURVE ( ( 1.000000000000000000, 0.9939939939939836933, 0.9939939939939836933, 1.000000000000000000 ) ) 
 REPRESENTATION_ITEM ( '' )  );
#1493 = EDGE_CURVE ( 'NONE', #3556, #6674, #5880, .T. ) ;
#1494 = LINE ( 'NONE', #4352, #2382 ) ;
#1495 = CARTESIAN_POINT ( 'NONE',  ( -17.55624235940335254, 5.000000000001502798, 13.07500000000034035 ) ) ;
#1496 = CARTESIAN_POINT ( 'NONE',  ( -7.999999999999998224, 26.00000000000000000, 12.50000000000000355 ) ) ;
#1497 = ORIENTED_EDGE ( 'NONE', *, *, #2482, .T. ) ;
#1498 = DIRECTION ( 'NONE',  ( 0.000000000000000000, 0.000000000000000000, 1.000000000000000000 ) ) ;
#1499 = FACE_BOUND ( 'NONE', #2275, .T. ) ;
#1500 = DIRECTION ( 'NONE',  ( 1.000000000000000000, 0.000000000000000000, -5.610896362913279086E-16 ) ) ;
#1501 = DIRECTION ( 'NONE',  ( 0.000000000000000000, -0.000000000000000000, 1.000000000000000000 ) ) ;
#1502 = FACE_BOUND ( 'NONE', #3975, .T. ) ;
#1503 = AXIS2_PLACEMENT_3D ( 'NONE', #1026, #6839, #5120 ) ;
#1504 = CARTESIAN_POINT ( 'NONE',  ( -9.500000000000008882, 49.99999999999999289, -12.49999999999999645 ) ) ;
#1505 = VERTEX_POINT ( 'NONE', #4589 ) ;
#1506 = CARTESIAN_POINT ( 'NONE',  ( -15.09999999999999254, 52.00000000000000000, 14.49028923915031442 ) ) ;
#1507 = CARTESIAN_POINT ( 'NONE',  ( -12.58578643762690952, 50.06598956740531747, 12.58578643762690419 ) ) ;
#1508 = ORIENTED_EDGE ( 'NONE', *, *, #3254, .F. ) ;
#1509 = ORIENTED_EDGE ( 'NONE', *, *, #2625, .F. ) ;
#1510 = AXIS2_PLACEMENT_3D ( 'NONE', #5523, #1876, #105 ) ;
#1511 = VERTEX_POINT ( 'NONE', #1643 ) ;
#1512 = DIRECTION ( 'NONE',  ( 0.000000000000000000, 0.000000000000000000, -1.000000000000000000 ) ) ;
#1513 = CARTESIAN_POINT ( 'NONE',  ( 8.000000000000003553, 26.00000000000000355, 12.50000000000000000 ) ) ;
#1514 = CARTESIAN_POINT ( 'NONE',  ( -5.475317082768548888E-15, 25.37174721189593285, -19.51672862453531465 ) ) ;
#1515 = AXIS2_PLACEMENT_3D ( 'NONE', #774, #6150, #3754 ) ;
#1516 = LINE ( 'NONE', #3863, #6724 ) ;
#1517 = EDGE_CURVE ( 'NONE', #7658, #5093, #6462, .T. ) ;
#1518 = ORIENTED_EDGE ( 'NONE', *, *, #1493, .F. ) ;
#1519 = CARTESIAN_POINT ( 'NONE',  ( 21.00000000000001066, 5.000000000000000000, 9.924999999999998934 ) ) ;
#1520 = DIRECTION ( 'NONE',  ( 1.000000000000000000, -2.312964634635743056E-15, 0.000000000000000000 ) ) ;
#1521 = ORIENTED_EDGE ( 'NONE', *, *, #4626, .T. ) ;
#1522 = DIRECTION ( 'NONE',  ( 0.000000000000000000, -0.000000000000000000, -1.000000000000000000 ) ) ;
#1523 = EDGE_CURVE ( 'NONE', #258, #6932, #4153, .T. ) ;
#1524 = AXIS2_PLACEMENT_3D ( 'NONE', #5172, #1046, #5799 ) ;
#1525 = AXIS2_PLACEMENT_3D ( 'NONE', #156, #2553, #3656 ) ;
#1526 = VECTOR ( 'NONE', #2516, 1000.000000000000000 ) ;
#1527 = CARTESIAN_POINT ( 'NONE',  ( 12.44375764059822309, 5.000000000000000000, -13.07499999999999929 ) ) ;
#1528 = EDGE_CURVE ( 'NONE', #4003, #562, #7623, .T. ) ;
#1529 = CYLINDRICAL_SURFACE ( 'NONE', #7711, 3.199999999999999734 ) ;
#1530 = ORIENTED_EDGE ( 'NONE', *, *, #4295, .T. ) ;
#1531 = ORIENTED_EDGE ( 'NONE', *, *, #5994, .T. ) ;
#1532 = EDGE_CURVE ( 'NONE', #2058, #2704, #3889, .T. ) ;
#1533 = VECTOR ( 'NONE', #3299, 1000.000000000000000 ) ;
#1534 = CARTESIAN_POINT ( 'NONE',  ( -17.18681189985862190, 6.071991243579744513, -12.65998804124616584 ) ) ;
#1535 = AXIS2_PLACEMENT_3D ( 'NONE', #2260, #4654, #4615 ) ;
#1536 = LINE ( 'NONE', #345, #5847 ) ;
#1537 = EDGE_CURVE ( 'NONE', #3203, #3019, #3528, .T. ) ;
#1538 = ORIENTED_EDGE ( 'NONE', *, *, #7072, .F. ) ;
#1539 = PLANE ( 'NONE',  #2627 ) ;
#1540 = DIRECTION ( 'NONE',  ( -0.000000000000000000, 0.000000000000000000, 1.000000000000000000 ) ) ;
#1541 = CARTESIAN_POINT ( 'NONE',  ( 1.734723475976807094E-15, 20.99999999999999645, 7.500000000000000000 ) ) ;
#1542 = VECTOR ( 'NONE', #1794, 1000.000000000000000 ) ;
#1543 = DIRECTION ( 'NONE',  ( 0.000000000000000000, 0.000000000000000000, 1.000000000000000000 ) ) ;
#1544 = FACE_OUTER_BOUND ( 'NONE', #644, .T. ) ;
#1545 = DIRECTION ( 'NONE',  ( -1.000000000000000000, 0.000000000000000000, 0.000000000000000000 ) ) ;
#1546 = ORIENTED_EDGE ( 'NONE', *, *, #4006, .T. ) ;
#1547 = CARTESIAN_POINT ( 'NONE',  ( 13.78861108922883183, 6.483279613939560093, -12.03420546207326147 ) ) ;
#1548 = CARTESIAN_POINT ( 'NONE',  ( -4.999999999999995559, 8.499999999999992895, 21.00000000000001066 ) ) ;
#1549 = VERTEX_POINT ( 'NONE', #4623 ) ;
#1550 = ORIENTED_EDGE ( 'NONE', *, *, #2531, .T. ) ;
#1551 = EDGE_LOOP ( 'NONE', ( #7740, #586, #4129, #3248 ) ) ;
#1552 = CARTESIAN_POINT ( 'NONE',  ( 19.20368106953493736, 17.50000000000000000, 36.50000000000000000 ) ) ;
#1553 = DIRECTION ( 'NONE',  ( 1.000000000000000000, 0.000000000000000000, 0.000000000000000000 ) ) ;
#1554 = CARTESIAN_POINT ( 'NONE',  ( 13.99999999999990230, 52.00000000000000000, -14.00000000000039080 ) ) ;
#1555 = DIRECTION ( 'NONE',  ( -1.000000000000000000, 0.000000000000000000, 0.000000000000000000 ) ) ;
#1556 = VERTEX_POINT ( 'NONE', #2271 ) ;
#1557 = DIRECTION ( 'NONE',  ( -0.000000000000000000, -0.000000000000000000, 1.000000000000000000 ) ) ;
#1558 = ORIENTED_EDGE ( 'NONE', *, *, #4159, .T. ) ;
#1559 = CARTESIAN_POINT ( 'NONE',  ( -12.50000000000000000, 26.00000000000000000, 12.50000000000000355 ) ) ;
#1560 = VECTOR ( 'NONE', #563, 1000.000000000000000 ) ;
#1561 = CYLINDRICAL_SURFACE ( 'NONE', #5789, 3.199999999999997957 ) ;
#1562 = CARTESIAN_POINT ( 'NONE',  ( -17.55624235940189592, 4.843841060580693636, 13.07500000000015383 ) ) ;
#1563 = ORIENTED_EDGE ( 'NONE', *, *, #6544, .F. ) ;
#1564 = ORIENTED_EDGE ( 'NONE', *, *, #3072, .T. ) ;
#1565 = VECTOR ( 'NONE', #2457, 1000.000000000000000 ) ;
#1566 = ADVANCED_FACE ( 'NONE', ( #2862 ), #578, .F. ) ;
#1567 = CARTESIAN_POINT ( 'NONE',  ( 14.14866068747335071, 52.00000000000000000, 15.09999999999997833 ) ) ;
#1568 = EDGE_CURVE ( 'NONE', #3611, #7636, #2829, .T. ) ;
#1569 = ORIENTED_EDGE ( 'NONE', *, *, #6126, .F. ) ;
#1570 = LINE ( 'NONE', #6344, #4399 ) ;
#1571 = FACE_BOUND ( 'NONE', #3866, .T. ) ;
#1572 = EDGE_CURVE ( 'NONE', #3484, #7486, #5519, .T. ) ;
#1573 = DIRECTION ( 'NONE',  ( 0.000000000000000000, 0.000000000000000000, -1.000000000000000000 ) ) ;
#1574 = VECTOR ( 'NONE', #6919, 1000.000000000000000 ) ;
#1575 = EDGE_CURVE ( 'NONE', #7070, #7340, #538, .T. ) ;
#1576 = CARTESIAN_POINT ( 'NONE',  ( 1.734723475976807094E-15, 20.99999999999999645, 15.50000000000000000 ) ) ;
#1577 = CALENDAR_DATE ( 2026, 7, 5 ) ;
#1578 = CARTESIAN_POINT ( 'NONE',  ( -12.49999999999999289, 8.000000000000000000, -11.49999999999999645 ) ) ;
#1579 = CARTESIAN_POINT ( 'NONE',  ( -6.500000000000001776, 27.99999999999999645, 21.50000000000000000 ) ) ;
#1580 = VERTEX_POINT ( 'NONE', #7045 ) ;
#1581 = DIRECTION ( 'NONE',  ( -1.000000000000000000, -0.000000000000000000, -0.000000000000000000 ) ) ;
#1582 = CARTESIAN_POINT ( 'NONE',  ( -15.09999999999998721, 52.00000000000000000, 13.85133931252672035 ) ) ;
#1583 = VERTEX_POINT ( 'NONE', #5960 ) ;
#1584 = ORIENTED_EDGE ( 'NONE', *, *, #3148, .F. ) ;
#1585 = LINE ( 'NONE', #5776, #3127 ) ;
#1586 = AXIS2_PLACEMENT_3D ( 'NONE', #5495, #40, #2445 ) ;
#1587 = EDGE_CURVE ( 'NONE', #6208, #7165, #5593, .T. ) ;
#1588 = CARTESIAN_POINT ( 'NONE',  ( -5.500000000000000888, 10.99999999999999289, -8.000000000000005329 ) ) ;
#1589 = DIRECTION ( 'NONE',  ( 1.000000000000000000, 0.000000000000000000, 0.000000000000000000 ) ) ;
#1590 = FACE_OUTER_BOUND ( 'NONE', #6529, .T. ) ;
#1591 = VECTOR ( 'NONE', #5502, 1000.000000000000000 ) ;
#1592 = ORIENTED_EDGE ( 'NONE', *, *, #3535, .T. ) ;
#1593 = PLANE ( 'NONE',  #5956 ) ;
#1594 = ORIENTED_EDGE ( 'NONE', *, *, #3571, .T. ) ;
#1595 = CARTESIAN_POINT ( 'NONE',  ( 0.000000000000000000, 50.00000000000000000, -6.999999999999998224 ) ) ;
#1596 = VECTOR ( 'NONE', #4077, 1000.000000000000000 ) ;
#1597 = AXIS2_PLACEMENT_3D ( 'NONE', #4218, #6760, #1904 ) ;
#1598 = CARTESIAN_POINT ( 'NONE',  ( -6.299999999999994493, 12.99999999999999822, 35.50000000000000711 ) ) ;
#1599 = CARTESIAN_POINT ( 'NONE',  ( -20.00000000000001066, 2.000000000000000000, 21.00000000000000711 ) ) ;
#1600 = EDGE_LOOP ( 'NONE', ( #2580, #2130 ) ) ;
#1601 = ORIENTED_EDGE ( 'NONE', *, *, #6922, .T. ) ;
#1602 = CARTESIAN_POINT ( 'NONE',  ( -9.500000000000000000, 13.99999999999999822, -5.000000000000002665 ) ) ;
#1603 = CARTESIAN_POINT ( 'NONE',  ( -14.99999999999999467, 7.999999999999996447, -15.00000000000000355 ) ) ;
#1604 = EDGE_LOOP ( 'NONE', ( #6733, #5702, #6953, #3644, #5903, #3857 ) ) ;
#1605 = DIRECTION ( 'NONE',  ( -0.000000000000000000, -0.000000000000000000, 1.000000000000000000 ) ) ;
#1606 = CARTESIAN_POINT ( 'NONE',  ( -9.700000000000002842, 12.99999999999999822, 30.69167388793147211 ) ) ;
#1607 = EDGE_CURVE ( 'NONE', #7376, #7447, #3465, .T. ) ;
#1608 = CARTESIAN_POINT ( 'NONE',  ( -12.72621351036863047, 4.026366408069365299, 12.74594978746395313 ) ) ;
#1609 = ADVANCED_FACE ( 'NONE', ( #5369 ), #3493, .F. ) ;
#1610 = CARTESIAN_POINT ( 'NONE',  ( -3.499999999999999556, 17.49999999999999645, 39.50000000000000000 ) ) ;
#1611 = DIRECTION ( 'NONE',  ( 0.000000000000000000, 0.000000000000000000, -1.000000000000000000 ) ) ;
#1612 = CARTESIAN_POINT ( 'NONE',  ( 12.50000000000000000, 50.00000000000000000, 12.50000000000000000 ) ) ;
#1613 = CARTESIAN_POINT ( 'NONE',  ( 15.61864467146502200, 3.460457964617425830, 11.84500105736959874 ) ) ;
#1614 = EDGE_LOOP ( 'NONE', ( #610, #301, #6235, #4547, #5287, #6835 ) ) ;
#1615 = LINE ( 'NONE', #4754, #3770 ) ;
#1616 = FACE_OUTER_BOUND ( 'NONE', #3270, .T. ) ;
#1617 = EDGE_CURVE ( 'NONE', #3908, #2301, #5246, .T. ) ;
#1618 = ORIENTED_EDGE ( 'NONE', *, *, #4201, .F. ) ;
#1619 = DIRECTION ( 'NONE',  ( 1.000000000000000000, -2.209320818852038838E-16, 0.000000000000000000 ) ) ;
#1620 = LINE ( 'NONE', #7603, #7520 ) ;
#1621 = DIRECTION ( 'NONE',  ( 1.000000000000000000, 0.000000000000000000, -0.000000000000000000 ) ) ;
#1622 = DIRECTION ( 'NONE',  ( 0.000000000000000000, -1.000000000000000000, 0.000000000000000000 ) ) ;
#1623 = ADVANCED_FACE ( 'NONE', ( #4743 ), #4703, .F. ) ;
#1624 = VERTEX_POINT ( 'NONE', #3719 ) ;
#1625 = DIRECTION ( 'NONE',  ( -1.387778780781445676E-16, 0.000000000000000000, -1.000000000000000000 ) ) ;
#1626 = AXIS2_PLACEMENT_3D ( 'NONE', #4796, #591, #2915 ) ;
#1627 = ORIENTED_EDGE ( 'NONE', *, *, #6731, .T. ) ;
#1628 = CARTESIAN_POINT ( 'NONE',  ( 16.05987805331431417, 54.00000000000000000, 16.05987805331432483 ) ) ;
#1629 = VECTOR ( 'NONE', #182, 1000.000000000000000 ) ;
#1630 = DIRECTION ( 'NONE',  ( 0.000000000000000000, 0.000000000000000000, 1.000000000000000000 ) ) ;
#1631 = ORIENTED_EDGE ( 'NONE', *, *, #801, .T. ) ;
#1632 = LINE ( 'NONE', #5238, #7032 ) ;
#1633 = DIRECTION ( 'NONE',  ( -1.000000000000000000, -0.000000000000000000, -0.000000000000000000 ) ) ;
#1634 = VECTOR ( 'NONE', #3445, 1000.000000000000000 ) ;
#1635 = AXIS2_PLACEMENT_3D ( 'NONE', #2818, #5912, #7697 ) ;
#1636 = ORIENTED_EDGE ( 'NONE', *, *, #4776, .T. ) ;
#1637 = ORIENTED_EDGE ( 'NONE', *, *, #7693, .F. ) ;
#1638 = PLANE ( 'NONE',  #3637 ) ;
#1639 = AXIS2_PLACEMENT_3D ( 'NONE', #3766, #1928, #3614 ) ;
#1640 = LINE ( 'NONE', #4072, #5043 ) ;
#1641 = VERTEX_POINT ( 'NONE', #106 ) ;
#1642 = CARTESIAN_POINT ( 'NONE',  ( -9.500000000000001776, 27.99999999999999645, -5.000000000000002665 ) ) ;
#1643 = CARTESIAN_POINT ( 'NONE',  ( 8.000000000000000000, 37.00000000000000711, -1.500000000000001332 ) ) ;
#1644 = CARTESIAN_POINT ( 'NONE',  ( 3.500000000000001776, 1.366659630871534858, 39.50000000000000000 ) ) ;
#1645 = PRODUCT_DEFINITION_FORMATION_WITH_SPECIFIED_SOURCE ( '�', '', #1021, .NOT_KNOWN. ) ;
#1646 = DIRECTION ( 'NONE',  ( 0.000000000000000000, 1.000000000000000000, 0.000000000000000000 ) ) ;
#1647 = PERSON_AND_ORGANIZATION ( #6776, #3532 ) ;
#1648 = DIRECTION ( 'NONE',  ( -0.000000000000000000, 1.000000000000000000, -0.000000000000000000 ) ) ;
#1649 = CARTESIAN_POINT ( 'NONE',  ( -17.41546467962083966, 5.737933176087357090, 12.89848732100244177 ) ) ;
#1650 = VERTEX_POINT ( 'NONE', #4346 ) ;
#1651 = CARTESIAN_POINT ( 'NONE',  ( -5.999999999999999112, 20.99999999999999645, 7.500000000000000000 ) ) ;
#1652 = LINE ( 'NONE', #1105, #5253 ) ;
#1653 = CIRCLE ( 'NONE', #3032, 1.109999999999999876 ) ;
#1654 = DIRECTION ( 'NONE',  ( -1.000000000000000000, -0.000000000000000000, -0.000000000000000000 ) ) ;
#1655 = ORIENTED_EDGE ( 'NONE', *, *, #4745, .F. ) ;
#1656 = CARTESIAN_POINT ( 'NONE',  ( 0.000000000000000000, 0.000000000000000000, 39.50000000000000000 ) ) ;
#1657 = EDGE_CURVE ( 'NONE', #6745, #4949, #3840, .T. ) ;
#1658 = AXIS2_PLACEMENT_3D ( 'NONE', #1709, #7730, #1193 ) ;
#1659 = DIRECTION ( 'NONE',  ( -0.000000000000000000, 0.000000000000000000, -1.000000000000000000 ) ) ;
#1660 = EDGE_CURVE ( 'NONE', #3551, #4599, #144, .T. ) ;
#1661 = PLANE ( 'NONE',  #1820 ) ;
#1662 = DIRECTION ( 'NONE',  ( 0.000000000000000000, 0.000000000000000000, 1.000000000000000000 ) ) ;
#1663 = ADVANCED_FACE ( 'NONE', ( #1877 ), #2390, .T. ) ;
#1664 = ORIENTED_EDGE ( 'NONE', *, *, #1730, .T. ) ;
#1665 = CARTESIAN_POINT ( 'NONE',  ( 17.05987805331431417, 54.00000000000000000, -16.05987805331432483 ) ) ;
#1666 = EDGE_CURVE ( 'NONE', #2400, #6153, #4269, .T. ) ;
#1667 = VERTEX_POINT ( 'NONE', #6656 ) ;
#1668 = LINE ( 'NONE', #7031, #4852 ) ;
#1669 = ADVANCED_FACE ( 'NONE', ( #733 ), #64, .F. ) ;
#1670 = ADVANCED_FACE ( 'NONE', ( #3755, #3093 ), #4819, .F. ) ;
#1671 = LINE ( 'NONE', #4691, #343 ) ;
#1672 = VERTEX_POINT ( 'NONE', #1841 ) ;
#1673 = DIRECTION ( 'NONE',  ( -0.000000000000000000, -0.000000000000000000, 1.000000000000000000 ) ) ;
#1674 = DIRECTION ( 'NONE',  ( 0.000000000000000000, 0.000000000000000000, 1.000000000000000000 ) ) ;
#1675 = ORIENTED_EDGE ( 'NONE', *, *, #6366, .T. ) ;
#1676 = ORIENTED_EDGE ( 'NONE', *, *, #2768, .T. ) ;
#1677 = CIRCLE ( 'NONE', #2689, 1.700000000000001954 ) ;
#1678 = ADVANCED_FACE ( 'NONE', ( #3605 ), #6036, .F. ) ;
#1679 = CARTESIAN_POINT ( 'NONE',  ( 16.05987805331431417, 54.00000000000000000, -16.05987805331432483 ) ) ;
#1680 = LINE ( 'NONE', #494, #2098 ) ;
#1681 = VECTOR ( 'NONE', #7748, 1000.000000000000000 ) ;
#1682 = VERTEX_POINT ( 'NONE', #5485 ) ;
#1683 = LINE ( 'NONE', #2791, #7143 ) ;
#1684 = DIRECTION ( 'NONE',  ( -2.891205793294679312E-16, 1.000000000000000000, 0.000000000000000000 ) ) ;
#1685 = AXIS2_PLACEMENT_3D ( 'NONE', #6482, #3466, #3549 ) ;
#1686 = ORIENTED_EDGE ( 'NONE', *, *, #7364, .T. ) ;
#1687 = CYLINDRICAL_SURFACE ( 'NONE', #82, 9.500000000000000000 ) ;
#1688 = VECTOR ( 'NONE', #6726, 1000.000000000000000 ) ;
#1689 = DIRECTION ( 'NONE',  ( 1.000000000000000000, -2.209320818852038838E-16, -0.000000000000000000 ) ) ;
#1690 = PERSON_AND_ORGANIZATION_ROLE ( 'creator' ) ;
#1691 = AXIS2_PLACEMENT_3D ( 'NONE', #6470, #1057, #7595 ) ;
#1692 = DIRECTION ( 'NONE',  ( 0.000000000000000000, 0.000000000000000000, -1.000000000000000000 ) ) ;
#1693 = EDGE_LOOP ( 'NONE', ( #3455, #5328, #3447, #1508 ) ) ;
#1694 = CARTESIAN_POINT ( 'NONE',  ( -15.62117038720820617, 6.539432911193014064, 11.84552634533742754 ) ) ;
#1695 = ORIENTED_EDGE ( 'NONE', *, *, #1335, .T. ) ;
#1696 = CARTESIAN_POINT ( 'NONE',  ( -10.50000000000000000, 30.99999999999999645, 7.999999999999991118 ) ) ;
#1697 = DIRECTION ( 'NONE',  ( 0.000000000000000000, 1.000000000000000000, 0.000000000000000000 ) ) ;
#1698 = B_SPLINE_CURVE_WITH_KNOTS ( 'NONE', 3,
 ( #5135, #7509, #4071, #2266, #6458, #1086, #2157, #3955, #6340, #974, #4330, #2896, #1272, #3783, #5325, #5284 ),
 .UNSPECIFIED., .F., .F.,
 ( 4, 2, 2, 2, 2, 2, 2, 4 ),
 ( 0.01111253233510345328, 0.01157496765960407126, 0.01203740298410468923, 0.01249983830860530720, 0.01296227363310592517, 0.01342470895760654315, 0.01388714428210716112, 0.01481201493110839880 ),
 .UNSPECIFIED. ) ;
#1699 = CARTESIAN_POINT ( 'NONE',  ( 14.00000000000000000, 36.00000000000000000, 13.99999999999961098 ) ) ;
#1700 = ORIENTED_EDGE ( 'NONE', *, *, #1269, .F. ) ;
#1701 = CARTESIAN_POINT ( 'NONE',  ( -6.499999999999999112, 50.00000000000000000, -12.49999999999999645 ) ) ;
#1702 = LINE ( 'NONE', #2842, #51 ) ;
#1703 = CARTESIAN_POINT ( 'NONE',  ( 15.09999999999998543, 52.00000000000000711, 1.412075584666510499E-15 ) ) ;
#1704 = EDGE_CURVE ( 'NONE', #7357, #4617, #449, .T. ) ;
#1705 = ORIENTED_EDGE ( 'NONE', *, *, #3869, .F. ) ;
#1706 = LINE ( 'NONE', #600, #544 ) ;
#1707 = CIRCLE ( 'NONE', #3708, 1.109999999999999876 ) ;
#1708 = EDGE_LOOP ( 'NONE', ( #6095, #4831, #1618, #98, #6330, #2911, #1319, #3134, #5840, #5009, #7242, #4186 ) ) ;
#1709 = CARTESIAN_POINT ( 'NONE',  ( 5.000000000000002665, 8.499999999999992895, 1.893398282201780303 ) ) ;
#1710 = ADVANCED_FACE ( 'NONE', ( #2543 ), #5406, .T. ) ;
#1711 = EDGE_CURVE ( 'NONE', #7436, #5878, #4305, .T. ) ;
#1712 = AXIS2_PLACEMENT_3D ( 'NONE', #4632, #5892, #4001 ) ;
#1713 = EDGE_CURVE ( 'NONE', #3046, #976, #336, .T. ) ;
#1714 = DIRECTION ( 'NONE',  ( -1.562813942321447968E-15, 0.000000000000000000, 1.000000000000000000 ) ) ;
#1715 = ORIENTED_EDGE ( 'NONE', *, *, #3198, .T. ) ;
#1717 = AXIS2_PLACEMENT_3D ( 'NONE', #7706, #463, #7744 ) ;
#1716 = LINE ( 'NONE', #6995, #6785 ) ;
#1718 = CARTESIAN_POINT ( 'NONE',  ( -15.11335347432037146, 52.01027190332337113, -14.04985297978734948 ) ) ;
#1719 = ORIENTED_EDGE ( 'NONE', *, *, #2569, .F. ) ;
#1720 = EDGE_CURVE ( 'NONE', #2592, #5701, #1802, .T. ) ;
#1721 = ORIENTED_EDGE ( 'NONE', *, *, #2296, .T. ) ;
#1722 = CIRCLE ( 'NONE', #712, 1.649999999999998579 ) ;
#1723 = VECTOR ( 'NONE', #6642, 1000.000000000000000 ) ;
#1724 = CARTESIAN_POINT ( 'NONE',  ( 20.00000000000000355, 8.000000000000000000, 21.00000000000001066 ) ) ;
#1725 = LINE ( 'NONE', #2305, #1842 ) ;
#1726 = VERTEX_POINT ( 'NONE', #6575 ) ;
#1727 = FACE_BOUND ( 'NONE', #6246, .T. ) ;
#1728 = CARTESIAN_POINT ( 'NONE',  ( -14.00000000000009592, 52.00769230769231655, -15.10999999999999766 ) ) ;
#1729 = ORIENTED_EDGE ( 'NONE', *, *, #560, .T. ) ;
#1730 = EDGE_CURVE ( 'NONE', #7343, #6612, #6694, .T. ) ;
#1731 = VECTOR ( 'NONE', #411, 1000.000000000000000 ) ;
#1732 = ORIENTED_EDGE ( 'NONE', *, *, #7584, .T. ) ;
#1733 = DIRECTION ( 'NONE',  ( -0.000000000000000000, 1.000000000000000000, -0.000000000000000000 ) ) ;
#1734 = DIRECTION ( 'NONE',  ( 0.000000000000000000, 0.000000000000000000, 1.000000000000000000 ) ) ;
#1735 = CARTESIAN_POINT ( 'NONE',  ( -10.50000000000000000, 10.99999999999999289, -8.000000000000005329 ) ) ;
#1736 = DIRECTION ( 'NONE',  ( 0.000000000000000000, 0.000000000000000000, -1.000000000000000000 ) ) ;
#1737 = ORIENTED_EDGE ( 'NONE', *, *, #4204, .T. ) ;
#1738 = CARTESIAN_POINT ( 'NONE',  ( 17.55624235940186040, 5.000000000000051514, 13.07500000000000639 ) ) ;
#1739 = ORIENTED_EDGE ( 'NONE', *, *, #607, .T. ) ;
#1740 = CARTESIAN_POINT ( 'NONE',  ( 14.37925425687364367, 3.460521491173266906, 11.84537973455752358 ) ) ;
#1741 = DIRECTION ( 'NONE',  ( 0.000000000000000000, 0.000000000000000000, 1.000000000000000000 ) ) ;
#1742 = DIRECTION ( 'NONE',  ( 0.000000000000000000, 1.000000000000000000, 0.000000000000000000 ) ) ;
#1743 = ORIENTED_EDGE ( 'NONE', *, *, #6985, .F. ) ;
#1744 = DIRECTION ( 'NONE',  ( 0.000000000000000000, 0.000000000000000000, -1.000000000000000000 ) ) ;
#1745 = CARTESIAN_POINT ( 'NONE',  ( 12.50000000000000000, 50.00000000000000000, 36.50000000000000000 ) ) ;
#1746 = CARTESIAN_POINT ( 'NONE',  ( -9.500000000000003553, 33.99999999999998579, 21.50000000000000000 ) ) ;
#1747 = VERTEX_POINT ( 'NONE', #7314 ) ;
#1748 = DIRECTION ( 'NONE',  ( 1.387778780781445676E-16, -0.000000000000000000, 1.000000000000000000 ) ) ;
#1749 = VERTEX_POINT ( 'NONE', #4188 ) ;
#1750 = DIRECTION ( 'NONE',  ( -0.000000000000000000, -0.000000000000000000, -1.000000000000000000 ) ) ;
#1751 = CYLINDRICAL_SURFACE ( 'NONE', #5481, 2.999999999999999112 ) ;
#1752 = EDGE_CURVE ( 'NONE', #4587, #2699, #2716, .T. ) ;
#1753 = AXIS2_PLACEMENT_3D ( 'NONE', #164, #5002, #2564 ) ;
#1754 = ORIENTED_EDGE ( 'NONE', *, *, #2067, .T. ) ;
#1755 = CARTESIAN_POINT ( 'NONE',  ( -9.499999999999998224, 13.49999999999999112, 7.500000000000000000 ) ) ;
#1756 = EDGE_CURVE ( 'NONE', #4143, #268, #171, .T. ) ;
#1757 = CARTESIAN_POINT ( 'NONE',  ( -12.44375764059821066, 5.156747572783467959, -13.07499999999999751 ) ) ;
#1758 = ORIENTED_EDGE ( 'NONE', *, *, #2768, .F. ) ;
#1759 = ORIENTED_EDGE ( 'NONE', *, *, #3058, .F. ) ;
#1760 = EDGE_CURVE ( 'NONE', #1080, #3917, #1391, .T. ) ;
#1761 = LINE ( 'NONE', #95, #4146 ) ;
#1762 = EDGE_CURVE ( 'NONE', #7266, #7412, #3213, .T. ) ;
#1763 = CIRCLE ( 'NONE', #3267, 2.999999999999999112 ) ;
#1764 = LINE ( 'NONE', #4777, #397 ) ;
#1765 = VERTEX_POINT ( 'NONE', #3365 ) ;
#1766 = EDGE_CURVE ( 'NONE', #4260, #4782, #6219, .T. ) ;
#1767 = DIRECTION ( 'NONE',  ( -1.000000000000000000, 0.000000000000000000, 0.000000000000000000 ) ) ;
#1768 = DIRECTION ( 'NONE',  ( -1.000000000000000000, 0.000000000000000000, 1.219727444046192488E-16 ) ) ;
#1769 = ORIENTED_EDGE ( 'NONE', *, *, #322, .F. ) ;
#1770 = ORIENTED_EDGE ( 'NONE', *, *, #5542, .F. ) ;
#1771 = CARTESIAN_POINT ( 'NONE',  ( 5.000000000000001776, 8.000000000000000000, 31.01249219725040618 ) ) ;
#1772 = VECTOR ( 'NONE', #784, 1000.000000000000000 ) ;
#1773 = DIRECTION ( 'NONE',  ( -0.000000000000000000, 1.000000000000000000, -1.508455196501571429E-16 ) ) ;
#1774 = ADVANCED_FACE ( 'NONE', ( #3208 ), #2582, .F. ) ;
#1775 = DIRECTION ( 'NONE',  ( 0.000000000000000000, 0.000000000000000000, 1.000000000000000000 ) ) ;
#1776 = ORIENTED_EDGE ( 'NONE', *, *, #7389, .F. ) ;
#1777 = CARTESIAN_POINT ( 'NONE',  ( -17.53885415670002956, 5.312012775698621070, 13.05129996653408142 ) ) ;
#1778 = ORIENTED_EDGE ( 'NONE', *, *, #1666, .T. ) ;
#1779 = LINE ( 'NONE', #4166, #3 ) ;
#1780 = CARTESIAN_POINT ( 'NONE',  ( 0.000000000000000000, 37.00000000000000711, 0.000000000000000000 ) ) ;
#1781 = FACE_OUTER_BOUND ( 'NONE', #6332, .T. ) ;
#1782 = DIRECTION ( 'NONE',  ( 1.000000000000000000, 0.000000000000000000, 0.000000000000000000 ) ) ;
#1783 = AXIS2_PLACEMENT_3D ( 'NONE', #4953, #4800, #4915 ) ;
#1784 = LINE ( 'NONE', #596, #7557 ) ;
#1785 = CIRCLE ( 'NONE', #3782, 1.649999999999998579 ) ;
#1786 = CARTESIAN_POINT ( 'NONE',  ( 6.499999999999999112, 14.50000000000000000, 36.50000000000000000 ) ) ;
#1787 = VERTEX_POINT ( 'NONE', #2034 ) ;
#1788 = CARTESIAN_POINT ( 'NONE',  ( 4.676566762432648213E-15, 53.20737601089539481, 16.66958881416401184 ) ) ;
#1789 = ORIENTED_EDGE ( 'NONE', *, *, #3725, .T. ) ;
#1790 = CARTESIAN_POINT ( 'NONE',  ( 12.50000000000000000, 17.50000000000000000, 12.50000000000000000 ) ) ;
#1791 = CIRCLE ( 'NONE', #401, 3.199999999999997957 ) ;
#1792 = CARTESIAN_POINT ( 'NONE',  ( -14.00000000000009592, 52.00000000000000000, -13.99999999999999822 ) ) ;
#1793 = ORIENTED_EDGE ( 'NONE', *, *, #4723, .F. ) ;
#1794 = DIRECTION ( 'NONE',  ( 0.000000000000000000, -2.312964634635742957E-16, -1.000000000000000000 ) ) ;
#1795 = CARTESIAN_POINT ( 'NONE',  ( -10.99999999999999645, 25.37174721189584048, 19.51672862453531820 ) ) ;
#1796 = ORIENTED_EDGE ( 'NONE', *, *, #1419, .T. ) ;
#1797 = VERTEX_POINT ( 'NONE', #4467 ) ;
#1798 = MANIFOLD_SOLID_BREP ( '�г�-����36', #6472 ) ;
#1799 = DIRECTION ( 'NONE',  ( 0.000000000000000000, 0.000000000000000000, -1.000000000000000000 ) ) ;
#1800 = EDGE_LOOP ( 'NONE', ( #7505, #7323, #3367, #5404 ) ) ;
#1801 = CARTESIAN_POINT ( 'NONE',  ( 13.95025968245773029, 52.00769230769229523, -15.10999999999999588 ) ) ;
#1802 = LINE ( 'NONE', #5998, #6099 ) ;
#1803 = ORIENTED_EDGE ( 'NONE', *, *, #2728, .F. ) ;
#1804 = ORIENTED_EDGE ( 'NONE', *, *, #2238, .F. ) ;
#1805 = CARTESIAN_POINT ( 'NONE',  ( -6.500000000000000888, 14.49999999999999645, 36.50000000000000000 ) ) ;
#1806 = AXIS2_PLACEMENT_3D ( 'NONE', #7677, #2953, #3580 ) ;
#1807 = EDGE_CURVE ( 'NONE', #854, #6208, #4980, .T. ) ;
#1808 = DIRECTION ( 'NONE',  ( -2.891205793294682271E-16, 1.000000000000000000, 0.000000000000000000 ) ) ;
#1809 = ADVANCED_FACE ( 'NONE', ( #2620 ), #853, .F. ) ;
#1810 = COORDINATED_UNIVERSAL_TIME_OFFSET ( 8, 0, .AHEAD. ) ;
#1811 = DIRECTION ( 'NONE',  ( 0.6097107608496923348, -0.7926239891046001906, 5.701706484134392349E-17 ) ) ;
#1812 = ORIENTED_EDGE ( 'NONE', *, *, #4867, .T. ) ;
#1813 = DIRECTION ( 'NONE',  ( -1.927470528863117076E-16, 1.000000000000000000, 2.674902700537825323E-32 ) ) ;
#1814 = VECTOR ( 'NONE', #6178, 1000.000000000000000 ) ;
#1815 = VERTEX_POINT ( 'NONE', #928 ) ;
#1816 = FACE_OUTER_BOUND ( 'NONE', #5491, .T. ) ;
#1817 = FACE_OUTER_BOUND ( 'NONE', #481, .T. ) ;
#1818 = LINE ( 'NONE', #6591, #4057 ) ;
#1819 = ADVANCED_FACE ( 'NONE', ( #3836 ), #6856, .T. ) ;
#1820 = AXIS2_PLACEMENT_3D ( 'NONE', #4721, #4050, #5862 ) ;
#1821 = CARTESIAN_POINT ( 'NONE',  ( 20.99999999999998934, 8.000000000000000000, -19.99999999999997513 ) ) ;
#1822 = CARTESIAN_POINT ( 'NONE',  ( 11.49999999999999289, 8.500000000000000000, 39.50000000000000000 ) ) ;
#1823 = FACE_OUTER_BOUND ( 'NONE', #5923, .T. ) ;
#1824 = ORIENTED_EDGE ( 'NONE', *, *, #2531, .F. ) ;
#1825 = CARTESIAN_POINT ( 'NONE',  ( 12.50000000000000000, 24.49999999999999645, 39.50000000000000000 ) ) ;
#1826 = ORIENTED_EDGE ( 'NONE', *, *, #3442, .T. ) ;
#1827 = EDGE_CURVE ( 'NONE', #1787, #163, #3285, .T. ) ;
#1828 = LINE ( 'NONE', #4214, #3790 ) ;
#1829 = CARTESIAN_POINT ( 'NONE',  ( 12.50000000000000355, 26.00000000000000355, 16.99749843554380746 ) ) ;
#1830 = CARTESIAN_POINT ( 'NONE',  ( -14.00000000000000000, 52.00000000000000000, 12.89000000000000234 ) ) ;
#1831 = ORIENTED_EDGE ( 'NONE', *, *, #5356, .F. ) ;
#1832 = LINE ( 'NONE', #3776, #4168 ) ;
#1833 = CARTESIAN_POINT ( 'NONE',  ( -21.00000000000001066, 8.000000000000000000, 20.00000000000000711 ) ) ;
#1834 = ORIENTED_EDGE ( 'NONE', *, *, #1372, .T. ) ;
#1835 = ORIENTED_EDGE ( 'NONE', *, *, #7027, .F. ) ;
#1836 = AXIS2_PLACEMENT_3D ( 'NONE', #1579, #6942, #5696 ) ;
#1837 = VECTOR ( 'NONE', #4938, 1000.000000000000000 ) ;
#1838 = DIRECTION ( 'NONE',  ( -0.000000000000000000, 1.000000000000000000, -0.000000000000000000 ) ) ;
#1839 = ORIENTED_EDGE ( 'NONE', *, *, #899, .T. ) ;
#1840 = CARTESIAN_POINT ( 'NONE',  ( -14.27237662872587798, 51.36336663748144815, 11.78463702408994429 ) ) ;
#1841 = CARTESIAN_POINT ( 'NONE',  ( 15.09999999999998721, 52.00000000000000711, -14.49028923915030020 ) ) ;
#1842 = VECTOR ( 'NONE', #6341, 1000.000000000000000 ) ;
#1843 = VERTEX_POINT ( 'NONE', #6889 ) ;
#1844 = ORIENTED_EDGE ( 'NONE', *, *, #5649, .T. ) ;
#1845 = CARTESIAN_POINT ( 'NONE',  ( -4.999999999999996447, 12.99999999999999822, 35.50000000000000711 ) ) ;
#1846 = VECTOR ( 'NONE', #338, 1000.000000000000000 ) ;
#1847 = LINE ( 'NONE', #542, #5642 ) ;
#1848 = LINE ( 'NONE', #700, #2448 ) ;
#1849 = EDGE_LOOP ( 'NONE', ( #28, #7196, #1569, #4920 ) ) ;
#1850 = CARTESIAN_POINT ( 'NONE',  ( -16.05987805331431417, 55.00000000000000000, -16.05987805331430351 ) ) ;
#1851 = AXIS2_PLACEMENT_3D ( 'NONE', #3041, #4849, #7227 ) ;
#1852 = EDGE_CURVE ( 'NONE', #4791, #2646, #7386, .T. ) ;
#1853 = ORIENTED_EDGE ( 'NONE', *, *, #5798, .F. ) ;
#1854 = DIRECTION ( 'NONE',  ( 5.256737805990318134E-16, -1.000000000000000000, 0.000000000000000000 ) ) ;
#1855 = LINE ( 'NONE', #4239, #3333 ) ;
#1856 = LINE ( 'NONE', #3145, #3353 ) ;
#1857 = ADVANCED_FACE ( 'NONE', ( #1448 ), #1529, .F. ) ;
#1858 = CYLINDRICAL_SURFACE ( 'NONE', #1783, 1.000000000000000888 ) ;
#1859 = CARTESIAN_POINT ( 'NONE',  ( -14.99999999999999467, 6.546164609606623053, 11.79999999999999538 ) ) ;
#1860 = DIRECTION ( 'NONE',  ( -1.000000000000000000, -2.891205793294682271E-16, 0.000000000000000000 ) ) ;
#1861 = EDGE_CURVE ( 'NONE', #4359, #5061, #340, .T. ) ;
#1862 = EDGE_LOOP ( 'NONE', ( #5364, #6513, #6754, #7413 ) ) ;
#1863 = ORIENTED_EDGE ( 'NONE', *, *, #5753, .F. ) ;
#1864 = ORIENTED_EDGE ( 'NONE', *, *, #4880, .T. ) ;
#1865 = FACE_OUTER_BOUND ( 'NONE', #2869, .T. ) ;
#1866 = CARTESIAN_POINT ( 'NONE',  ( -9.500000000000001776, 27.99999999999999645, -12.49999999999999645 ) ) ;
#1867 = CARTESIAN_POINT ( 'NONE',  ( -14.00000000000000000, 52.00769230769231655, 15.11000000000000121 ) ) ;
#1868 = EDGE_CURVE ( 'NONE', #2092, #2113, #2221, .T. ) ;
#1869 = ORIENTED_EDGE ( 'NONE', *, *, #1998, .F. ) ;
#1870 = PLANE ( 'NONE',  #2263 ) ;
#1871 = EDGE_LOOP ( 'NONE', ( #5281, #6631, #3345, #6111, #7359 ) ) ;
#1872 = VERTEX_POINT ( 'NONE', #5871 ) ;
#1873 = FACE_OUTER_BOUND ( 'NONE', #2548, .T. ) ;
#1874 = VERTEX_POINT ( 'NONE', #4616 ) ;
#1875 = AXIS2_PLACEMENT_3D ( 'NONE', #2353, #422, #3527 ) ;
#1876 = DIRECTION ( 'NONE',  ( 1.000000000000000000, 0.000000000000000000, -0.000000000000000000 ) ) ;
#1877 = FACE_OUTER_BOUND ( 'NONE', #1190, .T. ) ;
#1878 = ORIENTED_EDGE ( 'NONE', *, *, #6650, .T. ) ;
#1879 = ORIENTED_EDGE ( 'NONE', *, *, #6922, .F. ) ;
#1880 = CIRCLE ( 'NONE', #2885, 5.999999999999992006 ) ;
#1881 = CARTESIAN_POINT ( 'NONE',  ( 3.499999999999999112, 17.50000000000000000, 17.50000000000000000 ) ) ;
#1882 = CIRCLE ( 'NONE', #5897, 6.000000000000000888 ) ;
#1883 = LINE ( 'NONE', #1253, #5447 ) ;
#1884 = ORIENTED_EDGE ( 'NONE', *, *, #5208, .F. ) ;
#1885 = DIRECTION ( 'NONE',  ( 0.000000000000000000, -1.000000000000000000, 0.000000000000000000 ) ) ;
#1886 = VERTEX_POINT ( 'NONE', #1599 ) ;
#1887 = CARTESIAN_POINT ( 'NONE',  ( -20.00000000000002487, 8.000000000000000000, 21.00000000000000711 ) ) ;
#1888 = DIRECTION ( 'NONE',  ( -0.000000000000000000, -0.000000000000000000, 1.000000000000000000 ) ) ;
#1889 = DIRECTION ( 'NONE',  ( 0.000000000000000000, 1.000000000000000000, 0.000000000000000000 ) ) ;
#1890 = VECTOR ( 'NONE', #2879, 1000.000000000000000 ) ;
#1891 = AXIS2_PLACEMENT_3D ( 'NONE', #5433, #4299, #1198 ) ;
#1892 = CARTESIAN_POINT ( 'NONE',  ( 15.09999999999998366, 52.00000000000000000, 12.32967069115059289 ) ) ;
#1893 = CARTESIAN_POINT ( 'NONE',  ( -14.00000000000009592, 36.00000000000000000, -13.99999999999999822 ) ) ;
#1894 = VECTOR ( 'NONE', #3066, 1000.000000000000000 ) ;
#1895 = DIRECTION ( 'NONE',  ( 0.000000000000000000, 0.000000000000000000, -1.000000000000000000 ) ) ;
#1896 = ORIENTED_EDGE ( 'NONE', *, *, #3450, .T. ) ;
#1897 = VERTEX_POINT ( 'NONE', #7542 ) ;
#1898 = ORIENTED_EDGE ( 'NONE', *, *, #3868, .T. ) ;
#1899 = LINE ( 'NONE', #1310, #654 ) ;
#1900 = VECTOR ( 'NONE', #788, 1000.000000000000000 ) ;
#1901 = EDGE_CURVE ( 'NONE', #2016, #6570, #2782, .T. ) ;
#1902 = LINE ( 'NONE', #1724, #255 ) ;
#1903 = CARTESIAN_POINT ( 'NONE',  ( 14.00000000000000000, 55.00000000000000000, 14.00000000000000178 ) ) ;
#1904 = DIRECTION ( 'NONE',  ( -1.000000000000000000, 0.000000000000000000, 0.000000000000000000 ) ) ;
#1905 = VERTEX_POINT ( 'NONE', #2299 ) ;
#1906 = ADVANCED_FACE ( 'NONE', ( #5239 ), #3440, .F. ) ;
#1907 = CC_DESIGN_APPROVAL ( #6457, ( #1645 ) ) ;
#1908 = LINE ( 'NONE', #3671, #6069 ) ;
#1909 = FACE_OUTER_BOUND ( 'NONE', #2059, .T. ) ;
#1910 = VECTOR ( 'NONE', #4380, 1000.000000000000000 ) ;
#1911 = ORIENTED_EDGE ( 'NONE', *, *, #656, .F. ) ;
#1912 = ORIENTED_EDGE ( 'NONE', *, *, #2670, .T. ) ;
#1913 = EDGE_CURVE ( 'NONE', #3190, #6077, #5168, .T. ) ;
#1914 = EDGE_CURVE ( 'NONE', #1667, #7317, #531, .T. ) ;
#1915 = DIRECTION ( 'NONE',  ( -0.000000000000000000, 0.000000000000000000, 1.000000000000000000 ) ) ;
#1916 = EDGE_LOOP ( 'NONE', ( #7068, #3652, #3175, #7661 ) ) ;
#1917 = FACE_OUTER_BOUND ( 'NONE', #116, .T. ) ;
#1918 = DIRECTION ( 'NONE',  ( 0.000000000000000000, 1.000000000000000000, 0.000000000000000000 ) ) ;
#1919 = VERTEX_POINT ( 'NONE', #6996 ) ;
#1920 = ORIENTED_EDGE ( 'NONE', *, *, #7541, .T. ) ;
#1921 = ADVANCED_FACE ( 'NONE', ( #6532, #5280 ), #3988, .F. ) ;
#1922 = DIRECTION ( 'NONE',  ( -0.6211640273377462274, 0.4778184825674972602, -0.6211640273377443400 ) ) ;
#1923 = SECURITY_CLASSIFICATION_LEVEL ( 'unclassified' ) ;
#1924 = LINE ( 'NONE', #4750, #5081 ) ;
#1925 = ORIENTED_EDGE ( 'NONE', *, *, #4070, .F. ) ;
#1926 = CARTESIAN_POINT ( 'NONE',  ( -11.00000000000000178, 55.00000000000000000, -16.05987805331431417 ) ) ;
#1927 = ORIENTED_EDGE ( 'NONE', *, *, #79, .F. ) ;
#1928 = DIRECTION ( 'NONE',  ( 0.000000000000000000, 0.000000000000000000, 1.000000000000000000 ) ) ;
#1929 = PLANE ( 'NONE',  #5715 ) ;
#1930 = DIRECTION ( 'NONE',  ( -1.000000000000000000, -2.891205793294678819E-16, 0.000000000000000000 ) ) ;
#1931 = VECTOR ( 'NONE', #4682, 1000.000000000000000 ) ;
#1932 = DIRECTION ( 'NONE',  ( -9.351493938188821074E-17, 0.000000000000000000, 1.000000000000000000 ) ) ;
#1933 = FACE_OUTER_BOUND ( 'NONE', #285, .T. ) ;
#1934 = CARTESIAN_POINT ( 'NONE',  ( -9.500000000000001776, 30.99999999999999289, -8.000000000000008882 ) ) ;
#1935 = AXIS2_PLACEMENT_3D ( 'NONE', #1233, #3002, #6721 ) ;
#1936 = VERTEX_POINT ( 'NONE', #7038 ) ;
#1937 = ORIENTED_EDGE ( 'NONE', *, *, #3385, .T. ) ;
#1938 = ORIENTED_EDGE ( 'NONE', *, *, #456, .F. ) ;
#1939 = AXIS2_PLACEMENT_3D ( 'NONE', #4838, #2, #7142 ) ;
#1940 = PLANE ( 'NONE',  #6880 ) ;
#1941 = CYLINDRICAL_SURFACE ( 'NONE', #3012, 7.000000000000000000 ) ;
#1942 = CARTESIAN_POINT ( 'NONE',  ( 0.000000000000000000, 53.00000000000000000, 0.000000000000000000 ) ) ;
#1943 = DIRECTION ( 'NONE',  ( -0.000000000000000000, -1.000000000000000000, -0.000000000000000000 ) ) ;
#1944 = EDGE_CURVE ( 'NONE', #2968, #6571, #4092, .T. ) ;
#1945 = ORIENTED_EDGE ( 'NONE', *, *, #3816, .T. ) ;
#1946 = LINE ( 'NONE', #6182, #2952 ) ;
#1947 = FACE_OUTER_BOUND ( 'NONE', #6025, .T. ) ;
#1948 = AXIS2_PLACEMENT_3D ( 'NONE', #3984, #1557, #3945 ) ;
#1949 = ORIENTED_EDGE ( 'NONE', *, *, #5853, .T. ) ;
#1950 = ORIENTED_EDGE ( 'NONE', *, *, #5505, .F. ) ;
#1951 = ADVANCED_FACE ( 'NONE', ( #1159 ), #4656, .F. ) ;
#1952 = CARTESIAN_POINT ( 'NONE',  ( 15.76867029037592260, 6.526707785715108123, -11.88979878303129389 ) ) ;
#1953 = ADVANCED_FACE ( 'NONE', ( #414 ), #2853, .F. ) ;
#1954 = ORIENTED_EDGE ( 'NONE', *, *, #3376, .T. ) ;
#1955 = CARTESIAN_POINT ( 'NONE',  ( 17.41514829497972272, 4.261535974475335387, -12.89814595690044463 ) ) ;
#1956 = DIRECTION ( 'NONE',  ( 0.000000000000000000, 0.000000000000000000, 1.000000000000000000 ) ) ;
#1957 = ORIENTED_EDGE ( 'NONE', *, *, #266, .F. ) ;
#1958 = VERTEX_POINT ( 'NONE', #7613 ) ;
#1959 = AXIS2_PLACEMENT_3D ( 'NONE', #3883, #1540, #6275 ) ;
#1960 = CARTESIAN_POINT ( 'NONE',  ( -12.44375764059821243, 4.843295435171493857, -13.07500000000000284 ) ) ;
#1961 = LINE ( 'NONE', #3842, #4100 ) ;
#1962 = VECTOR ( 'NONE', #73, 1000.000000000000000 ) ;
#1963 = ORIENTED_EDGE ( 'NONE', *, *, #5558, .T. ) ;
#1964 = LINE ( 'NONE', #4357, #4217 ) ;
#1965 = EDGE_CURVE ( 'NONE', #172, #3103, #2261, .T. ) ;
#1966 = ORIENTED_EDGE ( 'NONE', *, *, #7733, .T. ) ;
#1967 = DIRECTION ( 'NONE',  ( -1.000000000000000000, -0.000000000000000000, -0.000000000000000000 ) ) ;
#1968 = CARTESIAN_POINT ( 'NONE',  ( 6.000000000000002665, 20.99999999999999645, -10.50000000000000178 ) ) ;
#1969 = CARTESIAN_POINT ( 'NONE',  ( -9.500000000000003553, 28.49999999999998934, -7.500000000000000000 ) ) ;
#1970 = AXIS2_PLACEMENT_3D ( 'NONE', #5884, #1053, #2830 ) ;
#1971 = DIRECTION ( 'NONE',  ( -0.000000000000000000, 1.000000000000000000, -1.508455196501571429E-16 ) ) ;
#1972 = AXIS2_PLACEMENT_3D ( 'NONE', #2249, #4644, #1662 ) ;
#1973 = FACE_OUTER_BOUND ( 'NONE', #3514, .T. ) ;
#1974 = FACE_BOUND ( 'NONE', #7244, .T. ) ;
#1975 = LINE ( 'NONE', #5322, #2536 ) ;
#1976 = ORIENTED_EDGE ( 'NONE', *, *, #4388, .T. ) ;
#1977 = ORIENTED_EDGE ( 'NONE', *, *, #3777, .T. ) ;
#1978 = VERTEX_POINT ( 'NONE', #14 ) ;
#1979 = CARTESIAN_POINT ( 'NONE',  ( -12.50000000000000000, 33.99999999999999289, -11.49999999999999645 ) ) ;
#1980 = CIRCLE ( 'NONE', #6352, 2.000000000000000444 ) ;
#1981 = DIRECTION ( 'NONE',  ( 0.000000000000000000, 1.000000000000000000, 0.000000000000000000 ) ) ;
#1982 = CARTESIAN_POINT ( 'NONE',  ( -3.500000000000000444, 17.49999999999999645, 39.50000000000000000 ) ) ;
#1983 = CARTESIAN_POINT ( 'NONE',  ( -3.499999999999998668, 8.500000000000000000, 36.50000000000000000 ) ) ;
#1984 = VERTEX_POINT ( 'NONE', #609 ) ;
#1985 = LINE ( 'NONE', #4376, #5817 ) ;
#1986 = DIRECTION ( 'NONE',  ( 0.000000000000000000, 0.000000000000000000, -1.000000000000000000 ) ) ;
#1987 = ORIENTED_EDGE ( 'NONE', *, *, #5360, .F. ) ;
#1988 = ORIENTED_EDGE ( 'NONE', *, *, #4873, .T. ) ;
#1989 = EDGE_CURVE ( 'NONE', #6612, #6046, #1279, .T. ) ;
#1990 = CARTESIAN_POINT ( 'NONE',  ( 8.000000000000000000, 37.00000000000000711, -1.500000000000001332 ) ) ;
#1991 = ORIENTED_EDGE ( 'NONE', *, *, #6594, .F. ) ;
#1992 = CARTESIAN_POINT ( 'NONE',  ( 15.09999999999998188, 52.00000000000000000, 13.85133931252669015 ) ) ;
#1993 = CARTESIAN_POINT ( 'NONE',  ( -17.53861925611430550, 4.686932373136482255, 13.05100248621835490 ) ) ;
#1994 = ADVANCED_FACE ( 'NONE', ( #1947 ), #6027, .F. ) ;
#1995 = VERTEX_POINT ( 'NONE', #1833 ) ;
#1996 = ORIENTED_EDGE ( 'NONE', *, *, #67, .T. ) ;
#1997 = EDGE_CURVE ( 'NONE', #7654, #6216, #3558, .T. ) ;
#1998 = EDGE_CURVE ( 'NONE', #3541, #4137, #5020, .T. ) ;
#1999 = CARTESIAN_POINT ( 'NONE',  ( -17.46825475418482299, 4.396149064674602869, -12.96261669834391306 ) ) ;
#2000 = CARTESIAN_POINT ( 'NONE',  ( -10.49999999999999822, 13.49999999999998757, -7.500000000000000000 ) ) ;
#2001 = EDGE_CURVE ( 'NONE', #2763, #7087, #7737, .T. ) ;
#2002 = EDGE_LOOP ( 'NONE', ( #3117, #6600, #6848 ) ) ;
#2003 = CARTESIAN_POINT ( 'NONE',  ( 1.500000000000000222, 34.00000000000000000, -6.837397165588670056 ) ) ;
#2004 = ORIENTED_EDGE ( 'NONE', *, *, #810, .F. ) ;
#2005 = CARTESIAN_POINT ( 'NONE',  ( -9.500000000000003553, 33.99999999999998579, -21.50000000000000000 ) ) ;
#2006 = LINE ( 'NONE', #3144, #6011 ) ;
#2007 = ADVANCED_FACE ( 'NONE', ( #4853 ), #5362, .F. ) ;
#2008 = CARTESIAN_POINT ( 'NONE',  ( 13.51161418697549443, 6.430310619940845740, 12.16309198465793173 ) ) ;
#2009 = VECTOR ( 'NONE', #2624, 1000.000000000000000 ) ;
#2010 = EDGE_CURVE ( 'NONE', #572, #1505, #3672, .T. ) ;
#2011 = EDGE_CURVE ( 'NONE', #5161, #1277, #4897, .T. ) ;
#2012 = DIRECTION ( 'NONE',  ( 0.000000000000000000, 0.000000000000000000, -1.000000000000000000 ) ) ;
#2013 = CARTESIAN_POINT ( 'NONE',  ( -4.999999999999995559, 8.499999999999992895, 1.893398282201780303 ) ) ;
#2014 = DIRECTION ( 'NONE',  ( -1.000000000000000000, -0.000000000000000000, -0.000000000000000000 ) ) ;
#2015 = FACE_OUTER_BOUND ( 'NONE', #2476, .T. ) ;
#2016 = VERTEX_POINT ( 'NONE', #7231 ) ;
#2017 = ORIENTED_EDGE ( 'NONE', *, *, #4208, .F. ) ;
#2018 = ORIENTED_EDGE ( 'NONE', *, *, #5305, .F. ) ;
#2019 = CARTESIAN_POINT ( 'NONE',  ( 12.50000000000000000, 9.500000000000001776, 12.50000000000000000 ) ) ;
#2020 = AXIS2_PLACEMENT_3D ( 'NONE', #5686, #4434, #862 ) ;
#2021 = FACE_OUTER_BOUND ( 'NONE', #1199, .T. ) ;
#2022 = CARTESIAN_POINT ( 'NONE',  ( -6.500000000000000000, 10.99999999999999289, -9.650000000000005684 ) ) ;
#2023 = CARTESIAN_POINT ( 'NONE',  ( -5.500000000000000888, 30.99999999999999645, 7.999999999999991118 ) ) ;
#2024 = EDGE_LOOP ( 'NONE', ( #1242, #4096, #2603, #3607 ) ) ;
#2025 = CARTESIAN_POINT ( 'NONE',  ( 6.000000000000002665, 20.99999999999999645, -10.50000000000000178 ) ) ;
#2026 = DIRECTION ( 'NONE',  ( -1.387778780781445676E-16, 0.000000000000000000, -1.000000000000000000 ) ) ;
#2027 = ORIENTED_EDGE ( 'NONE', *, *, #553, .F. ) ;
#2028 = VECTOR ( 'NONE', #6278, 1000.000000000000000 ) ;
#2029 = EDGE_LOOP ( 'NONE', ( #6343, #6083, #5483, #5371 ) ) ;
#2030 = CIRCLE ( 'NONE', #7401, 7.000000000000000000 ) ;
#2031 = DIRECTION ( 'NONE',  ( 5.782411586589352708E-16, -1.000000000000000000, -8.024708101613476517E-32 ) ) ;
#2032 = ORIENTED_EDGE ( 'NONE', *, *, #548, .F. ) ;
#2033 = CARTESIAN_POINT ( 'NONE',  ( -3.499999999999998668, 24.49999999999999645, 36.50000000000000000 ) ) ;
#2034 = CARTESIAN_POINT ( 'NONE',  ( -8.000000000000000000, 36.30000000000000426, 1.500000000000000444 ) ) ;
#2035 = ORIENTED_EDGE ( 'NONE', *, *, #3868, .F. ) ;
#2036 = ORIENTED_EDGE ( 'NONE', *, *, #4989, .F. ) ;
#2037 =( BOUNDED_CURVE ( )  B_SPLINE_CURVE ( 3, ( #5122, #6328, #2608, #918 ),
 .UNSPECIFIED., .F., .F. ) 
 B_SPLINE_CURVE_WITH_KNOTS ( ( 4, 4 ),
 ( 2.805448181456642501E-16, 0.1343321900468014418 ),
 .UNSPECIFIED. ) 
 CURVE ( )  GEOMETRIC_REPRESENTATION_ITEM ( )  RATIONAL_B_SPLINE_CURVE ( ( 1.000000000000000000, 0.9984968037993819934, 0.9984968037993819934, 1.000000000000000000 ) ) 
 REPRESENTATION_ITEM ( '' )  );
#2038 = VECTOR ( 'NONE', #6527, 1000.000000000000000 ) ;
#2039 = CIRCLE ( 'NONE', #6914, 1.574999999999999956 ) ;
#2040 = CARTESIAN_POINT ( 'NONE',  ( -17.18723780844889859, 3.928261745055401821, -12.66032030882408144 ) ) ;
#2041 = CARTESIAN_POINT ( 'NONE',  ( -6.500000000000002665, 27.99999999999999645, -12.49999999999999645 ) ) ;
#2042 = CARTESIAN_POINT ( 'NONE',  ( -4.999999999999995559, 8.499999999999992895, 35.50000000000000711 ) ) ;
#2043 = EDGE_LOOP ( 'NONE', ( #1878, #6610, #2681, #5094 ) ) ;
#2044 = DIRECTION ( 'NONE',  ( 1.000000000000000000, 0.000000000000000000, -0.000000000000000000 ) ) ;
#2045 = FACE_OUTER_BOUND ( 'NONE', #3055, .T. ) ;
#2046 = EDGE_CURVE ( 'NONE', #3103, #5100, #4645, .T. ) ;
#2047 = CARTESIAN_POINT ( 'NONE',  ( -13.78871327944104053, 3.516721891190723426, 12.03418341893268462 ) ) ;
#2048 = ADVANCED_FACE ( 'NONE', ( #2535 ), #1870, .F. ) ;
#2049 = ADVANCED_FACE ( 'NONE', ( #1909 ), #7303, .F. ) ;
#2050 = CARTESIAN_POINT ( 'NONE',  ( 1.163414459189985288E-15, 37.00000000000000711, -9.500000000000000000 ) ) ;
#2051 = DIRECTION ( 'NONE',  ( -0.000000000000000000, 1.000000000000000000, 0.000000000000000000 ) ) ;
#2052 = DIRECTION ( 'NONE',  ( -0.6211640273377454502, -0.4778184825674965386, -0.6211640273377456722 ) ) ;
#2053 = ORIENTED_EDGE ( 'NONE', *, *, #1617, .F. ) ;
#2054 = CARTESIAN_POINT ( 'NONE',  ( -5.500000000000000888, 30.99999999999999645, 9.649999999999991473 ) ) ;
#2055 = DIRECTION ( 'NONE',  ( 1.000000000000000000, 0.000000000000000000, -1.577021341797097560E-16 ) ) ;
#2056 = EDGE_CURVE ( 'NONE', #5525, #5008, #5269, .T. ) ;
#2057 = EDGE_LOOP ( 'NONE', ( #2370, #3004, #6836, #4704, #4537, #5304, #4469 ) ) ;
#2058 = VERTEX_POINT ( 'NONE', #4182 ) ;
#2059 = EDGE_LOOP ( 'NONE', ( #3640, #145, #4548, #2461 ) ) ;
#2060 = CARTESIAN_POINT ( 'NONE',  ( -9.500000000000000000, 13.49999999999998757, -5.000000000000002665 ) ) ;
#2061 = VECTOR ( 'NONE', #41, 1000.000000000000000 ) ;
#2062 = PLANE ( 'NONE',  #7758 ) ;
#2063 = DIRECTION ( 'NONE',  ( -0.000000000000000000, 1.000000000000000000, -0.000000000000000000 ) ) ;
#2064 = CARTESIAN_POINT ( 'NONE',  ( -5.500000000000000888, 30.99999999999999645, 7.999999999999991118 ) ) ;
#2065 = VECTOR ( 'NONE', #2683, 1000.000000000000000 ) ;
#2066 = VECTOR ( 'NONE', #6916, 1000.000000000000000 ) ;
#2067 = EDGE_CURVE ( 'NONE', #1386, #3379, #6569, .T. ) ;
#2068 = ORIENTED_EDGE ( 'NONE', *, *, #4107, .F. ) ;
#2069 = CARTESIAN_POINT ( 'NONE',  ( -21.00000000000001066, 5.000000000000000000, 11.50000000000000000 ) ) ;
#2070 = DIRECTION ( 'NONE',  ( 0.000000000000000000, -0.000000000000000000, 1.000000000000000000 ) ) ;
#2071 = AXIS2_PLACEMENT_3D ( 'NONE', #3938, #6393, #4493 ) ;
#2072 = ORIENTED_EDGE ( 'NONE', *, *, #6682, .F. ) ;
#2073 = ORIENTED_EDGE ( 'NONE', *, *, #4159, .F. ) ;
#2074 = VECTOR ( 'NONE', #7203, 1000.000000000000000 ) ;
#2075 = DIRECTION ( 'NONE',  ( 4.418641637704072746E-16, -1.000000000000000000, 0.000000000000000000 ) ) ;
#2076 = CARTESIAN_POINT ( 'NONE',  ( -16.87069599565797517, 3.703615826921032195, 12.39948047049837854 ) ) ;
#2077 = EDGE_LOOP ( 'NONE', ( #2311, #7078, #6560, #1058, #7352, #1563, #6606 ) ) ;
#2078 = ORIENTED_EDGE ( 'NONE', *, *, #7454, .F. ) ;
#2079 = CARTESIAN_POINT ( 'NONE',  ( -17.55624235940334543, 4.999999999998497202, -13.07500000000034035 ) ) ;
#2080 = CARTESIAN_POINT ( 'NONE',  ( -12.50000000000000000, 50.00000000000000000, 36.50000000000000000 ) ) ;
#2081 = DIRECTION ( 'NONE',  ( -0.000000000000000000, -0.000000000000000000, 1.000000000000000000 ) ) ;
#2082 = VERTEX_POINT ( 'NONE', #58 ) ;
#2083 = CARTESIAN_POINT ( 'NONE',  ( 20.99999999999998934, 2.000000000000000000, -20.99999999999998934 ) ) ;
#2084 = DIRECTION ( 'NONE',  ( -1.562813942321447968E-15, 0.000000000000000000, 1.000000000000000000 ) ) ;
#2085 = CARTESIAN_POINT ( 'NONE',  ( -7.999999999999992895, 12.99999999999999822, 1.893398282201780303 ) ) ;
#2086 = VECTOR ( 'NONE', #2475, 1000.000000000000000 ) ;
#2087 = PLANE ( 'NONE',  #7273 ) ;
#2088 = ADVANCED_FACE ( 'NONE', ( #6684 ), #7192, .F. ) ;
#2089 = CARTESIAN_POINT ( 'NONE',  ( 0.000000000000000000, 0.000000000000000000, 39.50000000000000000 ) ) ;
#2090 = VECTOR ( 'NONE', #1633, 1000.000000000000000 ) ;
#2091 = CARTESIAN_POINT ( 'NONE',  ( 11.50000000000000000, 28.49999999999998934, -7.500000000000000000 ) ) ;
#2092 = VERTEX_POINT ( 'NONE', #1317 ) ;
#2093 = ADVANCED_FACE ( 'NONE', ( #6106, #6646 ), #727, .F. ) ;
#2094 = CARTESIAN_POINT ( 'NONE',  ( -9.500000000000001776, 27.99999999999999645, 21.50000000000000000 ) ) ;
#2095 = CARTESIAN_POINT ( 'NONE',  ( 8.000000000000003553, 12.99999999999999822, 30.69167388793147211 ) ) ;
#2096 = ORIENTED_EDGE ( 'NONE', *, *, #3111, .F. ) ;
#2097 = ORIENTED_EDGE ( 'NONE', *, *, #990, .T. ) ;
#2098 = VECTOR ( 'NONE', #5286, 1000.000000000000000 ) ;
#2099 = ADVANCED_FACE ( 'NONE', ( #3829 ), #3748, .F. ) ;
#2100 = ORIENTED_EDGE ( 'NONE', *, *, #6448, .F. ) ;
#2101 = FACE_BOUND ( 'NONE', #4809, .T. ) ;
#2102 = CIRCLE ( 'NONE', #7714, 7.000000000000000000 ) ;
#2103 = VECTOR ( 'NONE', #6296, 1000.000000000000000 ) ;
#2104 = AXIS2_PLACEMENT_3D ( 'NONE', #1746, #3585, #7144 ) ;
#2105 = CARTESIAN_POINT ( 'NONE',  ( -8.000000000000000000, 1.999000000000000776, 1.500000000000000444 ) ) ;
#2106 = CARTESIAN_POINT ( 'NONE',  ( 11.50000000000000000, 28.49999999999998934, 7.500000000000000000 ) ) ;
#2107 = CARTESIAN_POINT ( 'NONE',  ( 6.499999999999999112, 24.50000000000000000, 17.50000000000000000 ) ) ;
#2108 = ADVANCED_FACE ( 'NONE', ( #335, #6142 ), #6183, .T. ) ;
#2109 = AXIS2_PLACEMENT_3D ( 'NONE', #7149, #3436, #4178 ) ;
#2110 = ORIENTED_EDGE ( 'NONE', *, *, #4928, .F. ) ;
#2111 = CARTESIAN_POINT ( 'NONE',  ( 14.04974031754207608, 52.00769230769229523, -15.10999999999999588 ) ) ;
#2112 = LINE ( 'NONE', #5007, #1430 ) ;
#2113 = VERTEX_POINT ( 'NONE', #214 ) ;
#2114 = LINE ( 'NONE', #2146, #2103 ) ;
#2115 = EDGE_CURVE ( 'NONE', #4751, #7526, #4637, .T. ) ;
#2116 = DIRECTION ( 'NONE',  ( -1.000000000000000000, 0.000000000000000000, 1.084202172485504434E-16 ) ) ;
#2117 = CARTESIAN_POINT ( 'NONE',  ( 14.00000000000000000, 52.00000000000000000, 14.00000000000000178 ) ) ;
#2118 = ORIENTED_EDGE ( 'NONE', *, *, #5255, .T. ) ;
#2119 = VERTEX_POINT ( 'NONE', #6256 ) ;
#2120 = CARTESIAN_POINT ( 'NONE',  ( -16.66958881416400118, 53.20737601089539481, -0.000000000000000000 ) ) ;
#2121 = DIRECTION ( 'NONE',  ( 0.7926239891045999686, -0.6097107608496925568, 0.000000000000000000 ) ) ;
#2122 = ORIENTED_EDGE ( 'NONE', *, *, #425, .T. ) ;
#2123 = CARTESIAN_POINT ( 'NONE',  ( 12.49999999999999822, 32.50000000000000000, 39.50000000000000000 ) ) ;
#2124 = CARTESIAN_POINT ( 'NONE',  ( 16.05987805331431062, 54.00000000000000000, 16.05987805331432483 ) ) ;
#2125 = CARTESIAN_POINT ( 'NONE',  ( 5.000000000000000888, 33.50000000000000000, 12.50000000000000178 ) ) ;
#2126 = DIRECTION ( 'NONE',  ( -1.000000000000000000, -2.891205793294678819E-16, 0.000000000000000000 ) ) ;
#2127 = LINE ( 'NONE', #948, #4948 ) ;
#2128 = AXIS2_PLACEMENT_3D ( 'NONE', #5625, #721, #759 ) ;
#2129 = CARTESIAN_POINT ( 'NONE',  ( -7.999999999999992895, 15.99999999999999645, 35.50000000000000711 ) ) ;
#2130 = ORIENTED_EDGE ( 'NONE', *, *, #838, .F. ) ;
#2131 = DIRECTION ( 'NONE',  ( 0.000000000000000000, 0.000000000000000000, -1.000000000000000000 ) ) ;
#2132 = PLANE ( 'NONE',  #2439 ) ;
#2133 = VERTEX_POINT ( 'NONE', #7421 ) ;
#2134 = ORIENTED_EDGE ( 'NONE', *, *, #3236, .F. ) ;
#2135 = ORIENTED_EDGE ( 'NONE', *, *, #6455, .T. ) ;
#2136 = CARTESIAN_POINT ( 'NONE',  ( -3.499999999999999556, 27.50000000000000355, 17.50000000000000000 ) ) ;
#2137 = DIRECTION ( 'NONE',  ( -6.938893903907228378E-17, 1.000000000000000000, -0.000000000000000000 ) ) ;
#2138 = CARTESIAN_POINT ( 'NONE',  ( 1.500000000000001110, 34.00000000000000000, 8.000000000000000000 ) ) ;
#2139 = CIRCLE ( 'NONE', #3756, 3.199999999999997957 ) ;
#2140 = DIRECTION ( 'NONE',  ( 0.000000000000000000, 0.000000000000000000, 1.000000000000000000 ) ) ;
#2141 = AXIS2_PLACEMENT_3D ( 'NONE', #5213, #2232, #7588 ) ;
#2142 = ORIENTED_EDGE ( 'NONE', *, *, #2813, .F. ) ;
#2143 = CARTESIAN_POINT ( 'NONE',  ( -3.499999999999998668, 27.50000000000000355, 36.50000000000000000 ) ) ;
#2144 = CARTESIAN_POINT ( 'NONE',  ( 12.50000000000000000, 50.00000000000000000, 12.50000000000000000 ) ) ;
#2145 = VERTEX_POINT ( 'NONE', #252 ) ;
#2146 = CARTESIAN_POINT ( 'NONE',  ( 6.837397165588671832, 50.00000000000000000, -1.500000000000001332 ) ) ;
#2147 = ADVANCED_FACE ( 'NONE', ( #3239 ), #7378, .F. ) ;
#2148 = AXIS2_PLACEMENT_3D ( 'NONE', #6758, #534, #7081 ) ;
#2149 = EDGE_CURVE ( 'NONE', #258, #5883, #4684, .T. ) ;
#2150 = EDGE_CURVE ( 'NONE', #7344, #955, #2810, .T. ) ;
#2151 = CARTESIAN_POINT ( 'NONE',  ( -14.99999999999999467, 8.000000000000000000, 14.99999999999999645 ) ) ;
#2152 = DIRECTION ( 'NONE',  ( -0.000000000000000000, 1.000000000000000000, -0.000000000000000000 ) ) ;
#2153 = ORIENTED_EDGE ( 'NONE', *, *, #4111, .T. ) ;
#2154 = ADVANCED_FACE ( 'NONE', ( #884 ), #922, .T. ) ;
#2155 = VERTEX_POINT ( 'NONE', #1440 ) ;
#2156 = AXIS2_PLACEMENT_3D ( 'NONE', #4038, #5889, #3417 ) ;
#2157 = CARTESIAN_POINT ( 'NONE',  ( 17.18673308509044872, 6.072176500780336106, 12.65987325922725404 ) ) ;
#2158 = AXIS2_PLACEMENT_3D ( 'NONE', #339, #4693, #6452 ) ;
#2159 = DIRECTION ( 'NONE',  ( -1.000000000000000000, 0.000000000000000000, 0.000000000000000000 ) ) ;
#2160 = ORIENTED_EDGE ( 'NONE', *, *, #1189, .T. ) ;
#2161 = DIRECTION ( 'NONE',  ( -0.000000000000000000, -1.000000000000000000, -0.000000000000000000 ) ) ;
#2162 = DIRECTION ( 'NONE',  ( 0.000000000000000000, 0.000000000000000000, -1.000000000000000000 ) ) ;
#2163 = EDGE_CURVE ( 'NONE', #2592, #7277, #2572, .T. ) ;
#2164 = CARTESIAN_POINT ( 'NONE',  ( -8.472453507999044064E-15, 52.00000000000000000, -15.09999999999998899 ) ) ;
#2165 = FACE_OUTER_BOUND ( 'NONE', #576, .T. ) ;
#2166 = PERSON_AND_ORGANIZATION ( #6776, #3532 ) ;
#2167 = CARTESIAN_POINT ( 'NONE',  ( -14.00000000000000000, 55.00000000000000000, 15.11000000000000121 ) ) ;
#2168 = DIRECTION ( 'NONE',  ( 0.000000000000000000, 2.891205793294682271E-16, 1.000000000000000000 ) ) ;
#2169 = EDGE_LOOP ( 'NONE', ( #7426, #2748, #1796, #5529 ) ) ;
#2170 = CARTESIAN_POINT ( 'NONE',  ( 15.00000000000000533, 6.546164609606622165, -11.80000000000000071 ) ) ;
#2171 = CARTESIAN_POINT ( 'NONE',  ( 13.99999999999990230, 39.00000000000000000, -15.10999999999999766 ) ) ;
#2172 = ORIENTED_EDGE ( 'NONE', *, *, #4451, .F. ) ;
#2173 = ORIENTED_EDGE ( 'NONE', *, *, #4252, .F. ) ;
#2174 = VERTEX_POINT ( 'NONE', #6218 ) ;
#2175 = FACE_OUTER_BOUND ( 'NONE', #3827, .T. ) ;
#2176 = LINE ( 'NONE', #6876, #1005 ) ;
#2177 = CARTESIAN_POINT ( 'NONE',  ( 15.00000000000000533, 2.000000000000000000, -18.19999999999999574 ) ) ;
#2178 = CARTESIAN_POINT ( 'NONE',  ( -3.499999999999999556, 27.50000000000000355, 17.50000000000000000 ) ) ;
#2179 = ORIENTED_EDGE ( 'NONE', *, *, #6170, .F. ) ;
#2180 = CARTESIAN_POINT ( 'NONE',  ( -3.499999999999998668, 33.50000000000000000, 36.50000000000000000 ) ) ;
#2181 = ORIENTED_EDGE ( 'NONE', *, *, #4698, .F. ) ;
#2182 = CARTESIAN_POINT ( 'NONE',  ( 12.50000000000000000, 24.49999999999999645, 12.50000000000000000 ) ) ;
#2183 = EDGE_CURVE ( 'NONE', #5736, #3308, #5049, .T. ) ;
#2184 = EDGE_CURVE ( 'NONE', #3366, #3139, #7672, .T. ) ;
#2185 = DIRECTION ( 'NONE',  ( -1.000000000000000000, 0.000000000000000000, 0.000000000000000000 ) ) ;
#2186 = EDGE_CURVE ( 'NONE', #7233, #7535, #2112, .T. ) ;
#2187 = CARTESIAN_POINT ( 'NONE',  ( -13.13018934671247884, 6.296705634673898544, -12.39892448999663976 ) ) ;
#2188 = VERTEX_POINT ( 'NONE', #6763 ) ;
#2189 = ORIENTED_EDGE ( 'NONE', *, *, #306, .F. ) ;
#2190 = VECTOR ( 'NONE', #132, 1000.000000000000000 ) ;
#2191 = EDGE_CURVE ( 'NONE', #7282, #1583, #4310, .T. ) ;
#2192 = AXIS2_PLACEMENT_3D ( 'NONE', #5695, #317, #3852 ) ;
#2193 = DIRECTION ( 'NONE',  ( 0.000000000000000000, 0.000000000000000000, 1.000000000000000000 ) ) ;
#2194 = EDGE_CURVE ( 'NONE', #6323, #7747, #5631, .T. ) ;
#2195 = CARTESIAN_POINT ( 'NONE',  ( 12.58578643762704452, 50.06598956740541695, -12.58578643762706051 ) ) ;
#2196 = EDGE_LOOP ( 'NONE', ( #665, #5197 ) ) ;
#2197 = DIRECTION ( 'NONE',  ( 2.891205793294682764E-16, -1.000000000000000000, 0.000000000000000000 ) ) ;
#2198 = CARTESIAN_POINT ( 'NONE',  ( -14.00000000000000000, 52.00000000000000000, 14.00000000000000178 ) ) ;
#2199 = CARTESIAN_POINT ( 'NONE',  ( -7.999999999999991118, 15.99999999999999645, 12.50000000000000355 ) ) ;
#2200 = CARTESIAN_POINT ( 'NONE',  ( -12.58581792503913022, 5.740441887016603850, 12.89704553275766052 ) ) ;
#2201 = DATE_TIME_ROLE ( 'creation_date' ) ;
#2202 = EDGE_CURVE ( 'NONE', #2174, #2562, #3807, .T. ) ;
#2203 = CARTESIAN_POINT ( 'NONE',  ( 14.00000000000000000, 55.00000000000000000, 12.89000000000000234 ) ) ;
#2204 = DIRECTION ( 'NONE',  ( -0.6211640273377451171, 0.4778184825674965386, 0.6211640273377460053 ) ) ;
#2205 = ORIENTED_EDGE ( 'NONE', *, *, #450, .T. ) ;
#2206 = FACE_BOUND ( 'NONE', #4657, .T. ) ;
#2207 = DIRECTION ( 'NONE',  ( -0.000000000000000000, -0.000000000000000000, 1.000000000000000000 ) ) ;
#2208 = VERTEX_POINT ( 'NONE', #1483 ) ;
#2209 = CARTESIAN_POINT ( 'NONE',  ( -5.500000000000000888, 10.99999999999998934, 7.999999999999992895 ) ) ;
#2210 = VECTOR ( 'NONE', #2014, 1000.000000000000000 ) ;
#2212 = AXIS2_PLACEMENT_3D ( 'NONE', #5921, #7124, #1768 ) ;
#2211 = CARTESIAN_POINT ( 'NONE',  ( 0.000000000000000000, 55.00000000000000000, 0.000000000000000000 ) ) ;
#2213 = FACE_OUTER_BOUND ( 'NONE', #4565, .T. ) ;
#2214 = CARTESIAN_POINT ( 'NONE',  ( 7.999999999999996447, 16.00000000000000000, 1.893398282201780303 ) ) ;
#2215 = AXIS2_PLACEMENT_3D ( 'NONE', #2514, #1215, #1337 ) ;
#2216 = VERTEX_POINT ( 'NONE', #7497 ) ;
#2217 = DIRECTION ( 'NONE',  ( -0.000000000000000000, -0.000000000000000000, -1.000000000000000000 ) ) ;
#2218 = ORIENTED_EDGE ( 'NONE', *, *, #5645, .F. ) ;
#2219 = LINE ( 'NONE', #5825, #5221 ) ;
#2220 = LINE ( 'NONE', #4986, #1352 ) ;
#2221 = B_SPLINE_CURVE_WITH_KNOTS ( 'NONE', 3,
 ( #2224, #1757, #3520, #376, #5755, #488, #4694, #1041, #2187, #5831, #4104, #3482, #3404, #7656, #7577, #6493, #2930, #4735 ),
 .UNSPECIFIED., .F., .F.,
 ( 4, 2, 2, 2, 2, 2, 2, 2, 4 ),
 ( 0.01442122221293464651, 0.01488688403062095149, 0.01535254584830725647, 0.01581820766599355971, 0.01628386948367986642, 0.01674953130136617313, 0.01721519311905247637, 0.01768085493673877961, 0.01814651675442508633 ),
 .UNSPECIFIED. ) ;
#2222 = ORIENTED_EDGE ( 'NONE', *, *, #6496, .F. ) ;
#2223 = DIRECTION ( 'NONE',  ( 0.000000000000000000, 0.000000000000000000, -1.000000000000000000 ) ) ;
#2224 = CARTESIAN_POINT ( 'NONE',  ( -12.44375764059820355, 4.999999999999994671, -13.07499999999999929 ) ) ;
#2225 = ORIENTED_EDGE ( 'NONE', *, *, #4108, .T. ) ;
#2226 = ORIENTED_EDGE ( 'NONE', *, *, #2907, .T. ) ;
#2227 = CARTESIAN_POINT ( 'NONE',  ( -17.55624235940189948, 5.156158939419303699, -13.07500000000016271 ) ) ;
#2228 = DIRECTION ( 'NONE',  ( 0.000000000000000000, 0.000000000000000000, 1.000000000000000000 ) ) ;
#2229 = EDGE_LOOP ( 'NONE', ( #50, #5595, #2179, #1214 ) ) ;
#2230 = FACE_OUTER_BOUND ( 'NONE', #4649, .T. ) ;
#2231 = ADVANCED_FACE ( 'NONE', ( #6847 ), #3279, .F. ) ;
#2232 = DIRECTION ( 'NONE',  ( 0.000000000000000000, 0.000000000000000000, 1.000000000000000000 ) ) ;
#2233 = DIRECTION ( 'NONE',  ( 0.000000000000000000, -1.000000000000000000, 0.000000000000000000 ) ) ;
#2234 = ADVANCED_FACE ( 'NONE', ( #1220 ), #6478, .T. ) ;
#2235 = EDGE_CURVE ( 'NONE', #1556, #2133, #5858, .T. ) ;
#2236 = DIRECTION ( 'NONE',  ( 0.7071067811865484609, 0.000000000000000000, -0.7071067811865467956 ) ) ;
#2237 = PLANE ( 'NONE',  #3322 ) ;
#2238 = EDGE_CURVE ( 'NONE', #4610, #734, #5808, .T. ) ;
#2239 = DIRECTION ( 'NONE',  ( -1.000000000000000000, -0.000000000000000000, -0.000000000000000000 ) ) ;
#2240 = ORIENTED_EDGE ( 'NONE', *, *, #6325, .T. ) ;
#2241 = FACE_BOUND ( 'NONE', #1600, .T. ) ;
#2242 = DIRECTION ( 'NONE',  ( 0.000000000000000000, -1.000000000000000000, 0.000000000000000000 ) ) ;
#2243 = ORIENTED_EDGE ( 'NONE', *, *, #30, .T. ) ;
#2244 = ADVANCED_FACE ( 'NONE', ( #1781 ), #4045, .F. ) ;
#2245 = DIRECTION ( 'NONE',  ( -0.000000000000000000, -0.000000000000000000, 1.000000000000000000 ) ) ;
#2246 = EDGE_CURVE ( 'NONE', #4778, #6998, #475, .T. ) ;
#2247 = CARTESIAN_POINT ( 'NONE',  ( -13.85133931252672568, 52.00000000000000000, 15.09999999999998899 ) ) ;
#2248 = DIRECTION ( 'NONE',  ( 1.000000000000000000, 2.891205793294678819E-16, 0.000000000000000000 ) ) ;
#2249 = CARTESIAN_POINT ( 'NONE',  ( 0.000000000000000000, 36.30000000000000426, 1.734723475976807094E-15 ) ) ;
#2250 = CIRCLE ( 'NONE', #1875, 7.000000000000000000 ) ;
#2251 = ORIENTED_EDGE ( 'NONE', *, *, #1027, .T. ) ;
#2252 = DIRECTION ( 'NONE',  ( 1.084202172485504434E-16, 0.000000000000000000, 1.000000000000000000 ) ) ;
#2253 = AXIS2_PLACEMENT_3D ( 'NONE', #2517, #6667, #707 ) ;
#2254 = ORIENTED_EDGE ( 'NONE', *, *, #5065, .T. ) ;
#2255 = EDGE_CURVE ( 'NONE', #1290, #5359, #1045, .T. ) ;
#2256 = DIRECTION ( 'NONE',  ( -1.000000000000000000, 0.000000000000000000, 0.000000000000000000 ) ) ;
#2257 = AXIS2_PLACEMENT_3D ( 'NONE', #6507, #7712, #4160 ) ;
#2258 = CARTESIAN_POINT ( 'NONE',  ( -11.50000000000000000, 9.500000000000001776, 39.50000000000000000 ) ) ;
#2259 = VERTEX_POINT ( 'NONE', #4169 ) ;
#2260 = CARTESIAN_POINT ( 'NONE',  ( -14.00000000000000000, 52.00000000000000000, 14.00000000000000178 ) ) ;
#2261 = LINE ( 'NONE', #7076, #4266 ) ;
#2262 = AXIS2_PLACEMENT_3D ( 'NONE', #7373, #3902, #363 ) ;
#2263 = AXIS2_PLACEMENT_3D ( 'NONE', #7268, #2378, #4931 ) ;
#2264 = ORIENTED_EDGE ( 'NONE', *, *, #1378, .T. ) ;
#2265 = ORIENTED_EDGE ( 'NONE', *, *, #1914, .T. ) ;
#2266 = CARTESIAN_POINT ( 'NONE',  ( 17.46808320616427324, 5.604503026289137324, 12.96240284838170176 ) ) ;
#2267 = AXIS2_PLACEMENT_3D ( 'NONE', #5573, #269, #3331 ) ;
#2268 = DIRECTION ( 'NONE',  ( -0.000000000000000000, -0.000000000000000000, 1.000000000000000000 ) ) ;
#2269 = ORIENTED_EDGE ( 'NONE', *, *, #1333, .F. ) ;
#2270 = FACE_OUTER_BOUND ( 'NONE', #6191, .T. ) ;
#2271 = CARTESIAN_POINT ( 'NONE',  ( -6.499999999999999112, 13.49999999999998757, -7.500000000000000000 ) ) ;
#2272 = CARTESIAN_POINT ( 'NONE',  ( 0.000000000000000000, 28.99999999999998934, -5.999999999999999112 ) ) ;
#2273 = DIRECTION ( 'NONE',  ( 0.000000000000000000, 0.000000000000000000, -1.000000000000000000 ) ) ;
#2274 = LINE ( 'NONE', #6976, #3811 ) ;
#2275 = EDGE_LOOP ( 'NONE', ( #5407, #7754 ) ) ;
#2276 = CARTESIAN_POINT ( 'NONE',  ( -17.55624235940335254, 5.000000000001502798, 13.07500000000034035 ) ) ;
#2277 = ADVANCED_FACE ( 'NONE', ( #5972 ), #3030, .F. ) ;
#2278 = ORIENTED_EDGE ( 'NONE', *, *, #6641, .T. ) ;
#2279 = DIRECTION ( 'NONE',  ( 0.000000000000000000, 0.000000000000000000, 1.000000000000000000 ) ) ;
#2280 = DIRECTION ( 'NONE',  ( -1.000000000000000000, 0.000000000000000000, 5.610896362913279086E-16 ) ) ;
#2281 = AXIS2_PLACEMENT_3D ( 'NONE', #5053, #2075, #5599 ) ;
#2282 = DIRECTION ( 'NONE',  ( 0.000000000000000000, 0.000000000000000000, -1.000000000000000000 ) ) ;
#2283 = EDGE_CURVE ( 'NONE', #3007, #6451, #2447, .T. ) ;
#2284 = ORIENTED_EDGE ( 'NONE', *, *, #3809, .F. ) ;
#2285 = ADVANCED_FACE ( 'NONE', ( #3460 ), #5380, .F. ) ;
#2286 =( BOUNDED_CURVE ( )  B_SPLINE_CURVE ( 3, ( #3880, #3218, #3291, #228 ),
 .UNSPECIFIED., .F., .F. ) 
 B_SPLINE_CURVE_WITH_KNOTS ( ( 4, 4 ),
 ( 0.9884320889261629661, 2.356194490192309754 ),
 .UNSPECIFIED. ) 
 CURVE ( )  GEOMETRIC_REPRESENTATION_ITEM ( )  RATIONAL_B_SPLINE_CURVE ( ( 1.000000000000000000, 0.8500842642895076740, 0.8500842642895076740, 1.000000000000000000 ) ) 
 REPRESENTATION_ITEM ( '' )  );
#2287 = DIRECTION ( 'NONE',  ( 1.000000000000000000, 0.000000000000000000, -1.387778780781445676E-16 ) ) ;
#2288 = DIRECTION ( 'NONE',  ( 0.000000000000000000, 0.000000000000000000, 1.000000000000000000 ) ) ;
#2289 = FACE_OUTER_BOUND ( 'NONE', #7190, .T. ) ;
#2290 = EDGE_CURVE ( 'NONE', #3308, #2468, #7757, .T. ) ;
#2291 = ORIENTED_EDGE ( 'NONE', *, *, #33, .F. ) ;
#2292 = CARTESIAN_POINT ( 'NONE',  ( 15.09999999999998721, 52.00000000000000711, -14.49028923915030020 ) ) ;
#2293 = ORIENTED_EDGE ( 'NONE', *, *, #2995, .T. ) ;
#2294 = DIRECTION ( 'NONE',  ( -1.000000000000000000, 2.668805347656627171E-16, 0.000000000000000000 ) ) ;
#2295 = CARTESIAN_POINT ( 'NONE',  ( 12.96587203320524218, 50.35836310246558867, -12.20570084204898365 ) ) ;
#2296 = EDGE_CURVE ( 'NONE', #6538, #2562, #2403, .T. ) ;
#2297 = ORIENTED_EDGE ( 'NONE', *, *, #1901, .T. ) ;
#2298 = DIRECTION ( 'NONE',  ( 1.000000000000000000, -0.000000000000000000, 8.260587980841938780E-17 ) ) ;
#2299 = CARTESIAN_POINT ( 'NONE',  ( -12.49999999999999289, 15.99999999999999645, 12.50000000000000355 ) ) ;
#2300 = ORIENTED_EDGE ( 'NONE', *, *, #5042, .F. ) ;
#2301 = VERTEX_POINT ( 'NONE', #5342 ) ;
#2302 = AXIS2_PLACEMENT_3D ( 'NONE', #7107, #1748, #2960 ) ;
#2303 = AXIS2_PLACEMENT_3D ( 'NONE', #1699, #1063, #4674 ) ;
#2304 = CARTESIAN_POINT ( 'NONE',  ( 14.00000000000000000, 52.00000000000000000, 13.99999999999961098 ) ) ;
#2305 = CARTESIAN_POINT ( 'NONE',  ( 6.499999999999999112, 14.50000000000000000, 17.50000000000000000 ) ) ;
#2306 = AXIS2_PLACEMENT_3D ( 'NONE', #3933, #912, #2759 ) ;
#2307 = EDGE_LOOP ( 'NONE', ( #1145, #5603 ) ) ;
#2308 = LINE ( 'NONE', #7004, #891 ) ;
#2309 = DIRECTION ( 'NONE',  ( -1.000000000000000000, 0.000000000000000000, 0.000000000000000000 ) ) ;
#2310 = VECTOR ( 'NONE', #2993, 1000.000000000000000 ) ;
#2311 = ORIENTED_EDGE ( 'NONE', *, *, #5029, .F. ) ;
#2312 = ORIENTED_EDGE ( 'NONE', *, *, #6592, .F. ) ;
#2313 = DIRECTION ( 'NONE',  ( -0.000000000000000000, -1.000000000000000000, -0.000000000000000000 ) ) ;
#2314 = B_SPLINE_CURVE_WITH_KNOTS ( 'NONE', 3,
 ( #3049, #4857, #6071, #3090, #103, #2579, #6187, #4976, #3794, #6809, #7425, #2660, #5637, #811, #4342, #4935, #141, #1527 ),
 .UNSPECIFIED., .F., .F.,
 ( 4, 2, 2, 2, 2, 2, 2, 2, 4 ),
 ( 0.01118619652983533080, 0.01165229585420946359, 0.01211839517858359465, 0.01258449450295772744, 0.01305059382733185849, 0.01351669315170599128, 0.01398279247608012407, 0.01444889180045425686, 0.01491499112482838792 ),
 .UNSPECIFIED. ) ;
#2315 = CARTESIAN_POINT ( 'NONE',  ( -13.01694295581627792, 6.234714911143290017, 12.48498333421637518 ) ) ;
#2316 = COORDINATED_UNIVERSAL_TIME_OFFSET ( 8, 0, .AHEAD. ) ;
#2317 = AXIS2_PLACEMENT_3D ( 'NONE', #624, #3023, #5452 ) ;
#2318 = CARTESIAN_POINT ( 'NONE',  ( -9.500000000000001776, 30.99999999999999289, -9.650000000000009237 ) ) ;
#2319 = ORIENTED_EDGE ( 'NONE', *, *, #2330, .T. ) ;
#2320 = CARTESIAN_POINT ( 'NONE',  ( 17.27435543240706650, 4.027248455865962029, 12.74655190105664815 ) ) ;
#2321 = ORIENTED_EDGE ( 'NONE', *, *, #2327, .F. ) ;
#2322 = FACE_OUTER_BOUND ( 'NONE', #7380, .T. ) ;
#2323 = FACE_OUTER_BOUND ( 'NONE', #842, .T. ) ;
#2324 = VECTOR ( 'NONE', #7267, 1000.000000000000114 ) ;
#2325 = CARTESIAN_POINT ( 'NONE',  ( -10.50000000000000000, 10.99999999999999289, -8.000000000000005329 ) ) ;
#2326 = VERTEX_POINT ( 'NONE', #7721 ) ;
#2327 = EDGE_CURVE ( 'NONE', #4407, #2387, #4181, .T. ) ;
#2328 = LINE ( 'NONE', #4641, #753 ) ;
#2329 = CARTESIAN_POINT ( 'NONE',  ( -9.500000000000000000, 13.49999999999999112, 5.000000000000002665 ) ) ;
#2330 = EDGE_CURVE ( 'NONE', #3606, #901, #4716, .T. ) ;
#2331 = CARTESIAN_POINT ( 'NONE',  ( 1.163414459189985288E-15, 53.00000000000000000, -9.500000000000000000 ) ) ;
#2332 = ADVANCED_FACE ( 'NONE', ( #7018 ), #5302, .F. ) ;
#2333 = ORIENTED_EDGE ( 'NONE', *, *, #7348, .T. ) ;
#2334 = LINE ( 'NONE', #1788, #1560 ) ;
#2335 = ADVANCED_FACE ( 'NONE', ( #7138 ), #4085, .F. ) ;
#2336 = VECTOR ( 'NONE', #5574, 1000.000000000000114 ) ;
#2337 = ORIENTED_EDGE ( 'NONE', *, *, #7739, .F. ) ;
#2338 = DIRECTION ( 'NONE',  ( 0.000000000000000000, 0.000000000000000000, -1.000000000000000000 ) ) ;
#2339 = EDGE_CURVE ( 'NONE', #5324, #6814, #1818, .T. ) ;
#2340 = VECTOR ( 'NONE', #828, 1000.000000000000000 ) ;
#2341 = DIRECTION ( 'NONE',  ( 0.000000000000000000, 0.000000000000000000, -1.000000000000000000 ) ) ;
#2342 = EDGE_LOOP ( 'NONE', ( #6054, #2072 ) ) ;
#2344 = AXIS2_PLACEMENT_3D ( 'NONE', #1206, #26, #2466 ) ;
#2343 = LINE ( 'NONE', #160, #778 ) ;
#2345 = DIRECTION ( 'NONE',  ( -0.000000000000000000, -1.000000000000000000, -0.000000000000000000 ) ) ;
#2346 = VERTEX_POINT ( 'NONE', #4398 ) ;
#2347 = VERTEX_POINT ( 'NONE', #824 ) ;
#2348 = ADVANCED_FACE ( 'NONE', ( #2595 ), #6125, .F. ) ;
#2349 = AXIS2_PLACEMENT_3D ( 'NONE', #5027, #2634, #5141 ) ;
#2350 = DIRECTION ( 'NONE',  ( 0.000000000000000000, -0.000000000000000000, -1.000000000000000000 ) ) ;
#2351 = LINE ( 'NONE', #4225, #4029 ) ;
#2352 = ORIENTED_EDGE ( 'NONE', *, *, #3491, .F. ) ;
#2353 = CARTESIAN_POINT ( 'NONE',  ( 0.000000000000000000, 34.00000000000000000, 1.734723475976807094E-15 ) ) ;
#2354 = CARTESIAN_POINT ( 'NONE',  ( -6.500000000000001776, 27.99999999999999645, 5.000000000000002665 ) ) ;
#2355 = ORIENTED_EDGE ( 'NONE', *, *, #2202, .F. ) ;
#2356 = VECTOR ( 'NONE', #3137, 1000.000000000000000 ) ;
#2357 = ORIENTED_EDGE ( 'NONE', *, *, #5163, .F. ) ;
#2358 = CARTESIAN_POINT ( 'NONE',  ( -11.50000000000000000, 33.50000000000000000, 39.50000000000000000 ) ) ;
#2359 = LINE ( 'NONE', #6579, #3136 ) ;
#2360 = CARTESIAN_POINT ( 'NONE',  ( -5.500000000000000888, 10.99999999999999289, -6.350000000000004974 ) ) ;
#2361 = VERTEX_POINT ( 'NONE', #4913 ) ;
#2362 = DIRECTION ( 'NONE',  ( -0.000000000000000000, -0.000000000000000000, 1.000000000000000000 ) ) ;
#2363 = ORIENTED_EDGE ( 'NONE', *, *, #4242, .T. ) ;
#2364 = CARTESIAN_POINT ( 'NONE',  ( -6.837397165588672721, 36.30000000000000426, 1.500000000000000222 ) ) ;
#2365 = DIRECTION ( 'NONE',  ( -0.000000000000000000, -0.000000000000000000, 1.000000000000000000 ) ) ;
#2366 = DIRECTION ( 'NONE',  ( -0.000000000000000000, -0.000000000000000000, 1.000000000000000000 ) ) ;
#2367 = FACE_BOUND ( 'NONE', #872, .T. ) ;
#2368 = FACE_OUTER_BOUND ( 'NONE', #7597, .T. ) ;
#2369 = CARTESIAN_POINT ( 'NONE',  ( -1.500000000000000000, 34.00000000000000000, -8.000000000000000000 ) ) ;
#2370 = ORIENTED_EDGE ( 'NONE', *, *, #1998, .T. ) ;
#2371 = CARTESIAN_POINT ( 'NONE',  ( -9.500000000000001776, 27.99999999999999645, -21.50000000000000000 ) ) ;
#2372 = ORIENTED_EDGE ( 'NONE', *, *, #1523, .T. ) ;
#2373 = DIRECTION ( 'NONE',  ( -0.000000000000000000, -1.000000000000000000, -0.000000000000000000 ) ) ;
#2374 = CYLINDRICAL_SURFACE ( 'NONE', #2109, 3.199999999999997957 ) ;
#2375 = VERTEX_POINT ( 'NONE', #7362 ) ;
#2376 = DIRECTION ( 'NONE',  ( -1.000000000000000000, 0.000000000000000000, 0.000000000000000000 ) ) ;
#2377 = ADVANCED_FACE ( 'NONE', ( #2518 ), #1298, .F. ) ;
#2378 = DIRECTION ( 'NONE',  ( 0.000000000000000000, 0.000000000000000000, -1.000000000000000000 ) ) ;
#2379 = EDGE_LOOP ( 'NONE', ( #5666, #6108 ) ) ;
#2380 = ORIENTED_EDGE ( 'NONE', *, *, #5683, .F. ) ;
#2381 = EDGE_CURVE ( 'NONE', #776, #5237, #1677, .T. ) ;
#2382 = VECTOR ( 'NONE', #305, 1000.000000000000000 ) ;
#2383 = EDGE_CURVE ( 'NONE', #2495, #6654, #7052, .T. ) ;
#2384 = AXIS2_PLACEMENT_3D ( 'NONE', #6100, #723, #5121 ) ;
#2385 = DIRECTION ( 'NONE',  ( 1.061657814497851900E-16, 0.000000000000000000, 1.000000000000000000 ) ) ;
#2386 = EDGE_CURVE ( 'NONE', #6991, #4744, #1722, .T. ) ;
#2387 = VERTEX_POINT ( 'NONE', #4952 ) ;
#2388 = FACE_BOUND ( 'NONE', #6891, .T. ) ;
#2389 = VECTOR ( 'NONE', #270, 1000.000000000000114 ) ;
#2390 = SPHERICAL_SURFACE ( 'NONE', #6590, 1.000000000000000000 ) ;
#2391 = ORIENTED_EDGE ( 'NONE', *, *, #7508, .F. ) ;
#2392 = ORIENTED_EDGE ( 'NONE', *, *, #217, .F. ) ;
#2393 = CARTESIAN_POINT ( 'NONE',  ( 6.499999999999999112, 14.50000000000000000, 36.50000000000000000 ) ) ;
#2394 = AXIS2_PLACEMENT_3D ( 'NONE', #39, #75, #3732 ) ;
#2395 = DIRECTION ( 'NONE',  ( -0.000000000000000000, 1.000000000000000000, -0.000000000000000000 ) ) ;
#2396 = FACE_OUTER_BOUND ( 'NONE', #6947, .T. ) ;
#2397 = ORIENTED_EDGE ( 'NONE', *, *, #688, .F. ) ;
#2398 = FACE_OUTER_BOUND ( 'NONE', #1163, .T. ) ;
#2399 = EDGE_CURVE ( 'NONE', #4190, #6570, #4320, .T. ) ;
#2400 = VERTEX_POINT ( 'NONE', #6748 ) ;
#2401 = DIRECTION ( 'NONE',  ( 0.000000000000000000, 0.000000000000000000, -1.000000000000000000 ) ) ;
#2402 = CARTESIAN_POINT ( 'NONE',  ( 0.000000000000000000, 13.49999999999998934, -3.122502256758250403E-15 ) ) ;
#2403 = LINE ( 'NONE', #5896, #7547 ) ;
#2404 = LINE ( 'NONE', #5500, #9 ) ;
#2405 = CIRCLE ( 'NONE', #6032, 1.650000000000000355 ) ;
#2406 = DIRECTION ( 'NONE',  ( 0.000000000000000000, 1.000000000000000000, 0.000000000000000000 ) ) ;
#2407 = AXIS2_PLACEMENT_3D ( 'NONE', #7655, #6372, #2223 ) ;
#2408 = DIRECTION ( 'NONE',  ( 1.000000000000000000, 0.000000000000000000, -0.000000000000000000 ) ) ;
#2409 = ORIENTED_EDGE ( 'NONE', *, *, #5924, .F. ) ;
#2410 = LINE ( 'NONE', #7184, #6678 ) ;
#2411 = EDGE_LOOP ( 'NONE', ( #742, #4303, #3892, #3650, #472, #6429, #4287 ) ) ;
#2412 = LOCAL_TIME ( 19, 47, 58.00000000000000000, #2316 ) ;
#2413 = DIRECTION ( 'NONE',  ( -0.000000000000000000, 1.000000000000000000, -0.000000000000000000 ) ) ;
#2414 = CIRCLE ( 'NONE', #6410, 3.000000000000000000 ) ;
#2415 = VECTOR ( 'NONE', #4998, 1000.000000000000000 ) ;
#2416 = DIRECTION ( 'NONE',  ( -1.000000000000000000, -0.000000000000000000, -0.000000000000000000 ) ) ;
#2417 = CARTESIAN_POINT ( 'NONE',  ( -9.500000000000000000, 10.99999999999998934, 9.649999999999993250 ) ) ;
#2418 = ORIENTED_EDGE ( 'NONE', *, *, #5607, .F. ) ;
#2419 = DIRECTION ( 'NONE',  ( -0.000000000000000000, 1.000000000000000000, -1.508455196501571429E-16 ) ) ;
#2420 = DIRECTION ( 'NONE',  ( -0.000000000000000000, -1.000000000000000000, -0.000000000000000000 ) ) ;
#2421 = ORIENTED_EDGE ( 'NONE', *, *, #4154, .T. ) ;
#2422 = ORIENTED_EDGE ( 'NONE', *, *, #6985, .T. ) ;
#2423 = EDGE_CURVE ( 'NONE', #7408, #4921, #4871, .T. ) ;
#2424 = EDGE_CURVE ( 'NONE', #5955, #581, #3723, .T. ) ;
#2425 = EDGE_CURVE ( 'NONE', #3096, #3703, #6966, .T. ) ;
#2426 = CARTESIAN_POINT ( 'NONE',  ( 13.99999999999990230, 55.00000000000000000, -13.99999999999999822 ) ) ;
#2427 = EDGE_LOOP ( 'NONE', ( #1664, #1071, #4696, #735 ) ) ;
#2428 = DIRECTION ( 'NONE',  ( -0.000000000000000000, -0.000000000000000000, -1.000000000000000000 ) ) ;
#2429 = DIRECTION ( 'NONE',  ( 0.000000000000000000, 1.000000000000000000, 0.000000000000000000 ) ) ;
#2430 = EDGE_CURVE ( 'NONE', #815, #5633, #4834, .T. ) ;
#2431 = ORIENTED_EDGE ( 'NONE', *, *, #1575, .T. ) ;
#2432 = ORIENTED_EDGE ( 'NONE', *, *, #7394, .F. ) ;
#2433 = DIRECTION ( 'NONE',  ( -1.000000000000000000, -0.000000000000000000, -0.000000000000000000 ) ) ;
#2434 = VECTOR ( 'NONE', #552, 1000.000000000000000 ) ;
#2435 = EDGE_CURVE ( 'NONE', #7654, #4658, #2102, .T. ) ;
#2436 = CARTESIAN_POINT ( 'NONE',  ( -5.500000000000000888, 10.99999999999998934, 6.349999999999992539 ) ) ;
#2437 = COORDINATED_UNIVERSAL_TIME_OFFSET ( 8, 0, .AHEAD. ) ;
#2438 = CARTESIAN_POINT ( 'NONE',  ( -6.500000000000000000, 13.99999999999999822, -5.000000000000002665 ) ) ;
#2439 = AXIS2_PLACEMENT_3D ( 'NONE', #239, #4448, #1465 ) ;
#2440 = EDGE_LOOP ( 'NONE', ( #3765, #6869, #4653 ) ) ;
#2441 = DIRECTION ( 'NONE',  ( 0.000000000000000000, -0.000000000000000000, -1.000000000000000000 ) ) ;
#2442 = AXIS2_PLACEMENT_3D ( 'NONE', #277, #2599, #2679 ) ;
#2443 = ORIENTED_EDGE ( 'NONE', *, *, #6455, .F. ) ;
#2444 = CARTESIAN_POINT ( 'NONE',  ( 5.000000000000004441, 8.500000000000000000, 35.50000000000000711 ) ) ;
#2445 = DIRECTION ( 'NONE',  ( 0.000000000000000000, 0.000000000000000000, -1.000000000000000000 ) ) ;
#2446 = AXIS2_PLACEMENT_3D ( 'NONE', #5477, #7341, #3238 ) ;
#2447 = LINE ( 'NONE', #6010, #2434 ) ;
#2448 = VECTOR ( 'NONE', #3102, 1000.000000000000000 ) ;
#2449 = EDGE_CURVE ( 'NONE', #190, #6872, #1856, .T. ) ;
#2450 = DIRECTION ( 'NONE',  ( 0.6211640273377462274, -0.4778184825674973157, 0.6211640273377443400 ) ) ;
#2451 = DIRECTION ( 'NONE',  ( 5.782411586589352708E-16, -1.000000000000000000, 0.000000000000000000 ) ) ;
#2452 = DIRECTION ( 'NONE',  ( -1.000000000000000000, 0.000000000000000000, -8.260587980841938780E-17 ) ) ;
#2453 = EDGE_LOOP ( 'NONE', ( #398, #1338, #4805, #3815 ) ) ;
#2454 = EDGE_LOOP ( 'NONE', ( #1530, #1770, #719, #1385, #1869 ) ) ;
#2455 = ORIENTED_EDGE ( 'NONE', *, *, #6180, .T. ) ;
#2456 = CARTESIAN_POINT ( 'NONE',  ( -16.05987805331431417, 55.00000000000000000, 0.000000000000000000 ) ) ;
#2457 = DIRECTION ( 'NONE',  ( -0.000000000000000000, 1.000000000000000000, -0.000000000000000000 ) ) ;
#2458 = DIRECTION ( 'NONE',  ( -0.000000000000000000, 0.000000000000000000, 1.000000000000000000 ) ) ;
#2459 = ORIENTED_EDGE ( 'NONE', *, *, #5365, .T. ) ;
#2460 = DIRECTION ( 'NONE',  ( -1.000000000000000000, -0.000000000000000000, -0.000000000000000000 ) ) ;
#2461 = ORIENTED_EDGE ( 'NONE', *, *, #6030, .F. ) ;
#2462 = ORIENTED_EDGE ( 'NONE', *, *, #2584, .F. ) ;
#2463 = CIRCLE ( 'NONE', #6844, 0.9999999999999988898 ) ;
#2464 = CARTESIAN_POINT ( 'NONE',  ( -13.95025968245778358, 52.00769230769230234, 15.11000000000000121 ) ) ;
#2465 = ORIENTED_EDGE ( 'NONE', *, *, #1240, .F. ) ;
#2466 = DIRECTION ( 'NONE',  ( 1.000000000000000000, 0.000000000000000000, 0.000000000000000000 ) ) ;
#2467 = VECTOR ( 'NONE', #5023, 1000.000000000000000 ) ;
#2468 = VERTEX_POINT ( 'NONE', #1969 ) ;
#2469 = ORIENTED_EDGE ( 'NONE', *, *, #3735, .F. ) ;
#2470 = CIRCLE ( 'NONE', #7094, 6.000000000000000888 ) ;
#2471 = AXIS2_PLACEMENT_3D ( 'NONE', #97, #5588, #6139 ) ;
#2472 = CARTESIAN_POINT ( 'NONE',  ( 15.09999999999998721, 52.00000000000000000, -12.32967069115143666 ) ) ;
#2473 = CARTESIAN_POINT ( 'NONE',  ( -9.500000000000001776, 30.99999999999999645, 7.999999999999991118 ) ) ;
#2474 = ORIENTED_EDGE ( 'NONE', *, *, #7177, .T. ) ;
#2475 = DIRECTION ( 'NONE',  ( 1.000000000000000000, 0.000000000000000000, 0.000000000000000000 ) ) ;
#2476 = EDGE_LOOP ( 'NONE', ( #5665, #7292, #6173, #5561, #6133, #5277 ) ) ;
#2477 = LINE ( 'NONE', #4950, #2649 ) ;
#2478 = CARTESIAN_POINT ( 'NONE',  ( 5.000000000000002665, 8.499999999999992895, 35.50000000000000711 ) ) ;
#2479 = EDGE_CURVE ( 'NONE', #5740, #1667, #2600, .T. ) ;
#2480 = CARTESIAN_POINT ( 'NONE',  ( -6.500000000000002665, 30.99999999999999289, -8.000000000000008882 ) ) ;
#2481 = EDGE_CURVE ( 'NONE', #2845, #7738, #4517, .T. ) ;
#2482 = EDGE_CURVE ( 'NONE', #3096, #976, #5473, .T. ) ;
#2483 = PLANE ( 'NONE',  #7152 ) ;
#2484 = CARTESIAN_POINT ( 'NONE',  ( 12.50000000000000000, 50.00000000000000000, -12.50000000000001776 ) ) ;
#2485 = DIRECTION ( 'NONE',  ( -1.000000000000000000, 0.000000000000000000, 0.000000000000000000 ) ) ;
#2486 = EDGE_CURVE ( 'NONE', #695, #5057, #3925, .T. ) ;
#2487 = ORIENTED_EDGE ( 'NONE', *, *, #3196, .T. ) ;
#2488 = EDGE_CURVE ( 'NONE', #7447, #1905, #6902, .T. ) ;
#2489 = ORIENTED_EDGE ( 'NONE', *, *, #2202, .T. ) ;
#2490 = ORIENTED_EDGE ( 'NONE', *, *, #6134, .F. ) ;
#2491 = CARTESIAN_POINT ( 'NONE',  ( 3.500000000000000000, 14.50000000000000000, 17.50000000000000000 ) ) ;
#2492 = DIRECTION ( 'NONE',  ( 0.000000000000000000, -1.000000000000000000, 0.000000000000000000 ) ) ;
#2493 = CARTESIAN_POINT ( 'NONE',  ( -9.499999999999998224, 13.49999999999999112, 7.500000000000000000 ) ) ;
#2494 = CARTESIAN_POINT ( 'NONE',  ( 15.09999999999998721, 52.00000000000000000, -14.14866068747256556 ) ) ;
#2495 = VERTEX_POINT ( 'NONE', #6238 ) ;
#2496 = ADVANCED_FACE ( 'NONE', ( #3996 ), #6972, .F. ) ;
#2497 = DIRECTION ( 'NONE',  ( 0.000000000000000000, 1.000000000000000000, 0.000000000000000000 ) ) ;
#2498 = DIRECTION ( 'NONE',  ( 1.000000000000000000, 0.000000000000000000, -1.219727444046192488E-16 ) ) ;
#2499 = ORIENTED_EDGE ( 'NONE', *, *, #4308, .T. ) ;
#2500 = ORIENTED_EDGE ( 'NONE', *, *, #6213, .F. ) ;
#2501 = AXIS2_PLACEMENT_3D ( 'NONE', #1390, #1351, #3742 ) ;
#2502 = DIRECTION ( 'NONE',  ( 6.776263578034402713E-17, 0.000000000000000000, 1.000000000000000000 ) ) ;
#2503 = ORIENTED_EDGE ( 'NONE', *, *, #4975, .F. ) ;
#2504 = AXIS2_PLACEMENT_3D ( 'NONE', #577, #2428, #2978 ) ;
#2505 = CARTESIAN_POINT ( 'NONE',  ( 13.99999999999990230, 52.00769230769230234, -15.10999999999999766 ) ) ;
#2506 = DIRECTION ( 'NONE',  ( 1.000000000000000000, -0.000000000000000000, -0.000000000000000000 ) ) ;
#2507 = ORIENTED_EDGE ( 'NONE', *, *, #6158, .T. ) ;
#2508 = VERTEX_POINT ( 'NONE', #7515 ) ;
#2509 = CYLINDRICAL_SURFACE ( 'NONE', #4518, 1.109999999999999876 ) ;
#2510 = VECTOR ( 'NONE', #2395, 1000.000000000000000 ) ;
#2511 = DATE_TIME_ROLE ( 'classification_date' ) ;
#2512 = CARTESIAN_POINT ( 'NONE',  ( 19.20368106953493736, 24.50000000000000000, 36.50000000000000000 ) ) ;
#2513 = ORIENTED_EDGE ( 'NONE', *, *, #3874, .F. ) ;
#2514 = CARTESIAN_POINT ( 'NONE',  ( -5.500000000000000888, 30.99999999999999289, -8.000000000000008882 ) ) ;
#2515 = ORIENTED_EDGE ( 'NONE', *, *, #2974, .T. ) ;
#2516 = DIRECTION ( 'NONE',  ( 0.000000000000000000, -1.000000000000000000, 0.000000000000000000 ) ) ;
#2517 = CARTESIAN_POINT ( 'NONE',  ( -14.00000000000009592, 52.00000000000000000, -13.99999999999999822 ) ) ;
#2518 = FACE_OUTER_BOUND ( 'NONE', #3017, .T. ) ;
#2519 = VECTOR ( 'NONE', #5003, 1000.000000000000000 ) ;
#2520 = CARTESIAN_POINT ( 'NONE',  ( -14.39383190058891060, 51.45679376968379160, -11.99999999999999822 ) ) ;
#2521 = EDGE_CURVE ( 'NONE', #6764, #4247, #6865, .T. ) ;
#2522 = DIRECTION ( 'NONE',  ( 0.000000000000000000, 0.000000000000000000, 1.000000000000000000 ) ) ;
#2523 = CARTESIAN_POINT ( 'NONE',  ( -10.50000000000000000, 30.99999999999999289, -8.000000000000008882 ) ) ;
#2524 = ADVANCED_FACE ( 'NONE', ( #2751 ), #388, .F. ) ;
#2525 = ORIENTED_EDGE ( 'NONE', *, *, #274, .F. ) ;
#2526 = EDGE_LOOP ( 'NONE', ( #3983, #4669 ) ) ;
#2527 = ORIENTED_EDGE ( 'NONE', *, *, #4291, .T. ) ;
#2528 = FACE_BOUND ( 'NONE', #546, .T. ) ;
#2529 = VECTOR ( 'NONE', #2935, 1000.000000000000000 ) ;
#2530 = DIRECTION ( 'NONE',  ( -0.000000000000000000, -0.000000000000000000, 1.000000000000000000 ) ) ;
#2531 = EDGE_CURVE ( 'NONE', #7317, #1080, #2878, .T. ) ;
#2532 = DIRECTION ( 'NONE',  ( -1.000000000000000000, -0.000000000000000000, -0.000000000000000000 ) ) ;
#2533 = DIRECTION ( 'NONE',  ( 1.000000000000000000, 0.000000000000000000, 0.000000000000000000 ) ) ;
#2534 = CARTESIAN_POINT ( 'NONE',  ( -10.50000000000000000, 10.99999999999999289, -9.650000000000005684 ) ) ;
#2535 = FACE_OUTER_BOUND ( 'NONE', #4237, .T. ) ;
#2536 = VECTOR ( 'NONE', #7151, 1000.000000000000000 ) ;
#2537 = ORIENTED_EDGE ( 'NONE', *, *, #5170, .F. ) ;
#2538 = EDGE_LOOP ( 'NONE', ( #2903, #4701, #6961, #5148 ) ) ;
#2539 = ADVANCED_FACE ( 'NONE', ( #313 ), #2712, .F. ) ;
#2540 = CARTESIAN_POINT ( 'NONE',  ( 17.27397026815171088, 5.973458884698077398, -12.74612644505764791 ) ) ;
#2541 = ORIENTED_EDGE ( 'NONE', *, *, #2386, .F. ) ;
#2542 = DIRECTION ( 'NONE',  ( 1.000000000000000000, 0.000000000000000000, 0.000000000000000000 ) ) ;
#2543 = FACE_OUTER_BOUND ( 'NONE', #2902, .T. ) ;
#2544 = ORIENTED_EDGE ( 'NONE', *, *, #4683, .F. ) ;
#2545 = ORIENTED_EDGE ( 'NONE', *, *, #2958, .F. ) ;
#2546 = FACE_OUTER_BOUND ( 'NONE', #1090, .T. ) ;
#2547 = CARTESIAN_POINT ( 'NONE',  ( -10.99999999999999822, 53.00000000000000000, 11.00000000000000000 ) ) ;
#2548 = EDGE_LOOP ( 'NONE', ( #2181, #962, #2122, #1247, #3188, #3662, #2889, #4602, #758, #5869 ) ) ;
#2549 = LINE ( 'NONE', #4792, #1962 ) ;
#2550 = ORIENTED_EDGE ( 'NONE', *, *, #2923, .F. ) ;
#2551 = CARTESIAN_POINT ( 'NONE',  ( -6.500000000000000000, 13.99999999999999822, 5.000000000000002665 ) ) ;
#2552 = CARTESIAN_POINT ( 'NONE',  ( -21.00000000000001066, 5.000000000000000000, 11.50000000000000000 ) ) ;
#2553 = DIRECTION ( 'NONE',  ( 0.000000000000000000, 0.000000000000000000, -1.000000000000000000 ) ) ;
#2554 = AXIS2_PLACEMENT_3D ( 'NONE', #4175, #4648, #6525 ) ;
#2555 = FACE_OUTER_BOUND ( 'NONE', #102, .T. ) ;
#2556 = DIRECTION ( 'NONE',  ( -1.000000000000000000, -5.782411586589352708E-16, 0.000000000000000000 ) ) ;
#2557 = DIRECTION ( 'NONE',  ( -0.000000000000000000, -0.000000000000000000, 1.000000000000000000 ) ) ;
#2558 = LINE ( 'NONE', #7112, #771 ) ;
#2559 = AXIS2_PLACEMENT_3D ( 'NONE', #5627, #6800, #5708 ) ;
#2560 = ORIENTED_EDGE ( 'NONE', *, *, #1532, .T. ) ;
#2561 = VERTEX_POINT ( 'NONE', #7400 ) ;
#2562 = VERTEX_POINT ( 'NONE', #349 ) ;
#2563 = AXIS2_PLACEMENT_3D ( 'NONE', #1554, #3940, #960 ) ;
#2564 = DIRECTION ( 'NONE',  ( 1.000000000000000000, 0.000000000000000000, 0.000000000000000000 ) ) ;
#2565 = EDGE_CURVE ( 'NONE', #6434, #6085, #3469, .T. ) ;
#2566 = CARTESIAN_POINT ( 'NONE',  ( 20.99999999999998934, 8.000000000000000000, 20.00000000000002487 ) ) ;
#2567 = DIRECTION ( 'NONE',  ( 0.000000000000000000, 1.000000000000000000, 0.000000000000000000 ) ) ;
#2568 = DIRECTION ( 'NONE',  ( 0.000000000000000000, 0.000000000000000000, -1.000000000000000000 ) ) ;
#2569 = EDGE_CURVE ( 'NONE', #1134, #7332, #3601, .T. ) ;
#2570 = ORIENTED_EDGE ( 'NONE', *, *, #5604, .T. ) ;
#2571 = DIRECTION ( 'NONE',  ( 0.000000000000000000, 1.508455196501571429E-16, 1.000000000000000000 ) ) ;
#2572 = LINE ( 'NONE', #4970, #297 ) ;
#2573 = VECTOR ( 'NONE', #2846, 1000.000000000000000 ) ;
#2574 = VERTEX_POINT ( 'NONE', #2125 ) ;
#2575 = EDGE_CURVE ( 'NONE', #5944, #4093, #2470, .T. ) ;
#2576 = ORIENTED_EDGE ( 'NONE', *, *, #1760, .F. ) ;
#2577 = EDGE_CURVE ( 'NONE', #1682, #7535, #979, .T. ) ;
#2578 = ADVANCED_FACE ( 'NONE', ( #4783 ), #4665, .F. ) ;
#2579 = CARTESIAN_POINT ( 'NONE',  ( 13.93333644468342847, 3.498888875377340835, -11.97900294265846632 ) ) ;
#2580 = ORIENTED_EDGE ( 'NONE', *, *, #6892, .F. ) ;
#2581 = DIRECTION ( 'NONE',  ( -1.000000000000000000, -0.000000000000000000, -0.000000000000000000 ) ) ;
#2582 = CYLINDRICAL_SURFACE ( 'NONE', #7210, 1.650000000000000355 ) ;
#2583 = ORIENTED_EDGE ( 'NONE', *, *, #2961, .T. ) ;
#2584 = EDGE_CURVE ( 'NONE', #2790, #7498, #541, .T. ) ;
#2585 = ORIENTED_EDGE ( 'NONE', *, *, #6078, .F. ) ;
#2586 = VECTOR ( 'NONE', #3729, 1000.000000000000000 ) ;
#2587 = CARTESIAN_POINT ( 'NONE',  ( -13.93561703758510539, 3.498651231176692633, -11.97823078168218380 ) ) ;
#2588 = DIRECTION ( 'NONE',  ( 0.000000000000000000, 0.000000000000000000, -1.000000000000000000 ) ) ;
#2589 = VECTOR ( 'NONE', #3025, 1000.000000000000000 ) ;
#2590 = ORIENTED_EDGE ( 'NONE', *, *, #4149, .T. ) ;
#2591 = CARTESIAN_POINT ( 'NONE',  ( -8.045227278524750503, 5.000000000000000000, -13.07499999999999929 ) ) ;
#2592 = VERTEX_POINT ( 'NONE', #7089 ) ;
#2593 = LINE ( 'NONE', #6933, #1392 ) ;
#2594 = CARTESIAN_POINT ( 'NONE',  ( 8.000000000000000000, 37.00000000000000711, 1.499999999999998668 ) ) ;
#2595 = FACE_OUTER_BOUND ( 'NONE', #2024, .T. ) ;
#2596 = CIRCLE ( 'NONE', #209, 6.000000000000000888 ) ;
#2597 = CARTESIAN_POINT ( 'NONE',  ( -6.500000000000002665, 30.99999999999999289, -8.000000000000008882 ) ) ;
#2598 = VECTOR ( 'NONE', #6843, 1000.000000000000000 ) ;
#2599 = DIRECTION ( 'NONE',  ( 0.000000000000000000, -1.000000000000000000, 0.000000000000000000 ) ) ;
#2600 = B_SPLINE_CURVE_WITH_KNOTS ( 'NONE', 3,
 ( #3110, #3808, #4994, #6201, #4281, #2008, #7213, #6784, #1377, #786, #5575, #195, #1259, #668, #3069, #78 ),
 .UNSPECIFIED., .F., .F.,
 ( 4, 2, 2, 2, 2, 2, 2, 4 ),
 ( 1.734723475976807094E-18, 0.0009267100840781688749, 0.001390065126117249897, 0.001853420168156331028, 0.002316775210195411942, 0.002780130252234493289, 0.003243485294273574203, 0.003706840336312655550 ),
 .UNSPECIFIED. ) ;
#2601 = LINE ( 'NONE', #2091, #445 ) ;
#2602 = CARTESIAN_POINT ( 'NONE',  ( 4.236226753999534654E-15, 52.00000000000000000, 15.09999999999999609 ) ) ;
#2603 = ORIENTED_EDGE ( 'NONE', *, *, #6736, .F. ) ;
#2604 = ORIENTED_EDGE ( 'NONE', *, *, #2056, .T. ) ;
#2605 = ORIENTED_EDGE ( 'NONE', *, *, #7546, .F. ) ;
#2606 = DIRECTION ( 'NONE',  ( -1.000000000000000000, 0.000000000000000000, 0.000000000000000000 ) ) ;
#2607 = DIRECTION ( 'NONE',  ( 0.000000000000000000, 0.000000000000000000, -1.000000000000000000 ) ) ;
#2608 = CARTESIAN_POINT ( 'NONE',  ( 13.90063151910003825, 52.00512434497641578, 15.10666164846932347 ) ) ;
#2609 = DIRECTION ( 'NONE',  ( -0.000000000000000000, 0.000000000000000000, 1.000000000000000000 ) ) ;
#2610 = ORIENTED_EDGE ( 'NONE', *, *, #1084, .T. ) ;
#2611 = LINE ( 'NONE', #5006, #6326 ) ;
#2612 = CARTESIAN_POINT ( 'NONE',  ( 16.05987805331431417, 54.00000000000000000, 16.05987805331432483 ) ) ;
#2613 = ORIENTED_EDGE ( 'NONE', *, *, #1517, .F. ) ;
#2614 = ORIENTED_EDGE ( 'NONE', *, *, #3236, .T. ) ;
#2615 = EDGE_CURVE ( 'NONE', #4508, #1897, #2943, .T. ) ;
#2616 = DIRECTION ( 'NONE',  ( 0.000000000000000000, 0.000000000000000000, 1.000000000000000000 ) ) ;
#2617 = ORIENTED_EDGE ( 'NONE', *, *, #6397, .F. ) ;
#2618 = EDGE_CURVE ( 'NONE', #7636, #3139, #4724, .T. ) ;
#2619 = CARTESIAN_POINT ( 'NONE',  ( -6.500000000000000000, 10.99999999999999289, -8.000000000000005329 ) ) ;
#2620 = FACE_OUTER_BOUND ( 'NONE', #2229, .T. ) ;
#2621 = ORIENTED_EDGE ( 'NONE', *, *, #7296, .T. ) ;
#2622 = VERTEX_POINT ( 'NONE', #7047 ) ;
#2623 = ADVANCED_FACE ( 'NONE', ( #499 ), #1687, .F. ) ;
#2624 = DIRECTION ( 'NONE',  ( -1.000000000000000000, -0.000000000000000000, -0.000000000000000000 ) ) ;
#2625 = EDGE_CURVE ( 'NONE', #6046, #4971, #1342, .T. ) ;
#2626 = CARTESIAN_POINT ( 'NONE',  ( -14.00000000000009592, 52.00000000000000000, -11.99999999999999822 ) ) ;
#2627 = AXIS2_PLACEMENT_3D ( 'NONE', #2005, #4396, #3923 ) ;
#2628 = ORIENTED_EDGE ( 'NONE', *, *, #5649, .F. ) ;
#2629 = LINE ( 'NONE', #3844, #2467 ) ;
#2630 = ORIENTED_EDGE ( 'NONE', *, *, #2479, .F. ) ;
#2631 = CARTESIAN_POINT ( 'NONE',  ( 0.000000000000000000, 0.000000000000000000, 36.50000000000000000 ) ) ;
#2632 = CARTESIAN_POINT ( 'NONE',  ( 19.99999999999997513, 7.999999999999994671, -20.99999999999998934 ) ) ;
#2633 = VECTOR ( 'NONE', #6431, 1000.000000000000000 ) ;
#2634 = DIRECTION ( 'NONE',  ( 0.000000000000000000, -1.000000000000000000, -0.000000000000000000 ) ) ;
#2635 = VECTOR ( 'NONE', #1734, 1000.000000000000000 ) ;
#2636 = CARTESIAN_POINT ( 'NONE',  ( -9.500000000000001776, 27.99999999999999645, 5.000000000000002665 ) ) ;
#2637 = EDGE_CURVE ( 'NONE', #2119, #5786, #3608, .T. ) ;
#2638 = CARTESIAN_POINT ( 'NONE',  ( -10.50000000000000000, 8.000000000000000000, 11.50000000000000355 ) ) ;
#2639 = CARTESIAN_POINT ( 'NONE',  ( -12.49999999999999289, 8.000000000000000000, 12.50000000000000355 ) ) ;
#2640 = ORIENTED_EDGE ( 'NONE', *, *, #5784, .T. ) ;
#2641 = CARTESIAN_POINT ( 'NONE',  ( 13.01589133109312790, 6.234085537998218740, -12.48580547377869898 ) ) ;
#2642 = FACE_OUTER_BOUND ( 'NONE', #4076, .T. ) ;
#2643 = AXIS2_PLACEMENT_3D ( 'NONE', #4584, #6964, #6302 ) ;
#2644 = VECTOR ( 'NONE', #5478, 1000.000000000000114 ) ;
#2645 = ORIENTED_EDGE ( 'NONE', *, *, #3254, .T. ) ;
#2646 = VERTEX_POINT ( 'NONE', #4625 ) ;
#2647 = EDGE_LOOP ( 'NONE', ( #2640, #2409, #4015, #6337 ) ) ;
#2648 = LINE ( 'NONE', #2491, #5419 ) ;
#2649 = VECTOR ( 'NONE', #154, 1000.000000000000000 ) ;
#2650 = DIRECTION ( 'NONE',  ( -0.000000000000000000, -1.000000000000000000, -0.000000000000000000 ) ) ;
#2651 = CARTESIAN_POINT ( 'NONE',  ( 5.000000000000000888, 8.500000000000000000, 21.00000000000001066 ) ) ;
#2652 = CARTESIAN_POINT ( 'NONE',  ( -10.99999999999999822, 53.00000000000000000, 11.00000000000000000 ) ) ;
#2653 = ORIENTED_EDGE ( 'NONE', *, *, #7726, .T. ) ;
#2654 = FACE_OUTER_BOUND ( 'NONE', #1006, .T. ) ;
#2655 = CARTESIAN_POINT ( 'NONE',  ( -14.99999999999999467, 17.05096679918780822, -11.80000000000000249 ) ) ;
#2656 = ORIENTED_EDGE ( 'NONE', *, *, #7639, .F. ) ;
#2657 = CIRCLE ( 'NONE', #5534, 1.650000000000000355 ) ;
#2658 = ORIENTED_EDGE ( 'NONE', *, *, #2235, .T. ) ;
#2659 = CIRCLE ( 'NONE', #7279, 1.700000000000003508 ) ;
#2660 = CARTESIAN_POINT ( 'NONE',  ( 12.81225490396166400, 3.928793844802287882, -12.66080487568339130 ) ) ;
#2661 = EDGE_LOOP ( 'NONE', ( #3859, #3958, #7745, #3739 ) ) ;
#2662 = CARTESIAN_POINT ( 'NONE',  ( -16.06510558347345352, 3.498732151263811208, 11.97848751682393598 ) ) ;
#2663 = EDGE_LOOP ( 'NONE', ( #5466, #7147, #4647, #4125, #1550, #6665, #17 ) ) ;
#2664 = ORIENTED_EDGE ( 'NONE', *, *, #5042, .T. ) ;
#2665 = EDGE_CURVE ( 'NONE', #1905, #4381, #1135, .T. ) ;
#2666 = CIRCLE ( 'NONE', #3038, 1.700000000000003508 ) ;
#2667 = CARTESIAN_POINT ( 'NONE',  ( -16.06764686820219268, 3.499002396985649632, -11.97935944925679763 ) ) ;
#2668 = EDGE_CURVE ( 'NONE', #6674, #203, #5844, .T. ) ;
#2669 = CARTESIAN_POINT ( 'NONE',  ( 20.99999999999998934, 8.000000000000000000, -20.99999999999998934 ) ) ;
#2670 = EDGE_CURVE ( 'NONE', #1897, #4774, #2596, .T. ) ;
#2671 = CARTESIAN_POINT ( 'NONE',  ( -9.499999999999998224, 50.00000000000000000, -12.49999999999999645 ) ) ;
#2672 = ORIENTED_EDGE ( 'NONE', *, *, #7550, .T. ) ;
#2673 = CARTESIAN_POINT ( 'NONE',  ( -6.500000000000003553, 33.99999999999999289, -5.000000000000002665 ) ) ;
#2674 = DIRECTION ( 'NONE',  ( -0.7071067811865571207, 0.000000000000000000, 0.7071067811865381358 ) ) ;
#2675 = CARTESIAN_POINT ( 'NONE',  ( -5.500000000000000888, 10.99999999999998934, 7.999999999999992895 ) ) ;
#2676 = EDGE_CURVE ( 'NONE', #3722, #1306, #7127, .T. ) ;
#2677 = DESIGN_CONTEXT ( 'detailed design', #1300, 'design' ) ;
#2678 = CARTESIAN_POINT ( 'NONE',  ( -8.045227278524750503, 5.000000000000000000, 9.924999999999998934 ) ) ;
#2679 = DIRECTION ( 'NONE',  ( 0.000000000000000000, -0.000000000000000000, -1.000000000000000000 ) ) ;
#2680 = DIRECTION ( 'NONE',  ( -0.000000000000000000, -1.000000000000000000, -0.000000000000000000 ) ) ;
#2681 = ORIENTED_EDGE ( 'NONE', *, *, #2423, .T. ) ;
#2682 = CARTESIAN_POINT ( 'NONE',  ( 8.000000000000000000, 37.00000000000000711, 1.499999999999998668 ) ) ;
#2683 = DIRECTION ( 'NONE',  ( 0.000000000000000000, -1.000000000000000000, 0.000000000000000000 ) ) ;
#2684 = VERTEX_POINT ( 'NONE', #1096 ) ;
#2685 = EDGE_LOOP ( 'NONE', ( #6229, #3953, #580, #3174 ) ) ;
#2686 = ORIENTED_EDGE ( 'NONE', *, *, #2163, .T. ) ;
#2687 = EDGE_CURVE ( 'NONE', #5878, #5736, #6578, .T. ) ;
#2688 = FACE_OUTER_BOUND ( 'NONE', #1604, .T. ) ;
#2689 = AXIS2_PLACEMENT_3D ( 'NONE', #3696, #7287, #5458 ) ;
#2690 = LINE ( 'NONE', #5083, #2519 ) ;
#2691 = CARTESIAN_POINT ( 'NONE',  ( 16.05987805331431417, 54.00000000000000000, 17.05987805331432483 ) ) ;
#2692 = FACE_OUTER_BOUND ( 'NONE', #4753, .T. ) ;
#2693 = VECTOR ( 'NONE', #7523, 1000.000000000000000 ) ;
#2694 = AXIS2_PLACEMENT_3D ( 'NONE', #3584, #6595, #4172 ) ;
#2695 = ORIENTED_EDGE ( 'NONE', *, *, #4737, .T. ) ;
#2696 = CARTESIAN_POINT ( 'NONE',  ( -14.49028923915029132, 52.00000000000000000, 15.09999999999999964 ) ) ;
#2697 = DIRECTION ( 'NONE',  ( -0.6211640273377462274, 0.4778184825674973157, -0.6211640273377443400 ) ) ;
#2698 = CIRCLE ( 'NONE', #2446, 3.199999999999997957 ) ;
#2699 = VERTEX_POINT ( 'NONE', #3569 ) ;
#2700 = DIRECTION ( 'NONE',  ( -1.000000000000000000, -0.000000000000000000, -0.000000000000000000 ) ) ;
#2701 = VECTOR ( 'NONE', #7356, 1000.000000000000000 ) ;
#2702 = CARTESIAN_POINT ( 'NONE',  ( -14.99999999999999467, 17.05096679918780822, 11.79999999999999538 ) ) ;
#2703 = CARTESIAN_POINT ( 'NONE',  ( -14.99999999999999467, 3.453835390393376947, 11.79999999999999538 ) ) ;
#2704 = VERTEX_POINT ( 'NONE', #3531 ) ;
#2705 = ORIENTED_EDGE ( 'NONE', *, *, #7639, .T. ) ;
#2706 = CARTESIAN_POINT ( 'NONE',  ( -16.86975447137908191, 3.703262144040747383, -12.39888088794467613 ) ) ;
#2707 = FACE_OUTER_BOUND ( 'NONE', #2803, .T. ) ;
#2708 = ORIENTED_EDGE ( 'NONE', *, *, #4873, .F. ) ;
#2709 = DIRECTION ( 'NONE',  ( -1.000000000000000000, -0.000000000000000000, -0.000000000000000000 ) ) ;
#2710 = DIRECTION ( 'NONE',  ( -0.000000000000000000, -1.000000000000000000, -0.000000000000000000 ) ) ;
#2711 = VECTOR ( 'NONE', #1456, 1000.000000000000000 ) ;
#2712 = CYLINDRICAL_SURFACE ( 'NONE', #6723, 1.650000000000000355 ) ;
#2713 = CIRCLE ( 'NONE', #2839, 1.700000000000001954 ) ;
#2714 = DIRECTION ( 'NONE',  ( 1.000000000000000000, 0.000000000000000000, 0.000000000000000000 ) ) ;
#2715 = CARTESIAN_POINT ( 'NONE',  ( 12.50000000000000355, 26.00000000000000355, 1.893398282201780303 ) ) ;
#2716 = CIRCLE ( 'NONE', #2344, 1.700000000000001066 ) ;
#2717 = CARTESIAN_POINT ( 'NONE',  ( -14.00000000000000000, 55.00000000000000000, 12.89000000000000234 ) ) ;
#2718 = EDGE_CURVE ( 'NONE', #4137, #7347, #455, .T. ) ;
#2719 = ORIENTED_EDGE ( 'NONE', *, *, #6078, .T. ) ;
#2720 = CARTESIAN_POINT ( 'NONE',  ( -14.00000000000000000, 39.00000000000000000, 14.00000000000000178 ) ) ;
#2721 = DIRECTION ( 'NONE',  ( -1.000000000000000000, -1.156482317317871725E-15, 0.000000000000000000 ) ) ;
#2722 = ORIENTED_EDGE ( 'NONE', *, *, #6894, .T. ) ;
#2723 = ORIENTED_EDGE ( 'NONE', *, *, #987, .F. ) ;
#2724 = EDGE_CURVE ( 'NONE', #1505, #5700, #582, .T. ) ;
#2725 = ORIENTED_EDGE ( 'NONE', *, *, #4445, .F. ) ;
#2726 = CARTESIAN_POINT ( 'NONE',  ( 1.500000000000000000, 34.00000000000000000, -8.000000000000000000 ) ) ;
#2727 = VECTOR ( 'NONE', #6310, 1000.000000000000000 ) ;
#2728 = EDGE_CURVE ( 'NONE', #6292, #6208, #5215, .T. ) ;
#2729 = VECTOR ( 'NONE', #4964, 1000.000000000000000 ) ;
#2730 = DIRECTION ( 'NONE',  ( 1.000000000000000000, 0.000000000000000000, -0.000000000000000000 ) ) ;
#2731 = LINE ( 'NONE', #3825, #303 ) ;
#2732 = FACE_OUTER_BOUND ( 'NONE', #1362, .T. ) ;
#2733 = EDGE_CURVE ( 'NONE', #4381, #3305, #5372, .T. ) ;
#2734 = EDGE_CURVE ( 'NONE', #4176, #6807, #7591, .T. ) ;
#2735 = AXIS2_PLACEMENT_3D ( 'NONE', #2888, #4768, #5868 ) ;
#2736 = EDGE_LOOP ( 'NONE', ( #5241, #112, #7150, #5443, #910, #1469, #1521, #184, #5321, #5169, #6725, #3431 ) ) ;
#2737 = DIRECTION ( 'NONE',  ( 8.064310162774362721E-17, -1.000000000000000000, -0.000000000000000000 ) ) ;
#2738 = CARTESIAN_POINT ( 'NONE',  ( 3.499999999999999112, 17.50000000000000000, 39.50000000000000000 ) ) ;
#2739 = ORIENTED_EDGE ( 'NONE', *, *, #2235, .F. ) ;
#2740 = CARTESIAN_POINT ( 'NONE',  ( 15.09999999999998366, 52.00000000000000711, 14.49028923915030376 ) ) ;
#2741 = EDGE_CURVE ( 'NONE', #1386, #5883, #7006, .T. ) ;
#2742 = DIRECTION ( 'NONE',  ( -0.000000000000000000, 1.000000000000000000, -1.508455196501571429E-16 ) ) ;
#2743 = DIRECTION ( 'NONE',  ( -0.000000000000000000, -0.000000000000000000, -1.000000000000000000 ) ) ;
#2744 = ORIENTED_EDGE ( 'NONE', *, *, #4149, .F. ) ;
#2745 = ORIENTED_EDGE ( 'NONE', *, *, #2877, .T. ) ;
#2746 = CARTESIAN_POINT ( 'NONE',  ( -16.06510558347345352, 6.501267848736186572, -11.97848751682393775 ) ) ;
#2747 = CARTESIAN_POINT ( 'NONE',  ( 8.000000000000000000, 1.999000000000000776, 1.499999999999998668 ) ) ;
#2748 = ORIENTED_EDGE ( 'NONE', *, *, #4624, .F. ) ;
#2749 = CARTESIAN_POINT ( 'NONE',  ( -13.46247779587068649, 50.74036753528514510, -11.99999999999999822 ) ) ;
#2750 = LINE ( 'NONE', #4555, #380 ) ;
#2751 = FACE_OUTER_BOUND ( 'NONE', #4317, .T. ) ;
#2752 = DIRECTION ( 'NONE',  ( 0.000000000000000000, 0.000000000000000000, 1.000000000000000000 ) ) ;
#2753 = DIRECTION ( 'NONE',  ( -0.000000000000000000, -0.000000000000000000, 1.000000000000000000 ) ) ;
#2754 = LINE ( 'NONE', #5807, #6816 ) ;
#2755 = AXIS2_PLACEMENT_3D ( 'NONE', #4371, #3078, #6757 ) ;
#2756 = DIRECTION ( 'NONE',  ( -9.351493938188821074E-17, 0.000000000000000000, 1.000000000000000000 ) ) ;
#2757 = VERTEX_POINT ( 'NONE', #1845 ) ;
#2758 = CARTESIAN_POINT ( 'NONE',  ( 12.72572225547831160, 5.972863600467395173, -12.74647104064499104 ) ) ;
#2759 = DIRECTION ( 'NONE',  ( 0.000000000000000000, -0.000000000000000000, 1.000000000000000000 ) ) ;
#2760 = ORIENTED_EDGE ( 'NONE', *, *, #4308, .F. ) ;
#2761 = EDGE_LOOP ( 'NONE', ( #5016, #3946 ) ) ;
#2762 = CIRCLE ( 'NONE', #1515, 3.199999999999997957 ) ;
#2763 = VERTEX_POINT ( 'NONE', #5409 ) ;
#2764 = CARTESIAN_POINT ( 'NONE',  ( 0.000000000000000000, 37.00000000000000711, -6.999999999999998224 ) ) ;
#2765 = EDGE_CURVE ( 'NONE', #3573, #4064, #29, .T. ) ;
#2766 = CYLINDRICAL_SURFACE ( 'NONE', #7627, 1.650000000000000355 ) ;
#2767 = LINE ( 'NONE', #2138, #2066 ) ;
#2768 = EDGE_CURVE ( 'NONE', #7412, #3526, #3020, .T. ) ;
#2769 = CIRCLE ( 'NONE', #4264, 2.000000000000000444 ) ;
#2770 = LINE ( 'NONE', #2107, #2598 ) ;
#2771 = AXIS2_PLACEMENT_3D ( 'NONE', #2198, #6782, #6200 ) ;
#2772 = EDGE_CURVE ( 'NONE', #2375, #6728, #4231, .T. ) ;
#2773 = ORIENTED_EDGE ( 'NONE', *, *, #1084, .F. ) ;
#2774 = EDGE_CURVE ( 'NONE', #6143, #2968, #6834, .T. ) ;
#2775 = FACE_OUTER_BOUND ( 'NONE', #3457, .T. ) ;
#2776 = VERTEX_POINT ( 'NONE', #6320 ) ;
#2777 = CARTESIAN_POINT ( 'NONE',  ( -12.32967069115107783, 52.00000000000000000, -15.09999999999998366 ) ) ;
#2778 = VECTOR ( 'NONE', #7044, 1000.000000000000000 ) ;
#2779 = ADVANCED_FACE ( 'NONE', ( #952 ), #357, .F. ) ;
#2780 = CC_DESIGN_PERSON_AND_ORGANIZATION_ASSIGNMENT ( #1647, #6938, ( #1021 ) ) ;
#2781 = CARTESIAN_POINT ( 'NONE',  ( 14.00000000000000000, 39.00000000000000000, 15.11000000000000121 ) ) ;
#2782 = LINE ( 'NONE', #451, #4089 ) ;
#2783 = ORIENTED_EDGE ( 'NONE', *, *, #5400, .T. ) ;
#2784 = ORIENTED_EDGE ( 'NONE', *, *, #6597, .F. ) ;
#2785 = EDGE_CURVE ( 'NONE', #3530, #731, #5738, .T. ) ;
#2786 = VECTOR ( 'NONE', #6051, 1000.000000000000000 ) ;
#2787 = DIRECTION ( 'NONE',  ( 0.000000000000000000, 0.000000000000000000, 1.000000000000000000 ) ) ;
#2788 = CIRCLE ( 'NONE', #7154, 2.000000000000000444 ) ;
#2789 = DIRECTION ( 'NONE',  ( 1.000000000000000000, 0.000000000000000000, -0.000000000000000000 ) ) ;
#2790 = VERTEX_POINT ( 'NONE', #1548 ) ;
#2791 = CARTESIAN_POINT ( 'NONE',  ( -9.500000000000003553, 33.99999999999998579, -5.000000000000002665 ) ) ;
#2792 = DIRECTION ( 'NONE',  ( 0.000000000000000000, 0.000000000000000000, 1.000000000000000000 ) ) ;
#2793 = CARTESIAN_POINT ( 'NONE',  ( -12.58445545967477841, 4.262202956446247804, 12.89857383313879957 ) ) ;
#2794 = CIRCLE ( 'NONE', #6625, 1.650000000000001243 ) ;
#2795 = DIRECTION ( 'NONE',  ( 1.000000000000000000, 0.000000000000000000, 0.000000000000000000 ) ) ;
#2796 = PERSON_AND_ORGANIZATION ( #6776, #3532 ) ;
#2797 =( BOUNDED_CURVE ( )  B_SPLINE_CURVE ( 3, ( #5062, #347, #2749, #7437 ),
 .UNSPECIFIED., .F., .F. ) 
 B_SPLINE_CURVE_WITH_KNOTS ( ( 4, 4 ),
 ( 3.926990816987200983, 4.712388980384689674 ),
 .UNSPECIFIED. ) 
 CURVE ( )  GEOMETRIC_REPRESENTATION_ITEM ( )  RATIONAL_B_SPLINE_CURVE ( ( 1.000000000000000000, 0.9492530216741859039, 0.9492530216741859039, 1.000000000000000000 ) ) 
 REPRESENTATION_ITEM ( '' )  );
#2798 = DIRECTION ( 'NONE',  ( 0.000000000000000000, -2.312964634635742957E-16, -1.000000000000000000 ) ) ;
#2799 = FACE_OUTER_BOUND ( 'NONE', #856, .T. ) ;
#2800 = EDGE_LOOP ( 'NONE', ( #540, #4621, #832, #4082 ) ) ;
#2801 = CARTESIAN_POINT ( 'NONE',  ( -15.09999999999998721, 52.00000000000000711, 14.88260168522173466 ) ) ;
#2802 = DIRECTION ( 'NONE',  ( 1.577021341797097560E-16, 0.000000000000000000, 1.000000000000000000 ) ) ;
#2803 = EDGE_LOOP ( 'NONE', ( #4135, #1153, #1100, #6295, #3054, #2996, #3701, #7275, #4235, #6928, #3282, #6445, #619, #2525, #5205 ) ) ;
#2804 = DIRECTION ( 'NONE',  ( 0.6211640273377451171, -0.4778184825674963720, -0.6211640273377460053 ) ) ;
#2805 = FACE_BOUND ( 'NONE', #5480, .T. ) ;
#2806 = CARTESIAN_POINT ( 'NONE',  ( -12.50000000000000000, 8.000000000000000000, 11.50000000000000355 ) ) ;
#2807 = DIRECTION ( 'NONE',  ( -1.000000000000000000, 0.000000000000000000, 0.000000000000000000 ) ) ;
#2808 = VERTEX_POINT ( 'NONE', #1507 ) ;
#2809 = CARTESIAN_POINT ( 'NONE',  ( -3.499999999999999556, 33.50000000000000000, 39.50000000000000000 ) ) ;
#2810 = CIRCLE ( 'NONE', #799, 1.700000000000001954 ) ;
#2811 = ORIENTED_EDGE ( 'NONE', *, *, #3812, .T. ) ;
#2812 = PLANE ( 'NONE',  #3472 ) ;
#2813 = EDGE_CURVE ( 'NONE', #2894, #2895, #6390, .T. ) ;
#2814 = CARTESIAN_POINT ( 'NONE',  ( 15.00000000000000533, 17.05096679918780822, 11.79999999999999716 ) ) ;
#2815 = AXIS2_PLACEMENT_3D ( 'NONE', #6789, #7328, #3813 ) ;
#2816 = FACE_OUTER_BOUND ( 'NONE', #4261, .T. ) ;
#2817 = EDGE_CURVE ( 'NONE', #300, #4356, #5691, .T. ) ;
#2818 = CARTESIAN_POINT ( 'NONE',  ( -5.500000000000000888, 10.99999999999998934, 7.999999999999992895 ) ) ;
#2819 = ORIENTED_EDGE ( 'NONE', *, *, #515, .F. ) ;
#2820 = ORIENTED_EDGE ( 'NONE', *, *, #1730, .F. ) ;
#2821 = AXIS2_PLACEMENT_3D ( 'NONE', #4121, #5890, #7011 ) ;
#2822 = ADVANCED_FACE ( 'NONE', ( #2642 ), #1023, .F. ) ;
#2823 = DIRECTION ( 'NONE',  ( -0.000000000000000000, -0.000000000000000000, -1.000000000000000000 ) ) ;
#2824 = CARTESIAN_POINT ( 'NONE',  ( 14.00000000000000000, 52.00000000000000000, 13.99999999999961098 ) ) ;
#2825 = ADVANCED_FACE ( 'NONE', ( #3894, #7446 ), #4564, .T. ) ;
#2826 = EDGE_CURVE ( 'NONE', #1583, #3541, #889, .T. ) ;
#2827 = ORIENTED_EDGE ( 'NONE', *, *, #6303, .F. ) ;
#2828 = LINE ( 'NONE', #1642, #6277 ) ;
#2829 = LINE ( 'NONE', #1131, #7759 ) ;
#2830 = DIRECTION ( 'NONE',  ( 0.000000000000000000, 0.000000000000000000, 1.000000000000000000 ) ) ;
#2831 = DIRECTION ( 'NONE',  ( 0.6211640273377454502, 0.4778184825674965941, 0.6211640273377457833 ) ) ;
#2832 = CYLINDRICAL_SURFACE ( 'NONE', #1314, 3.000000000000000000 ) ;
#2833 = CARTESIAN_POINT ( 'NONE',  ( 14.14866068747335071, 52.00000000000000000, 15.09999999999997833 ) ) ;
#2834 = EDGE_LOOP ( 'NONE', ( #6634, #4855, #539, #4710, #3845, #216, #5582 ) ) ;
#2835 = CARTESIAN_POINT ( 'NONE',  ( -9.500000000000003553, 33.99999999999998579, 5.000000000000002665 ) ) ;
#2836 = CYLINDRICAL_SURFACE ( 'NONE', #4257, 1.000000000000000888 ) ;
#2837 = VERTEX_POINT ( 'NONE', #5150 ) ;
#2838 = CARTESIAN_POINT ( 'NONE',  ( -3.499999999999999556, 17.49999999999999645, 36.50000000000000000 ) ) ;
#2839 = AXIS2_PLACEMENT_3D ( 'NONE', #6006, #4236, #7243 ) ;
#2841 = VECTOR ( 'NONE', #2152, 1000.000000000000000 ) ;
#2840 = DIRECTION ( 'NONE',  ( 1.000000000000000000, 0.000000000000000000, 0.000000000000000000 ) ) ;
#2842 = CARTESIAN_POINT ( 'NONE',  ( -11.75104767446671161, 31.34534794271792890, 12.36075843531633289 ) ) ;
#2843 = PLANE ( 'NONE',  #210 ) ;
#2844 = VECTOR ( 'NONE', #975, 1000.000000000000114 ) ;
#2845 = VERTEX_POINT ( 'NONE', #6908 ) ;
#2846 = DIRECTION ( 'NONE',  ( 0.000000000000000000, -1.000000000000000000, 0.000000000000000000 ) ) ;
#2847 = CIRCLE ( 'NONE', #83, 1.650000000000000355 ) ;
#2848 = VERTEX_POINT ( 'NONE', #986 ) ;
#2849 = DIRECTION ( 'NONE',  ( -0.000000000000000000, -1.000000000000000000, -0.000000000000000000 ) ) ;
#2850 = FACE_OUTER_BOUND ( 'NONE', #88, .T. ) ;
#2851 = CIRCLE ( 'NONE', #1085, 7.000000000000000000 ) ;
#2852 = DIRECTION ( 'NONE',  ( -1.000000000000000000, 0.000000000000000000, -9.351493938188812446E-17 ) ) ;
#2853 = CYLINDRICAL_SURFACE ( 'NONE', #1635, 1.650000000000000355 ) ;
#2854 = ORIENTED_EDGE ( 'NONE', *, *, #5344, .T. ) ;
#2855 = ORIENTED_EDGE ( 'NONE', *, *, #4248, .F. ) ;
#2856 = EDGE_CURVE ( 'NONE', #3139, #3526, #6067, .T. ) ;
#2857 = CARTESIAN_POINT ( 'NONE',  ( -6.500000000000000000, 13.99999999999999822, -7.500000000000000000 ) ) ;
#2858 = EDGE_CURVE ( 'NONE', #3606, #7278, #178, .T. ) ;
#2859 = CARTESIAN_POINT ( 'NONE',  ( 8.000000000000003553, 26.00000000000000355, 35.50000000000000711 ) ) ;
#2860 = EDGE_LOOP ( 'NONE', ( #319, #368, #660, #5600 ) ) ;
#2861 = LINE ( 'NONE', #5762, #5151 ) ;
#2862 = FACE_OUTER_BOUND ( 'NONE', #5725, .T. ) ;
#2863 = ADVANCED_FACE ( 'NONE', ( #1616 ), #6244, .F. ) ;
#2864 = DIRECTION ( 'NONE',  ( 0.000000000000000000, 0.000000000000000000, 1.000000000000000000 ) ) ;
#2865 = ADVANCED_FACE ( 'NONE', ( #5186, #7562, #7483, #4601, #6981 ), #2132, .F. ) ;
#2866 = CARTESIAN_POINT ( 'NONE',  ( 6.000000000000002665, 20.99999999999999645, 15.50000000000000000 ) ) ;
#2867 = COORDINATED_UNIVERSAL_TIME_OFFSET ( 8, 0, .AHEAD. ) ;
#2868 = LINE ( 'NONE', #5252, #7189 ) ;
#2869 = EDGE_LOOP ( 'NONE', ( #6979, #781, #5557, #7422, #6838, #1293 ) ) ;
#2870 = DIRECTION ( 'NONE',  ( 0.000000000000000000, 0.000000000000000000, -1.000000000000000000 ) ) ;
#2871 = EDGE_LOOP ( 'NONE', ( #4854, #5792, #4270, #4147, #204, #2265, #6055, #412, #819, #7054 ) ) ;
#2872 = FACE_BOUND ( 'NONE', #953, .T. ) ;
#2873 = DIRECTION ( 'NONE',  ( -0.000000000000000000, -1.000000000000000000, -0.000000000000000000 ) ) ;
#2874 = DIRECTION ( 'NONE',  ( -1.000000000000000000, 0.000000000000000000, 0.000000000000000000 ) ) ;
#2875 = ORIENTED_EDGE ( 'NONE', *, *, #4591, .T. ) ;
#2876 = DIRECTION ( 'NONE',  ( -0.000000000000000000, -0.000000000000000000, 1.000000000000000000 ) ) ;
#2877 = EDGE_CURVE ( 'NONE', #5955, #6745, #3856, .T. ) ;
#2878 = B_SPLINE_CURVE_WITH_KNOTS ( 'NONE', 3,
 ( #4592, #1014, #5655, #865, #2793, #1608, #3335, #6825, #6276, #272, #3259, #2047, #4556, #904, #3413, #5178, #5804, #5066 ),
 .UNSPECIFIED., .F., .F.,
 ( 4, 2, 2, 2, 2, 2, 2, 2, 4 ),
 ( 0.01442122221293466733, 0.01488688403062097404, 0.01535254584830728075, 0.01581820766599358746, 0.01628386948367989417, 0.01674953130136619742, 0.01721519311905250413, 0.01768085493673881084, 0.01814651675442511755 ),
 .UNSPECIFIED. ) ;
#2879 = DIRECTION ( 'NONE',  ( -1.000000000000000000, -0.000000000000000000, -0.000000000000000000 ) ) ;
#2880 = FACE_OUTER_BOUND ( 'NONE', #5474, .T. ) ;
#2881 = PLANE ( 'NONE',  #1216 ) ;
#2882 = CIRCLE ( 'NONE', #2504, 1.000000000000000888 ) ;
#2883 = ORIENTED_EDGE ( 'NONE', *, *, #796, .F. ) ;
#2884 = LINE ( 'NONE', #7688, #1931 ) ;
#2885 = AXIS2_PLACEMENT_3D ( 'NONE', #2402, #5857, #3578 ) ;
#2886 = ORIENTED_EDGE ( 'NONE', *, *, #5177, .F. ) ;
#2887 = LINE ( 'NONE', #1790, #4419 ) ;
#2888 = CARTESIAN_POINT ( 'NONE',  ( -8.045227278524750503, 5.000000000000000000, 11.50000000000000000 ) ) ;
#2889 = ORIENTED_EDGE ( 'NONE', *, *, #1868, .F. ) ;
#2890 = DIRECTION ( 'NONE',  ( -0.000000000000000000, 1.000000000000000000, -0.000000000000000000 ) ) ;
#2891 = DIRECTION ( 'NONE',  ( 1.000000000000000000, 0.000000000000000000, 8.260587980841938780E-17 ) ) ;
#2892 = CIRCLE ( 'NONE', #887, 1.000000000000000888 ) ;
#2893 = VECTOR ( 'NONE', #2498, 1000.000000000000000 ) ;
#2894 = VERTEX_POINT ( 'NONE', #282 ) ;
#2895 = VERTEX_POINT ( 'NONE', #5076 ) ;
#2896 = CARTESIAN_POINT ( 'NONE',  ( 16.21160655014847762, 6.483226168113379373, 12.03432106132148149 ) ) ;
#2897 = CIRCLE ( 'NONE', #256, 1.109999999999999876 ) ;
#2898 = LINE ( 'NONE', #460, #1207 ) ;
#2899 = VERTEX_POINT ( 'NONE', #5511 ) ;
#2900 = DIRECTION ( 'NONE',  ( -2.891205793294678819E-16, 1.000000000000000000, 0.000000000000000000 ) ) ;
#2901 = CARTESIAN_POINT ( 'NONE',  ( -13.85133931252679673, 52.00000000000000000, -15.09999999999998188 ) ) ;
#2902 = EDGE_LOOP ( 'NONE', ( #243, #3990, #4901 ) ) ;
#2904 = EDGE_CURVE ( 'NONE', #3596, #7429, #4313, .T. ) ;
#2903 = ORIENTED_EDGE ( 'NONE', *, *, #4591, .F. ) ;
#2905 = DIRECTION ( 'NONE',  ( 6.776263578034402713E-17, 0.000000000000000000, 1.000000000000000000 ) ) ;
#2906 = AXIS2_PLACEMENT_3D ( 'NONE', #6903, #5031, #4483 ) ;
#2907 = EDGE_CURVE ( 'NONE', #2899, #3556, #7308, .T. ) ;
#2908 = CARTESIAN_POINT ( 'NONE',  ( 12.50000000000000000, 13.99999999999999822, 12.50000000000000000 ) ) ;
#2909 = DIRECTION ( 'NONE',  ( 0.000000000000000000, 0.000000000000000000, 1.000000000000000000 ) ) ;
#2910 = CARTESIAN_POINT ( 'NONE',  ( -9.500000000000001776, 28.49999999999998934, 7.500000000000000000 ) ) ;
#2911 = ORIENTED_EDGE ( 'NONE', *, *, #5784, .F. ) ;
#2912 = CARTESIAN_POINT ( 'NONE',  ( 7.347880794884120722E-16, 28.49999999999998934, 6.000000000000002665 ) ) ;
#2913 = VERTEX_POINT ( 'NONE', #1829 ) ;
#2914 = CARTESIAN_POINT ( 'NONE',  ( 3.499999999999999112, 24.50000000000000000, 39.50000000000000000 ) ) ;
#2915 = DIRECTION ( 'NONE',  ( 1.000000000000000000, 0.000000000000000000, 0.000000000000000000 ) ) ;
#2916 = VECTOR ( 'NONE', #2116, 1000.000000000000000 ) ;
#2917 = EDGE_CURVE ( 'NONE', #4148, #2845, #6797, .T. ) ;
#2918 = DIRECTION ( 'NONE',  ( -0.000000000000000000, 1.000000000000000000, -0.000000000000000000 ) ) ;
#2919 = ORIENTED_EDGE ( 'NONE', *, *, #2733, .F. ) ;
#2920 = DIRECTION ( 'NONE',  ( -1.387778780781445676E-16, 0.000000000000000000, -1.000000000000000000 ) ) ;
#2921 = LINE ( 'NONE', #3426, #1437 ) ;
#2922 = CARTESIAN_POINT ( 'NONE',  ( -9.500000000000001776, 28.49999999999998934, -5.000000000000002665 ) ) ;
#2923 = EDGE_CURVE ( 'NONE', #7343, #7357, #1273, .T. ) ;
#2924 = ORIENTED_EDGE ( 'NONE', *, *, #7626, .T. ) ;
#2925 = PLANE ( 'NONE',  #7299 ) ;
#2926 = ORIENTED_EDGE ( 'NONE', *, *, #994, .F. ) ;
#2927 = CARTESIAN_POINT ( 'NONE',  ( -6.500000000000000888, 17.49999999999999645, 17.50000000000000000 ) ) ;
#2928 = LINE ( 'NONE', #1313, #3979 ) ;
#2929 = DIRECTION ( 'NONE',  ( 0.000000000000000000, -1.000000000000000000, 0.000000000000000000 ) ) ;
#2930 = CARTESIAN_POINT ( 'NONE',  ( -14.84392317164330599, 6.546164609606622165, -11.80000000000000426 ) ) ;
#2931 = VERTEX_POINT ( 'NONE', #642 ) ;
#2932 = ORIENTED_EDGE ( 'NONE', *, *, #5303, .T. ) ;
#2933 = AXIS2_PLACEMENT_3D ( 'NONE', #2069, #6846, #1482 ) ;
#2934 = DIRECTION ( 'NONE',  ( 1.000000000000000000, 0.000000000000000000, 0.000000000000000000 ) ) ;
#2935 = DIRECTION ( 'NONE',  ( 1.000000000000000000, 1.355792801447449643E-16, -1.042917539574960505E-16 ) ) ;
#2936 = AXIS2_PLACEMENT_3D ( 'NONE', #1903, #5987, #6101 ) ;
#2937 = ORIENTED_EDGE ( 'NONE', *, *, #5692, .T. ) ;
#2938 = DIRECTION ( 'NONE',  ( -1.000000000000000000, -0.000000000000000000, 1.387778780781445676E-16 ) ) ;
#2939 = DIRECTION ( 'NONE',  ( 0.000000000000000000, 0.000000000000000000, 1.000000000000000000 ) ) ;
#2940 = AXIS2_PLACEMENT_3D ( 'NONE', #1514, #837, #3313 ) ;
#2941 = EDGE_LOOP ( 'NONE', ( #637, #2537, #4958, #2604 ) ) ;
#2942 = ORIENTED_EDGE ( 'NONE', *, *, #897, .T. ) ;
#2943 = LINE ( 'NONE', #2272, #4983 ) ;
#2944 = LINE ( 'NONE', #5334, #3132 ) ;
#2945 =( NAMED_UNIT ( * ) PLANE_ANGLE_UNIT ( ) SI_UNIT ( $, .RADIAN. ) );
#2946 = DIRECTION ( 'NONE',  ( -1.000000000000000000, -2.891205793294682271E-16, -0.000000000000000000 ) ) ;
#2947 = EDGE_LOOP ( 'NONE', ( #3034, #4460, #7419, #1443, #470, #4378, #6356, #1427, #4347, #6943 ) ) ;
#2948 = CARTESIAN_POINT ( 'NONE',  ( -9.500000000000001776, 28.49999999999998934, 7.500000000000000000 ) ) ;
#2949 = EDGE_LOOP ( 'NONE', ( #659, #5332, #1327, #4031, #1075, #4781 ) ) ;
#2950 = CARTESIAN_POINT ( 'NONE',  ( 14.68745214679950628, 3.453835390393177551, 11.79999999999999005 ) ) ;
#2951 = CARTESIAN_POINT ( 'NONE',  ( 13.99999999999990230, 52.00000000000000000, -12.00000000000038902 ) ) ;
#2952 = VECTOR ( 'NONE', #2497, 1000.000000000000000 ) ;
#2953 = DIRECTION ( 'NONE',  ( -8.260587980841940012E-17, 0.000000000000000000, 1.000000000000000000 ) ) ;
#2954 = CARTESIAN_POINT ( 'NONE',  ( -16.05987805331431417, 55.00000000000000000, 16.05987805331433194 ) ) ;
#2955 = EDGE_CURVE ( 'NONE', #1034, #6998, #4807, .T. ) ;
#2956 = PLANE ( 'NONE',  #3690 ) ;
#2957 = DIRECTION ( 'NONE',  ( -1.000000000000000000, 0.000000000000000000, 0.000000000000000000 ) ) ;
#2958 = EDGE_CURVE ( 'NONE', #7255, #1872, #724, .T. ) ;
#2959 = ORIENTED_EDGE ( 'NONE', *, *, #1587, .T. ) ;
#2960 = DIRECTION ( 'NONE',  ( -1.000000000000000000, 0.000000000000000000, 0.000000000000000000 ) ) ;
#2961 = EDGE_CURVE ( 'NONE', #3792, #1797, #4963, .T. ) ;
#2962 = CIRCLE ( 'NONE', #327, 1.574999999999999956 ) ;
#2963 = VERTEX_POINT ( 'NONE', #1866 ) ;
#2964 = LINE ( 'NONE', #7691, #20 ) ;
#2965 = EDGE_CURVE ( 'NONE', #7535, #1749, #3744, .T. ) ;
#2966 = CIRCLE ( 'NONE', #1201, 1.574999999999999956 ) ;
#2967 = DIRECTION ( 'NONE',  ( 0.000000000000000000, -1.000000000000000000, 0.000000000000000000 ) ) ;
#2968 = VERTEX_POINT ( 'NONE', #6677 ) ;
#2969 = LINE ( 'NONE', #1197, #5164 ) ;
#2970 = CARTESIAN_POINT ( 'NONE',  ( 1.734723475976807094E-15, 20.99999999999999645, 17.50000000000000000 ) ) ;
#2971 = VERTEX_POINT ( 'NONE', #1312 ) ;
#2972 = ORIENTED_EDGE ( 'NONE', *, *, #6894, .F. ) ;
#2973 = VECTOR ( 'NONE', #3496, 1000.000000000000000 ) ;
#2974 = EDGE_CURVE ( 'NONE', #6181, #720, #6603, .T. ) ;
#2975 = VECTOR ( 'NONE', #3904, 1000.000000000000000 ) ;
#2976 = DIRECTION ( 'NONE',  ( 0.7071067811865474617, -0.000000000000000000, 0.7071067811865474617 ) ) ;
#2977 = ORIENTED_EDGE ( 'NONE', *, *, #6311, .T. ) ;
#2978 = DIRECTION ( 'NONE',  ( -1.000000000000000000, 0.000000000000000000, 0.000000000000000000 ) ) ;
#2979 = PLANE ( 'NONE',  #4767 ) ;
#2980 = ORIENTED_EDGE ( 'NONE', *, *, #7013, .F. ) ;
#2981 = CIRCLE ( 'NONE', #593, 6.000000000000000888 ) ;
#2982 = VERTEX_POINT ( 'NONE', #4216 ) ;
#2983 = CARTESIAN_POINT ( 'NONE',  ( -1.500000000000000000, 50.00000000000000000, -6.837397165588670056 ) ) ;
#2984 = DIRECTION ( 'NONE',  ( 1.000000000000000000, 0.000000000000000000, 0.000000000000000000 ) ) ;
#2985 = CARTESIAN_POINT ( 'NONE',  ( -9.500000000000000000, 8.000000000000000000, -21.50000000000000000 ) ) ;
#2986 = VERTEX_POINT ( 'NONE', #3706 ) ;
#2987 = PLANE ( 'NONE',  #5095 ) ;
#2988 = ORIENTED_EDGE ( 'NONE', *, *, #6682, .T. ) ;
#2989 = DIRECTION ( 'NONE',  ( 0.000000000000000000, -0.000000000000000000, -1.000000000000000000 ) ) ;
#2990 = DIRECTION ( 'NONE',  ( 1.000000000000000000, 0.000000000000000000, -0.000000000000000000 ) ) ;
#2991 = CARTESIAN_POINT ( 'NONE',  ( 19.20368106953493736, 24.50000000000000000, 36.50000000000000000 ) ) ;
#2992 = DIRECTION ( 'NONE',  ( -1.000000000000000000, -4.418641637704072746E-16, 0.000000000000000000 ) ) ;
#2993 = DIRECTION ( 'NONE',  ( 0.6211640273377462274, 0.4778184825674969272, -0.6211640273377445620 ) ) ;
#2994 = CARTESIAN_POINT ( 'NONE',  ( 0.000000000000000000, 37.00000000000000711, 0.000000000000000000 ) ) ;
#2995 = EDGE_CURVE ( 'NONE', #4717, #2895, #1048, .T. ) ;
#2996 = ORIENTED_EDGE ( 'NONE', *, *, #7488, .F. ) ;
#2997 = DIRECTION ( 'NONE',  ( 0.000000000000000000, 0.000000000000000000, 1.000000000000000000 ) ) ;
#2998 = ORIENTED_EDGE ( 'NONE', *, *, #312, .F. ) ;
#2999 = CARTESIAN_POINT ( 'NONE',  ( -5.500000000000000888, 10.99999999999998934, 9.649999999999993250 ) ) ;
#3000 = ADVANCED_FACE ( 'NONE', ( #4925 ), #7298, .F. ) ;
#3001 = EDGE_CURVE ( 'NONE', #3837, #3613, #5390, .T. ) ;
#3002 = DIRECTION ( 'NONE',  ( 0.000000000000000000, 1.000000000000000000, 0.000000000000000000 ) ) ;
#3003 = DIRECTION ( 'NONE',  ( -0.7071067811865467956, 0.000000000000000000, -0.7071067811865484609 ) ) ;
#3004 = ORIENTED_EDGE ( 'NONE', *, *, #6021, .T. ) ;
#3005 = CARTESIAN_POINT ( 'NONE',  ( 15.00000000000000355, 6.546164609606628382, 11.79999999999999716 ) ) ;
#3006 = CARTESIAN_POINT ( 'NONE',  ( -20.00000000000002487, 8.000000000000000000, 21.00000000000000711 ) ) ;
#3007 = VERTEX_POINT ( 'NONE', #2493 ) ;
#3008 = EDGE_CURVE ( 'NONE', #2387, #4407, #3060, .T. ) ;
#3009 = ORIENTED_EDGE ( 'NONE', *, *, #1657, .F. ) ;
#3010 = CC_DESIGN_PERSON_AND_ORGANIZATION_ASSIGNMENT ( #2796, #1690, ( #6695 ) ) ;
#3011 = VECTOR ( 'NONE', #6734, 1000.000000000000000 ) ;
#3012 = AXIS2_PLACEMENT_3D ( 'NONE', #6177, #5469, #6720 ) ;
#3013 = DIRECTION ( 'NONE',  ( -0.000000000000000000, -0.000000000000000000, 1.000000000000000000 ) ) ;
#3014 = EDGE_LOOP ( 'NONE', ( #490, #4972, #3753, #4487, #7449, #2018, #7611, #5872, #241, #6120, #2032, #4068, #882, #532, #6577, #7224 ) ) ;
#3015 = DIRECTION ( 'NONE',  ( 1.000000000000000000, 0.000000000000000000, 0.000000000000000000 ) ) ;
#3016 = CARTESIAN_POINT ( 'NONE',  ( 16.05987805331431417, 54.00000000000000000, -16.05987805331432483 ) ) ;
#3017 = EDGE_LOOP ( 'NONE', ( #6175, #2100, #2278, #3420 ) ) ;
#3018 = EDGE_CURVE ( 'NONE', #4356, #300, #5948, .T. ) ;
#3019 = VERTEX_POINT ( 'NONE', #3161 ) ;
#3020 = LINE ( 'NONE', #4823, #3435 ) ;
#3021 = AXIS2_PLACEMENT_3D ( 'NONE', #310, #2709, #7475 ) ;
#3022 = LINE ( 'NONE', #31, #2510 ) ;
#3023 = DIRECTION ( 'NONE',  ( -1.000000000000000000, 0.000000000000000000, 0.000000000000000000 ) ) ;
#3024 = ORIENTED_EDGE ( 'NONE', *, *, #3047, .T. ) ;
#3025 = DIRECTION ( 'NONE',  ( -1.000000000000000000, -0.000000000000000000, -0.000000000000000000 ) ) ;
#3026 = ORIENTED_EDGE ( 'NONE', *, *, #1222, .T. ) ;
#3027 = CARTESIAN_POINT ( 'NONE',  ( 6.499999999999999112, 24.50000000000000000, 17.50000000000000000 ) ) ;
#3028 = CARTESIAN_POINT ( 'NONE',  ( -5.500000000000000888, 30.99999999999999645, 7.999999999999991118 ) ) ;
#3029 = VECTOR ( 'NONE', #5848, 1000.000000000000114 ) ;
#3030 = CYLINDRICAL_SURFACE ( 'NONE', #5432, 1.650000000000000355 ) ;
#3031 = CARTESIAN_POINT ( 'NONE',  ( -12.50000000000000000, 33.50000000000000000, 35.50000000000000711 ) ) ;
#3032 = AXIS2_PLACEMENT_3D ( 'NONE', #2426, #4816, #6110 ) ;
#3033 = CARTESIAN_POINT ( 'NONE',  ( -9.500000000000001776, 27.99999999999999645, -21.50000000000000000 ) ) ;
#3034 = ORIENTED_EDGE ( 'NONE', *, *, #613, .F. ) ;
#3035 = DIRECTION ( 'NONE',  ( -0.000000000000000000, -0.000000000000000000, 1.000000000000000000 ) ) ;
#3036 = VERTEX_POINT ( 'NONE', #5551 ) ;
#3037 = DIRECTION ( 'NONE',  ( -1.000000000000000000, 2.312964634635742661E-15, 0.000000000000000000 ) ) ;
#3038 = AXIS2_PLACEMENT_3D ( 'NONE', #3474, #1750, #7226 ) ;
#3039 = VECTOR ( 'NONE', #5621, 1000.000000000000000 ) ;
#3040 = CARTESIAN_POINT ( 'NONE',  ( 16.66958881416400828, 53.20737601089540192, -16.05987805331432483 ) ) ;
#3041 = CARTESIAN_POINT ( 'NONE',  ( -16.05987805331431417, 54.00000000000000000, 16.05987805331433194 ) ) ;
#3042 = EDGE_LOOP ( 'NONE', ( #4101, #7155, #6152, #5257, #483, #7200, #5479, #7368, #4326, #3522, #5873, #1235 ) ) ;
#3043 = CARTESIAN_POINT ( 'NONE',  ( -14.99999999999999467, 2.000000000000000000, -15.00000000000000355 ) ) ;
#3044 = DIRECTION ( 'NONE',  ( 0.000000000000000000, 0.000000000000000000, -1.000000000000000000 ) ) ;
#3045 = ORIENTED_EDGE ( 'NONE', *, *, #7626, .F. ) ;
#3046 = VERTEX_POINT ( 'NONE', #3040 ) ;
#3047 = EDGE_CURVE ( 'NONE', #2971, #601, #302, .T. ) ;
#3048 = EDGE_CURVE ( 'NONE', #5331, #886, #5429, .T. ) ;
#3049 = CARTESIAN_POINT ( 'NONE',  ( 15.00000000000000533, 3.453835390393378280, -11.80000000000000071 ) ) ;
#3050 = ORIENTED_EDGE ( 'NONE', *, *, #7022, .F. ) ;
#3051 = ADVANCED_FACE ( 'NONE', ( #7417 ), #5587, .F. ) ;
#3052 = CARTESIAN_POINT ( 'NONE',  ( 16.62047401738109897, 3.604687149313260175, -12.23666118124838675 ) ) ;
#3053 = DIRECTION ( 'NONE',  ( -1.000000000000000000, 0.000000000000000000, 0.000000000000000000 ) ) ;
#3054 = ORIENTED_EDGE ( 'NONE', *, *, #2774, .F. ) ;
#3055 = EDGE_LOOP ( 'NONE', ( #4275, #4503, #220, #3721, #3302, #5425, #1879, #3778, #650, #5951 ) ) ;
#3056 = AXIS2_PLACEMENT_3D ( 'NONE', #844, #3319, #4502 ) ;
#3057 = CARTESIAN_POINT ( 'NONE',  ( 12.49999999999999645, 16.00000000000000000, 35.50000000000000711 ) ) ;
#3058 = EDGE_CURVE ( 'NONE', #7301, #6728, #7452, .T. ) ;
#3059 = CARTESIAN_POINT ( 'NONE',  ( 0.000000000000000000, 28.99999999999998934, -6.999999999999998224 ) ) ;
#3060 = CIRCLE ( 'NONE', #4945, 9.500000000000000000 ) ;
#3061 = EDGE_CURVE ( 'NONE', #1450, #1095, #2037, .T. ) ;
#3062 = VERTEX_POINT ( 'NONE', #7532 ) ;
#3063 = CARTESIAN_POINT ( 'NONE',  ( -1.500000000000000000, 35.00000000000000000, -8.000000000000000000 ) ) ;
#3064 = CIRCLE ( 'NONE', #3943, 2.000000000000000444 ) ;
#3065 = EDGE_LOOP ( 'NONE', ( #6199, #6221, #1977, #1020 ) ) ;
#3066 = DIRECTION ( 'NONE',  ( -0.000000000000000000, 1.000000000000000000, -0.000000000000000000 ) ) ;
#3067 = CARTESIAN_POINT ( 'NONE',  ( -9.500000000000001776, 30.99999999999999289, -6.350000000000008527 ) ) ;
#3068 = CIRCLE ( 'NONE', #3438, 1.650000000000000355 ) ;
#3069 = CARTESIAN_POINT ( 'NONE',  ( 12.44375764059820888, 5.156468694751768389, 13.07500000000002416 ) ) ;
#3070 = VECTOR ( 'NONE', #70, 1000.000000000000000 ) ;
#3071 = DIRECTION ( 'NONE',  ( -1.000000000000000000, 0.000000000000000000, 0.000000000000000000 ) ) ;
#3072 = EDGE_CURVE ( 'NONE', #5291, #1624, #4570, .T. ) ;
#3073 = DIRECTION ( 'NONE',  ( 0.000000000000000000, 1.000000000000000000, 0.000000000000000000 ) ) ;
#3074 = PLANE ( 'NONE',  #3967 ) ;
#3075 = ORIENTED_EDGE ( 'NONE', *, *, #7157, .T. ) ;
#3076 = EDGE_LOOP ( 'NONE', ( #6770, #2875, #5756, #5680 ) ) ;
#3077 = ORIENTED_EDGE ( 'NONE', *, *, #4877, .T. ) ;
#3078 = DIRECTION ( 'NONE',  ( 0.000000000000000000, 1.000000000000000000, 0.000000000000000000 ) ) ;
#3079 = PLANE ( 'NONE',  #2384 ) ;
#3080 = DIRECTION ( 'NONE',  ( -0.000000000000000000, 1.000000000000000000, -0.000000000000000000 ) ) ;
#3081 = DIRECTION ( 'NONE',  ( -0.000000000000000000, -0.000000000000000000, -1.000000000000000000 ) ) ;
#3082 = ORIENTED_EDGE ( 'NONE', *, *, #5658, .F. ) ;
#3083 = DIRECTION ( 'NONE',  ( 0.000000000000000000, 1.000000000000000000, 0.000000000000000000 ) ) ;
#3084 = CARTESIAN_POINT ( 'NONE',  ( 15.00000000000000533, 2.000000000000000000, -15.00000000000000000 ) ) ;
#3085 = EDGE_LOOP ( 'NONE', ( #3818, #7238, #3009, #5992 ) ) ;
#3086 = EDGE_LOOP ( 'NONE', ( #4932, #1176, #5801, #7687 ) ) ;
#3087 = AXIS2_PLACEMENT_3D ( 'NONE', #2994, #3114, #5383 ) ;
#3088 =( BOUNDED_CURVE ( )  B_SPLINE_CURVE ( 3, ( #117, #3143, #7285, #5532 ),
 .UNSPECIFIED., .F., .F. ) 
 B_SPLINE_CURVE_WITH_KNOTS ( ( 4, 4 ),
 ( 2.805448181456642501E-16, 0.1343321900467321084 ),
 .UNSPECIFIED. ) 
 CURVE ( )  GEOMETRIC_REPRESENTATION_ITEM ( )  RATIONAL_B_SPLINE_CURVE ( ( 1.000000000000000000, 0.9984968037993834367, 0.9984968037993834367, 1.000000000000000000 ) ) 
 REPRESENTATION_ITEM ( '' )  );
#3089 = AXIS2_PLACEMENT_3D ( 'NONE', #3642, #2429, #3173 ) ;
#3090 = CARTESIAN_POINT ( 'NONE',  ( 14.38419226230582737, 3.465591793591218828, -11.85600588933808730 ) ) ;
#3091 = ORIENTED_EDGE ( 'NONE', *, *, #4014, .T. ) ;
#3092 = DIRECTION ( 'NONE',  ( -0.000000000000000000, -1.000000000000000000, -0.000000000000000000 ) ) ;
#3093 = FACE_BOUND ( 'NONE', #5629, .T. ) ;
#3094 = CIRCLE ( 'NONE', #7462, 3.199999999999997957 ) ;
#3095 = VERTEX_POINT ( 'NONE', #5004 ) ;
#3096 = VERTEX_POINT ( 'NONE', #6842 ) ;
#3097 = VECTOR ( 'NONE', #7247, 1000.000000000000000 ) ;
#3098 = VECTOR ( 'NONE', #444, 1000.000000000000000 ) ;
#3099 = ADVANCED_FACE ( 'NONE', ( #3275 ), #3234, .F. ) ;
#3100 = CARTESIAN_POINT ( 'NONE',  ( -14.00000000000009592, 39.00000000000000000, -13.99999999999999822 ) ) ;
#3101 = ADVANCED_FACE ( 'NONE', ( #5045 ), #1476, .F. ) ;
#3102 = DIRECTION ( 'NONE',  ( -0.000000000000000000, -1.000000000000000000, -0.000000000000000000 ) ) ;
#3103 = VERTEX_POINT ( 'NONE', #2177 ) ;
#3104 = ADVANCED_FACE ( 'NONE', ( #5670 ), #6877, .T. ) ;
#3105 = DIRECTION ( 'NONE',  ( 0.000000000000000000, -0.000000000000000000, 1.000000000000000000 ) ) ;
#3106 = AXIS2_PLACEMENT_3D ( 'NONE', #2258, #3594, #5949 ) ;
#3107 = VERTEX_POINT ( 'NONE', #2022 ) ;
#3108 = CARTESIAN_POINT ( 'NONE',  ( 11.50000000000000000, 28.49999999999998934, -7.500000000000000000 ) ) ;
#3109 = CARTESIAN_POINT ( 'NONE',  ( -12.50000000000000000, 9.500000000000001776, 12.50000000000000355 ) ) ;
#3110 = CARTESIAN_POINT ( 'NONE',  ( 15.00000000000000355, 6.546164609606628382, 11.79999999999999716 ) ) ;
#3111 = EDGE_CURVE ( 'NONE', #5315, #3180, #4413, .T. ) ;
#3112 = LINE ( 'NONE', #4322, #6162 ) ;
#3113 = CYLINDRICAL_SURFACE ( 'NONE', #3566, 1.650000000000000355 ) ;
#3114 = DIRECTION ( 'NONE',  ( -0.000000000000000000, 1.000000000000000000, -0.000000000000000000 ) ) ;
#3115 = ORIENTED_EDGE ( 'NONE', *, *, #5165, .F. ) ;
#3116 = ORIENTED_EDGE ( 'NONE', *, *, #4928, .T. ) ;
#3117 = ORIENTED_EDGE ( 'NONE', *, *, #6841, .T. ) ;
#3118 = EDGE_CURVE ( 'NONE', #3722, #3190, #802, .T. ) ;
#3119 = CARTESIAN_POINT ( 'NONE',  ( 14.49028923915029843, 52.00000000000000000, -15.09999999999999787 ) ) ;
#3120 = FACE_OUTER_BOUND ( 'NONE', #7043, .T. ) ;
#3121 = DIRECTION ( 'NONE',  ( 0.000000000000000000, -0.000000000000000000, -1.000000000000000000 ) ) ;
#3122 = CARTESIAN_POINT ( 'NONE',  ( -12.50000000000000000, 26.00000000000000000, 35.50000000000000711 ) ) ;
#3123 = LINE ( 'NONE', #2025, #187 ) ;
#3124 = CARTESIAN_POINT ( 'NONE',  ( 8.000000000000000000, 13.00000000000000178, 35.50000000000000711 ) ) ;
#3125 = ORIENTED_EDGE ( 'NONE', *, *, #4154, .F. ) ;
#3126 = ORIENTED_EDGE ( 'NONE', *, *, #2424, .F. ) ;
#3127 = VECTOR ( 'NONE', #2804, 1000.000000000000114 ) ;
#3128 = CARTESIAN_POINT ( 'NONE',  ( 16.48770281902377732, 6.430473422473887091, -12.16273515298211194 ) ) ;
#3129 = VERTEX_POINT ( 'NONE', #289 ) ;
#3130 = CARTESIAN_POINT ( 'NONE',  ( -15.09999999999999254, 52.00000000000000000, 12.32967069115098901 ) ) ;
#3131 = DIRECTION ( 'NONE',  ( 1.000000000000000000, 0.000000000000000000, 0.000000000000000000 ) ) ;
#3132 = VECTOR ( 'NONE', #109, 1000.000000000000000 ) ;
#3133 = EDGE_LOOP ( 'NONE', ( #2397, #6475, #5605, #2380 ) ) ;
#3134 = ORIENTED_EDGE ( 'NONE', *, *, #3072, .F. ) ;
#3135 = CARTESIAN_POINT ( 'NONE',  ( -13.38033989299962379, 3.604374262724411526, -12.23613784957949946 ) ) ;
#3136 = VECTOR ( 'NONE', #7169, 1000.000000000000000 ) ;
#3137 = DIRECTION ( 'NONE',  ( 0.000000000000000000, 0.000000000000000000, 1.000000000000000000 ) ) ;
#3138 = AXIS2_PLACEMENT_3D ( 'NONE', #5176, #7438, #2162 ) ;
#3139 = VERTEX_POINT ( 'NONE', #2691 ) ;
#3140 = LINE ( 'NONE', #4315, #7204 ) ;
#3141 = ADVANCED_FACE ( 'NONE', ( #6212 ), #5084, .T. ) ;
#3142 = ORIENTED_EDGE ( 'NONE', *, *, #7589, .F. ) ;
#3143 = CARTESIAN_POINT ( 'NONE',  ( -14.04974031754221286, 52.00769230769230234, 15.11000000000000121 ) ) ;
#3144 = CARTESIAN_POINT ( 'NONE',  ( -11.00000000000000178, 55.00000000000000000, -21.67952163658881304 ) ) ;
#3145 = CARTESIAN_POINT ( 'NONE',  ( -9.500000000000008882, 49.99999999999999289, 12.50000000000000355 ) ) ;
#3146 = EDGE_CURVE ( 'NONE', #4868, #2931, #2731, .T. ) ;
#3147 = CIRCLE ( 'NONE', #1260, 1.000000000000000888 ) ;
#3148 = EDGE_CURVE ( 'NONE', #5435, #2646, #2767, .T. ) ;
#3149 = LINE ( 'NONE', #4241, #3655 ) ;
#3150 = CARTESIAN_POINT ( 'NONE',  ( -14.04974031754231767, 52.00769230769230944, -15.10999999999999588 ) ) ;
#3151 = LINE ( 'NONE', #6752, #331 ) ;
#3152 = ADVANCED_FACE ( 'NONE', ( #365 ), #6951, .F. ) ;
#3153 = ORIENTED_EDGE ( 'NONE', *, *, #864, .F. ) ;
#3154 = ORIENTED_EDGE ( 'NONE', *, *, #352, .F. ) ;
#3155 = EDGE_CURVE ( 'NONE', #1336, #2092, #5157, .T. ) ;
#3156 = ORIENTED_EDGE ( 'NONE', *, *, #3450, .F. ) ;
#3157 = DIRECTION ( 'NONE',  ( -1.000000000000000000, -0.000000000000000000, -0.000000000000000000 ) ) ;
#3158 = CIRCLE ( 'NONE', #4024, 3.199999999999997957 ) ;
#3159 = AXIS2_PLACEMENT_3D ( 'NONE', #4700, #1127, #535 ) ;
#3160 = CARTESIAN_POINT ( 'NONE',  ( 15.00000000000000533, 7.999999999999996447, -11.80000000000000071 ) ) ;
#3161 = CARTESIAN_POINT ( 'NONE',  ( -9.700000000000002842, 12.99999999999999822, 39.50000000000000000 ) ) ;
#3162 = DIRECTION ( 'NONE',  ( -0.000000000000000000, 1.000000000000000000, -0.000000000000000000 ) ) ;
#3163 = ADVANCED_FACE ( 'NONE', ( #207 ), #3981, .F. ) ;
#3164 = EDGE_LOOP ( 'NONE', ( #6318, #452, #6756, #215, #4395, #4226 ) ) ;
#3165 = CARTESIAN_POINT ( 'NONE',  ( 3.500000000000002665, 27.50000000000000000, 39.50000000000000000 ) ) ;
#3166 = DIRECTION ( 'NONE',  ( -1.000000000000000000, 0.000000000000000000, 0.000000000000000000 ) ) ;
#3167 = AXIS2_PLACEMENT_3D ( 'NONE', #5910, #4957, #2376 ) ;
#3168 = EDGE_LOOP ( 'NONE', ( #1769, #2942, #915, #1060, #4865, #3241 ) ) ;
#3169 = ORIENTED_EDGE ( 'NONE', *, *, #6605, .F. ) ;
#3170 = LINE ( 'NONE', #6261, #3283 ) ;
#3171 = EDGE_LOOP ( 'NONE', ( #2487, #5486, #7083, #797 ) ) ;
#3172 = LINE ( 'NONE', #221, #7750 ) ;
#3173 = DIRECTION ( 'NONE',  ( 0.000000000000000000, -0.000000000000000000, 1.000000000000000000 ) ) ;
#3174 = ORIENTED_EDGE ( 'NONE', *, *, #7685, .F. ) ;
#3175 = ORIENTED_EDGE ( 'NONE', *, *, #698, .F. ) ;
#3176 = DIRECTION ( 'NONE',  ( 1.000000000000000000, 0.000000000000000000, 0.000000000000000000 ) ) ;
#3177 = CARTESIAN_POINT ( 'NONE',  ( 0.000000000000000000, 50.00000000000000000, 1.734723475976807094E-15 ) ) ;
#3178 = ORIENTED_EDGE ( 'NONE', *, *, #6644, .T. ) ;
#3179 = LINE ( 'NONE', #4513, #710 ) ;
#3180 = VERTEX_POINT ( 'NONE', #5266 ) ;
#3181 = DIRECTION ( 'NONE',  ( 1.000000000000000000, 0.000000000000000000, 0.000000000000000000 ) ) ;
#3182 = CARTESIAN_POINT ( 'NONE',  ( 13.99999999999990230, 52.00000000000000000, -14.00000000000039080 ) ) ;
#3183 = DIRECTION ( 'NONE',  ( -1.000000000000000000, 0.000000000000000000, 1.219727444046192488E-16 ) ) ;
#3184 = FACE_OUTER_BOUND ( 'NONE', #6258, .T. ) ;
#3185 = PLANE ( 'NONE',  #2442 ) ;
#3186 = DIRECTION ( 'NONE',  ( -0.6211640273377451171, 0.4778184825674964276, 0.6211640273377460053 ) ) ;
#3187 = PLANE ( 'NONE',  #6168 ) ;
#3188 = ORIENTED_EDGE ( 'NONE', *, *, #5129, .F. ) ;
#3189 = ORIENTED_EDGE ( 'NONE', *, *, #5838, .T. ) ;
#3190 = VERTEX_POINT ( 'NONE', #1067 ) ;
#3191 = VECTOR ( 'NONE', #6092, 1000.000000000000000 ) ;
#3192 = DIRECTION ( 'NONE',  ( 1.000000000000000000, 0.000000000000000000, -1.387778780781445676E-16 ) ) ;
#3193 = EDGE_CURVE ( 'NONE', #1672, #3046, #1702, .T. ) ;
#3194 = DIRECTION ( 'NONE',  ( 0.000000000000000000, 0.000000000000000000, 1.000000000000000000 ) ) ;
#3195 = DIRECTION ( 'NONE',  ( -0.000000000000000000, -0.000000000000000000, 1.000000000000000000 ) ) ;
#3196 = EDGE_CURVE ( 'NONE', #950, #2145, #6689, .T. ) ;
#3197 = LINE ( 'NONE', #169, #2729 ) ;
#3198 = EDGE_CURVE ( 'NONE', #895, #3881, #4316, .T. ) ;
#3199 = ORIENTED_EDGE ( 'NONE', *, *, #4583, .T. ) ;
#3200 = CARTESIAN_POINT ( 'NONE',  ( -9.353133524865268027E-15, 53.20737601089540192, -16.66958881416401184 ) ) ;
#3201 = DIRECTION ( 'NONE',  ( 1.000000000000000000, 0.000000000000000000, -0.000000000000000000 ) ) ;
#3202 = ORIENTED_EDGE ( 'NONE', *, *, #3969, .F. ) ;
#3203 = VERTEX_POINT ( 'NONE', #4678 ) ;
#3204 = ADVANCED_FACE ( 'NONE', ( #1109, #6987 ), #479, .F. ) ;
#3205 = CARTESIAN_POINT ( 'NONE',  ( 4.999999999999999112, 33.50000000000000000, 12.50000000000000178 ) ) ;
#3206 = ORIENTED_EDGE ( 'NONE', *, *, #7168, .F. ) ;
#3207 = DIRECTION ( 'NONE',  ( 1.000000000000000000, 0.000000000000000000, 0.000000000000000000 ) ) ;
#3208 = FACE_OUTER_BOUND ( 'NONE', #3171, .T. ) ;
#3209 = ORIENTED_EDGE ( 'NONE', *, *, #6731, .F. ) ;
#3210 = ORIENTED_EDGE ( 'NONE', *, *, #1989, .T. ) ;
#3211 = AXIS2_PLACEMENT_3D ( 'NONE', #87, #4839, #2485 ) ;
#3212 = ADVANCED_FACE ( 'NONE', ( #2880 ), #4090, .F. ) ;
#3213 = CIRCLE ( 'NONE', #7090, 1.000000000000000888 ) ;
#3214 = CARTESIAN_POINT ( 'NONE',  ( -12.46099988705544170, 4.688453905319078352, -13.05147937818591153 ) ) ;
#3215 = DIRECTION ( 'NONE',  ( -1.000000000000000000, -0.000000000000000000, -0.000000000000000000 ) ) ;
#3216 = CIRCLE ( 'NONE', #833, 1.109999999999999876 ) ;
#3217 = VERTEX_POINT ( 'NONE', #4011 ) ;
#3218 = CARTESIAN_POINT ( 'NONE',  ( -11.78463702409005620, 51.36336663748146236, -14.27237662872589397 ) ) ;
#3219 = EDGE_LOOP ( 'NONE', ( #2959, #3320, #5090, #6883, #4762 ) ) ;
#3220 = LINE ( 'NONE', #6236, #6647 ) ;
#3221 = CARTESIAN_POINT ( 'NONE',  ( -15.09999999999999254, 52.00000000000000000, 12.32967069115098901 ) ) ;
#3222 = DIRECTION ( 'NONE',  ( 0.000000000000000000, 1.000000000000000000, 0.000000000000000000 ) ) ;
#3223 = DIRECTION ( 'NONE',  ( 0.000000000000000000, 0.000000000000000000, 1.000000000000000000 ) ) ;
#3224 = VECTOR ( 'NONE', #1150, 1000.000000000000000 ) ;
#3225 = DIRECTION ( 'NONE',  ( 1.927470528863117076E-16, 1.000000000000000000, -2.674902700537825323E-32 ) ) ;
#3226 = DIRECTION ( 'NONE',  ( 0.000000000000000000, 0.000000000000000000, 1.000000000000000000 ) ) ;
#3227 = ORIENTED_EDGE ( 'NONE', *, *, #5687, .F. ) ;
#3228 = LINE ( 'NONE', #4488, #3039 ) ;
#3229 = EDGE_LOOP ( 'NONE', ( #965, #4309, #3922, #1631, #6300, #5564, #4794, #4879, #2722, #3423, #1425, #1558 ) ) ;
#3230 = ORIENTED_EDGE ( 'NONE', *, *, #1240, .T. ) ;
#3231 = VERTEX_POINT ( 'NONE', #1031 ) ;
#3232 = CARTESIAN_POINT ( 'NONE',  ( 14.88260168522171867, 52.00000000000000000, 15.09999999999999432 ) ) ;
#3233 = FACE_OUTER_BOUND ( 'NONE', #6609, .T. ) ;
#3234 = PLANE ( 'NONE',  #1181 ) ;
#3235 = CARTESIAN_POINT ( 'NONE',  ( -8.000000000000000000, 28.99999999999999645, 35.50000000000000711 ) ) ;
#3236 = EDGE_CURVE ( 'NONE', #4492, #7436, #3509, .T. ) ;
#3237 = ORIENTED_EDGE ( 'NONE', *, *, #6021, .F. ) ;
#3238 = DIRECTION ( 'NONE',  ( 0.000000000000000000, 0.000000000000000000, -1.000000000000000000 ) ) ;
#3239 = FACE_OUTER_BOUND ( 'NONE', #1871, .T. ) ;
#3240 = EDGE_LOOP ( 'NONE', ( #6989, #2760, #2462, #7752, #3461, #3227 ) ) ;
#3241 = ORIENTED_EDGE ( 'NONE', *, *, #2521, .F. ) ;
#3242 = EDGE_CURVE ( 'NONE', #5352, #6764, #6364, .T. ) ;
#3243 = DIRECTION ( 'NONE',  ( -1.000000000000000000, 0.000000000000000000, -8.260587980841938780E-17 ) ) ;
#3244 = EDGE_CURVE ( 'NONE', #6621, #3741, #2921, .T. ) ;
#3245 = ORIENTED_EDGE ( 'NONE', *, *, #3819, .T. ) ;
#3246 = CARTESIAN_POINT ( 'NONE',  ( -13.13034659510193158, 6.296905007081546657, 12.39872550577825194 ) ) ;
#3247 = CARTESIAN_POINT ( 'NONE',  ( 15.09999999999998721, 52.00000000000000000, -14.14866068747256556 ) ) ;
#3248 = ORIENTED_EDGE ( 'NONE', *, *, #1137, .T. ) ;
#3249 = ORIENTED_EDGE ( 'NONE', *, *, #607, .F. ) ;
#3250 = CARTESIAN_POINT ( 'NONE',  ( -14.99999999999999467, 3.453835390393378280, -11.80000000000000249 ) ) ;
#3251 = CARTESIAN_POINT ( 'NONE',  ( 0.000000000000000000, 28.99999999999998934, 1.734723475976807094E-15 ) ) ;
#3252 = VECTOR ( 'NONE', #2279, 1000.000000000000000 ) ;
#3253 = CARTESIAN_POINT ( 'NONE',  ( -6.500000000000002665, 13.99999999999999822, 12.50000000000000355 ) ) ;
#3254 = EDGE_CURVE ( 'NONE', #3934, #5336, #4063, .T. ) ;
#3255 = VERTEX_POINT ( 'NONE', #2329 ) ;
#3256 = PLANE ( 'NONE',  #2020 ) ;
#3257 = FACE_OUTER_BOUND ( 'NONE', #7469, .T. ) ;
#3258 = VECTOR ( 'NONE', #4127, 1000.000000000000000 ) ;
#3259 = CARTESIAN_POINT ( 'NONE',  ( -13.51200582302617903, 3.569603468628589127, 12.16289639927825483 ) ) ;
#3260 = CIRCLE ( 'NONE', #7002, 1.000000000000000888 ) ;
#3261 = CARTESIAN_POINT ( 'NONE',  ( -8.000000000000000000, 28.99999999999999645, 30.69167388793147211 ) ) ;
#3262 = DIRECTION ( 'NONE',  ( -0.000000000000000000, -0.000000000000000000, 1.000000000000000000 ) ) ;
#3263 = FACE_OUTER_BOUND ( 'NONE', #3164, .T. ) ;
#3264 = EDGE_LOOP ( 'NONE', ( #7742, #2321 ) ) ;
#3265 = DIRECTION ( 'NONE',  ( 0.000000000000000000, -1.000000000000000000, 0.000000000000000000 ) ) ;
#3266 = CARTESIAN_POINT ( 'NONE',  ( 16.05987805331431417, 54.00000000000000000, 16.05987805331432483 ) ) ;
#3267 = AXIS2_PLACEMENT_3D ( 'NONE', #3548, #1108, #4719 ) ;
#3268 = AXIS2_PLACEMENT_3D ( 'NONE', #1237, #2420, #5991 ) ;
#3269 = VERTEX_POINT ( 'NONE', #992 ) ;
#3270 = EDGE_LOOP ( 'NONE', ( #4446, #7444, #7222, #995 ) ) ;
#3271 = ORIENTED_EDGE ( 'NONE', *, *, #7493, .F. ) ;
#3272 = CARTESIAN_POINT ( 'NONE',  ( -20.50000000000001776, 2.000000000000000000, 20.50000000000001776 ) ) ;
#3273 = AXIS2_PLACEMENT_3D ( 'NONE', #5025, #3846, #7397 ) ;
#3274 = CARTESIAN_POINT ( 'NONE',  ( -14.99999999999999467, 17.05096679918780822, 14.99999999999999645 ) ) ;
#3275 = FACE_OUTER_BOUND ( 'NONE', #261, .T. ) ;
#3276 = DIRECTION ( 'NONE',  ( -2.805448181456645952E-16, 0.000000000000000000, -1.000000000000000000 ) ) ;
#3277 = EDGE_LOOP ( 'NONE', ( #7384, #3169 ) ) ;
#3278 = LINE ( 'NONE', #5673, #4578 ) ;
#3279 = CYLINDRICAL_SURFACE ( 'NONE', #43, 1.650000000000000355 ) ;
#3280 = ORIENTED_EDGE ( 'NONE', *, *, #3334, .T. ) ;
#3281 = VECTOR ( 'NONE', #5460, 1000.000000000000000 ) ;
#3282 = ORIENTED_EDGE ( 'NONE', *, *, #6509, .F. ) ;
#3283 = VECTOR ( 'NONE', #892, 1000.000000000000000 ) ;
#3284 = CARTESIAN_POINT ( 'NONE',  ( 15.30979661917919188, 6.544103214651290301, -11.81127827703043032 ) ) ;
#3285 = LINE ( 'NONE', #5678, #77 ) ;
#3286 = ORIENTED_EDGE ( 'NONE', *, *, #1389, .T. ) ;
#3287 = ORIENTED_EDGE ( 'NONE', *, *, #3911, .T. ) ;
#3288 = ADVANCED_FACE ( 'NONE', ( #2368 ), #1661, .F. ) ;
#3289 = CARTESIAN_POINT ( 'NONE',  ( -17.41546467962083611, 4.262066823912649127, -12.89848732100244355 ) ) ;
#3290 = B_SPLINE_CURVE_WITH_KNOTS ( 'NONE', 3,
 ( #5932, #5300, #6389, #1022, #434, #550, #5856, #7675, #1061, #3458, #3504, #6476, #7099, #1740, #2950, #5340 ),
 .UNSPECIFIED., .F., .F.,
 ( 4, 2, 2, 2, 2, 2, 2, 4 ),
 ( 0.003706840336312655550, 0.004169372784358200100, 0.004631905232403745083, 0.005094437680449290066, 0.005556970128494834182, 0.006019502576540377431, 0.006482035024585922414, 0.007407099920677005442 ),
 .UNSPECIFIED. ) ;
#3291 = CARTESIAN_POINT ( 'NONE',  ( -11.88506461589274465, 50.60500635335478847, -13.28650825936120761 ) ) ;
#3292 = ORIENTED_EDGE ( 'NONE', *, *, #3920, .F. ) ;
#3293 = FACE_OUTER_BOUND ( 'NONE', #569, .T. ) ;
#3294 = CARTESIAN_POINT ( 'NONE',  ( 12.50000000000000355, 26.00000000000000355, 35.50000000000000711 ) ) ;
#3295 = EDGE_CURVE ( 'NONE', #2347, #7039, #7104, .T. ) ;
#3296 = CARTESIAN_POINT ( 'NONE',  ( 16.05987805331431417, 54.00000000000000000, -16.05987805331432483 ) ) ;
#3297 = ADVANCED_FACE ( 'NONE', ( #4132, #6521 ), #2956, .T. ) ;
#3298 = EDGE_CURVE ( 'NONE', #6562, #2699, #3388, .T. ) ;
#3299 = DIRECTION ( 'NONE',  ( -1.000000000000000000, -2.312964634635742661E-15, 1.387778780781445676E-16 ) ) ;
#3300 = LINE ( 'NONE', #4402, #5950 ) ;
#3301 = LINE ( 'NONE', #3853, #2340 ) ;
#3302 = ORIENTED_EDGE ( 'NONE', *, *, #3155, .T. ) ;
#3303 = LINE ( 'NONE', #6430, #5917 ) ;
#3304 = CARTESIAN_POINT ( 'NONE',  ( -5.500000000000000888, 10.99999999999999289, -8.000000000000005329 ) ) ;
#3305 = VERTEX_POINT ( 'NONE', #2806 ) ;
#3306 = ORIENTED_EDGE ( 'NONE', *, *, #4494, .F. ) ;
#3307 = VECTOR ( 'NONE', #7146, 1000.000000000000000 ) ;
#3308 = VERTEX_POINT ( 'NONE', #7566 ) ;
#3309 = DIRECTION ( 'NONE',  ( -0.000000000000000000, -0.000000000000000000, 1.000000000000000000 ) ) ;
#3310 = AXIS2_PLACEMENT_3D ( 'NONE', #2738, #3789, #1520 ) ;
#3311 = ADVANCED_FACE ( 'NONE', ( #2213 ), #4608, .F. ) ;
#3312 = LINE ( 'NONE', #3861, #760 ) ;
#3313 = DIRECTION ( 'NONE',  ( 0.000000000000000000, -0.6097107608496921127, -0.7926239891046003017 ) ) ;
#3314 = CARTESIAN_POINT ( 'NONE',  ( 15.09999999999998188, 52.00000000000000000, 14.14866068747331518 ) ) ;
#3315 = AXIS2_PLACEMENT_3D ( 'NONE', #321, #5664, #2721 ) ;
#3316 = AXIS2_PLACEMENT_3D ( 'NONE', #5382, #4916, #158 ) ;
#3317 = EDGE_LOOP ( 'NONE', ( #7494, #5153 ) ) ;
#3318 = CARTESIAN_POINT ( 'NONE',  ( 11.50000000000000000, 9.500000000000001776, 35.50000000000000711 ) ) ;
#3319 = DIRECTION ( 'NONE',  ( -0.000000000000000000, -1.000000000000000000, -0.000000000000000000 ) ) ;
#3320 = ORIENTED_EDGE ( 'NONE', *, *, #4458, .T. ) ;
#3321 = DIRECTION ( 'NONE',  ( 0.000000000000000000, 0.000000000000000000, -1.000000000000000000 ) ) ;
#3322 = AXIS2_PLACEMENT_3D ( 'NONE', #3999, #6425, #7670 ) ;
#3323 = VECTOR ( 'NONE', #2737, 1000.000000000000000 ) ;
#3324 = DIRECTION ( 'NONE',  ( 0.000000000000000000, 0.000000000000000000, -1.000000000000000000 ) ) ;
#3325 = DIRECTION ( 'NONE',  ( -0.000000000000000000, -1.000000000000000000, -0.000000000000000000 ) ) ;
#3326 = VERTEX_POINT ( 'NONE', #6712 ) ;
#3327 = VERTEX_POINT ( 'NONE', #7289 ) ;
#3328 = CARTESIAN_POINT ( 'NONE',  ( 14.09936848089996175, 52.00512434497641578, 15.10666164846932347 ) ) ;
#3329 = PLANE ( 'NONE',  #3593 ) ;
#3330 = ORIENTED_EDGE ( 'NONE', *, *, #362, .T. ) ;
#3331 = DIRECTION ( 'NONE',  ( 0.000000000000000000, 2.891205793294682271E-16, 1.000000000000000000 ) ) ;
#3332 = CARTESIAN_POINT ( 'NONE',  ( 0.000000000000000000, 12.99999999999998934, -3.006854025026463527E-15 ) ) ;
#3333 = VECTOR ( 'NONE', #4993, 1000.000000000000000 ) ;
#3334 = EDGE_CURVE ( 'NONE', #7233, #1641, #634, .T. ) ;
#3335 = CARTESIAN_POINT ( 'NONE',  ( -12.81265441298891616, 3.928389183612517765, 12.66042880496233813 ) ) ;
#3336 = EDGE_CURVE ( 'NONE', #7738, #2058, #3341, .T. ) ;
#3337 = DIRECTION ( 'NONE',  ( 1.000000000000000000, 0.000000000000000000, -1.219727444046192488E-16 ) ) ;
#3338 = CIRCLE ( 'NONE', #1712, 2.999999999999999112 ) ;
#3339 = ADVANCED_FACE ( 'NONE', ( #3737 ), #6013, .F. ) ;
#3340 = CARTESIAN_POINT ( 'NONE',  ( -6.299999999999994493, 12.99999999999999822, 30.69167388793147211 ) ) ;
#3341 =( BOUNDED_CURVE ( )  B_SPLINE_CURVE ( 3, ( #6628, #5423, #3150, #45 ),
 .UNSPECIFIED., .F., .F. ) 
 B_SPLINE_CURVE_WITH_KNOTS ( ( 4, 4 ),
 ( 6.148853117132833113, 6.283185307179586232 ),
 .UNSPECIFIED. ) 
 CURVE ( )  GEOMETRIC_REPRESENTATION_ITEM ( )  RATIONAL_B_SPLINE_CURVE ( ( 1.000000000000000000, 0.9984968037993829926, 0.9984968037993829926, 1.000000000000000000 ) ) 
 REPRESENTATION_ITEM ( '' )  );
#3342 = PLANE ( 'NONE',  #2192 ) ;
#3343 = VECTOR ( 'NONE', #4145, 1000.000000000000000 ) ;
#3344 = CARTESIAN_POINT ( 'NONE',  ( 20.99999999999998934, 2.000000000000000000, -19.99999999999997513 ) ) ;
#3345 = ORIENTED_EDGE ( 'NONE', *, *, #1123, .F. ) ;
#3346 = CYLINDRICAL_SURFACE ( 'NONE', #3791, 1.109999999999999876 ) ;
#3347 = CARTESIAN_POINT ( 'NONE',  ( 0.000000000000000000, 2.000000000000001776, 2.197316402903956179E-15 ) ) ;
#3348 = ADVANCED_FACE ( 'NONE', ( #1933 ), #4801, .F. ) ;
#3349 = ORIENTED_EDGE ( 'NONE', *, *, #2010, .T. ) ;
#3350 = ORIENTED_EDGE ( 'NONE', *, *, #1027, .F. ) ;
#3351 = EDGE_LOOP ( 'NONE', ( #125, #3931 ) ) ;
#3352 = CARTESIAN_POINT ( 'NONE',  ( -12.36075843531640395, 31.34534794271792180, 11.75104767446663523 ) ) ;
#3353 = VECTOR ( 'NONE', #7326, 1000.000000000000000 ) ;
#3354 = CIRCLE ( 'NONE', #588, 1.650000000000000355 ) ;
#3355 = CARTESIAN_POINT ( 'NONE',  ( 1.734723475976807094E-15, 20.99999999999999645, -10.50000000000000178 ) ) ;
#3356 = CARTESIAN_POINT ( 'NONE',  ( -1.500000000000000000, 34.00000000000000000, 8.000000000000000000 ) ) ;
#3357 = DIRECTION ( 'NONE',  ( 0.000000000000000000, 0.000000000000000000, 1.000000000000000000 ) ) ;
#3358 = EDGE_CURVE ( 'NONE', #5352, #2913, #1784, .T. ) ;
#3359 = VECTOR ( 'NONE', #6233, 1000.000000000000000 ) ;
#3360 = ORIENTED_EDGE ( 'NONE', *, *, #3018, .F. ) ;
#3361 = LINE ( 'NONE', #7457, #3579 ) ;
#3362 = ORIENTED_EDGE ( 'NONE', *, *, #364, .F. ) ;
#3363 = LINE ( 'NONE', #5128, #4480 ) ;
#3364 = FACE_OUTER_BOUND ( 'NONE', #564, .T. ) ;
#3365 = CARTESIAN_POINT ( 'NONE',  ( -9.500000000000001776, 30.99999999999999645, 6.349999999999989875 ) ) ;
#3366 = VERTEX_POINT ( 'NONE', #1223 ) ;
#3367 = ORIENTED_EDGE ( 'NONE', *, *, #3625, .T. ) ;
#3368 = DIRECTION ( 'NONE',  ( -1.000000000000000000, -0.000000000000000000, -0.000000000000000000 ) ) ;
#3369 = DIRECTION ( 'NONE',  ( 0.000000000000000000, 1.000000000000000000, 0.000000000000000000 ) ) ;
#3370 = VERTEX_POINT ( 'NONE', #1859 ) ;
#3371 = CARTESIAN_POINT ( 'NONE',  ( -9.500000000000000000, 13.99999999999999822, 7.500000000000000000 ) ) ;
#3372 = LINE ( 'NONE', #5063, #6519 ) ;
#3373 = CARTESIAN_POINT ( 'NONE',  ( -12.49999999999999289, 8.000000000000000000, -12.50000000000001421 ) ) ;
#3374 = DIRECTION ( 'NONE',  ( -1.000000000000000000, 0.000000000000000000, -0.000000000000000000 ) ) ;
#3375 = APPROVAL_STATUS ( 'not_yet_approved' ) ;
#3376 = EDGE_CURVE ( 'NONE', #4658, #5290, #6068, .T. ) ;
#3377 = LINE ( 'NONE', #391, #3697 ) ;
#3378 = CARTESIAN_POINT ( 'NONE',  ( -14.00000000000009592, 39.00000000000000000, -15.10999999999999766 ) ) ;
#3379 = VERTEX_POINT ( 'NONE', #1822 ) ;
#3380 = CARTESIAN_POINT ( 'NONE',  ( 12.46104579303794679, 5.311607892751279536, -13.05142539452690009 ) ) ;
#3381 = DIRECTION ( 'NONE',  ( -0.000000000000000000, 0.000000000000000000, -1.000000000000000000 ) ) ;
#3382 = VECTOR ( 'NONE', #63, 1000.000000000000000 ) ;
#3383 = ORIENTED_EDGE ( 'NONE', *, *, #114, .F. ) ;
#3384 = PLANE ( 'NONE',  #2071 ) ;
#3385 = EDGE_CURVE ( 'NONE', #4267, #4774, #1187, .T. ) ;
#3386 = CARTESIAN_POINT ( 'NONE',  ( 11.00000000000000178, 53.00000000000000000, -16.39999999999998437 ) ) ;
#3387 = ADVANCED_FACE ( 'NONE', ( #6670 ), #4206, .F. ) ;
#3388 = LINE ( 'NONE', #5779, #3437 ) ;
#3389 = AXIS2_PLACEMENT_3D ( 'NONE', #5916, #4739, #7119 ) ;
#3390 = DIRECTION ( 'NONE',  ( -0.000000000000000000, -0.000000000000000000, -1.000000000000000000 ) ) ;
#3391 = EDGE_CURVE ( 'NONE', #913, #6282, #5976, .T. ) ;
#3392 = ORIENTED_EDGE ( 'NONE', *, *, #3772, .T. ) ;
#3393 = CARTESIAN_POINT ( 'NONE',  ( 14.09936848089972550, 52.00512434497640157, -15.10666164846932702 ) ) ;
#3394 = ADVANCED_FACE ( 'NONE', ( #671 ), #3658, .F. ) ;
#3395 = ORIENTED_EDGE ( 'NONE', *, *, #1704, .T. ) ;
#3396 = DIRECTION ( 'NONE',  ( 0.000000000000000000, -1.000000000000000000, 0.000000000000000000 ) ) ;
#3397 = AXIS2_PLACEMENT_3D ( 'NONE', #7084, #1767, #6501 ) ;
#3398 = EDGE_CURVE ( 'NONE', #812, #2848, #7251, .T. ) ;
#3399 = ADVANCED_FACE ( 'NONE', ( #86 ), #6129, .F. ) ;
#3400 = LINE ( 'NONE', #2814, #1731 ) ;
#3401 = ORIENTED_EDGE ( 'NONE', *, *, #5113, .T. ) ;
#3402 = CARTESIAN_POINT ( 'NONE',  ( 3.500000000000000000, 14.50000000000000000, 17.50000000000000000 ) ) ;
#3403 = LOCAL_TIME ( 19, 47, 58.00000000000000000, #2867 ) ;
#3404 = CARTESIAN_POINT ( 'NONE',  ( -13.93240771011000945, 6.501001202392805212, -11.97934543802483098 ) ) ;
#3405 = VERTEX_POINT ( 'NONE', #3699 ) ;
#3406 = ORIENTED_EDGE ( 'NONE', *, *, #5645, .T. ) ;
#3407 =( GEOMETRIC_REPRESENTATION_CONTEXT ( 3 ) GLOBAL_UNCERTAINTY_ASSIGNED_CONTEXT ( ( #5106 ) ) GLOBAL_UNIT_ASSIGNED_CONTEXT ( ( #3536, #2945, #467 ) ) REPRESENTATION_CONTEXT ( 'NONE', 'WORKASPACE' ) );
#3408 = DIRECTION ( 'NONE',  ( 0.000000000000000000, 1.000000000000000000, 0.000000000000000000 ) ) ;
#3409 = CARTESIAN_POINT ( 'NONE',  ( 12.58578643762671057, 50.06598956740516115, 12.58578643762671057 ) ) ;
#3410 = ORIENTED_EDGE ( 'NONE', *, *, #2577, .T. ) ;
#3411 = CARTESIAN_POINT ( 'NONE',  ( 13.85133931252675588, 52.00000000000000000, -15.10000000000000142 ) ) ;
#3412 = DIRECTION ( 'NONE',  ( 0.000000000000000000, 0.000000000000000000, -1.000000000000000000 ) ) ;
#3413 = CARTESIAN_POINT ( 'NONE',  ( -14.38276074595020937, 3.465652860632427501, 11.85627510682044772 ) ) ;
#3414 = AXIS2_PLACEMENT_3D ( 'NONE', #1154, #3591, #6487 ) ;
#3415 = VECTOR ( 'NONE', #3855, 1000.000000000000000 ) ;
#3416 = LINE ( 'NONE', #1097, #880 ) ;
#3417 = DIRECTION ( 'NONE',  ( 1.000000000000000000, 0.000000000000000000, 0.000000000000000000 ) ) ;
#3418 = LINE ( 'NONE', #505, #938 ) ;
#3419 = CARTESIAN_POINT ( 'NONE',  ( 16.98406714078920388, 3.765857298009864351, 12.48576057147812968 ) ) ;
#3420 = ORIENTED_EDGE ( 'NONE', *, *, #3777, .F. ) ;
#3421 = DIRECTION ( 'NONE',  ( 1.000000000000000000, 2.312964634635743056E-15, 0.000000000000000000 ) ) ;
#3422 = LINE ( 'NONE', #6477, #7617 ) ;
#3423 = ORIENTED_EDGE ( 'NONE', *, *, #6400, .F. ) ;
#3424 = LINE ( 'NONE', #7528, #5885 ) ;
#3425 = FACE_OUTER_BOUND ( 'NONE', #4576, .T. ) ;
#3426 = CARTESIAN_POINT ( 'NONE',  ( -12.49999999999999289, 8.000000000000000000, -12.50000000000001421 ) ) ;
#3427 = CARTESIAN_POINT ( 'NONE',  ( 20.99999999999998934, 8.000000000000000000, 20.00000000000001066 ) ) ;
#3428 = ORIENTED_EDGE ( 'NONE', *, *, #6594, .T. ) ;
#3429 = CARTESIAN_POINT ( 'NONE',  ( 12.50000000000000000, 50.00000000000000000, 12.50000000000000000 ) ) ;
#3430 = AXIS2_PLACEMENT_3D ( 'NONE', #767, #3166, #174 ) ;
#3431 = ORIENTED_EDGE ( 'NONE', *, *, #3824, .F. ) ;
#3432 = LINE ( 'NONE', #4650, #457 ) ;
#3433 = ADVANCED_FACE ( 'NONE', ( #716 ), #3113, .F. ) ;
#3434 = ADVANCED_FACE ( 'NONE', ( #751 ), #5539, .T. ) ;
#3435 = VECTOR ( 'NONE', #7201, 1000.000000000000000 ) ;
#3436 = DIRECTION ( 'NONE',  ( -0.000000000000000000, -1.000000000000000000, -0.000000000000000000 ) ) ;
#3437 = VECTOR ( 'NONE', #403, 1000.000000000000000 ) ;
#3438 = AXIS2_PLACEMENT_3D ( 'NONE', #2209, #916, #5705 ) ;
#3439 = FACE_BOUND ( 'NONE', #845, .T. ) ;
#3440 = CYLINDRICAL_SURFACE ( 'NONE', #5468, 1.109999999999999876 ) ;
#3441 = VERTEX_POINT ( 'NONE', #7365 ) ;
#3442 = EDGE_CURVE ( 'NONE', #4978, #7145, #3064, .T. ) ;
#3443 = VERTEX_POINT ( 'NONE', #827 ) ;
#3444 = AXIS2_PLACEMENT_3D ( 'NONE', #4234, #1811, #584 ) ;
#3445 = DIRECTION ( 'NONE',  ( 1.000000000000000000, 0.000000000000000000, -0.000000000000000000 ) ) ;
#3446 = LINE ( 'NONE', #5800, #2529 ) ;
#3447 = ORIENTED_EDGE ( 'NONE', *, *, #7019, .T. ) ;
#3448 = DIRECTION ( 'NONE',  ( 0.000000000000000000, 0.000000000000000000, -1.000000000000000000 ) ) ;
#3449 = DIRECTION ( 'NONE',  ( 0.000000000000000000, 1.000000000000000000, 0.000000000000000000 ) ) ;
#3450 = EDGE_CURVE ( 'NONE', #3867, #5736, #5733, .T. ) ;
#3451 = DIRECTION ( 'NONE',  ( 1.000000000000000000, -0.000000000000000000, -1.061657814497851900E-16 ) ) ;
#3452 = FACE_OUTER_BOUND ( 'NONE', #3974, .T. ) ;
#3453 = APPLICATION_PROTOCOL_DEFINITION ( 'international standard', 'config_control_design', 1994, #1300 ) ;
#3454 = CARTESIAN_POINT ( 'NONE',  ( 11.50000000000000000, 28.49999999999998934, 7.500000000000000000 ) ) ;
#3455 = ORIENTED_EDGE ( 'NONE', *, *, #6080, .F. ) ;
#3456 = CARTESIAN_POINT ( 'NONE',  ( 17.18713658520064058, 3.928265301216722793, 12.66026585254428838 ) ) ;
#3457 = EDGE_LOOP ( 'NONE', ( #4022, #5426, #2628, #3206 ) ) ;
#3458 = CARTESIAN_POINT ( 'NONE',  ( 13.37764055744293046, 3.605291965988262515, 12.23778897798500864 ) ) ;
#3459 = DIRECTION ( 'NONE',  ( -1.000000000000000000, 0.000000000000000000, 0.000000000000000000 ) ) ;
#3460 = FACE_OUTER_BOUND ( 'NONE', #3937, .T. ) ;
#3461 = ORIENTED_EDGE ( 'NONE', *, *, #5077, .T. ) ;
#3462 = DIRECTION ( 'NONE',  ( -1.000000000000000000, -0.000000000000000000, -0.000000000000000000 ) ) ;
#3463 = CIRCLE ( 'NONE', #6339, 1.649999999999998579 ) ;
#3465 = CIRCLE ( 'NONE', #708, 2.999999999999997335 ) ;
#3464 = FACE_OUTER_BOUND ( 'NONE', #7331, .T. ) ;
#3466 = DIRECTION ( 'NONE',  ( 1.000000000000000000, -1.927470528863117076E-16, 0.000000000000000000 ) ) ;
#3467 = DIRECTION ( 'NONE',  ( 1.000000000000000000, 0.000000000000000000, 0.000000000000000000 ) ) ;
#3468 = CIRCLE ( 'NONE', #80, 3.199999999999997957 ) ;
#3469 = CIRCLE ( 'NONE', #967, 3.199999999999997957 ) ;
#3470 = ORIENTED_EDGE ( 'NONE', *, *, #2194, .F. ) ;
#3471 = LINE ( 'NONE', #5271, #3307 ) ;
#3472 = AXIS2_PLACEMENT_3D ( 'NONE', #7571, #3396, #1522 ) ;
#3473 = ORIENTED_EDGE ( 'NONE', *, *, #6070, .T. ) ;
#3474 = CARTESIAN_POINT ( 'NONE',  ( 8.000000000000003553, 12.99999999999999822, 35.50000000000000711 ) ) ;
#3475 = AXIS2_PLACEMENT_3D ( 'NONE', #404, #5085, #366 ) ;
#3476 = DIRECTION ( 'NONE',  ( 0.000000000000000000, 0.000000000000000000, 1.000000000000000000 ) ) ;
#3477 = AXIS2_PLACEMENT_3D ( 'NONE', #2669, #4391, #1370 ) ;
#3478 = EDGE_CURVE ( 'NONE', #1978, #1958, #6316, .T. ) ;
#3479 = ORIENTED_EDGE ( 'NONE', *, *, #4585, .F. ) ;
#3480 = CARTESIAN_POINT ( 'NONE',  ( -14.99999999999999467, 6.949033200812193556, 14.99999999999999645 ) ) ;
#3481 = ADVANCED_FACE ( 'NONE', ( #5110 ), #198, .F. ) ;
#3482 = CARTESIAN_POINT ( 'NONE',  ( -13.78871327944104763, 6.483278108809275686, -12.03418341893269172 ) ) ;
#3483 = VERTEX_POINT ( 'NONE', #5577 ) ;
#3484 = VERTEX_POINT ( 'NONE', #5032 ) ;
#3485 = EDGE_CURVE ( 'NONE', #3643, #4003, #2127, .T. ) ;
#3486 = EDGE_CURVE ( 'NONE', #6077, #49, #3300, .T. ) ;
#3487 = LINE ( 'NONE', #1602, #3895 ) ;
#3488 = EDGE_CURVE ( 'NONE', #6906, #240, #6939, .T. ) ;
#3489 = LINE ( 'NONE', #4740, #1280 ) ;
#3490 = EDGE_LOOP ( 'NONE', ( #4803, #2004 ) ) ;
#3491 = EDGE_CURVE ( 'NONE', #3679, #3326, #5618, .T. ) ;
#3492 = DIRECTION ( 'NONE',  ( 1.000000000000000000, 0.000000000000000000, 0.000000000000000000 ) ) ;
#3493 = CYLINDRICAL_SURFACE ( 'NONE', #1717, 2.999999999999999112 ) ;
#3494 = ORIENTED_EDGE ( 'NONE', *, *, #5826, .T. ) ;
#3495 = ORIENTED_EDGE ( 'NONE', *, *, #6925, .T. ) ;
#3496 = DIRECTION ( 'NONE',  ( -0.000000000000000000, -0.000000000000000000, 1.000000000000000000 ) ) ;
#3497 = FACE_BOUND ( 'NONE', #6503, .T. ) ;
#3498 = DIRECTION ( 'NONE',  ( -1.000000000000000000, 0.000000000000000000, 0.000000000000000000 ) ) ;
#3499 = ADVANCED_FACE ( 'NONE', ( #4442, #867 ), #4485, .T. ) ;
#3500 = LINE ( 'NONE', #7558, #7686 ) ;
#3501 = EDGE_LOOP ( 'NONE', ( #5993, #5117, #2656, #5244, #7098, #3599 ) ) ;
#3502 = CARTESIAN_POINT ( 'NONE',  ( -16.21135769043678465, 6.483265086139209821, 12.03421577614521532 ) ) ;
#3503 = ORIENTED_EDGE ( 'NONE', *, *, #1369, .F. ) ;
#3504 = CARTESIAN_POINT ( 'NONE',  ( 13.51165000151715923, 3.569695688200417383, 12.16309126155020159 ) ) ;
#3505 = CARTESIAN_POINT ( 'NONE',  ( -15.09999999999999254, 52.00000000000000000, 0.000000000000000000 ) ) ;
#3506 = DIRECTION ( 'NONE',  ( -1.000000000000000000, 0.000000000000000000, 0.000000000000000000 ) ) ;
#3507 = VERTEX_POINT ( 'NONE', #2638 ) ;
#3508 = CARTESIAN_POINT ( 'NONE',  ( -21.00000000000001066, 8.000000000000000000, -20.99999999999999289 ) ) ;
#3509 = LINE ( 'NONE', #7604, #5438 ) ;
#3510 = CARTESIAN_POINT ( 'NONE',  ( 0.000000000000000000, 34.00000000000000000, 1.734723475976807094E-15 ) ) ;
#3511 = AXIS2_PLACEMENT_3D ( 'NONE', #386, #5879, #5920 ) ;
#3512 = ORIENTED_EDGE ( 'NONE', *, *, #5982, .F. ) ;
#3513 = DIRECTION ( 'NONE',  ( -0.000000000000000000, -1.000000000000000000, -0.000000000000000000 ) ) ;
#3514 = EDGE_LOOP ( 'NONE', ( #7256, #509, #6946, #5017, #3503 ) ) ;
#3515 = DIRECTION ( 'NONE',  ( 0.000000000000000000, -0.000000000000000000, 1.000000000000000000 ) ) ;
#3516 = AXIS2_PLACEMENT_3D ( 'NONE', #6384, #946, #2795 ) ;
#3517 = CARTESIAN_POINT ( 'NONE',  ( -10.50000000000000000, 30.99999999999999289, -9.650000000000009237 ) ) ;
#3518 = VERTEX_POINT ( 'NONE', #4954 ) ;
#3519 = DIRECTION ( 'NONE',  ( 0.000000000000000000, 0.000000000000000000, -1.000000000000000000 ) ) ;
#3520 = CARTESIAN_POINT ( 'NONE',  ( -12.46099808099722139, 5.311690753626133521, -13.05147726100890360 ) ) ;
#3521 = AXIS2_PLACEMENT_3D ( 'NONE', #1588, #800, #3194 ) ;
#3522 = ORIENTED_EDGE ( 'NONE', *, *, #7263, .F. ) ;
#3523 = ORIENTED_EDGE ( 'NONE', *, *, #5741, .T. ) ;
#3524 = DIRECTION ( 'NONE',  ( 0.000000000000000000, -1.000000000000000000, 0.000000000000000000 ) ) ;
#3525 = CARTESIAN_POINT ( 'NONE',  ( 13.28650825936094648, 50.60500635335456110, 11.88506461589227925 ) ) ;
#3526 = VERTEX_POINT ( 'NONE', #6904 ) ;
#3527 = DIRECTION ( 'NONE',  ( 0.000000000000000000, 0.000000000000000000, -1.000000000000000000 ) ) ;
#3528 = LINE ( 'NONE', #1606, #5767 ) ;
#3529 = ORIENTED_EDGE ( 'NONE', *, *, #5777, .T. ) ;
#3530 = VERTEX_POINT ( 'NONE', #790 ) ;
#3531 = CARTESIAN_POINT ( 'NONE',  ( -13.85133931252679673, 52.00000000000000000, -15.09999999999998188 ) ) ;
#3532 = ORGANIZATION ( '未', '未', '' ) ;
#3533 = ADVANCED_FACE ( 'NONE', ( #1460, #1502, #1544 ), #3342, .T. ) ;
#3534 = CARTESIAN_POINT ( 'NONE',  ( -10.50000000000000000, 33.99999999999999289, 11.50000000000000355 ) ) ;
#3535 = EDGE_CURVE ( 'NONE', #6338, #3750, #353, .T. ) ;
#3536 =( LENGTH_UNIT ( ) NAMED_UNIT ( * ) SI_UNIT ( .MILLI., .METRE. ) );
#3537 = DIRECTION ( 'NONE',  ( -1.000000000000000000, -0.000000000000000000, -0.000000000000000000 ) ) ;
#3538 = ORIENTED_EDGE ( 'NONE', *, *, #2149, .F. ) ;
#3539 = EDGE_CURVE ( 'NONE', #4058, #6388, #809, .T. ) ;
#3540 = CARTESIAN_POINT ( 'NONE',  ( -12.49999999999999289, 8.000000000000000000, 12.50000000000000355 ) ) ;
#3541 = VERTEX_POINT ( 'NONE', #3929 ) ;
#3542 = DIRECTION ( 'NONE',  ( -1.000000000000000000, 2.711585602894895341E-16, 2.085835079149925694E-16 ) ) ;
#3543 = FACE_OUTER_BOUND ( 'NONE', #703, .T. ) ;
#3544 = CIRCLE ( 'NONE', #6791, 1.650000000000000355 ) ;
#3545 = DIRECTION ( 'NONE',  ( 0.000000000000000000, 0.000000000000000000, -1.000000000000000000 ) ) ;
#3546 = ORIENTED_EDGE ( 'NONE', *, *, #935, .F. ) ;
#3547 = ADVANCED_FACE ( 'NONE', ( #1973 ), #3185, .F. ) ;
#3548 = CARTESIAN_POINT ( 'NONE',  ( 8.000000000000000000, 13.00000000000000178, 35.50000000000000711 ) ) ;
#3549 = DIRECTION ( 'NONE',  ( 1.927470528863117076E-16, 1.000000000000000000, 0.000000000000000000 ) ) ;
#3550 = DIRECTION ( 'NONE',  ( 0.000000000000000000, 0.000000000000000000, 1.000000000000000000 ) ) ;
#3551 = VERTEX_POINT ( 'NONE', #6203 ) ;
#3552 = ORIENTED_EDGE ( 'NONE', *, *, #801, .F. ) ;
#3553 = EDGE_CURVE ( 'NONE', #1371, #7126, #5071, .T. ) ;
#3554 = CARTESIAN_POINT ( 'NONE',  ( -9.500000000000003553, 33.99999999999998579, 12.50000000000000355 ) ) ;
#3555 = FACE_OUTER_BOUND ( 'NONE', #5739, .T. ) ;
#3556 = VERTEX_POINT ( 'NONE', #7632 ) ;
#3557 = LINE ( 'NONE', #5952, #4798 ) ;
#3558 = LINE ( 'NONE', #4772, #2893 ) ;
#3559 = VERTEX_POINT ( 'NONE', #5295 ) ;
#3560 = ORIENTED_EDGE ( 'NONE', *, *, #4444, .F. ) ;
#3561 = CARTESIAN_POINT ( 'NONE',  ( -5.500000000000000888, 30.99999999999999289, -6.350000000000008527 ) ) ;
#3562 = VECTOR ( 'NONE', #4532, 1000.000000000000000 ) ;
#3563 = ORIENTED_EDGE ( 'NONE', *, *, #1913, .T. ) ;
#3564 = CARTESIAN_POINT ( 'NONE',  ( -14.99999999999999467, 17.05096679918780822, -15.00000000000000355 ) ) ;
#3565 = CARTESIAN_POINT ( 'NONE',  ( -13.90063151910016970, 52.00512434497640868, -15.10666164846932169 ) ) ;
#3566 = AXIS2_PLACEMENT_3D ( 'NONE', #5501, #122, #2522 ) ;
#3567 = ORIENTED_EDGE ( 'NONE', *, *, #4497, .T. ) ;
#3568 = ORIENTED_EDGE ( 'NONE', *, *, #4291, .F. ) ;
#3569 = CARTESIAN_POINT ( 'NONE',  ( -9.700000000000001066, 28.99999999999999645, 39.50000000000000000 ) ) ;
#3570 = DIRECTION ( 'NONE',  ( -0.000000000000000000, 0.000000000000000000, 1.000000000000000000 ) ) ;
#3571 = EDGE_CURVE ( 'NONE', #6216, #1511, #2274, .T. ) ;
#3572 = FACE_OUTER_BOUND ( 'NONE', #1064, .T. ) ;
#3573 = VERTEX_POINT ( 'NONE', #2318 ) ;
#3574 = DIRECTION ( 'NONE',  ( 0.000000000000000000, 0.000000000000000000, 1.000000000000000000 ) ) ;
#3575 = EDGE_CURVE ( 'NONE', #4176, #6153, #2754, .T. ) ;
#3576 = VERTEX_POINT ( 'NONE', #2167 ) ;
#3577 = DIRECTION ( 'NONE',  ( 0.000000000000000000, -0.000000000000000000, -1.000000000000000000 ) ) ;
#3578 = DIRECTION ( 'NONE',  ( 0.000000000000000000, 2.891205793294682271E-16, 1.000000000000000000 ) ) ;
#3579 = VECTOR ( 'NONE', #4536, 1000.000000000000000 ) ;
#3580 = DIRECTION ( 'NONE',  ( 1.000000000000000000, 0.000000000000000000, 8.260587980841940012E-17 ) ) ;
#3581 = EDGE_CURVE ( 'NONE', #2848, #718, #3500, .T. ) ;
#3582 = EDGE_CURVE ( 'NONE', #950, #4610, #7518, .T. ) ;
#3583 = FACE_OUTER_BOUND ( 'NONE', #1200, .T. ) ;
#3584 = CARTESIAN_POINT ( 'NONE',  ( 0.000000000000000000, 0.000000000000000000, 5.000000000000002665 ) ) ;
#3585 = DIRECTION ( 'NONE',  ( 2.312964634635742661E-15, -1.000000000000000000, 0.000000000000000000 ) ) ;
#3586 = ADVANCED_FACE ( 'NONE', ( #431 ), #2832, .F. ) ;
#3587 = VERTEX_POINT ( 'NONE', #7093 ) ;
#3588 = DIRECTION ( 'NONE',  ( 1.000000000000000000, 0.000000000000000000, -1.084202172485504434E-16 ) ) ;
#3589 = AXIS2_PLACEMENT_3D ( 'NONE', #4325, #3660, #1895 ) ;
#3590 = ORIENTED_EDGE ( 'NONE', *, *, #7221, .T. ) ;
#3591 = DIRECTION ( 'NONE',  ( 0.000000000000000000, 1.000000000000000000, 0.000000000000000000 ) ) ;
#3592 = AXIS2_PLACEMENT_3D ( 'NONE', #4228, #7198, #693 ) ;
#3593 = AXIS2_PLACEMENT_3D ( 'NONE', #6157, #6197, #191 ) ;
#3594 = DIRECTION ( 'NONE',  ( 0.000000000000000000, 0.000000000000000000, -1.000000000000000000 ) ) ;
#3595 = EDGE_CURVE ( 'NONE', #5638, #3203, #4820, .T. ) ;
#3596 = VERTEX_POINT ( 'NONE', #2203 ) ;
#3597 = DIRECTION ( 'NONE',  ( 0.000000000000000000, 0.000000000000000000, -1.000000000000000000 ) ) ;
#3598 = CARTESIAN_POINT ( 'NONE',  ( -12.49999999999999645, 8.500000000000000000, 39.50000000000000000 ) ) ;
#3599 = ORIENTED_EDGE ( 'NONE', *, *, #5924, .T. ) ;
#3600 = ORIENTED_EDGE ( 'NONE', *, *, #3812, .F. ) ;
#3601 = CIRCLE ( 'NONE', #5979, 3.199999999999997957 ) ;
#3602 = CARTESIAN_POINT ( 'NONE',  ( 1.734723475976807094E-15, 20.99999999999999645, 15.50000000000000000 ) ) ;
#3603 = ORIENTED_EDGE ( 'NONE', *, *, #3047, .F. ) ;
#3604 = FACE_OUTER_BOUND ( 'NONE', #2860, .T. ) ;
#3605 = FACE_OUTER_BOUND ( 'NONE', #914, .T. ) ;
#3606 = VERTEX_POINT ( 'NONE', #5181 ) ;
#3607 = ORIENTED_EDGE ( 'NONE', *, *, #2785, .F. ) ;
#3608 = LINE ( 'NONE', #2358, #2973 ) ;
#3609 = DIRECTION ( 'NONE',  ( -0.000000000000000000, 1.000000000000000000, -0.000000000000000000 ) ) ;
#3610 = DIRECTION ( 'NONE',  ( 0.000000000000000000, 1.000000000000000000, 0.000000000000000000 ) ) ;
#3611 = VERTEX_POINT ( 'NONE', #7050 ) ;
#3612 = CARTESIAN_POINT ( 'NONE',  ( 16.66958881416400828, 53.20737601089540192, 1.558855587477548878E-15 ) ) ;
#3613 = VERTEX_POINT ( 'NONE', #1578 ) ;
#3614 = DIRECTION ( 'NONE',  ( 1.000000000000000000, 0.000000000000000000, 0.000000000000000000 ) ) ;
#3615 = LINE ( 'NONE', #4279, #245 ) ;
#3616 = DIRECTION ( 'NONE',  ( -1.000000000000000000, -4.418641637704072746E-16, 0.000000000000000000 ) ) ;
#3617 = LINE ( 'NONE', #5381, #5401 ) ;
#3618 = CARTESIAN_POINT ( 'NONE',  ( 4.999999999999999112, 33.50000000000000000, 1.893398282201780303 ) ) ;
#3619 = CARTESIAN_POINT ( 'NONE',  ( -12.50000000000000000, 33.99999999999999289, -11.49999999999999645 ) ) ;
#3620 = ADVANCED_FACE ( 'NONE', ( #1099 ), #2237, .F. ) ;
#3621 = ORIENTED_EDGE ( 'NONE', *, *, #5348, .T. ) ;
#3622 = LINE ( 'NONE', #523, #4680 ) ;
#3623 = ORIENTED_EDGE ( 'NONE', *, *, #7541, .F. ) ;
#3624 = DIRECTION ( 'NONE',  ( -0.000000000000000000, 2.312964634635742957E-16, 1.000000000000000000 ) ) ;
#3625 = EDGE_CURVE ( 'NONE', #137, #5989, #3968, .T. ) ;
#3626 = DIRECTION ( 'NONE',  ( 0.000000000000000000, 0.000000000000000000, 1.000000000000000000 ) ) ;
#3627 = LINE ( 'NONE', #4255, #1723 ) ;
#3628 = ORIENTED_EDGE ( 'NONE', *, *, #1274, .F. ) ;
#3629 = CIRCLE ( 'NONE', #4000, 1.650000000000000355 ) ;
#3630 = EDGE_CURVE ( 'NONE', #5291, #3062, #4709, .T. ) ;
#3631 = DIRECTION ( 'NONE',  ( 0.000000000000000000, 0.000000000000000000, -1.000000000000000000 ) ) ;
#3632 = DIRECTION ( 'NONE',  ( -0.000000000000000000, 1.000000000000000000, -0.000000000000000000 ) ) ;
#3633 = ORIENTED_EDGE ( 'NONE', *, *, #314, .T. ) ;
#3634 = ORIENTED_EDGE ( 'NONE', *, *, #5163, .T. ) ;
#3635 = ADVANCED_FACE ( 'NONE', ( #5768 ), #981, .T. ) ;
#3636 = EDGE_CURVE ( 'NONE', #7087, #1556, #3418, .T. ) ;
#3637 = AXIS2_PLACEMENT_3D ( 'NONE', #4619, #7583, #2787 ) ;
#3638 = DIRECTION ( 'NONE',  ( 8.064310162774362721E-17, 1.000000000000000000, 0.000000000000000000 ) ) ;
#3639 = VECTOR ( 'NONE', #3632, 1000.000000000000000 ) ;
#3640 = ORIENTED_EDGE ( 'NONE', *, *, #5206, .F. ) ;
#3641 = CARTESIAN_POINT ( 'NONE',  ( 17.46807300371767724, 4.395468041126055603, -12.96239041345327436 ) ) ;
#3642 = CARTESIAN_POINT ( 'NONE',  ( 0.000000000000000000, 36.30000000000000426, 1.734723475976807094E-15 ) ) ;
#3643 = VERTEX_POINT ( 'NONE', #1139 ) ;
#3644 = ORIENTED_EDGE ( 'NONE', *, *, #7455, .T. ) ;
#3645 = ADVANCED_FACE ( 'NONE', ( #5928 ), #4597, .F. ) ;
#3646 = VECTOR ( 'NONE', #3653, 1000.000000000000000 ) ;
#3647 = DIRECTION ( 'NONE',  ( -1.000000000000000000, -0.000000000000000000, -0.000000000000000000 ) ) ;
#3648 = DATE_AND_TIME ( #4161, #147 ) ;
#3649 = LINE ( 'NONE', #6043, #3070 ) ;
#3650 = ORIENTED_EDGE ( 'NONE', *, *, #1766, .T. ) ;
#3651 = LINE ( 'NONE', #6704, #1081 ) ;
#3652 = ORIENTED_EDGE ( 'NONE', *, *, #4880, .F. ) ;
#3653 = DIRECTION ( 'NONE',  ( -1.000000000000000000, -0.000000000000000000, -0.000000000000000000 ) ) ;
#3654 = DIRECTION ( 'NONE',  ( 0.000000000000000000, 0.000000000000000000, -1.000000000000000000 ) ) ;
#3655 = VECTOR ( 'NONE', #2450, 1000.000000000000000 ) ;
#3656 = DIRECTION ( 'NONE',  ( -1.000000000000000000, 0.000000000000000000, 0.000000000000000000 ) ) ;
#3657 = LINE ( 'NONE', #1343, #770 ) ;
#3658 = PLANE ( 'NONE',  #1309 ) ;
#3659 = CIRCLE ( 'NONE', #4411, 1.109999999999999876 ) ;
#3660 = DIRECTION ( 'NONE',  ( -0.000000000000000000, -1.000000000000000000, -0.000000000000000000 ) ) ;
#3661 = VERTEX_POINT ( 'NONE', #4559 ) ;
#3662 = ORIENTED_EDGE ( 'NONE', *, *, #7079, .F. ) ;
#3663 = ORIENTED_EDGE ( 'NONE', *, *, #3385, .F. ) ;
#3664 = FACE_OUTER_BOUND ( 'NONE', #6456, .T. ) ;
#3665 = VECTOR ( 'NONE', #4765, 1000.000000000000000 ) ;
#3666 = CARTESIAN_POINT ( 'NONE',  ( 0.000000000000000000, 34.00000000000000000, 0.000000000000000000 ) ) ;
#3667 = CARTESIAN_POINT ( 'NONE',  ( -5.500000000000000888, 10.99999999999999289, -6.350000000000004974 ) ) ;
#3668 = CYLINDRICAL_SURFACE ( 'NONE', #6104, 1.109999999999999876 ) ;
#3669 = VERTEX_POINT ( 'NONE', #6941 ) ;
#3670 = EDGE_CURVE ( 'NONE', #2301, #5966, #2868, .T. ) ;
#3671 = CARTESIAN_POINT ( 'NONE',  ( -12.50000000000000000, 50.00000000000000000, -12.49999999999999645 ) ) ;
#3672 = LINE ( 'NONE', #685, #3639 ) ;
#3673 = ORIENTED_EDGE ( 'NONE', *, *, #6886, .F. ) ;
#3674 = VERTEX_POINT ( 'NONE', #6353 ) ;
#3675 = EDGE_CURVE ( 'NONE', #601, #4658, #3377, .T. ) ;
#3676 = ADVANCED_FACE ( 'NONE', ( #5965 ), #1173, .T. ) ;
#3677 = LINE ( 'NONE', #730, #7652 ) ;
#3678 = EDGE_CURVE ( 'NONE', #3443, #2133, #1212, .T. ) ;
#3679 = VERTEX_POINT ( 'NONE', #661 ) ;
#3680 = CARTESIAN_POINT ( 'NONE',  ( -16.05987805331431417, 54.00000000000000000, -16.05987805331430351 ) ) ;
#3681 = DIRECTION ( 'NONE',  ( 0.000000000000000000, 0.000000000000000000, 1.000000000000000000 ) ) ;
#3682 = VECTOR ( 'NONE', #5904, 1000.000000000000000 ) ;
#3683 = ORIENTED_EDGE ( 'NONE', *, *, #7257, .T. ) ;
#3684 = EDGE_LOOP ( 'NONE', ( #1637, #421 ) ) ;
#3685 = LINE ( 'NONE', #6079, #2635 ) ;
#3686 = DIRECTION ( 'NONE',  ( 1.000000000000000000, 0.000000000000000000, 0.000000000000000000 ) ) ;
#3687 = VECTOR ( 'NONE', #6640, 1000.000000000000000 ) ;
#3688 = VERTEX_POINT ( 'NONE', #3059 ) ;
#3689 = CARTESIAN_POINT ( 'NONE',  ( -12.49999999999999645, 8.500000000000000000, 39.50000000000000000 ) ) ;
#3690 = AXIS2_PLACEMENT_3D ( 'NONE', #5346, #7724, #1589 ) ;
#3691 = ADVANCED_FACE ( 'NONE', ( #3572 ), #5412, .T. ) ;
#3692 = EDGE_LOOP ( 'NONE', ( #7388, #4527, #5531, #4116, #4249, #7715 ) ) ;
#3693 = CARTESIAN_POINT ( 'NONE',  ( -6.500000000000004441, 34.00000000000000000, 12.50000000000000355 ) ) ;
#3694 = LINE ( 'NONE', #6087, #5337 ) ;
#3695 = AXIS2_PLACEMENT_3D ( 'NONE', #135, #6217, #1278 ) ;
#3696 = CARTESIAN_POINT ( 'NONE',  ( 7.999999999999998224, 28.99999999999999645, 35.50000000000000711 ) ) ;
#3697 = VECTOR ( 'NONE', #6004, 1000.000000000000000 ) ;
#3698 = DIRECTION ( 'NONE',  ( -1.000000000000000000, 0.000000000000000000, -8.260587980841940012E-17 ) ) ;
#3699 = CARTESIAN_POINT ( 'NONE',  ( -10.50000000000000000, 10.99999999999998934, 9.649999999999993250 ) ) ;
#3700 = CYLINDRICAL_SURFACE ( 'NONE', #3087, 9.500000000000000000 ) ;
#3701 = ORIENTED_EDGE ( 'NONE', *, *, #6311, .F. ) ;
#3702 = ORIENTED_EDGE ( 'NONE', *, *, #2488, .F. ) ;
#3703 = VERTEX_POINT ( 'NONE', #4195 ) ;
#3704 = CARTESIAN_POINT ( 'NONE',  ( 5.000000000000001776, 12.99999999999999822, 35.50000000000000711 ) ) ;
#3705 = LINE ( 'NONE', #1124, #5647 ) ;
#3706 = CARTESIAN_POINT ( 'NONE',  ( -12.50000000000000000, 32.50000000000000000, 35.50000000000000711 ) ) ;
#3707 = DIRECTION ( 'NONE',  ( 0.000000000000000000, 0.000000000000000000, 1.000000000000000000 ) ) ;
#3708 = AXIS2_PLACEMENT_3D ( 'NONE', #903, #2710, #2084 ) ;
#3709 = CARTESIAN_POINT ( 'NONE',  ( 8.572527594031473190E-16, 28.99999999999998934, 7.000000000000001776 ) ) ;
#3710 = DIRECTION ( 'NONE',  ( 0.7071067811865475727, 0.000000000000000000, -0.7071067811865475727 ) ) ;
#3711 = ORIENTED_EDGE ( 'NONE', *, *, #3675, .T. ) ;
#3712 = EDGE_LOOP ( 'NONE', ( #1835, #4387 ) ) ;
#3713 = AXIS2_PLACEMENT_3D ( 'NONE', #5809, #2204, #4598 ) ;
#3714 = EDGE_CURVE ( 'NONE', #3741, #7537, #6702, .T. ) ;
#3715 = EDGE_CURVE ( 'NONE', #6728, #2646, #1883, .T. ) ;
#3716 = CYLINDRICAL_SURFACE ( 'NONE', #905, 1.574999999999999956 ) ;
#3717 = ORIENTED_EDGE ( 'NONE', *, *, #6070, .F. ) ;
#3718 = PLANE ( 'NONE',  #7248 ) ;
#3719 = CARTESIAN_POINT ( 'NONE',  ( -6.500000000000002665, 28.49999999999998934, 7.500000000000000000 ) ) ;
#3720 = ADVANCED_FACE ( 'NONE', ( #545, #4827 ), #4162, .T. ) ;
#3721 = ORIENTED_EDGE ( 'NONE', *, *, #5436, .T. ) ;
#3722 = VERTEX_POINT ( 'NONE', #111 ) ;
#3723 = CIRCLE ( 'NONE', #4850, 8.250000000000000000 ) ;
#3724 = CIRCLE ( 'NONE', #715, 1.000000000000000888 ) ;
#3725 = EDGE_CURVE ( 'NONE', #6673, #7340, #3649, .T. ) ;
#3726 = CARTESIAN_POINT ( 'NONE',  ( -12.50000000000000000, 17.49999999999999645, 39.50000000000000000 ) ) ;
#3727 = CARTESIAN_POINT ( 'NONE',  ( -3.499999999999998668, 24.49999999999999645, 36.50000000000000000 ) ) ;
#3728 = VERTEX_POINT ( 'NONE', #4274 ) ;
#3729 = DIRECTION ( 'NONE',  ( -9.351493938188819842E-17, -0.000000000000000000, 1.000000000000000000 ) ) ;
#3730 = VECTOR ( 'NONE', #5827, 1000.000000000000000 ) ;
#3731 = ORIENTED_EDGE ( 'NONE', *, *, #1807, .F. ) ;
#3732 = DIRECTION ( 'NONE',  ( 0.000000000000000000, 0.000000000000000000, 1.000000000000000000 ) ) ;
#3733 = DIRECTION ( 'NONE',  ( 0.000000000000000000, -0.000000000000000000, 1.000000000000000000 ) ) ;
#3734 = DIRECTION ( 'NONE',  ( -1.000000000000000000, 0.000000000000000000, 5.610896362913279086E-16 ) ) ;
#3735 = EDGE_CURVE ( 'NONE', #1765, #5080, #3821, .T. ) ;
#3736 = DIRECTION ( 'NONE',  ( -1.000000000000000000, -0.000000000000000000, -0.000000000000000000 ) ) ;
#3737 = FACE_OUTER_BOUND ( 'NONE', #7657, .T. ) ;
#3738 = DIRECTION ( 'NONE',  ( -0.000000000000000000, -0.000000000000000000, 1.000000000000000000 ) ) ;
#3739 = ORIENTED_EDGE ( 'NONE', *, *, #2383, .F. ) ;
#3740 = VERTEX_POINT ( 'NONE', #7170 ) ;
#3741 = VERTEX_POINT ( 'NONE', #4864 ) ;
#3742 = DIRECTION ( 'NONE',  ( 1.000000000000000000, 0.000000000000000000, 0.000000000000000000 ) ) ;
#3743 = DIRECTION ( 'NONE',  ( 0.000000000000000000, 0.000000000000000000, -1.000000000000000000 ) ) ;
#3744 = LINE ( 'NONE', #6059, #5317 ) ;
#3745 = CARTESIAN_POINT ( 'NONE',  ( 3.499999999999999112, 17.50000000000000000, -0.8847763108502382234 ) ) ;
#3746 = ORIENTED_EDGE ( 'NONE', *, *, #941, .F. ) ;
#3747 = CARTESIAN_POINT ( 'NONE',  ( 0.000000000000000000, 37.00000000000000711, 0.000000000000000000 ) ) ;
#3748 = CYLINDRICAL_SURFACE ( 'NONE', #6808, 8.250000000000000000 ) ;
#3749 = ORIENTED_EDGE ( 'NONE', *, *, #983, .T. ) ;
#3750 = VERTEX_POINT ( 'NONE', #7241 ) ;
#3751 = VECTOR ( 'NONE', #3157, 1000.000000000000000 ) ;
#3752 = LINE ( 'NONE', #3913, #2916 ) ;
#3753 = ORIENTED_EDGE ( 'NONE', *, *, #3885, .F. ) ;
#3754 = DIRECTION ( 'NONE',  ( 3.794707603699267886E-15, 0.000000000000000000, 1.000000000000000000 ) ) ;
#3755 = FACE_OUTER_BOUND ( 'NONE', #7578, .T. ) ;
#3756 = AXIS2_PLACEMENT_3D ( 'NONE', #699, #1773, #5488 ) ;
#3757 = ORIENTED_EDGE ( 'NONE', *, *, #3298, .T. ) ;
#3758 = ORIENTED_EDGE ( 'NONE', *, *, #3715, .T. ) ;
#3759 = CARTESIAN_POINT ( 'NONE',  ( -5.500000000000000888, 10.99999999999998934, 6.349999999999992539 ) ) ;
#3760 = CIRCLE ( 'NONE', #4895, 1.000000000000000888 ) ;
#3761 = FACE_OUTER_BOUND ( 'NONE', #5272, .T. ) ;
#3762 = VECTOR ( 'NONE', #978, 1000.000000000000000 ) ;
#3763 = ORIENTED_EDGE ( 'NONE', *, *, #5206, .T. ) ;
#3764 = PLANE ( 'NONE',  #5597 ) ;
#3765 = ORIENTED_EDGE ( 'NONE', *, *, #7443, .F. ) ;
#3766 = CARTESIAN_POINT ( 'NONE',  ( -7.999999999999998224, 12.99999999999999822, 39.50000000000000000 ) ) ;
#3767 = DIRECTION ( 'NONE',  ( 1.000000000000000000, 0.000000000000000000, -0.000000000000000000 ) ) ;
#3768 = ADVANCED_FACE ( 'NONE', ( #6662 ), #6547, .F. ) ;
#3769 = DIRECTION ( 'NONE',  ( 0.000000000000000000, 0.000000000000000000, -1.000000000000000000 ) ) ;
#3770 = VECTOR ( 'NONE', #3542, 1000.000000000000000 ) ;
#3771 = ADVANCED_FACE ( 'NONE', ( #2396 ), #4789, .F. ) ;
#3772 = EDGE_CURVE ( 'NONE', #203, #230, #6081, .T. ) ;
#3773 = DIRECTION ( 'NONE',  ( -1.000000000000000000, 0.000000000000000000, 0.000000000000000000 ) ) ;
#3774 = CARTESIAN_POINT ( 'NONE',  ( -9.499999999999998224, 50.00000000000000000, 12.50000000000000355 ) ) ;
#3775 = CARTESIAN_POINT ( 'NONE',  ( -8.000000000000000000, 28.99999999999999645, 35.50000000000000711 ) ) ;
#3776 = CARTESIAN_POINT ( 'NONE',  ( -12.49999999999999289, 8.000000000000000000, 12.50000000000000355 ) ) ;
#3777 = EDGE_CURVE ( 'NONE', #5937, #5290, #1848, .T. ) ;
#3778 = ORIENTED_EDGE ( 'NONE', *, *, #5129, .T. ) ;
#3779 = ORIENTED_EDGE ( 'NONE', *, *, #114, .T. ) ;
#3780 = ORIENTED_EDGE ( 'NONE', *, *, #1269, .T. ) ;
#3781 = AXIS2_PLACEMENT_3D ( 'NONE', #3261, #2753, #2714 ) ;
#3782 = AXIS2_PLACEMENT_3D ( 'NONE', #5543, #530, #2929 ) ;
#3783 = CARTESIAN_POINT ( 'NONE',  ( 15.61973463666162409, 6.539534296101043864, 11.84514346150572806 ) ) ;
#3784 = CARTESIAN_POINT ( 'NONE',  ( -8.045227278524750503, 5.000000000000000000, -13.07499999999999929 ) ) ;
#3785 = CYLINDRICAL_SURFACE ( 'NONE', #7717, 3.000000000000000000 ) ;
#3786 = EDGE_CURVE ( 'NONE', #7039, #4176, #5490, .T. ) ;
#3787 = ORIENTED_EDGE ( 'NONE', *, *, #857, .T. ) ;
#3788 = LINE ( 'NONE', #3200, #4065 ) ;
#3789 = DIRECTION ( 'NONE',  ( 0.000000000000000000, -0.000000000000000000, -1.000000000000000000 ) ) ;
#3790 = VECTOR ( 'NONE', #2338, 1000.000000000000000 ) ;
#3791 = AXIS2_PLACEMENT_3D ( 'NONE', #2720, #7445, #4524 ) ;
#3792 = VERTEX_POINT ( 'NONE', #2360 ) ;
#3793 = VERTEX_POINT ( 'NONE', #7281 ) ;
#3794 = CARTESIAN_POINT ( 'NONE',  ( 13.37790489278451034, 3.605209711374728787, -12.23763263617665942 ) ) ;
#3795 = ORIENTED_EDGE ( 'NONE', *, *, #6030, .T. ) ;
#3796 = CYLINDRICAL_SURFACE ( 'NONE', #4894, 3.000000000000000000 ) ;
#3797 = CARTESIAN_POINT ( 'NONE',  ( -17.18681189985863256, 3.928008756420252823, 12.65998804124616584 ) ) ;
#3798 = ORIENTED_EDGE ( 'NONE', *, *, #553, .T. ) ;
#3799 = EDGE_LOOP ( 'NONE', ( #358, #4080, #777, #2355, #5996, #2883 ) ) ;
#3800 = DIRECTION ( 'NONE',  ( -0.000000000000000000, -0.000000000000000000, 1.000000000000000000 ) ) ;
#3801 = DIRECTION ( 'NONE',  ( 0.000000000000000000, 1.000000000000000000, 0.000000000000000000 ) ) ;
#3802 = ORIENTED_EDGE ( 'NONE', *, *, #3336, .F. ) ;
#3803 = DIRECTION ( 'NONE',  ( 0.000000000000000000, 0.000000000000000000, 1.000000000000000000 ) ) ;
#3804 = ORIENTED_EDGE ( 'NONE', *, *, #1587, .F. ) ;
#3805 = LINE ( 'NONE', #902, #7382 ) ;
#3806 = PLANE ( 'NONE',  #3138 ) ;
#3807 = CIRCLE ( 'NONE', #418, 3.000000000000000000 ) ;
#3808 = CARTESIAN_POINT ( 'NONE',  ( 14.68667092135484609, 6.546164609606621276, 11.79999999999999538 ) ) ;
#3809 = EDGE_CURVE ( 'NONE', #1328, #5385, #1924, .T. ) ;
#3810 = DIRECTION ( 'NONE',  ( -0.000000000000000000, -0.000000000000000000, 1.000000000000000000 ) ) ;
#3811 = VECTOR ( 'NONE', #1648, 1000.000000000000000 ) ;
#3812 = EDGE_CURVE ( 'NONE', #3688, #720, #6075, .T. ) ;
#3813 = DIRECTION ( 'NONE',  ( 0.000000000000000000, 0.000000000000000000, -1.000000000000000000 ) ) ;
#3814 = CARTESIAN_POINT ( 'NONE',  ( 13.99999999999990230, 55.00000000000000000, -12.88999999999999879 ) ) ;
#3815 = ORIENTED_EDGE ( 'NONE', *, *, #7065, .F. ) ;
#3816 = EDGE_CURVE ( 'NONE', #6862, #7527, #6821, .T. ) ;
#3817 = ORIENTED_EDGE ( 'NONE', *, *, #7121, .T. ) ;
#3818 = ORIENTED_EDGE ( 'NONE', *, *, #2424, .T. ) ;
#3819 = EDGE_CURVE ( 'NONE', #230, #1936, #7320, .T. ) ;
#3820 = VERTEX_POINT ( 'NONE', #6742 ) ;
#3821 = CIRCLE ( 'NONE', #7435, 1.650000000000002132 ) ;
#3822 = CARTESIAN_POINT ( 'NONE',  ( 15.09999999999998366, 52.00000000000000711, 14.49028923915030376 ) ) ;
#3823 = DIRECTION ( 'NONE',  ( 2.891205793294678819E-16, -1.000000000000000000, 0.000000000000000000 ) ) ;
#3824 = EDGE_CURVE ( 'NONE', #5989, #3518, #1412, .T. ) ;
#3825 = CARTESIAN_POINT ( 'NONE',  ( -8.000000000000000000, 37.00000000000000711, 1.500000000000000444 ) ) ;
#3826 = LINE ( 'NONE', #2178, #4729 ) ;
#3827 = EDGE_LOOP ( 'NONE', ( #4946, #7239, #5620, #1128 ) ) ;
#3828 = DIRECTION ( 'NONE',  ( 1.000000000000000000, -3.186105925884805732E-32, -5.610896362913278100E-16 ) ) ;
#3829 = FACE_OUTER_BOUND ( 'NONE', #3085, .T. ) ;
#3830 = ORIENTED_EDGE ( 'NONE', *, *, #91, .F. ) ;
#3831 = ORIENTED_EDGE ( 'NONE', *, *, #7305, .T. ) ;
#3832 = ADVANCED_FACE ( 'NONE', ( #226 ), #1452, .T. ) ;
#3833 = DIRECTION ( 'NONE',  ( 6.776263578034402713E-17, 0.000000000000000000, 1.000000000000000000 ) ) ;
#3834 = ORIENTED_EDGE ( 'NONE', *, *, #3575, .T. ) ;
#3835 = CARTESIAN_POINT ( 'NONE',  ( -13.51244475904659659, 6.430507653098445964, 12.16265919475018897 ) ) ;
#3836 = FACE_OUTER_BOUND ( 'NONE', #847, .T. ) ;
#3837 = VERTEX_POINT ( 'NONE', #6195 ) ;
#3838 = ORIENTED_EDGE ( 'NONE', *, *, #7602, .F. ) ;
#3839 = AXIS2_PLACEMENT_3D ( 'NONE', #6130, #4, #4244 ) ;
#3840 = CIRCLE ( 'NONE', #7459, 8.250000000000000000 ) ;
#3841 = CARTESIAN_POINT ( 'NONE',  ( -16.98307404488956962, 3.765147934977216337, -12.48493983759936299 ) ) ;
#3842 = CARTESIAN_POINT ( 'NONE',  ( 12.50000000000000000, 33.50000000000000000, 35.50000000000000711 ) ) ;
#3843 = AXIS2_PLACEMENT_3D ( 'NONE', #7549, #7585, #3992 ) ;
#3844 = CARTESIAN_POINT ( 'NONE',  ( 15.00000000000000533, 17.05096679918780822, -11.80000000000000071 ) ) ;
#3845 = ORIENTED_EDGE ( 'NONE', *, *, #1423, .T. ) ;
#3846 = DIRECTION ( 'NONE',  ( -0.000000000000000000, -1.000000000000000000, -0.000000000000000000 ) ) ;
#3847 = DIRECTION ( 'NONE',  ( -1.000000000000000000, -0.000000000000000000, -0.000000000000000000 ) ) ;
#3848 = VECTOR ( 'NONE', #5752, 1000.000000000000000 ) ;
#3849 = DIRECTION ( 'NONE',  ( 0.000000000000000000, -1.000000000000000000, 0.000000000000000000 ) ) ;
#3850 = CARTESIAN_POINT ( 'NONE',  ( 11.50000000000000000, 28.49999999999998934, 7.500000000000000000 ) ) ;
#3851 = AXIS2_PLACEMENT_3D ( 'NONE', #3235, #249, #6801 ) ;
#3852 = DIRECTION ( 'NONE',  ( 0.000000000000000000, 0.000000000000000000, 1.000000000000000000 ) ) ;
#3853 = CARTESIAN_POINT ( 'NONE',  ( -12.50000000000000000, 32.50000000000000000, 12.50000000000000355 ) ) ;
#3854 = VERTEX_POINT ( 'NONE', #2626 ) ;
#3855 = DIRECTION ( 'NONE',  ( -1.000000000000000000, -0.000000000000000000, -0.000000000000000000 ) ) ;
#3856 = LINE ( 'NONE', #871, #6815 ) ;
#3857 = ORIENTED_EDGE ( 'NONE', *, *, #2958, .T. ) ;
#3858 = EDGE_LOOP ( 'NONE', ( #6567, #2570, #3249, #1484 ) ) ;
#3859 = ORIENTED_EDGE ( 'NONE', *, *, #3964, .F. ) ;
#3860 = CARTESIAN_POINT ( 'NONE',  ( 12.32967069115124126, 52.00000000000000000, 15.09999999999999254 ) ) ;
#3861 = CARTESIAN_POINT ( 'NONE',  ( -8.472453507999044064E-15, 52.00000000000000000, -15.09999999999998899 ) ) ;
#3862 = DIRECTION ( 'NONE',  ( -0.000000000000000000, -1.000000000000000000, -0.000000000000000000 ) ) ;
#3863 = CARTESIAN_POINT ( 'NONE',  ( -6.500000000000002665, 28.49999999999998934, 7.500000000000000000 ) ) ;
#3864 = ORIENTED_EDGE ( 'NONE', *, *, #263, .T. ) ;
#3865 = DIRECTION ( 'NONE',  ( 0.000000000000000000, -1.000000000000000000, 0.000000000000000000 ) ) ;
#3866 = EDGE_LOOP ( 'NONE', ( #4841, #5370 ) ) ;
#3867 = VERTEX_POINT ( 'NONE', #2041 ) ;
#3868 = EDGE_CURVE ( 'NONE', #2216, #3669, #1961, .T. ) ;
#3869 = EDGE_CURVE ( 'NONE', #5359, #4744, #3878, .T. ) ;
#3870 = EDGE_CURVE ( 'NONE', #7171, #4375, #6270, .T. ) ;
#3871 = PLANE ( 'NONE',  #2281 ) ;
#3872 = CARTESIAN_POINT ( 'NONE',  ( -17.41507835142257576, 4.261498425062979045, 12.89808341287319848 ) ) ;
#3873 = EDGE_LOOP ( 'NONE', ( #1758, #3330, #2926, #6404, #5240 ) ) ;
#3874 = EDGE_CURVE ( 'NONE', #3881, #3036, #2220, .T. ) ;
#3875 = ORIENTED_EDGE ( 'NONE', *, *, #5400, .F. ) ;
#3876 = EDGE_CURVE ( 'NONE', #1726, #1747, #4431, .T. ) ;
#3877 = CARTESIAN_POINT ( 'NONE',  ( -12.58581792503913022, 4.259558112983399703, -12.89704553275766052 ) ) ;
#3878 = LINE ( 'NONE', #4614, #6480 ) ;
#3879 = VECTOR ( 'NONE', #6380, 1000.000000000000000 ) ;
#3880 = CARTESIAN_POINT ( 'NONE',  ( -12.32967069115107783, 52.00000000000000000, -15.09999999999998366 ) ) ;
#3881 = VERTEX_POINT ( 'NONE', #189 ) ;
#3882 = CARTESIAN_POINT ( 'NONE',  ( 12.50000000000000355, 26.00000000000000355, 12.50000000000000000 ) ) ;
#3883 = CARTESIAN_POINT ( 'NONE',  ( 0.000000000000000000, 0.000000000000000000, 39.50000000000000000 ) ) ;
#3884 = AXIS2_PLACEMENT_3D ( 'NONE', #474, #2242, #4084 ) ;
#3885 = EDGE_CURVE ( 'NONE', #7282, #816, #5567, .T. ) ;
#3886 = DIRECTION ( 'NONE',  ( -0.000000000000000000, -0.000000000000000000, -1.000000000000000000 ) ) ;
#3887 = AXIS2_PLACEMENT_3D ( 'NONE', #6771, #4382, #3207 ) ;
#3888 = CARTESIAN_POINT ( 'NONE',  ( -3.499999999999998668, 24.49999999999999645, 36.50000000000000000 ) ) ;
#3889 =( BOUNDED_CURVE ( )  B_SPLINE_CURVE ( 3, ( #1728, #6381, #3565, #2901 ),
 .UNSPECIFIED., .F., .F. ) 
 B_SPLINE_CURVE_WITH_KNOTS ( ( 4, 4 ),
 ( 5.610896362913279086E-16, 0.1343321900467545349 ),
 .UNSPECIFIED. ) 
 CURVE ( )  GEOMETRIC_REPRESENTATION_ITEM ( )  RATIONAL_B_SPLINE_CURVE ( ( 1.000000000000000000, 0.9984968037993829926, 0.9984968037993829926, 1.000000000000000000 ) ) 
 REPRESENTATION_ITEM ( '' )  );
#3890 = DIRECTION ( 'NONE',  ( -0.000000000000000000, -1.000000000000000000, -0.000000000000000000 ) ) ;
#3891 = FACE_OUTER_BOUND ( 'NONE', #5152, .T. ) ;
#3892 = ORIENTED_EDGE ( 'NONE', *, *, #5839, .T. ) ;
#3893 = CARTESIAN_POINT ( 'NONE',  ( 14.38162792631106335, 6.534294169830832111, -11.85650578746597716 ) ) ;
#3894 = FACE_BOUND ( 'NONE', #7095, .T. ) ;
#3895 = VECTOR ( 'NONE', #5097, 1000.000000000000000 ) ;
#3896 = AXIS2_PLACEMENT_3D ( 'NONE', #6064, #4812, #136 ) ;
#3897 = ORIENTED_EDGE ( 'NONE', *, *, #3008, .T. ) ;
#3898 = ORIENTED_EDGE ( 'NONE', *, *, #5538, .F. ) ;
#3899 = ORIENTED_EDGE ( 'NONE', *, *, #7402, .T. ) ;
#3900 = DIRECTION ( 'NONE',  ( -1.000000000000000000, -1.156482317317871331E-15, 0.000000000000000000 ) ) ;
#3901 = AXIS2_PLACEMENT_3D ( 'NONE', #6746, #6160, #7245 ) ;
#3902 = DIRECTION ( 'NONE',  ( -0.000000000000000000, -0.000000000000000000, -1.000000000000000000 ) ) ;
#3903 = DIRECTION ( 'NONE',  ( 0.000000000000000000, -0.000000000000000000, 1.000000000000000000 ) ) ;
#3904 = DIRECTION ( 'NONE',  ( -0.000000000000000000, -0.000000000000000000, 1.000000000000000000 ) ) ;
#3905 = ORIENTED_EDGE ( 'NONE', *, *, #689, .T. ) ;
#3906 = CARTESIAN_POINT ( 'NONE',  ( 14.14866068747305050, 52.00000000000000000, -15.10000000000000142 ) ) ;
#3907 = DIRECTION ( 'NONE',  ( 0.000000000000000000, -1.000000000000000000, 0.000000000000000000 ) ) ;
#3908 = VERTEX_POINT ( 'NONE', #1000 ) ;
#3909 = AXIS2_PLACEMENT_3D ( 'NONE', #1, #6710, #7249 ) ;
#3910 = CARTESIAN_POINT ( 'NONE',  ( -15.09999999999999254, 52.00000000000000000, 14.49028923915031442 ) ) ;
#3911 = EDGE_CURVE ( 'NONE', #4069, #6673, #93, .T. ) ;
#3912 = VECTOR ( 'NONE', #2502, 1000.000000000000000 ) ;
#3913 = CARTESIAN_POINT ( 'NONE',  ( 8.000000000000000000, 36.30000000000000426, 1.499999999999998668 ) ) ;
#3914 = EDGE_CURVE ( 'NONE', #854, #2326, #6860, .T. ) ;
#3915 = CARTESIAN_POINT ( 'NONE',  ( -14.99999999999999467, 17.05096679918780822, 14.99999999999999645 ) ) ;
#3916 = ORIENTED_EDGE ( 'NONE', *, *, #4006, .F. ) ;
#3917 = VERTEX_POINT ( 'NONE', #1495 ) ;
#3918 = EDGE_CURVE ( 'NONE', #1408, #1134, #3400, .T. ) ;
#3919 = CARTESIAN_POINT ( 'NONE',  ( -14.00000000000000000, 55.00000000000000000, 14.00000000000000178 ) ) ;
#3920 = EDGE_CURVE ( 'NONE', #6292, #2375, #5732, .T. ) ;
#3921 = DIRECTION ( 'NONE',  ( -1.000000000000000000, -0.000000000000000000, -0.000000000000000000 ) ) ;
#3922 = ORIENTED_EDGE ( 'NONE', *, *, #1474, .T. ) ;
#3923 = DIRECTION ( 'NONE',  ( -1.000000000000000000, -2.312964634635742661E-15, 0.000000000000000000 ) ) ;
#3924 = CARTESIAN_POINT ( 'NONE',  ( 1.500000000000000000, 34.00000000000000000, -8.000000000000000000 ) ) ;
#3925 = LINE ( 'NONE', #5764, #6103 ) ;
#3926 = CARTESIAN_POINT ( 'NONE',  ( -12.72662259293490727, 5.973931200821661847, 12.74557152533000348 ) ) ;
#3927 = CARTESIAN_POINT ( 'NONE',  ( 12.50000000000003730, 34.00000000000004263, -12.50000000000000000 ) ) ;
#3928 = EDGE_CURVE ( 'NONE', #7526, #4375, #6119, .T. ) ;
#3929 = CARTESIAN_POINT ( 'NONE',  ( -15.09999999999998721, 52.00000000000000000, 13.85133931252672035 ) ) ;
#3930 = CARTESIAN_POINT ( 'NONE',  ( 16.05987805331431417, 54.00000000000000000, -16.05987805331432128 ) ) ;
#3931 = ORIENTED_EDGE ( 'NONE', *, *, #4552, .F. ) ;
#3932 = CARTESIAN_POINT ( 'NONE',  ( 13.37939776016669313, 6.395276047888003745, -12.23673482020781655 ) ) ;
#3933 = CARTESIAN_POINT ( 'NONE',  ( 0.000000000000000000, 37.00000000000000711, 0.000000000000000000 ) ) ;
#3934 = VERTEX_POINT ( 'NONE', #5528 ) ;
#3935 = EDGE_LOOP ( 'NONE', ( #7156, #2645 ) ) ;
#3936 = VECTOR ( 'NONE', #6444, 1000.000000000000000 ) ;
#3937 = EDGE_LOOP ( 'NONE', ( #5824, #3834, #4999, #2160 ) ) ;
#3938 = CARTESIAN_POINT ( 'NONE',  ( -9.500000000000001776, 27.99999999999999645, 21.50000000000000000 ) ) ;
#3939 = DIRECTION ( 'NONE',  ( -1.000000000000000000, 0.000000000000000000, -0.000000000000000000 ) ) ;
#3940 = DIRECTION ( 'NONE',  ( 0.000000000000000000, 1.000000000000000000, 0.000000000000000000 ) ) ;
#3941 = CARTESIAN_POINT ( 'NONE',  ( -15.09999999999999254, 52.00000000000000000, 0.000000000000000000 ) ) ;
#3942 = VECTOR ( 'NONE', #2416, 1000.000000000000000 ) ;
#3943 = AXIS2_PLACEMENT_3D ( 'NONE', #6240, #6279, #7479 ) ;
#3944 = ORIENTED_EDGE ( 'NONE', *, *, #1537, .T. ) ;
#3945 = DIRECTION ( 'NONE',  ( -1.000000000000000000, 0.000000000000000000, 0.000000000000000000 ) ) ;
#3946 = ORIENTED_EDGE ( 'NONE', *, *, #3976, .F. ) ;
#3947 = LINE ( 'NONE', #5162, #4095 ) ;
#3948 = B_SPLINE_CURVE_WITH_KNOTS ( 'NONE', 3,
 ( #143, #5484, #4268, #3641, #1955, #4937, #6035, #4779, #4859, #3052, #4899, #6574, #5368, #1205, #7162, #4227, #5444, #7276 ),
 .UNSPECIFIED., .F., .F.,
 ( 4, 2, 2, 2, 2, 2, 2, 2, 4 ),
 ( 0.007461193562087744049, 0.007926818933056190009, 0.008392444304024635968, 0.008858069674993081927, 0.009323695045961527886, 0.009789320416929973845, 0.01025494578789841980, 0.01072057115886687617, 0.01118619652983533080 ),
 .UNSPECIFIED. ) ;
#3949 = CIRCLE ( 'NONE', #6700, 3.199999999999999734 ) ;
#3950 = DIRECTION ( 'NONE',  ( 0.000000000000000000, 0.000000000000000000, 1.000000000000000000 ) ) ;
#3951 = CARTESIAN_POINT ( 'NONE',  ( -17.27458255769692741, 4.027619911295386324, 12.74679539966525965 ) ) ;
#3952 = ORIENTED_EDGE ( 'NONE', *, *, #332, .T. ) ;
#3953 = ORIENTED_EDGE ( 'NONE', *, *, #6408, .T. ) ;
#3954 = EDGE_CURVE ( 'NONE', #4359, #5331, #150, .T. ) ;
#3955 = CARTESIAN_POINT ( 'NONE',  ( 16.98320828360238011, 6.234709748977397048, 12.48506865855948789 ) ) ;
#3956 = ADVANCED_FACE ( 'NONE', ( #3761 ), #6155, .F. ) ;
#3957 = DIRECTION ( 'NONE',  ( -0.000000000000000000, 1.000000000000000000, -1.508455196501571429E-16 ) ) ;
#3958 = ORIENTED_EDGE ( 'NONE', *, *, #2575, .T. ) ;
#3959 = FACE_OUTER_BOUND ( 'NONE', #2685, .T. ) ;
#3960 = FACE_OUTER_BOUND ( 'NONE', #2454, .T. ) ;
#3961 = VECTOR ( 'NONE', #118, 1000.000000000000000 ) ;
#3962 = DIRECTION ( 'NONE',  ( -0.000000000000000000, -0.000000000000000000, -1.000000000000000000 ) ) ;
#3963 = ADVANCED_FACE ( 'NONE', ( #3555 ), #1039, .T. ) ;
#3964 = EDGE_CURVE ( 'NONE', #5944, #2495, #5318, .T. ) ;
#3965 = CARTESIAN_POINT ( 'NONE',  ( -1.500000000000000000, 35.00000000000000000, 8.000000000000000000 ) ) ;
#3966 = EDGE_CURVE ( 'NONE', #2837, #7301, #1195, .T. ) ;
#3967 = AXIS2_PLACEMENT_3D ( 'NONE', #3775, #5424, #2408 ) ;
#3968 = LINE ( 'NONE', #4630, #1444 ) ;
#3969 = EDGE_CURVE ( 'NONE', #7486, #562, #1671, .T. ) ;
#3970 = CARTESIAN_POINT ( 'NONE',  ( 11.75104767446666010, 31.34534794271795377, -12.36075843531637375 ) ) ;
#3971 = ORIENTED_EDGE ( 'NONE', *, *, #1756, .F. ) ;
#3972 = CARTESIAN_POINT ( 'NONE',  ( 13.13081016639929821, 6.297065672556474425, -12.39843980666054435 ) ) ;
#3973 = DIRECTION ( 'NONE',  ( -0.000000000000000000, -1.000000000000000000, 0.000000000000000000 ) ) ;
#3974 = EDGE_LOOP ( 'NONE', ( #4981, #2225, #2924, #5796 ) ) ;
#3975 = EDGE_LOOP ( 'NONE', ( #5667, #6576 ) ) ;
#3976 = EDGE_CURVE ( 'NONE', #2145, #950, #4484, .T. ) ;
#3977 = CARTESIAN_POINT ( 'NONE',  ( 11.78463702408995850, 51.36336663748148368, 14.27237662872593660 ) ) ;
#3978 = VECTOR ( 'NONE', #4706, 1000.000000000000000 ) ;
#3979 = VECTOR ( 'NONE', #1395, 1000.000000000000000 ) ;
#3980 = DIRECTION ( 'NONE',  ( -1.000000000000000000, -0.000000000000000000, -0.000000000000000000 ) ) ;
#3981 = PLANE ( 'NONE',  #5194 ) ;
#3982 = DIRECTION ( 'NONE',  ( 5.610896362913276128E-16, 0.000000000000000000, 1.000000000000000000 ) ) ;
#3983 = ORIENTED_EDGE ( 'NONE', *, *, #6828, .F. ) ;
#3984 = CARTESIAN_POINT ( 'NONE',  ( -3.500000000000000444, 17.49999999999999645, 17.50000000000000000 ) ) ;
#3985 = ORIENTED_EDGE ( 'NONE', *, *, #6417, .F. ) ;
#3986 = CARTESIAN_POINT ( 'NONE',  ( -12.50000000000000000, 33.99999999999999289, -11.49999999999999645 ) ) ;
#3987 = CARTESIAN_POINT ( 'NONE',  ( -5.500000000000000888, 30.99999999999999645, 6.349999999999989875 ) ) ;
#3988 = PLANE ( 'NONE',  #6467 ) ;
#3989 = ORIENTED_EDGE ( 'NONE', *, *, #287, .T. ) ;
#3990 = ORIENTED_EDGE ( 'NONE', *, *, #7034, .F. ) ;
#3991 = CARTESIAN_POINT ( 'NONE',  ( -15.61994168580704567, 6.539434627713919035, -11.84538074152535714 ) ) ;
#3992 = DIRECTION ( 'NONE',  ( 0.000000000000000000, 0.000000000000000000, -1.000000000000000000 ) ) ;
#3993 = ORIENTED_EDGE ( 'NONE', *, *, #263, .F. ) ;
#3994 = FACE_BOUND ( 'NONE', #589, .T. ) ;
#3995 = DIRECTION ( 'NONE',  ( -0.000000000000000000, -0.000000000000000000, 1.000000000000000000 ) ) ;
#3996 = FACE_OUTER_BOUND ( 'NONE', #3858, .T. ) ;
#3997 = CARTESIAN_POINT ( 'NONE',  ( 11.50000000000000000, 13.49999999999998757, -5.000000000000002665 ) ) ;
#3998 = CARTESIAN_POINT ( 'NONE',  ( -21.00000000000001066, 7.999999999999994671, -19.99999999999997868 ) ) ;
#3999 = CARTESIAN_POINT ( 'NONE',  ( -10.50000000000000000, 33.99999999999999289, 11.50000000000000355 ) ) ;
#4000 = AXIS2_PLACEMENT_3D ( 'NONE', #4673, #3459, #1741 ) ;
#4001 = DIRECTION ( 'NONE',  ( -1.000000000000000000, 0.000000000000000000, 0.000000000000000000 ) ) ;
#4002 = EDGE_CURVE ( 'NONE', #2704, #1726, #1094, .T. ) ;
#4003 = VERTEX_POINT ( 'NONE', #7033 ) ;
#4004 = CARTESIAN_POINT ( 'NONE',  ( 14.00000000000000000, 52.00000000000000000, 14.00000000000000178 ) ) ;
#4005 = CARTESIAN_POINT ( 'NONE',  ( -15.11335347432024712, 52.01027190332327166, 13.95014702021289033 ) ) ;
#4006 = EDGE_CURVE ( 'NONE', #4267, #4508, #2981, .T. ) ;
#4007 = EDGE_LOOP ( 'NONE', ( #5154, #2110 ) ) ;
#4008 = LINE ( 'NONE', #5227, #53 ) ;
#4009 = EDGE_CURVE ( 'NONE', #7145, #4978, #1980, .T. ) ;
#4010 = CARTESIAN_POINT ( 'NONE',  ( -16.05987805331431417, 54.00000000000000000, -16.05987805331430351 ) ) ;
#4011 = CARTESIAN_POINT ( 'NONE',  ( -21.00000000000001066, 5.000000000000000000, -9.924999999999998934 ) ) ;
#4012 = AXIS2_PLACEMENT_3D ( 'NONE', #2105, #3939, #6915 ) ;
#4013 = LINE ( 'NONE', #5977, #5589 ) ;
#4014 = EDGE_CURVE ( 'NONE', #4770, #1641, #632, .T. ) ;
#4015 = ORIENTED_EDGE ( 'NONE', *, *, #697, .T. ) ;
#4016 = PLANE ( 'NONE',  #5578 ) ;
#4017 = ORIENTED_EDGE ( 'NONE', *, *, #3298, .F. ) ;
#4018 = CARTESIAN_POINT ( 'NONE',  ( 11.50000000000000000, 13.49999999999999112, 7.500000000000000000 ) ) ;
#4019 = CIRCLE ( 'NONE', #6999, 2.999999999999999556 ) ;
#4020 = DIRECTION ( 'NONE',  ( 0.000000000000000000, 0.000000000000000000, -1.000000000000000000 ) ) ;
#4021 = ADVANCED_FACE ( 'NONE', ( #5908 ), #7110, .F. ) ;
#4022 = ORIENTED_EDGE ( 'NONE', *, *, #3870, .F. ) ;
#4023 = DIRECTION ( 'NONE',  ( 0.000000000000000000, 0.000000000000000000, 1.000000000000000000 ) ) ;
#4024 = AXIS2_PLACEMENT_3D ( 'NONE', #5145, #1971, #316 ) ;
#4025 = DIRECTION ( 'NONE',  ( 0.000000000000000000, -1.000000000000000000, 0.000000000000000000 ) ) ;
#4026 = ORIENTED_EDGE ( 'NONE', *, *, #6489, .F. ) ;
#4027 = ORIENTED_EDGE ( 'NONE', *, *, #4585, .T. ) ;
#4028 = CARTESIAN_POINT ( 'NONE',  ( -14.99999999999999467, 6.546164609606622165, -11.80000000000000249 ) ) ;
#4029 = VECTOR ( 'NONE', #3638, 1000.000000000000000 ) ;
#4030 = CARTESIAN_POINT ( 'NONE',  ( 15.09999999999998366, 52.00000000000000000, 12.32967069115059289 ) ) ;
#4031 = ORIENTED_EDGE ( 'NONE', *, *, #5596, .F. ) ;
#4032 = LINE ( 'NONE', #7123, #7269 ) ;
#4033 = DIRECTION ( 'NONE',  ( 0.000000000000000000, -1.000000000000000000, 0.000000000000000000 ) ) ;
#4034 = DIRECTION ( 'NONE',  ( -0.000000000000000000, -1.000000000000000000, -0.000000000000000000 ) ) ;
#4035 = VECTOR ( 'NONE', #7187, 1000.000000000000000 ) ;
#4036 = VECTOR ( 'NONE', #911, 1000.000000000000000 ) ;
#4037 = CARTESIAN_POINT ( 'NONE',  ( 0.000000000000000000, 35.00000000000000000, -8.249999999999998224 ) ) ;
#4038 = CARTESIAN_POINT ( 'NONE',  ( 0.000000000000000000, 0.000000000000000000, 0.000000000000000000 ) ) ;
#4039 = DIRECTION ( 'NONE',  ( -1.000000000000000000, -2.312964634635742661E-15, -0.000000000000000000 ) ) ;
#4040 = ORIENTED_EDGE ( 'NONE', *, *, #935, .T. ) ;
#4041 = DIRECTION ( 'NONE',  ( -0.000000000000000000, 1.000000000000000000, -0.000000000000000000 ) ) ;
#4042 = ORIENTED_EDGE ( 'NONE', *, *, #7693, .T. ) ;
#4043 = DIRECTION ( 'NONE',  ( 0.000000000000000000, 0.000000000000000000, 1.000000000000000000 ) ) ;
#4044 = LINE ( 'NONE', #3505, #2633 ) ;
#4045 = PLANE ( 'NONE',  #4436 ) ;
#4046 = ORIENTED_EDGE ( 'NONE', *, *, #2430, .F. ) ;
#4047 = PLANE ( 'NONE',  #6438 ) ;
#4048 = ADVANCED_FACE ( 'NONE', ( #5357 ), #1751, .F. ) ;
#4049 = DIRECTION ( 'NONE',  ( 0.000000000000000000, 0.000000000000000000, 1.000000000000000000 ) ) ;
#4050 = DIRECTION ( 'NONE',  ( 1.084202172485504434E-16, 0.000000000000000000, 1.000000000000000000 ) ) ;
#4051 = ADVANCED_FACE ( 'NONE', ( #7734 ), #2374, .F. ) ;
#4052 = DIRECTION ( 'NONE',  ( -0.000000000000000000, 2.312964634635742957E-16, 1.000000000000000000 ) ) ;
#4053 = EDGE_CURVE ( 'NONE', #3613, #6621, #6450, .T. ) ;
#4054 = ORIENTED_EDGE ( 'NONE', *, *, #4973, .T. ) ;
#4055 = DIRECTION ( 'NONE',  ( -2.891205793294678819E-16, 1.000000000000000000, 4.012354050806742090E-32 ) ) ;
#4056 = ADVANCED_FACE ( 'NONE', ( #2850 ), #4099, .T. ) ;
#4057 = VECTOR ( 'NONE', #3769, 1000.000000000000000 ) ;
#4058 = VERTEX_POINT ( 'NONE', #2417 ) ;
#4059 = DIRECTION ( 'NONE',  ( 1.061657814497851900E-16, 0.000000000000000000, 1.000000000000000000 ) ) ;
#4060 = EDGE_CURVE ( 'NONE', #3669, #901, #1115, .T. ) ;
#4061 = AXIS2_PLACEMENT_3D ( 'NONE', #2095, #2207, #5772 ) ;
#4062 = CARTESIAN_POINT ( 'NONE',  ( 0.000000000000000000, 28.99999999999998934, 1.734723475976807094E-15 ) ) ;
#4063 = CIRCLE ( 'NONE', #677, 1.650000000000002132 ) ;
#4064 = VERTEX_POINT ( 'NONE', #3517 ) ;
#4065 = VECTOR ( 'NONE', #3828, 1000.000000000000000 ) ;
#4066 = CYLINDRICAL_SURFACE ( 'NONE', #5913, 1.000000000000000888 ) ;
#4067 = CARTESIAN_POINT ( 'NONE',  ( -15.09999999999998721, 52.00000000000000000, -13.85133931252601336 ) ) ;
#4068 = ORIENTED_EDGE ( 'NONE', *, *, #6580, .F. ) ;
#4069 = VERTEX_POINT ( 'NONE', #528 ) ;
#4070 = EDGE_CURVE ( 'NONE', #1815, #6286, #2928, .T. ) ;
#4071 = CARTESIAN_POINT ( 'NONE',  ( 17.53895419047571735, 5.311656247069302950, 13.05142398570163031 ) ) ;
#4072 = CARTESIAN_POINT ( 'NONE',  ( -6.499999999999999112, 13.49999999999999112, 7.500000000000000000 ) ) ;
#4073 = ORIENTED_EDGE ( 'NONE', *, *, #120, .F. ) ;
#4074 = CARTESIAN_POINT ( 'NONE',  ( -12.50000000000000000, 33.50000000000000000, 39.50000000000000000 ) ) ;
#4075 = CARTESIAN_POINT ( 'NONE',  ( 0.000000000000000000, 0.000000000000000000, -5.000000000000002665 ) ) ;
#4076 = EDGE_LOOP ( 'NONE', ( #6486, #1121 ) ) ;
#4077 = DIRECTION ( 'NONE',  ( 0.000000000000000000, 1.000000000000000000, 0.000000000000000000 ) ) ;
#4078 = LINE ( 'NONE', #2908, #6263 ) ;
#4079 = DIRECTION ( 'NONE',  ( -1.000000000000000000, 0.000000000000000000, 0.000000000000000000 ) ) ;
#4080 = ORIENTED_EDGE ( 'NONE', *, *, #4354, .F. ) ;
#4081 = CARTESIAN_POINT ( 'NONE',  ( -6.500000000000000000, 13.99999999999999822, 7.500000000000000000 ) ) ;
#4082 = ORIENTED_EDGE ( 'NONE', *, *, #7157, .F. ) ;
#4083 = CARTESIAN_POINT ( 'NONE',  ( -10.49999999999999822, 13.49999999999998757, -7.500000000000000000 ) ) ;
#4084 = DIRECTION ( 'NONE',  ( 0.000000000000000000, 0.000000000000000000, -1.000000000000000000 ) ) ;
#4085 = PLANE ( 'NONE',  #4811 ) ;
#4086 = ORIENTED_EDGE ( 'NONE', *, *, #4341, .T. ) ;
#4087 = AXIS2_PLACEMENT_3D ( 'NONE', #1422, #791, #279 ) ;
#4089 = VECTOR ( 'NONE', #2891, 1000.000000000000000 ) ;
#4088 = CARTESIAN_POINT ( 'NONE',  ( 11.50000000000000000, 9.500000000000001776, 39.50000000000000000 ) ) ;
#4090 = PLANE ( 'NONE',  #1685 ) ;
#4091 = DIRECTION ( 'NONE',  ( -9.351493938188821074E-17, 0.000000000000000000, 1.000000000000000000 ) ) ;
#4092 =( BOUNDED_CURVE ( )  B_SPLINE_CURVE ( 3, ( #4067, #1004, #1718, #1120 ),
 .UNSPECIFIED., .F., .F. ) 
 B_SPLINE_CURVE_WITH_KNOTS ( ( 4, 4 ),
 ( 6.148853117132207835, 6.417517497226964629 ),
 .UNSPECIFIED. ) 
 CURVE ( )  GEOMETRIC_REPRESENTATION_ITEM ( )  RATIONAL_B_SPLINE_CURVE ( ( 1.000000000000000000, 0.9939939939939288482, 0.9939939939939288482, 1.000000000000000000 ) ) 
 REPRESENTATION_ITEM ( '' )  );
#4093 = VERTEX_POINT ( 'NONE', #1355 ) ;
#4094 = CARTESIAN_POINT ( 'NONE',  ( -3.499999999999998224, 1.366659630871533970, 39.50000000000000000 ) ) ;
#4095 = VECTOR ( 'NONE', #6992, 1000.000000000000000 ) ;
#4096 = ORIENTED_EDGE ( 'NONE', *, *, #711, .F. ) ;
#4097 = DIRECTION ( 'NONE',  ( 0.000000000000000000, 0.000000000000000000, 1.000000000000000000 ) ) ;
#4098 = VECTOR ( 'NONE', #1943, 1000.000000000000000 ) ;
#4099 = CYLINDRICAL_SURFACE ( 'NONE', #7466, 1.000000000000000000 ) ;
#4100 = VECTOR ( 'NONE', #818, 1000.000000000000000 ) ;
#4101 = ORIENTED_EDGE ( 'NONE', *, *, #3242, .F. ) ;
#4102 = CARTESIAN_POINT ( 'NONE',  ( 16.05987805331431417, 54.00000000000000000, 1.501838522636204955E-15 ) ) ;
#4103 = ADVANCED_FACE ( 'NONE', ( #7265 ), #3785, .F. ) ;
#4104 = CARTESIAN_POINT ( 'NONE',  ( -13.51200582302618258, 6.430396531371408209, -12.16289639927826016 ) ) ;
#4105 = ORIENTED_EDGE ( 'NONE', *, *, #6395, .F. ) ;
#4106 = ORIENTED_EDGE ( 'NONE', *, *, #3595, .T. ) ;
#4107 = EDGE_CURVE ( 'NONE', #7270, #5315, #5985, .T. ) ;
#4108 = EDGE_CURVE ( 'NONE', #3203, #5638, #5854, .T. ) ;
#4109 = CARTESIAN_POINT ( 'NONE',  ( -9.500000000000001776, 28.49999999999998934, 5.000000000000002665 ) ) ;
#4110 = FACE_BOUND ( 'NONE', #4764, .T. ) ;
#4111 = EDGE_CURVE ( 'NONE', #2082, #1872, #763, .T. ) ;
#4112 = ADVANCED_FACE ( 'NONE', ( #5430 ), #133, .T. ) ;
#4113 = ORIENTED_EDGE ( 'NONE', *, *, #6651, .F. ) ;
#4114 = DIRECTION ( 'NONE',  ( 0.000000000000000000, 0.000000000000000000, -1.000000000000000000 ) ) ;
#4115 = CARTESIAN_POINT ( 'NONE',  ( -6.499999999999999112, 50.00000000000000000, 12.50000000000000355 ) ) ;
#4116 = ORIENTED_EDGE ( 'NONE', *, *, #4465, .T. ) ;
#4117 = ORIENTED_EDGE ( 'NONE', *, *, #6783, .T. ) ;
#4118 = CARTESIAN_POINT ( 'NONE',  ( 16.05987805331431417, 54.00000000000000000, 16.05987805331432483 ) ) ;
#4119 = CARTESIAN_POINT ( 'NONE',  ( -9.500000000000001776, 27.99999999999999645, 12.50000000000000355 ) ) ;
#4120 = COORDINATED_UNIVERSAL_TIME_OFFSET ( 8, 0, .AHEAD. ) ;
#4121 = CARTESIAN_POINT ( 'NONE',  ( -11.50000000000000000, 32.50000000000000000, 12.50000000000000355 ) ) ;
#4122 = EDGE_LOOP ( 'NONE', ( #1592, #1864, #7563, #7370, #6066, #4223, #1853, #7718 ) ) ;
#4123 = CARTESIAN_POINT ( 'NONE',  ( 15.31298478387902762, 3.453835390393177995, 11.79999999999999183 ) ) ;
#4124 = EDGE_CURVE ( 'NONE', #2684, #3405, #3354, .T. ) ;
#4125 = ORIENTED_EDGE ( 'NONE', *, *, #6636, .T. ) ;
#4126 = CARTESIAN_POINT ( 'NONE',  ( 0.000000000000000000, 2.000000000000000000, 0.000000000000000000 ) ) ;
#4127 = DIRECTION ( 'NONE',  ( -0.000000000000000000, -1.000000000000000000, -0.000000000000000000 ) ) ;
#4128 = DIRECTION ( 'NONE',  ( 0.000000000000000000, -1.000000000000000000, 0.000000000000000000 ) ) ;
#4129 = ORIENTED_EDGE ( 'NONE', *, *, #7398, .T. ) ;
#4130 = AXIS2_PLACEMENT_3D ( 'NONE', #6176, #2606, #7371 ) ;
#4131 = LINE ( 'NONE', #1701, #377 ) ;
#4132 = FACE_OUTER_BOUND ( 'NONE', #4327, .T. ) ;
#4133 = DIRECTION ( 'NONE',  ( 0.000000000000000000, 0.000000000000000000, -1.000000000000000000 ) ) ;
#4134 = VECTOR ( 'NONE', #5927, 1000.000000000000000 ) ;
#4135 = ORIENTED_EDGE ( 'NONE', *, *, #7022, .T. ) ;
#4136 = CARTESIAN_POINT ( 'NONE',  ( -10.50000000000000000, 33.99999999999999289, -11.49999999999999645 ) ) ;
#4137 = VERTEX_POINT ( 'NONE', #1830 ) ;
#4138 = CARTESIAN_POINT ( 'NONE',  ( 5.000000000000001776, 12.99999999999999822, 1.893398282201780303 ) ) ;
#4139 = VECTOR ( 'NONE', #3368, 1000.000000000000000 ) ;
#4140 = AXIS2_PLACEMENT_3D ( 'NONE', #3332, #7399, #5727 ) ;
#4141 =( BOUNDED_CURVE ( )  B_SPLINE_CURVE ( 3, ( #6944, #395, #2801, #1506 ),
 .UNSPECIFIED., .F., .F. ) 
 B_SPLINE_CURVE_WITH_KNOTS ( ( 4, 4 ),
 ( 5.837439855182547710, 6.728930759176623866 ),
 .UNSPECIFIED. ) 
 CURVE ( )  GEOMETRIC_REPRESENTATION_ITEM ( )  RATIONAL_B_SPLINE_CURVE ( ( 1.000000000000000000, 0.9348596859663829139, 0.9348596859663829139, 1.000000000000000000 ) ) 
 REPRESENTATION_ITEM ( '' )  );
#4142 = DIRECTION ( 'NONE',  ( 0.000000000000000000, 0.000000000000000000, 1.000000000000000000 ) ) ;
#4143 = VERTEX_POINT ( 'NONE', #2494 ) ;
#4144 = LINE ( 'NONE', #793, #4420 ) ;
#4145 = DIRECTION ( 'NONE',  ( -0.000000000000000000, -0.000000000000000000, 1.000000000000000000 ) ) ;
#4146 = VECTOR ( 'NONE', #2934, 1000.000000000000000 ) ;
#4147 = ORIENTED_EDGE ( 'NONE', *, *, #7117, .T. ) ;
#4148 = VERTEX_POINT ( 'NONE', #4927 ) ;
#4149 = EDGE_CURVE ( 'NONE', #2361, #5493, #55, .T. ) ;
#4150 = EDGE_CURVE ( 'NONE', #5087, #4599, #3197, .T. ) ;
#4151 = ORIENTED_EDGE ( 'NONE', *, *, #3575, .F. ) ;
#4152 = LINE ( 'NONE', #4074, #5250 ) ;
#4153 = LINE ( 'NONE', #6970, #4519 ) ;
#4154 = EDGE_CURVE ( 'NONE', #3180, #3793, #6854, .T. ) ;
#4155 = ORIENTED_EDGE ( 'NONE', *, *, #5262, .F. ) ;
#4156 = VERTEX_POINT ( 'NONE', #1983 ) ;
#4157 = DIRECTION ( 'NONE',  ( -0.000000000000000000, -0.000000000000000000, -1.000000000000000000 ) ) ;
#4158 = VECTOR ( 'NONE', #3243, 1000.000000000000000 ) ;
#4159 = EDGE_CURVE ( 'NONE', #2986, #6282, #4887, .T. ) ;
#4160 = DIRECTION ( 'NONE',  ( 0.000000000000000000, 0.000000000000000000, -1.000000000000000000 ) ) ;
#4161 = CALENDAR_DATE ( 2026, 7, 5 ) ;
#4162 = PLANE ( 'NONE',  #4697 ) ;
#4163 = ORIENTED_EDGE ( 'NONE', *, *, #5069, .T. ) ;
#4164 = CARTESIAN_POINT ( 'NONE',  ( -1.999999999999998668, 20.99999999999999645, 17.50000000000000000 ) ) ;
#4165 = EDGE_LOOP ( 'NONE', ( #3024, #3711, #6920, #1996 ) ) ;
#4166 = CARTESIAN_POINT ( 'NONE',  ( 12.50000000000000000, 50.00000000000000000, 12.50000000000000000 ) ) ;
#4167 = CARTESIAN_POINT ( 'NONE',  ( -12.32967069115099079, 52.00000000000000000, 15.09999999999999964 ) ) ;
#4168 = VECTOR ( 'NONE', #5361, 1000.000000000000000 ) ;
#4169 = CARTESIAN_POINT ( 'NONE',  ( -12.49999999999999289, 15.99999999999999645, 35.50000000000000711 ) ) ;
#4170 = ADVANCED_FACE ( 'NONE', ( #1234, #6102 ), #4374, .T. ) ;
#4171 = CARTESIAN_POINT ( 'NONE',  ( -9.500000000000000000, 13.99999999999999822, 21.50000000000000000 ) ) ;
#4172 = DIRECTION ( 'NONE',  ( -1.000000000000000000, 0.000000000000000000, -0.000000000000000000 ) ) ;
#4173 = CARTESIAN_POINT ( 'NONE',  ( -17.55624235940334543, 4.999999999998497202, -13.07500000000034035 ) ) ;
#4174 = ORIENTED_EDGE ( 'NONE', *, *, #5303, .F. ) ;
#4175 = CARTESIAN_POINT ( 'NONE',  ( 0.000000000000000000, 28.99999999999998934, 1.734723475976807094E-15 ) ) ;
#4176 = VERTEX_POINT ( 'NONE', #4296 ) ;
#4177 = CARTESIAN_POINT ( 'NONE',  ( 15.00000000000000533, 17.05096679918780822, -11.80000000000000071 ) ) ;
#4178 = DIRECTION ( 'NONE',  ( 0.000000000000000000, 0.000000000000000000, -1.000000000000000000 ) ) ;
#4179 = VERTEX_POINT ( 'NONE', #725 ) ;
#4181 = CIRCLE ( 'NONE', #5182, 9.500000000000000000 ) ;
#4180 = LINE ( 'NONE', #1383, #2415 ) ;
#4182 = CARTESIAN_POINT ( 'NONE',  ( -14.00000000000009592, 52.00769230769231655, -15.10999999999999766 ) ) ;
#4183 = ORIENTED_EDGE ( 'NONE', *, *, #3398, .T. ) ;
#4184 = EDGE_LOOP ( 'NONE', ( #1804, #2337 ) ) ;
#4185 = DIRECTION ( 'NONE',  ( 1.000000000000000000, 0.000000000000000000, 0.000000000000000000 ) ) ;
#4186 = ORIENTED_EDGE ( 'NONE', *, *, #1329, .F. ) ;
#4187 = CARTESIAN_POINT ( 'NONE',  ( -3.499999999999998668, 33.50000000000000000, 39.50000000000000000 ) ) ;
#4188 = CARTESIAN_POINT ( 'NONE',  ( 12.50000000000000000, 8.000000000000000000, 12.50000000000000355 ) ) ;
#4189 = AXIS2_PLACEMENT_3D ( 'NONE', #5230, #1148, #2288 ) ;
#4190 = VERTEX_POINT ( 'NONE', #803 ) ;
#4192 = ADVANCED_FACE ( 'NONE', ( #208 ), #6024, .T. ) ;
#4191 = ORIENTED_EDGE ( 'NONE', *, *, #4393, .T. ) ;
#4193 = CARTESIAN_POINT ( 'NONE',  ( 0.000000000000000000, 28.49999999999998934, 1.734723475976807094E-15 ) ) ;
#4194 = DIRECTION ( 'NONE',  ( 0.000000000000000000, -1.000000000000000000, 0.000000000000000000 ) ) ;
#4195 = CARTESIAN_POINT ( 'NONE',  ( 16.05987805331431773, 53.20737601089540192, -16.66958881416402249 ) ) ;
#4196 = ORIENTED_EDGE ( 'NONE', *, *, #3976, .T. ) ;
#4197 = LINE ( 'NONE', #5492, #2589 ) ;
#4198 = VERTEX_POINT ( 'NONE', #1867 ) ;
#4199 = LINE ( 'NONE', #4318, #635 ) ;
#4200 = DIRECTION ( 'NONE',  ( 1.000000000000000000, 0.000000000000000000, 0.000000000000000000 ) ) ;
#4201 = EDGE_CURVE ( 'NONE', #1196, #137, #3627, .T. ) ;
#4202 = CARTESIAN_POINT ( 'NONE',  ( 6.499999999999999112, 14.50000000000000000, -0.8847763108502382234 ) ) ;
#4203 = ADVANCED_FACE ( 'NONE', ( #1275 ), #3668, .F. ) ;
#4204 = EDGE_CURVE ( 'NONE', #5493, #913, #7590, .T. ) ;
#4205 = CARTESIAN_POINT ( 'NONE',  ( -5.000000000000000000, 28.99999999999999645, 35.50000000000000711 ) ) ;
#4206 = PLANE ( 'NONE',  #2694 ) ;
#4207 = DIRECTION ( 'NONE',  ( -1.000000000000000000, 0.000000000000000000, 0.000000000000000000 ) ) ;
#4208 = EDGE_CURVE ( 'NONE', #49, #3379, #6365, .T. ) ;
#4209 = ORIENTED_EDGE ( 'NONE', *, *, #2001, .T. ) ;
#4210 = ADVANCED_FACE ( 'NONE', ( #2692 ), #330, .T. ) ;
#4211 = LINE ( 'NONE', #4715, #3258 ) ;
#4212 = AXIS2_PLACEMENT_3D ( 'NONE', #2523, #4207, #4918 ) ;
#4213 = ORIENTED_EDGE ( 'NONE', *, *, #271, .T. ) ;
#4214 = CARTESIAN_POINT ( 'NONE',  ( -6.500000000000003553, 33.99999999999999289, 21.50000000000000000 ) ) ;
#4215 = AXIS2_PLACEMENT_3D ( 'NONE', #814, #5602, #222 ) ;
#4216 = CARTESIAN_POINT ( 'NONE',  ( 12.49999999999999645, 16.00000000000000000, 13.00250156445618899 ) ) ;
#4217 = VECTOR ( 'NONE', #5723, 1000.000000000000000 ) ;
#4218 = CARTESIAN_POINT ( 'NONE',  ( -7.999999999999992895, 12.99999999999999822, 35.50000000000000711 ) ) ;
#4219 = ORIENTED_EDGE ( 'NONE', *, *, #3048, .T. ) ;
#4220 = CARTESIAN_POINT ( 'NONE',  ( -14.99999999999999467, 2.000000000000000000, -15.00000000000000355 ) ) ;
#4221 = CARTESIAN_POINT ( 'NONE',  ( -5.500000000000000888, 30.99999999999999645, 7.999999999999991118 ) ) ;
#4222 = ORIENTED_EDGE ( 'NONE', *, *, #2772, .T. ) ;
#4223 = ORIENTED_EDGE ( 'NONE', *, *, #2186, .F. ) ;
#4224 = VECTOR ( 'NONE', #5308, 1000.000000000000000 ) ;
#4225 = CARTESIAN_POINT ( 'NONE',  ( 3.500000000000001776, 1.366659630871534858, 36.50000000000000000 ) ) ;
#4226 = ORIENTED_EDGE ( 'NONE', *, *, #5069, .F. ) ;
#4227 = CARTESIAN_POINT ( 'NONE',  ( 15.31217995147050814, 3.455941156712745155, -11.81150786727208768 ) ) ;
#4228 = CARTESIAN_POINT ( 'NONE',  ( 0.000000000000000000, 36.30000000000000426, 1.734723475976807094E-15 ) ) ;
#4229 = ORIENTED_EDGE ( 'NONE', *, *, #5886, .T. ) ;
#4230 = EDGE_LOOP ( 'NONE', ( #885, #5644, #5350, #2269 ) ) ;
#4231 = LINE ( 'NONE', #1248, #47 ) ;
#4232 = DIRECTION ( 'NONE',  ( 0.6211640273377456722, 0.4778184825674964831, 0.6211640273377456722 ) ) ;
#4233 = DATE_AND_TIME ( #1332, #646 ) ;
#4234 = CARTESIAN_POINT ( 'NONE',  ( -19.51672862453531820, 25.37174721189591864, -1.825105694256182831E-15 ) ) ;
#4235 = ORIENTED_EDGE ( 'NONE', *, *, #1720, .T. ) ;
#4236 = DIRECTION ( 'NONE',  ( 0.000000000000000000, 0.000000000000000000, 1.000000000000000000 ) ) ;
#4237 = EDGE_LOOP ( 'NONE', ( #3567, #1025, #1093, #2097 ) ) ;
#4238 = CARTESIAN_POINT ( 'NONE',  ( 1.500000000000000000, 34.00000000000000000, -8.000000000000000000 ) ) ;
#4239 = CARTESIAN_POINT ( 'NONE',  ( 3.500000000000003109, 24.49999999999999289, 39.50000000000000000 ) ) ;
#4240 = DIRECTION ( 'NONE',  ( 0.000000000000000000, 0.000000000000000000, 1.000000000000000000 ) ) ;
#4241 = CARTESIAN_POINT ( 'NONE',  ( 11.75104767446671694, 31.34534794271790759, 12.36075843531633822 ) ) ;
#4242 = EDGE_CURVE ( 'NONE', #6538, #5786, #5046, .T. ) ;
#4243 = DIRECTION ( 'NONE',  ( -0.000000000000000000, -0.000000000000000000, 1.000000000000000000 ) ) ;
#4244 = DIRECTION ( 'NONE',  ( -1.000000000000000000, 0.000000000000000000, -0.000000000000000000 ) ) ;
#4245 = ADVANCED_FACE ( 'NONE', ( #6952 ), #290, .T. ) ;
#4246 = ORIENTED_EDGE ( 'NONE', *, *, #7592, .T. ) ;
#4247 = VERTEX_POINT ( 'NONE', #6214 ) ;
#4248 = EDGE_CURVE ( 'NONE', #3366, #436, #3724, .T. ) ;
#4249 = ORIENTED_EDGE ( 'NONE', *, *, #2283, .T. ) ;
#4250 = LINE ( 'NONE', #2456, #2038 ) ;
#4251 = DIRECTION ( 'NONE',  ( -0.000000000000000000, 1.000000000000000000, -0.000000000000000000 ) ) ;
#4252 = EDGE_CURVE ( 'NONE', #6562, #3231, #5104, .T. ) ;
#4253 = CARTESIAN_POINT ( 'NONE',  ( -14.49028923915029843, 52.00000000000000000, -15.09999999999998010 ) ) ;
#4254 = CIRCLE ( 'NONE', #7017, 1.000000000000000888 ) ;
#4255 = CARTESIAN_POINT ( 'NONE',  ( -10.49999999999999822, 13.49999999999999112, 7.500000000000000000 ) ) ;
#4256 = EDGE_LOOP ( 'NONE', ( #2585, #6031, #2455, #7122, #7135, #24, #284 ) ) ;
#4257 = AXIS2_PLACEMENT_3D ( 'NONE', #5933, #2280, #7756 ) ;
#4258 = CARTESIAN_POINT ( 'NONE',  ( -5.500000000000000888, 30.99999999999999645, 6.349999999999989875 ) ) ;
#4259 = DIRECTION ( 'NONE',  ( 0.000000000000000000, 0.000000000000000000, 1.000000000000000000 ) ) ;
#4260 = VERTEX_POINT ( 'NONE', #3314 ) ;
#4261 = EDGE_LOOP ( 'NONE', ( #1449, #3189, #1107, #5431 ) ) ;
#4262 = CIRCLE ( 'NONE', #999, 1.650000000000000355 ) ;
#4263 = ADVANCED_FACE ( 'NONE', ( #2732 ), #5123, .F. ) ;
#4264 = AXIS2_PLACEMENT_3D ( 'NONE', #7103, #1744, #1147 ) ;
#4265 = PLANE ( 'NONE',  #4660 ) ;
#4266 = VECTOR ( 'NONE', #2345, 1000.000000000000000 ) ;
#4267 = VERTEX_POINT ( 'NONE', #4457 ) ;
#4268 = CARTESIAN_POINT ( 'NONE',  ( 17.53894779649874636, 4.688304110347193188, -13.05141557393032237 ) ) ;
#4269 = LINE ( 'NONE', #7237, #5721 ) ;
#4270 = ORIENTED_EDGE ( 'NONE', *, *, #3874, .T. ) ;
#4271 = ORIENTED_EDGE ( 'NONE', *, *, #548, .T. ) ;
#4272 = AXIS2_PLACEMENT_3D ( 'NONE', #4663, #7662, #2900 ) ;
#4273 = CARTESIAN_POINT ( 'NONE',  ( -10.50000000000000000, 30.99999999999999645, 9.649999999999991473 ) ) ;
#4274 = CARTESIAN_POINT ( 'NONE',  ( -14.00000000000009592, 55.00000000000000000, -15.10999999999999766 ) ) ;
#4275 = ORIENTED_EDGE ( 'NONE', *, *, #4775, .F. ) ;
#4276 = CYLINDRICAL_SURFACE ( 'NONE', #1468, 6.000000000000000888 ) ;
#4277 = ORIENTED_EDGE ( 'NONE', *, *, #6885, .F. ) ;
#4278 = LINE ( 'NONE', #2551, #1894 ) ;
#4279 = CARTESIAN_POINT ( 'NONE',  ( 6.499999999999999112, 17.50000000000000000, 39.50000000000000000 ) ) ;
#4280 = AXIS2_PLACEMENT_3D ( 'NONE', #7010, #5251, #2909 ) ;
#4281 = CARTESIAN_POINT ( 'NONE',  ( 13.78864338269445433, 6.483275798262027934, 12.03420254204122308 ) ) ;
#4282 = CARTESIAN_POINT ( 'NONE',  ( -9.500000000000000000, 10.99999999999998934, 7.999999999999992895 ) ) ;
#4283 = APPROVAL_PERSON_ORGANIZATION ( #504, #6457, #7668 ) ;
#4284 = DIRECTION ( 'NONE',  ( -0.000000000000000000, 1.000000000000000000, -0.000000000000000000 ) ) ;
#4285 = VECTOR ( 'NONE', #6690, 1000.000000000000000 ) ;
#4286 = DIRECTION ( 'NONE',  ( 1.000000000000000000, 0.000000000000000000, 0.000000000000000000 ) ) ;
#4287 = ORIENTED_EDGE ( 'NONE', *, *, #6828, .T. ) ;
#4288 = ORIENTED_EDGE ( 'NONE', *, *, #1713, .F. ) ;
#4289 = ORIENTED_EDGE ( 'NONE', *, *, #4973, .F. ) ;
#4290 = SPHERICAL_SURFACE ( 'NONE', #2501, 1.000000000000000000 ) ;
#4291 = EDGE_CURVE ( 'NONE', #3908, #1624, #1516, .T. ) ;
#4292 = EDGE_CURVE ( 'NONE', #3129, #4176, #2770, .T. ) ;
#4293 = CARTESIAN_POINT ( 'NONE',  ( 0.000000000000000000, 34.00000000000000000, -6.999999999999998224 ) ) ;
#4294 = CARTESIAN_POINT ( 'NONE',  ( 11.50000000000000000, 13.49999999999999112, 7.500000000000000000 ) ) ;
#4295 = EDGE_CURVE ( 'NONE', #3541, #1413, #1433, .T. ) ;
#4296 = CARTESIAN_POINT ( 'NONE',  ( 6.499999999999999112, 24.49999999999999289, 36.50000000000000000 ) ) ;
#4297 = ORIENTED_EDGE ( 'NONE', *, *, #3111, .T. ) ;
#4298 = FACE_BOUND ( 'NONE', #3712, .T. ) ;
#4299 = DIRECTION ( 'NONE',  ( -0.000000000000000000, -0.000000000000000000, 1.000000000000000000 ) ) ;
#4300 = VERTEX_POINT ( 'NONE', #5158 ) ;
#4301 = EDGE_LOOP ( 'NONE', ( #1839, #7396, #3156, #2500 ) ) ;
#4302 = CARTESIAN_POINT ( 'NONE',  ( -10.50000000000000000, 33.99999999999999289, 11.50000000000000355 ) ) ;
#4303 = ORIENTED_EDGE ( 'NONE', *, *, #5200, .T. ) ;
#4304 = LINE ( 'NONE', #1244, #3382 ) ;
#4305 = LINE ( 'NONE', #1245, #6719 ) ;
#4306 = VECTOR ( 'NONE', #7649, 1000.000000000000000 ) ;
#4307 = ORIENTED_EDGE ( 'NONE', *, *, #5596, .T. ) ;
#4308 = EDGE_CURVE ( 'NONE', #7498, #5413, #6252, .T. ) ;
#4309 = ORIENTED_EDGE ( 'NONE', *, *, #7414, .T. ) ;
#4310 = CIRCLE ( 'NONE', #3056, 1.109999999999999876 ) ;
#4311 = CARTESIAN_POINT ( 'NONE',  ( -17.55624235940165434, 4.844072733848595824, -13.07499999999983942 ) ) ;
#4312 = DIRECTION ( 'NONE',  ( 0.000000000000000000, 0.000000000000000000, -1.000000000000000000 ) ) ;
#4313 = CIRCLE ( 'NONE', #2936, 1.109999999999999876 ) ;
#4314 = VERTEX_POINT ( 'NONE', #6878 ) ;
#4315 = CARTESIAN_POINT ( 'NONE',  ( -4.999999999999995559, 8.499999999999992895, 12.50000000000000178 ) ) ;
#4316 = CIRCLE ( 'NONE', #179, 1.574999999999999956 ) ;
#4317 = EDGE_LOOP ( 'NONE', ( #3428, #1737, #5504, #6717, #5363, #6094 ) ) ;
#4318 = CARTESIAN_POINT ( 'NONE',  ( -14.00000000000000000, 39.00000000000000000, 12.89000000000000234 ) ) ;
#4319 = DIRECTION ( 'NONE',  ( -1.000000000000000000, 0.000000000000000000, 0.000000000000000000 ) ) ;
#4320 = LINE ( 'NONE', #745, #5850 ) ;
#4321 = VECTOR ( 'NONE', #3537, 1000.000000000000000 ) ;
#4322 = CARTESIAN_POINT ( 'NONE',  ( 19.20368106953493736, 24.50000000000000000, 39.50000000000000000 ) ) ;
#4323 = DIRECTION ( 'NONE',  ( 0.000000000000000000, 0.000000000000000000, 1.000000000000000000 ) ) ;
#4324 = AXIS2_PLACEMENT_3D ( 'NONE', #4575, #406, #6954 ) ;
#4325 = CARTESIAN_POINT ( 'NONE',  ( -14.99999999999999467, 17.05096679918780822, -15.00000000000000355 ) ) ;
#4326 = ORIENTED_EDGE ( 'NONE', *, *, #312, .T. ) ;
#4327 = EDGE_LOOP ( 'NONE', ( #804, #2226, #5463, #6465, #107, #4191 ) ) ;
#4328 = EDGE_LOOP ( 'NONE', ( #461, #4222, #1759, #4919 ) ) ;
#4329 = DIRECTION ( 'NONE',  ( -0.000000000000000000, -0.000000000000000000, -1.000000000000000000 ) ) ;
#4330 = CARTESIAN_POINT ( 'NONE',  ( 16.48805870668448748, 6.430375004365923353, 12.16293756058409770 ) ) ;
#4331 = DIRECTION ( 'NONE',  ( 0.000000000000000000, 0.000000000000000000, -1.000000000000000000 ) ) ;
#4332 = CARTESIAN_POINT ( 'NONE',  ( -5.500000000000000888, 10.99999999999998934, 7.999999999999992895 ) ) ;
#4333 = AXIS2_PLACEMENT_3D ( 'NONE', #3182, #5688, #2792 ) ;
#4334 = ORIENTED_EDGE ( 'NONE', *, *, #1711, .T. ) ;
#4335 = CARTESIAN_POINT ( 'NONE',  ( -12.50000000000000533, 50.00000000000000000, 12.50000000000000000 ) ) ;
#4336 = DIRECTION ( 'NONE',  ( -1.000000000000000000, 0.000000000000000000, 0.000000000000000000 ) ) ;
#4337 = EDGE_LOOP ( 'NONE', ( #1415, #7334, #4858, #489, #4026, #1265, #2357, #151, #66, #2686, #939, #254, #765, #3802, #4987, #3230, #5914, #1113, #2820, #6893 ) ) ;
#4338 = ORIENTED_EDGE ( 'NONE', *, *, #2435, .T. ) ;
#4339 = AXIS2_PLACEMENT_3D ( 'NONE', #7716, #2362, #6978 ) ;
#4340 = AXIS2_PLACEMENT_3D ( 'NONE', #1364, #4780, #658 ) ;
#4341 = EDGE_CURVE ( 'NONE', #4813, #755, #4856, .T. ) ;
#4342 = CARTESIAN_POINT ( 'NONE',  ( 12.53214181780011671, 4.394818037208886530, -12.96212742520595640 ) ) ;
#4343 = ORIENTED_EDGE ( 'NONE', *, *, #6786, .T. ) ;
#4344 = EDGE_CURVE ( 'NONE', #7436, #6286, #6917, .T. ) ;
#4345 = LINE ( 'NONE', #1405, #3011 ) ;
#4346 = CARTESIAN_POINT ( 'NONE',  ( -9.500000000000003553, 33.99999999999998579, -5.000000000000002665 ) ) ;
#4347 = ORIENTED_EDGE ( 'NONE', *, *, #1001, .T. ) ;
#4348 = ORIENTED_EDGE ( 'NONE', *, *, #211, .T. ) ;
#4349 = VECTOR ( 'NONE', #1500, 1000.000000000000000 ) ;
#4350 = ADVANCED_FACE ( 'NONE', ( #1590 ), #5747, .F. ) ;
#4351 = VECTOR ( 'NONE', #3162, 1000.000000000000000 ) ;
#4352 = CARTESIAN_POINT ( 'NONE',  ( -8.472453507999044064E-15, 52.00000000000000000, -15.09999999999998899 ) ) ;
#4353 = ADVANCED_BREP_SHAPE_REPRESENTATION ( 'Camera mount', ( #1798, #2156 ), #3407 ) ;
#4354 = EDGE_CURVE ( 'NONE', #812, #549, #3826, .T. ) ;
#4355 = DIRECTION ( 'NONE',  ( 1.000000000000000000, 0.000000000000000000, -1.577021341797097560E-16 ) ) ;
#4356 = VERTEX_POINT ( 'NONE', #4571 ) ;
#4357 = CARTESIAN_POINT ( 'NONE',  ( -5.500000000000000888, 10.99999999999998934, 9.649999999999993250 ) ) ;
#4358 = AXIS2_PLACEMENT_3D ( 'NONE', #3177, #1156, #7694 ) ;
#4359 = VERTEX_POINT ( 'NONE', #2652 ) ;
#4360 = CARTESIAN_POINT ( 'NONE',  ( 11.50000000000000000, 13.49999999999998757, -7.500000000000000000 ) ) ;
#4361 = DIRECTION ( 'NONE',  ( 0.000000000000000000, 1.000000000000000000, 0.000000000000000000 ) ) ;
#4362 = DIRECTION ( 'NONE',  ( -1.219727444046192488E-16, 0.000000000000000000, -1.000000000000000000 ) ) ;
#4363 = PLANE ( 'NONE',  #139 ) ;
#4364 = EDGE_CURVE ( 'NONE', #2763, #3551, #5231, .T. ) ;
#4365 = DIRECTION ( 'NONE',  ( 0.000000000000000000, 0.000000000000000000, 1.000000000000000000 ) ) ;
#4366 = PLANE ( 'NONE',  #4718 ) ;
#4367 = CARTESIAN_POINT ( 'NONE',  ( -3.499999999999998668, 24.49999999999999645, 39.50000000000000000 ) ) ;
#4368 = ORIENTED_EDGE ( 'NONE', *, *, #3715, .F. ) ;
#4369 = VERTEX_POINT ( 'NONE', #5863 ) ;
#4370 = ORIENTED_EDGE ( 'NONE', *, *, #7726, .F. ) ;
#4371 = CARTESIAN_POINT ( 'NONE',  ( 0.000000000000000000, 36.30000000000000426, 1.734723475976807094E-15 ) ) ;
#4372 = CARTESIAN_POINT ( 'NONE',  ( 13.99999999999990230, 39.00000000000000000, -12.88999999999999879 ) ) ;
#4373 = DIRECTION ( 'NONE',  ( 0.000000000000000000, 0.000000000000000000, 1.000000000000000000 ) ) ;
#4374 = PLANE ( 'NONE',  #1597 ) ;
#4375 = VERTEX_POINT ( 'NONE', #3427 ) ;
#4376 = CARTESIAN_POINT ( 'NONE',  ( 12.50000000000000000, 27.99999999999999645, 12.50000000000000000 ) ) ;
#4377 = DIRECTION ( 'NONE',  ( -0.000000000000000000, -1.000000000000000000, -0.000000000000000000 ) ) ;
#4378 = ORIENTED_EDGE ( 'NONE', *, *, #5273, .F. ) ;
#4379 = ORIENTED_EDGE ( 'NONE', *, *, #7402, .F. ) ;
#4380 = DIRECTION ( 'NONE',  ( -1.000000000000000000, 0.000000000000000000, 1.219727444046192488E-16 ) ) ;
#4381 = VERTEX_POINT ( 'NONE', #7605 ) ;
#4382 = DIRECTION ( 'NONE',  ( -0.000000000000000000, 0.000000000000000000, 1.000000000000000000 ) ) ;
#4383 = ADVANCED_FACE ( 'NONE', ( #5268 ), #7684, .F. ) ;
#4384 = DIRECTION ( 'NONE',  ( 0.000000000000000000, 0.000000000000000000, 1.000000000000000000 ) ) ;
#4385 = AXIS2_PLACEMENT_3D ( 'NONE', #4985, #1922, #5609 ) ;
#4386 = ORIENTED_EDGE ( 'NONE', *, *, #1179, .F. ) ;
#4387 = ORIENTED_EDGE ( 'NONE', *, *, #2381, .F. ) ;
#4388 = EDGE_CURVE ( 'NONE', #581, #5955, #1345, .T. ) ;
#4389 = LINE ( 'NONE', #1331, #1379 ) ;
#4390 = ADVANCED_FACE ( 'NONE', ( #5820 ), #2843, .T. ) ;
#4391 = DIRECTION ( 'NONE',  ( 8.260587980841940012E-17, 0.000000000000000000, -1.000000000000000000 ) ) ;
#4392 = ORIENTED_EDGE ( 'NONE', *, *, #315, .T. ) ;
#4393 = EDGE_CURVE ( 'NONE', #5315, #5282, #440, .T. ) ;
#4394 = DIRECTION ( 'NONE',  ( 1.000000000000000000, 0.000000000000000000, -1.387778780781445676E-16 ) ) ;
#4395 = ORIENTED_EDGE ( 'NONE', *, *, #3714, .F. ) ;
#4396 = DIRECTION ( 'NONE',  ( -2.312964634635742661E-15, 1.000000000000000000, 0.000000000000000000 ) ) ;
#4397 = FACE_OUTER_BOUND ( 'NONE', #1693, .T. ) ;
#4398 = CARTESIAN_POINT ( 'NONE',  ( -6.500000000000000000, 10.99999999999998934, 9.649999999999993250 ) ) ;
#4399 = VECTOR ( 'NONE', #1416, 1000.000000000000000 ) ;
#4400 = ADVANCED_FACE ( 'NONE', ( #2289 ), #2881, .F. ) ;
#4401 = DIRECTION ( 'NONE',  ( 0.000000000000000000, 1.000000000000000000, 0.000000000000000000 ) ) ;
#4402 = CARTESIAN_POINT ( 'NONE',  ( 12.50000000000000000, 8.499999999999996447, 35.50000000000000711 ) ) ;
#4403 = DIRECTION ( 'NONE',  ( -0.6211640273377376786, -0.4778184825675032554, 0.6211640273377482258 ) ) ;
#4404 = VECTOR ( 'NONE', #234, 1000.000000000000000 ) ;
#4405 = DIRECTION ( 'NONE',  ( 0.000000000000000000, 0.000000000000000000, 1.000000000000000000 ) ) ;
#4406 = EDGE_LOOP ( 'NONE', ( #514, #794 ) ) ;
#4407 = VERTEX_POINT ( 'NONE', #2331 ) ;
#4408 = ORIENTED_EDGE ( 'NONE', *, *, #1752, .T. ) ;
#4409 = ADVANCED_FACE ( 'NONE', ( #7646 ), #1033, .F. ) ;
#4410 = DIRECTION ( 'NONE',  ( 0.000000000000000000, 0.000000000000000000, -1.000000000000000000 ) ) ;
#4411 = AXIS2_PLACEMENT_3D ( 'NONE', #7075, #1003, #4023 ) ;
#4412 = DIRECTION ( 'NONE',  ( 0.000000000000000000, 0.000000000000000000, 1.000000000000000000 ) ) ;
#4413 = LINE ( 'NONE', #7490, #4573 ) ;
#4414 = DIRECTION ( 'NONE',  ( 0.000000000000000000, 0.000000000000000000, 1.000000000000000000 ) ) ;
#4415 = CC_DESIGN_SECURITY_CLASSIFICATION ( #4793, ( #1645 ) ) ;
#4416 = ORIENTED_EDGE ( 'NONE', *, *, #5348, .F. ) ;
#4417 = CARTESIAN_POINT ( 'NONE',  ( 20.99999999999998934, 2.000000000000000000, 20.00000000000001066 ) ) ;
#4418 = CARTESIAN_POINT ( 'NONE',  ( 7.999999999999998224, 28.99999999999999645, 39.50000000000000000 ) ) ;
#4419 = VECTOR ( 'NONE', #7148, 1000.000000000000000 ) ;
#4420 = VECTOR ( 'NONE', #608, 1000.000000000000000 ) ;
#4421 = ORIENTED_EDGE ( 'NONE', *, *, #332, .F. ) ;
#4422 = VERTEX_POINT ( 'NONE', #6523 ) ;
#4423 = B_SPLINE_CURVE_WITH_KNOTS ( 'NONE', 3,
 ( #6811, #5013, #5601, #7385, #1447, #3835, #852, #3246, #2315, #4557, #3926, #2200, #7667, #5846, #7516, #4707 ),
 .UNSPECIFIED., .F., .F.,
 ( 4, 2, 2, 2, 2, 2, 2, 4 ),
 ( 0.01069694980720719245, 0.01162801790863906073, 0.01209355195935499575, 0.01255908601007093076, 0.01302462006078686403, 0.01349015411150279904, 0.01395568816221873232, 0.01442122221293466733 ),
 .UNSPECIFIED. ) ;
#4424 = LINE ( 'NONE', #850, #4158 ) ;
#4425 = ORIENTED_EDGE ( 'NONE', *, *, #6351, .T. ) ;
#4426 = CARTESIAN_POINT ( 'NONE',  ( -12.49999999999999289, 8.000000000000000000, -12.50000000000001421 ) ) ;
#4427 = DIRECTION ( 'NONE',  ( 6.776263578034402713E-17, -0.000000000000000000, 1.000000000000000000 ) ) ;
#4428 = ORIENTED_EDGE ( 'NONE', *, *, #7454, .T. ) ;
#4429 = ORIENTED_EDGE ( 'NONE', *, *, #694, .T. ) ;
#4430 = CARTESIAN_POINT ( 'NONE',  ( -14.38093241037356940, 3.460528509175348599, -11.84520103377683142 ) ) ;
#4431 = LINE ( 'NONE', #4473, #7471 ) ;
#4432 = LINE ( 'NONE', #2671, #4474 ) ;
#4433 = EDGE_LOOP ( 'NONE', ( #4209, #1831, #6443, #6765 ) ) ;
#4434 = DIRECTION ( 'NONE',  ( 2.668805347656627171E-16, -1.000000000000000000, 0.000000000000000000 ) ) ;
#4435 = CYLINDRICAL_SURFACE ( 'NONE', #1130, 1.574999999999999956 ) ;
#4436 = AXIS2_PLACEMENT_3D ( 'NONE', #2991, #1106, #3616 ) ;
#4437 = DIRECTION ( 'NONE',  ( -1.000000000000000000, 0.000000000000000000, 1.387778780781445676E-16 ) ) ;
#4438 = AXIS2_PLACEMENT_3D ( 'NONE', #3347, #3973, #4489 ) ;
#4439 = ADVANCED_FACE ( 'NONE', ( #7567 ), #7105, .T. ) ;
#4440 = DIRECTION ( 'NONE',  ( 0.000000000000000000, 0.000000000000000000, 1.000000000000000000 ) ) ;
#4441 =( BOUNDED_CURVE ( )  B_SPLINE_CURVE ( 3, ( #7536, #2111, #3393, #3906 ),
 .UNSPECIFIED., .F., .F. ) 
 B_SPLINE_CURVE_WITH_KNOTS ( ( 4, 4 ),
 ( 5.610896362913279086E-16, 0.1343321900466173668 ),
 .UNSPECIFIED. ) 
 CURVE ( )  GEOMETRIC_REPRESENTATION_ITEM ( )  RATIONAL_B_SPLINE_CURVE ( ( 1.000000000000000000, 0.9984968037993861012, 0.9984968037993861012, 1.000000000000000000 ) ) 
 REPRESENTATION_ITEM ( '' )  );
#4442 = FACE_OUTER_BOUND ( 'NONE', #4574, .T. ) ;
#4443 = CARTESIAN_POINT ( 'NONE',  ( 0.000000000000000000, 50.00000000000000000, 1.734723475976807094E-15 ) ) ;
#4444 = EDGE_CURVE ( 'NONE', #4978, #3483, #4679, .T. ) ;
#4445 = EDGE_CURVE ( 'NONE', #815, #5385, #5902, .T. ) ;
#4446 = ORIENTED_EDGE ( 'NONE', *, *, #120, .T. ) ;
#4447 = LINE ( 'NONE', #6243, #7406 ) ;
#4448 = DIRECTION ( 'NONE',  ( 0.000000000000000000, -1.000000000000000000, 1.508455196501571429E-16 ) ) ;
#4449 = ORIENTED_EDGE ( 'NONE', *, *, #1419, .F. ) ;
#4450 = ORIENTED_EDGE ( 'NONE', *, *, #266, .T. ) ;
#4451 = EDGE_CURVE ( 'NONE', #268, #2208, #1110, .T. ) ;
#4452 = VERTEX_POINT ( 'NONE', #4173 ) ;
#4453 = CARTESIAN_POINT ( 'NONE',  ( 14.49028923915029665, 52.00000000000000000, 15.09999999999999254 ) ) ;
#4454 = ADVANCED_FACE ( 'NONE', ( #6559 ), #7026, .F. ) ;
#4455 = FACE_OUTER_BOUND ( 'NONE', #2663, .T. ) ;
#4456 = CARTESIAN_POINT ( 'NONE',  ( -7.999999999999992895, 15.99999999999999645, 1.893398282201780303 ) ) ;
#4457 = CARTESIAN_POINT ( 'NONE',  ( 7.347880794884120722E-16, 28.99999999999998934, 6.000000000000002665 ) ) ;
#4458 = EDGE_CURVE ( 'NONE', #7165, #5159, #2851, .T. ) ;
#4459 = EDGE_CURVE ( 'NONE', #6911, #7270, #4013, .T. ) ;
#4460 = ORIENTED_EDGE ( 'NONE', *, *, #5505, .T. ) ;
#4461 = FACE_OUTER_BOUND ( 'NONE', #5797, .T. ) ;
#4462 = DIRECTION ( 'NONE',  ( -0.000000000000000000, -1.000000000000000000, -0.000000000000000000 ) ) ;
#4463 = ORIENTED_EDGE ( 'NONE', *, *, #5899, .F. ) ;
#4464 = CARTESIAN_POINT ( 'NONE',  ( -8.000000000000000000, 26.00000000000000000, 1.893398282201780303 ) ) ;
#4465 = EDGE_CURVE ( 'NONE', #3255, #3007, #597, .T. ) ;
#4466 = FACE_OUTER_BOUND ( 'NONE', #2800, .T. ) ;
#4467 = CARTESIAN_POINT ( 'NONE',  ( -6.500000000000000000, 10.99999999999999289, -6.350000000000004974 ) ) ;
#4468 = ORIENTED_EDGE ( 'NONE', *, *, #2339, .F. ) ;
#4469 = ORIENTED_EDGE ( 'NONE', *, *, #2826, .T. ) ;
#4470 = AXIS2_PLACEMENT_3D ( 'NONE', #7329, #4876, #7252 ) ;
#4471 = VECTOR ( 'NONE', #4427, 1000.000000000000000 ) ;
#4472 = CARTESIAN_POINT ( 'NONE',  ( -17.27385125119341680, 4.026477421181247962, -12.74602004313937442 ) ) ;
#4473 = CARTESIAN_POINT ( 'NONE',  ( -14.00000000000009592, 39.00000000000000000, -12.88999999999999879 ) ) ;
#4474 = VECTOR ( 'NONE', #5651, 1000.000000000000000 ) ;
#4475 = LINE ( 'NONE', #2042, #4595 ) ;
#4476 = AXIS2_PLACEMENT_3D ( 'NONE', #5292, #5963, #2864 ) ;
#4477 = EDGE_LOOP ( 'NONE', ( #1721, #5000, #2784, #3153 ) ) ;
#4478 = LINE ( 'NONE', #4992, #5634 ) ;
#4479 = FACE_OUTER_BOUND ( 'NONE', #3692, .T. ) ;
#4480 = VECTOR ( 'NONE', #3321, 1000.000000000000000 ) ;
#4481 = VECTOR ( 'NONE', #1478, 1000.000000000000000 ) ;
#4482 = DIRECTION ( 'NONE',  ( 1.000000000000000000, 0.000000000000000000, 0.000000000000000000 ) ) ;
#4483 = DIRECTION ( 'NONE',  ( 0.000000000000000000, 0.000000000000000000, 1.000000000000000000 ) ) ;
#4484 = CIRCLE ( 'NONE', #4990, 1.650000000000000355 ) ;
#4485 = PLANE ( 'NONE',  #5571 ) ;
#4486 = DIRECTION ( 'NONE',  ( 0.000000000000000000, 1.000000000000000000, -2.312964634635743450E-16 ) ) ;
#4487 = ORIENTED_EDGE ( 'NONE', *, *, #6118, .F. ) ;
#4488 = CARTESIAN_POINT ( 'NONE',  ( -8.000000000000000000, 26.00000000000000000, 35.50000000000000711 ) ) ;
#4489 = DIRECTION ( 'NONE',  ( 0.000000000000000000, 0.000000000000000000, -1.000000000000000000 ) ) ;
#4490 = EDGE_LOOP ( 'NONE', ( #7183, #5719, #2614, #4334, #524, #5001, #1564, #3568, #984, #6542, #6598, #5453 ) ) ;
#4491 = ORIENTED_EDGE ( 'NONE', *, *, #1704, .F. ) ;
#4492 = VERTEX_POINT ( 'NONE', #2922 ) ;
#4493 = DIRECTION ( 'NONE',  ( -2.891205793294682271E-16, 1.000000000000000000, 0.000000000000000000 ) ) ;
#4494 = EDGE_CURVE ( 'NONE', #3573, #1246, #3463, .T. ) ;
#4495 = DIRECTION ( 'NONE',  ( 0.000000000000000000, -0.000000000000000000, 1.000000000000000000 ) ) ;
#4496 = DIRECTION ( 'NONE',  ( 0.000000000000000000, 1.000000000000000000, 0.000000000000000000 ) ) ;
#4497 = EDGE_CURVE ( 'NONE', #60, #3613, #1304, .T. ) ;
#4498 = DIRECTION ( 'NONE',  ( -1.000000000000000000, 0.000000000000000000, 5.610896362913279086E-16 ) ) ;
#4499 = ADVANCED_FACE ( 'NONE', ( #7290 ), #4956, .F. ) ;
#4500 = ORIENTED_EDGE ( 'NONE', *, *, #6489, .T. ) ;
#4501 = CARTESIAN_POINT ( 'NONE',  ( 20.99999999999998934, 8.000000000000000000, 20.00000000000002487 ) ) ;
#4502 = DIRECTION ( 'NONE',  ( 0.000000000000000000, 0.000000000000000000, 1.000000000000000000 ) ) ;
#4503 = ORIENTED_EDGE ( 'NONE', *, *, #4698, .T. ) ;
#4504 = DIRECTION ( 'NONE',  ( -1.000000000000000000, 0.000000000000000000, 5.610896362913279086E-16 ) ) ;
#4505 = ADVANCED_FACE ( 'NONE', ( #6671, #6053 ), #672, .F. ) ;
#4506 = CARTESIAN_POINT ( 'NONE',  ( 16.87008768837450390, 6.296592922974911133, -12.39910699604757660 ) ) ;
#4507 = DIRECTION ( 'NONE',  ( -1.000000000000000000, -0.000000000000000000, -0.000000000000000000 ) ) ;
#4508 = VERTEX_POINT ( 'NONE', #7220 ) ;
#4509 = ORIENTED_EDGE ( 'NONE', *, *, #2995, .F. ) ;
#4510 = ADVANCED_FACE ( 'NONE', ( #6014 ), #3700, .F. ) ;
#4511 = VECTOR ( 'NONE', #5584, 1000.000000000000000 ) ;
#4512 = DIRECTION ( 'NONE',  ( 0.000000000000000000, 0.000000000000000000, 1.000000000000000000 ) ) ;
#4513 = CARTESIAN_POINT ( 'NONE',  ( -5.500000000000000888, 10.99999999999999289, -9.650000000000005684 ) ) ;
#4514 = ORIENTED_EDGE ( 'NONE', *, *, #5704, .F. ) ;
#4515 = CARTESIAN_POINT ( 'NONE',  ( -1.500000000000000000, 34.00000000000000000, -6.837397165588670056 ) ) ;
#4516 = CARTESIAN_POINT ( 'NONE',  ( -14.00000000000009592, 52.00000000000000000, -13.99999999999999822 ) ) ;
#4517 = LINE ( 'NONE', #2164, #4349 ) ;
#4518 = AXIS2_PLACEMENT_3D ( 'NONE', #3100, #3609, #6003 ) ;
#4519 = VECTOR ( 'NONE', #6540, 1000.000000000000000 ) ;
#4520 = CARTESIAN_POINT ( 'NONE',  ( 7.347880794884109875E-16, 12.99999999999998757, -5.999999999999994671 ) ) ;
#4521 = DIRECTION ( 'NONE',  ( 0.000000000000000000, -0.000000000000000000, 1.000000000000000000 ) ) ;
#4522 = DIRECTION ( 'NONE',  ( 0.000000000000000000, 0.000000000000000000, -1.000000000000000000 ) ) ;
#4523 = ORIENTED_EDGE ( 'NONE', *, *, #4549, .F. ) ;
#4524 = DIRECTION ( 'NONE',  ( 0.000000000000000000, 0.000000000000000000, 1.000000000000000000 ) ) ;
#4525 = DIRECTION ( 'NONE',  ( 0.000000000000000000, -1.000000000000000000, 0.000000000000000000 ) ) ;
#4526 = AXIS2_PLACEMENT_3D ( 'NONE', #6775, #1368, #3176 ) ;
#4527 = ORIENTED_EDGE ( 'NONE', *, *, #6395, .T. ) ;
#4528 = ORIENTED_EDGE ( 'NONE', *, *, #6983, .T. ) ;
#4529 = ORIENTED_EDGE ( 'NONE', *, *, #4393, .F. ) ;
#4530 = DIRECTION ( 'NONE',  ( 0.000000000000000000, 0.000000000000000000, 1.000000000000000000 ) ) ;
#4531 = CARTESIAN_POINT ( 'NONE',  ( -9.500000000000001776, 27.99999999999999645, -21.50000000000000000 ) ) ;
#4532 = DIRECTION ( 'NONE',  ( -1.000000000000000000, -0.000000000000000000, -0.000000000000000000 ) ) ;
#4533 = DIRECTION ( 'NONE',  ( 0.000000000000000000, 0.000000000000000000, 1.000000000000000000 ) ) ;
#4534 = ADVANCED_FACE ( 'NONE', ( #6596 ), #4366, .T. ) ;
#4535 = ORIENTED_EDGE ( 'NONE', *, *, #2115, .F. ) ;
#4536 = DIRECTION ( 'NONE',  ( 0.000000000000000000, -1.000000000000000000, 0.000000000000000000 ) ) ;
#4537 = ORIENTED_EDGE ( 'NONE', *, *, #6118, .T. ) ;
#4538 = AXIS2_PLACEMENT_3D ( 'NONE', #669, #4401, #4440 ) ;
#4539 = LINE ( 'NONE', #372, #1472 ) ;
#4540 = ADVANCED_FACE ( 'NONE', ( #1974, #159 ), #46, .F. ) ;
#4541 = AXIS2_PLACEMENT_3D ( 'NONE', #655, #1203, #4185 ) ;
#4542 = CIRCLE ( 'NONE', #6411, 1.574999999999999956 ) ;
#4543 = FACE_BOUND ( 'NONE', #1800, .T. ) ;
#4544 = ADVANCED_FACE ( 'NONE', ( #717, #6629 ), #3074, .F. ) ;
#4545 = EDGE_CURVE ( 'NONE', #4971, #4881, #5462, .T. ) ;
#4546 = CARTESIAN_POINT ( 'NONE',  ( -15.31243541855124768, 3.453835390393378280, 11.79999999999999538 ) ) ;
#4547 = ORIENTED_EDGE ( 'NONE', *, *, #7345, .F. ) ;
#4548 = ORIENTED_EDGE ( 'NONE', *, *, #555, .F. ) ;
#4549 = EDGE_CURVE ( 'NONE', #7171, #3722, #3151, .T. ) ;
#4550 = CARTESIAN_POINT ( 'NONE',  ( -16.98442501989639908, 6.233859609441518401, -12.48606690763588034 ) ) ;
#4551 = FACE_OUTER_BOUND ( 'NONE', #4122, .T. ) ;
#4552 = EDGE_CURVE ( 'NONE', #5008, #5525, #5214, .T. ) ;
#4553 = EDGE_LOOP ( 'NONE', ( #1079, #1884, #3075, #3199, #1627, #6287, #6504, #2811 ) ) ;
#4554 = CARTESIAN_POINT ( 'NONE',  ( -12.50000000000000000, 26.00000000000000000, 35.50000000000000711 ) ) ;
#4555 = CARTESIAN_POINT ( 'NONE',  ( -12.49999999999999289, 15.99999999999999645, 1.893398282201780303 ) ) ;
#4556 = CARTESIAN_POINT ( 'NONE',  ( -13.93240771011001122, 3.498998797607194344, 11.97934543802482388 ) ) ;
#4557 = CARTESIAN_POINT ( 'NONE',  ( -12.81434173877439520, 6.073149764972807674, 12.65890580394715137 ) ) ;
#4558 = DIRECTION ( 'NONE',  ( -1.000000000000000000, -0.000000000000000000, -0.000000000000000000 ) ) ;
#4559 = CARTESIAN_POINT ( 'NONE',  ( 2.000000000000002220, 20.99999999999999645, 15.50000000000000000 ) ) ;
#4560 = AXIS2_PLACEMENT_3D ( 'NONE', #3124, #5515, #3201 ) ;
#4561 = CARTESIAN_POINT ( 'NONE',  ( 11.00000000000000178, 53.00000000000000000, -21.67952163658881304 ) ) ;
#4562 = ORIENTED_EDGE ( 'NONE', *, *, #3914, .F. ) ;
#4563 = CARTESIAN_POINT ( 'NONE',  ( 21.00000000000001066, 5.000000000000000000, 11.50000000000000000 ) ) ;
#4564 = PLANE ( 'NONE',  #2306 ) ;
#4565 = EDGE_LOOP ( 'NONE', ( #5545, #7225, #6813, #1950 ) ) ;
#4566 = ORIENTED_EDGE ( 'NONE', *, *, #4788, .T. ) ;
#4567 = ORIENTED_EDGE ( 'NONE', *, *, #3061, .T. ) ;
#4568 = PLANE ( 'NONE',  #427 ) ;
#4569 = CARTESIAN_POINT ( 'NONE',  ( -5.500000000000000888, 30.99999999999999645, 7.999999999999991118 ) ) ;
#4570 = LINE ( 'NONE', #2106, #3562 ) ;
#4571 = CARTESIAN_POINT ( 'NONE',  ( 0.000000000000000000, 2.000000000000001776, 5.999999999999992006 ) ) ;
#4572 = AXIS2_PLACEMENT_3D ( 'NONE', #1982, #3121, #1394 ) ;
#4573 = VECTOR ( 'NONE', #879, 1000.000000000000000 ) ;
#4574 = EDGE_LOOP ( 'NONE', ( #611, #2489, #6551, #2363, #6918, #5679 ) ) ;
#4575 = CARTESIAN_POINT ( 'NONE',  ( 1.734723475976807094E-15, 20.99999999999999645, 7.500000000000000000 ) ) ;
#4576 = EDGE_LOOP ( 'NONE', ( #1267, #1161, #4073, #657, #6264, #4450, #1676, #4307 ) ) ;
#4577 = CARTESIAN_POINT ( 'NONE',  ( -14.00000000000009592, 51.15384615384623856, -11.99999999999999822 ) ) ;
#4578 = VECTOR ( 'NONE', #7496, 1000.000000000000000 ) ;
#4579 = LINE ( 'NONE', #3987, #273 ) ;
#4580 = CARTESIAN_POINT ( 'NONE',  ( 5.000000000000002665, 8.499999999999992895, 1.893398282201780303 ) ) ;
#4581 = ORIENTED_EDGE ( 'NONE', *, *, #5255, .F. ) ;
#4582 = ORIENTED_EDGE ( 'NONE', *, *, #2449, .F. ) ;
#4583 = EDGE_CURVE ( 'NONE', #4791, #5700, #5720, .T. ) ;
#4584 = CARTESIAN_POINT ( 'NONE',  ( -16.05987805331431417, 54.00000000000000000, 16.05987805331433549 ) ) ;
#4585 = EDGE_CURVE ( 'NONE', #4064, #3327, #7086, .T. ) ;
#4586 = FACE_OUTER_BOUND ( 'NONE', #1708, .T. ) ;
#4587 = VERTEX_POINT ( 'NONE', #1224 ) ;
#4588 = CARTESIAN_POINT ( 'NONE',  ( 12.50000000000000355, 26.00000000000000355, 1.893398282201780303 ) ) ;
#4589 = CARTESIAN_POINT ( 'NONE',  ( 1.500000000000000000, 35.00000000000000000, -8.000000000000000000 ) ) ;
#4590 = VECTOR ( 'NONE', #587, 1000.000000000000000 ) ;
#4591 = EDGE_CURVE ( 'NONE', #625, #997, #5541, .T. ) ;
#4592 = CARTESIAN_POINT ( 'NONE',  ( -12.44375764059820000, 5.000000000000005329, 13.07499999999999929 ) ) ;
#4593 = EDGE_CURVE ( 'NONE', #2508, #4247, #1382, .T. ) ;
#4594 = DIRECTION ( 'NONE',  ( -1.000000000000000000, 0.000000000000000000, 0.000000000000000000 ) ) ;
#4595 = VECTOR ( 'NONE', #1373, 1000.000000000000000 ) ;
#4596 = DATE_AND_TIME ( #1577, #2412 ) ;
#4597 = PLANE ( 'NONE',  #6198 ) ;
#4598 = DIRECTION ( 'NONE',  ( 0.7071067811865484609, 0.000000000000000000, 0.7071067811865467956 ) ) ;
#4599 = VERTEX_POINT ( 'NONE', #4802 ) ;
#4600 = CARTESIAN_POINT ( 'NONE',  ( -5.500000000000000888, 10.99999999999998934, 7.999999999999992895 ) ) ;
#4601 = FACE_BOUND ( 'NONE', #4406, .T. ) ;
#4602 = ORIENTED_EDGE ( 'NONE', *, *, #3155, .F. ) ;
#4603 = CARTESIAN_POINT ( 'NONE',  ( 8.000000000000000000, 36.30000000000000426, 1.499999999999998668 ) ) ;
#4604 = VECTOR ( 'NONE', #4157, 1000.000000000000000 ) ;
#4605 = ADVANCED_FACE ( 'NONE', ( #1823 ), #200, .F. ) ;
#4606 = VECTOR ( 'NONE', #3467, 1000.000000000000000 ) ;
#4607 = DIRECTION ( 'NONE',  ( 0.000000000000000000, 1.000000000000000000, 0.000000000000000000 ) ) ;
#4608 = PLANE ( 'NONE',  #933 ) ;
#4609 = CARTESIAN_POINT ( 'NONE',  ( -1.500000000000000000, 34.00000000000000000, -8.000000000000000000 ) ) ;
#4610 = VERTEX_POINT ( 'NONE', #5734 ) ;
#4611 = CARTESIAN_POINT ( 'NONE',  ( 11.50000000000000000, 9.500000000000001776, 12.50000000000000000 ) ) ;
#4612 = ORIENTED_EDGE ( 'NONE', *, *, #5938, .T. ) ;
#4613 = LINE ( 'NONE', #5235, #7464 ) ;
#4614 = CARTESIAN_POINT ( 'NONE',  ( -5.500000000000000888, 30.99999999999999289, -6.350000000000008527 ) ) ;
#4615 = DIRECTION ( 'NONE',  ( 0.000000000000000000, 0.000000000000000000, 1.000000000000000000 ) ) ;
#4616 = CARTESIAN_POINT ( 'NONE',  ( -12.32967069115099079, 52.00000000000000000, 15.09999999999999964 ) ) ;
#4617 = VERTEX_POINT ( 'NONE', #5579 ) ;
#4618 = EDGE_LOOP ( 'NONE', ( #6795, #3286, #161, #1705 ) ) ;
#4619 = CARTESIAN_POINT ( 'NONE',  ( 11.50000000000000000, 0.000000000000000000, 0.000000000000000000 ) ) ;
#4620 = CARTESIAN_POINT ( 'NONE',  ( 1.734723475976807094E-15, 20.99999999999999645, -10.50000000000000178 ) ) ;
#4621 = ORIENTED_EDGE ( 'NONE', *, *, #3148, .T. ) ;
#4622 = CARTESIAN_POINT ( 'NONE',  ( -6.837397165588672721, 50.00000000000000000, 1.500000000000000222 ) ) ;
#4623 = CARTESIAN_POINT ( 'NONE',  ( 17.55624235940178579, 5.000000000000000000, -13.07499999999999929 ) ) ;
#4624 = EDGE_CURVE ( 'NONE', #436, #71, #6241, .T. ) ;
#4625 = CARTESIAN_POINT ( 'NONE',  ( 1.500000000000001110, 35.00000000000000000, 8.000000000000000000 ) ) ;
#4626 = EDGE_CURVE ( 'NONE', #3062, #5878, #2601, .T. ) ;
#4627 = LINE ( 'NONE', #7009, #4638 ) ;
#4628 = CIRCLE ( 'NONE', #2267, 5.999999999999992006 ) ;
#4629 = MECHANICAL_CONTEXT ( 'NONE', #748, 'mechanical' ) ;
#4630 = CARTESIAN_POINT ( 'NONE',  ( -10.49999999999999822, 13.49999999999999112, 7.500000000000000000 ) ) ;
#4631 = CIRCLE ( 'NONE', #2253, 2.000000000000000000 ) ;
#4632 = CARTESIAN_POINT ( 'NONE',  ( 8.000000000000000000, 29.00000000000000000, 35.50000000000000711 ) ) ;
#4633 = ORIENTED_EDGE ( 'NONE', *, *, #4872, .T. ) ;
#4634 = FACE_BOUND ( 'NONE', #7306, .T. ) ;
#4635 = CARTESIAN_POINT ( 'NONE',  ( 6.499999999999999112, 27.50000000000000000, -0.8847763108502382234 ) ) ;
#4636 = ADVANCED_FACE ( 'NONE', ( #3891 ), #6905, .F. ) ;
#4637 = LINE ( 'NONE', #7342, #6557 ) ;
#4638 = VECTOR ( 'NONE', #1646, 1000.000000000000000 ) ;
#4639 = ORIENTED_EDGE ( 'NONE', *, *, #3582, .T. ) ;
#4640 = CARTESIAN_POINT ( 'NONE',  ( 6.299999999999999822, 12.99999999999999822, 35.50000000000000711 ) ) ;
#4641 = CARTESIAN_POINT ( 'NONE',  ( 8.000000000000005329, 26.00000000000000355, 12.50000000000000000 ) ) ;
#4642 = DIRECTION ( 'NONE',  ( 0.000000000000000000, -1.000000000000000000, 0.000000000000000000 ) ) ;
#4643 = VECTOR ( 'NONE', #2492, 1000.000000000000000 ) ;
#4644 = DIRECTION ( 'NONE',  ( 0.000000000000000000, 1.000000000000000000, 0.000000000000000000 ) ) ;
#4645 = CIRCLE ( 'NONE', #6269, 3.199999999999997957 ) ;
#4646 = EDGE_CURVE ( 'NONE', #4933, #2986, #3301, .T. ) ;
#4647 = ORIENTED_EDGE ( 'NONE', *, *, #5496, .T. ) ;
#4648 = DIRECTION ( 'NONE',  ( 0.000000000000000000, -1.000000000000000000, 0.000000000000000000 ) ) ;
#4649 = EDGE_LOOP ( 'NONE', ( #6225, #5893, #3116, #2773 ) ) ;
#4650 = CARTESIAN_POINT ( 'NONE',  ( -8.472453507999044064E-15, 52.00000000000000000, -15.09999999999998899 ) ) ;
#4651 = VECTOR ( 'NONE', #6622, 1000.000000000000000 ) ;
#4652 = CARTESIAN_POINT ( 'NONE',  ( -9.500000000000000000, 10.99999999999999289, -8.000000000000005329 ) ) ;
#4653 = ORIENTED_EDGE ( 'NONE', *, *, #7392, .F. ) ;
#4654 = DIRECTION ( 'NONE',  ( 0.000000000000000000, 1.000000000000000000, 0.000000000000000000 ) ) ;
#4655 = AXIS2_PLACEMENT_3D ( 'NONE', #4282, #595, #7288 ) ;
#4656 = PLANE ( 'NONE',  #6639 ) ;
#4657 = EDGE_LOOP ( 'NONE', ( #7369, #4514 ) ) ;
#4658 = VERTEX_POINT ( 'NONE', #1462 ) ;
#4659 = FACE_OUTER_BOUND ( 'NONE', #7351, .T. ) ;
#4660 = AXIS2_PLACEMENT_3D ( 'NONE', #7195, #690, #2385 ) ;
#4661 = DIRECTION ( 'NONE',  ( 0.000000000000000000, 0.000000000000000000, 1.000000000000000000 ) ) ;
#4662 = ORIENTED_EDGE ( 'NONE', *, *, #2741, .T. ) ;
#4663 = CARTESIAN_POINT ( 'NONE',  ( -6.500000000000001776, 27.99999999999999645, -21.50000000000000000 ) ) ;
#4664 = DIRECTION ( 'NONE',  ( -1.000000000000000000, 0.000000000000000000, 1.084202172485504434E-16 ) ) ;
#4665 = CYLINDRICAL_SURFACE ( 'NONE', #1970, 3.199999999999997957 ) ;
#4666 = LINE ( 'NONE', #3997, #493 ) ;
#4667 = APPROVAL_DATE_TIME ( #1017, #5310 ) ;
#4668 = DIRECTION ( 'NONE',  ( 0.000000000000000000, 0.000000000000000000, -1.000000000000000000 ) ) ;
#4669 = ORIENTED_EDGE ( 'NONE', *, *, #2904, .F. ) ;
#4670 = CARTESIAN_POINT ( 'NONE',  ( -16.62227448450189016, 6.394719189377401136, 12.23774948361381831 ) ) ;
#4671 = ORIENTED_EDGE ( 'NONE', *, *, #6633, .F. ) ;
#4672 = CARTESIAN_POINT ( 'NONE',  ( -6.837397165588671832, 37.00000000000000711, -1.499999999999999556 ) ) ;
#4673 = CARTESIAN_POINT ( 'NONE',  ( -10.50000000000000000, 30.99999999999999289, -8.000000000000008882 ) ) ;
#4674 = DIRECTION ( 'NONE',  ( 0.000000000000000000, 0.000000000000000000, 1.000000000000000000 ) ) ;
#4675 = ORIENTED_EDGE ( 'NONE', *, *, #792, .F. ) ;
#4676 = CARTESIAN_POINT ( 'NONE',  ( 9.700000000000001066, 28.99999999999999645, 39.50000000000000000 ) ) ;
#4677 = ADVANCED_FACE ( 'NONE', ( #868, #3263 ), #5660, .F. ) ;
#4678 = CARTESIAN_POINT ( 'NONE',  ( -9.700000000000002842, 12.99999999999999822, 35.50000000000000711 ) ) ;
#4679 = LINE ( 'NONE', #5347, #1480 ) ;
#4680 = VECTOR ( 'NONE', #3035, 1000.000000000000000 ) ;
#4681 = ORIENTED_EDGE ( 'NONE', *, *, #4784, .F. ) ;
#4682 = DIRECTION ( 'NONE',  ( -0.000000000000000000, -0.000000000000000000, 1.000000000000000000 ) ) ;
#4683 = EDGE_CURVE ( 'NONE', #1682, #3443, #5033, .T. ) ;
#4684 = CIRCLE ( 'NONE', #3310, 2.999999999999999556 ) ;
#4685 = ORIENTED_EDGE ( 'NONE', *, *, #1997, .T. ) ;
#4686 = LINE ( 'NONE', #5906, #3665 ) ;
#4687 = EDGE_CURVE ( 'NONE', #6174, #2963, #6868, .T. ) ;
#4688 = AXIS2_PLACEMENT_3D ( 'NONE', #167, #2567, #4373 ) ;
#4689 = EDGE_CURVE ( 'NONE', #7343, #5331, #7366, .T. ) ;
#4690 =( BOUNDED_CURVE ( )  B_SPLINE_CURVE ( 3, ( #3409, #3525, #5918, #4030 ),
 .UNSPECIFIED., .F., .F. ) 
 B_SPLINE_CURVE_WITH_KNOTS ( ( 4, 4 ),
 ( 3.926990816987102839, 5.294753218253423377 ),
 .UNSPECIFIED. ) 
 CURVE ( )  GEOMETRIC_REPRESENTATION_ITEM ( )  RATIONAL_B_SPLINE_CURVE ( ( 1.000000000000000000, 0.8500842642894712586, 0.8500842642894712586, 1.000000000000000000 ) ) 
 REPRESENTATION_ITEM ( '' )  );
#4691 = CARTESIAN_POINT ( 'NONE',  ( -4.999999999999999112, 33.50000000000000000, 35.50000000000000711 ) ) ;
#4692 = VECTOR ( 'NONE', #6362, 1000.000000000000000 ) ;
#4693 = DIRECTION ( 'NONE',  ( 0.000000000000000000, 0.000000000000000000, 1.000000000000000000 ) ) ;
#4694 = CARTESIAN_POINT ( 'NONE',  ( -12.81265441298891794, 6.071610816387477350, -12.66042880496233991 ) ) ;
#4695 = ORIENTED_EDGE ( 'NONE', *, *, #3625, .F. ) ;
#4696 = ORIENTED_EDGE ( 'NONE', *, *, #3954, .T. ) ;
#4697 = AXIS2_PLACEMENT_3D ( 'NONE', #5374, #5335, #1292 ) ;
#4698 = EDGE_CURVE ( 'NONE', #5171, #1549, #5073, .T. ) ;
#4699 = PLANE ( 'NONE',  #7381 ) ;
#4700 = CARTESIAN_POINT ( 'NONE',  ( -9.500000000000001776, 30.99999999999999645, 7.999999999999991118 ) ) ;
#4701 = ORIENTED_EDGE ( 'NONE', *, *, #810, .T. ) ;
#4702 = DIRECTION ( 'NONE',  ( 1.387778780781445676E-16, -1.000000000000000000, 0.000000000000000000 ) ) ;
#4703 = PLANE ( 'NONE',  #2212 ) ;
#4704 = ORIENTED_EDGE ( 'NONE', *, *, #5415, .F. ) ;
#4705 = ORIENTED_EDGE ( 'NONE', *, *, #4683, .T. ) ;
#4706 = DIRECTION ( 'NONE',  ( 0.000000000000000000, -1.000000000000000000, 0.000000000000000000 ) ) ;
#4707 = CARTESIAN_POINT ( 'NONE',  ( -12.44375764059820000, 5.000000000000005329, 13.07499999999999929 ) ) ;
#4708 = APPROVAL_DATE_TIME ( #4596, #6457 ) ;
#4709 = LINE ( 'NONE', #3454, #6696 ) ;
#4710 = ORIENTED_EDGE ( 'NONE', *, *, #3876, .F. ) ;
#4711 = VECTOR ( 'NONE', #7286, 1000.000000000000000 ) ;
#4712 = CARTESIAN_POINT ( 'NONE',  ( 17.41527475777926881, 4.261818745186903179, 12.89829383310005717 ) ) ;
#4713 = ORIENTED_EDGE ( 'NONE', *, *, #6826, .F. ) ;
#4714 = DIRECTION ( 'NONE',  ( -0.000000000000000000, -1.000000000000000000, -0.000000000000000000 ) ) ;
#4715 = CARTESIAN_POINT ( 'NONE',  ( 11.50000000000000000, 13.49999999999998757, -7.500000000000000000 ) ) ;
#4716 = LINE ( 'NONE', #4799, #6427 ) ;
#4717 = VERTEX_POINT ( 'NONE', #3814 ) ;
#4718 = AXIS2_PLACEMENT_3D ( 'NONE', #123, #6713, #4286 ) ;
#4720 = VECTOR ( 'NONE', #4384, 1000.000000000000000 ) ;
#4719 = DIRECTION ( 'NONE',  ( 1.000000000000000000, 0.000000000000000000, 0.000000000000000000 ) ) ;
#4721 = CARTESIAN_POINT ( 'NONE',  ( 8.000000000000000000, 1.999000000000000776, 1.499999999999998668 ) ) ;
#4722 = DIRECTION ( 'NONE',  ( 0.000000000000000000, 0.000000000000000000, 1.000000000000000000 ) ) ;
#4723 = EDGE_CURVE ( 'NONE', #3703, #3046, #2463, .T. ) ;
#4724 = CIRCLE ( 'NONE', #1471, 1.000000000000000888 ) ;
#4725 = ORIENTED_EDGE ( 'NONE', *, *, #3914, .T. ) ;
#4726 = CARTESIAN_POINT ( 'NONE',  ( 6.299999999999999822, 12.99999999999999822, 39.50000000000000000 ) ) ;
#4727 = ORIENTED_EDGE ( 'NONE', *, *, #5834, .T. ) ;
#4728 = CARTESIAN_POINT ( 'NONE',  ( -5.500000000000000888, 10.99999999999998934, 9.649999999999993250 ) ) ;
#4729 = VECTOR ( 'NONE', #5628, 1000.000000000000000 ) ;
#4730 = ADVANCED_FACE ( 'NONE', ( #949, #6280 ), #5619, .T. ) ;
#4731 = EDGE_CURVE ( 'NONE', #4260, #71, #6204, .T. ) ;
#4732 = CARTESIAN_POINT ( 'NONE',  ( 1.734723475976807094E-15, 20.99999999999999645, 17.50000000000000000 ) ) ;
#4733 = AXIS2_PLACEMENT_3D ( 'NONE', #5610, #5021, #265 ) ;
#4734 = CARTESIAN_POINT ( 'NONE',  ( 15.00000000000000533, 8.000000000000000000, 14.99999999999999645 ) ) ;
#4735 = CARTESIAN_POINT ( 'NONE',  ( -14.99999999999999467, 6.546164609606622165, -11.80000000000000249 ) ) ;
#4736 = EDGE_LOOP ( 'NONE', ( #1140, #920, #1217, #5124, #6061, #3383 ) ) ;
#4737 = EDGE_CURVE ( 'NONE', #5413, #7658, #318, .T. ) ;
#4738 = ORIENTED_EDGE ( 'NONE', *, *, #2430, .T. ) ;
#4739 = DIRECTION ( 'NONE',  ( 0.000000000000000000, 1.000000000000000000, 0.000000000000000000 ) ) ;
#4740 = CARTESIAN_POINT ( 'NONE',  ( 6.499999999999999112, 17.50000000000000000, 39.50000000000000000 ) ) ;
#4741 = VERTEX_POINT ( 'NONE', #2717 ) ;
#4742 = CARTESIAN_POINT ( 'NONE',  ( 15.00000000000000533, 8.000000000000000000, 11.79999999999999716 ) ) ;
#4743 = FACE_OUTER_BOUND ( 'NONE', #1350, .T. ) ;
#4744 = VERTEX_POINT ( 'NONE', #7407 ) ;
#4745 = EDGE_CURVE ( 'NONE', #7193, #2259, #5111, .T. ) ;
#4746 = ORIENTED_EDGE ( 'NONE', *, *, #3001, .T. ) ;
#4747 = DIRECTION ( 'NONE',  ( -1.000000000000000000, -0.000000000000000000, 2.805448181456646445E-16 ) ) ;
#4748 = DIRECTION ( 'NONE',  ( -0.000000000000000000, -0.000000000000000000, 1.000000000000000000 ) ) ;
#4749 = SHAPE_DEFINITION_REPRESENTATION ( #6850, #4353 ) ;
#4750 = CARTESIAN_POINT ( 'NONE',  ( -3.499999999999999556, 14.49999999999999645, 39.50000000000000000 ) ) ;
#4751 = VERTEX_POINT ( 'NONE', #3344 ) ;
#4752 = CARTESIAN_POINT ( 'NONE',  ( -16.98307404488958738, 6.234852065022788992, 12.48493983759936832 ) ) ;
#4753 = EDGE_LOOP ( 'NONE', ( #1927, #212, #7235, #2605, #3395 ) ) ;
#4754 = CARTESIAN_POINT ( 'NONE',  ( 1.095063416553706938E-14, 50.00000000000001421, -12.50000000000001776 ) ) ;
#4755 = DIRECTION ( 'NONE',  ( 2.668805347656627171E-16, 1.000000000000000000, 0.000000000000000000 ) ) ;
#4756 = CARTESIAN_POINT ( 'NONE',  ( -6.499999999999999112, 13.49999999999999112, 7.500000000000000000 ) ) ;
#4757 = AXIS2_PLACEMENT_3D ( 'NONE', #957, #3309, #3900 ) ;
#4758 = CARTESIAN_POINT ( 'NONE',  ( 12.50000000000000000, 50.00000000000000000, 12.50000000000000000 ) ) ;
#4759 = DIRECTION ( 'NONE',  ( -0.000000000000000000, -0.000000000000000000, 1.000000000000000000 ) ) ;
#4760 = DIRECTION ( 'NONE',  ( 0.000000000000000000, 0.000000000000000000, -1.000000000000000000 ) ) ;
#4761 = AXIS2_PLACEMENT_3D ( 'NONE', #5058, #7432, #898 ) ;
#4762 = ORIENTED_EDGE ( 'NONE', *, *, #1807, .T. ) ;
#4763 = CARTESIAN_POINT ( 'NONE',  ( 8.000000000000000000, 1.999000000000000776, 1.499999999999998668 ) ) ;
#4764 = EDGE_LOOP ( 'NONE', ( #6420, #260 ) ) ;
#4765 = DIRECTION ( 'NONE',  ( -1.000000000000000000, -0.000000000000000000, -0.000000000000000000 ) ) ;
#4766 = CIRCLE ( 'NONE', #6383, 0.9999999999999988898 ) ;
#4767 = AXIS2_PLACEMENT_3D ( 'NONE', #4075, #2939, #423 ) ;
#4768 = DIRECTION ( 'NONE',  ( -1.000000000000000000, -0.000000000000000000, -0.000000000000000000 ) ) ;
#4769 = EDGE_CURVE ( 'NONE', #62, #7266, #7519, .T. ) ;
#4770 = VERTEX_POINT ( 'NONE', #6387 ) ;
#4771 = CARTESIAN_POINT ( 'NONE',  ( -14.00000000000000000, 52.00000000000000000, 14.00000000000000178 ) ) ;
#4772 = CARTESIAN_POINT ( 'NONE',  ( 8.000000000000000000, 36.30000000000000426, -1.500000000000001332 ) ) ;
#4773 = ORIENTED_EDGE ( 'NONE', *, *, #6448, .T. ) ;
#4774 = VERTEX_POINT ( 'NONE', #2912 ) ;
#4775 = EDGE_CURVE ( 'NONE', #5171, #4369, #2966, .T. ) ;
#4776 = EDGE_CURVE ( 'NONE', #3917, #3370, #6432, .T. ) ;
#4777 = CARTESIAN_POINT ( 'NONE',  ( 4.236226753999534654E-15, 52.00000000000000000, 15.09999999999999609 ) ) ;
#4778 = VERTEX_POINT ( 'NONE', #4081 ) ;
#4779 = CARTESIAN_POINT ( 'NONE',  ( 16.98396335484736852, 3.765826715127804203, -12.48569155773877526 ) ) ;
#4780 = DIRECTION ( 'NONE',  ( -0.000000000000000000, -1.000000000000000000, -0.000000000000000000 ) ) ;
#4781 = ORIENTED_EDGE ( 'NONE', *, *, #4248, .T. ) ;
#4782 = VERTEX_POINT ( 'NONE', #2833 ) ;
#4783 = FACE_OUTER_BOUND ( 'NONE', #1916, .T. ) ;
#4784 = EDGE_CURVE ( 'NONE', #901, #5226, #3338, .T. ) ;
#4785 = VECTOR ( 'NONE', #5900, 1000.000000000000000 ) ;
#4786 = CIRCLE ( 'NONE', #5410, 3.199999999999999734 ) ;
#4787 = CARTESIAN_POINT ( 'NONE',  ( 14.00000000000000000, 55.00000000000000000, 14.00000000000000178 ) ) ;
#4788 = EDGE_CURVE ( 'NONE', #7145, #3661, #5338, .T. ) ;
#4789 = CYLINDRICAL_SURFACE ( 'NONE', #6442, 2.000000000000000444 ) ;
#4790 = EDGE_CURVE ( 'NONE', #2058, #3728, #7559, .T. ) ;
#4791 = VERTEX_POINT ( 'NONE', #1141 ) ;
#4792 = CARTESIAN_POINT ( 'NONE',  ( -12.50000000000000000, 33.99999999999999289, 11.50000000000000355 ) ) ;
#4793 = SECURITY_CLASSIFICATION ( '', '', #1923 ) ;
#4794 = ORIENTED_EDGE ( 'NONE', *, *, #6887, .T. ) ;
#4795 = DIRECTION ( 'NONE',  ( -0.000000000000000000, 1.000000000000000000, -0.000000000000000000 ) ) ;
#4796 = CARTESIAN_POINT ( 'NONE',  ( -8.000000000000000000, 28.99999999999999645, 35.50000000000000711 ) ) ;
#4797 = CIRCLE ( 'NONE', #1409, 1.650000000000000355 ) ;
#4798 = VECTOR ( 'NONE', #5393, 1000.000000000000000 ) ;
#4799 = CARTESIAN_POINT ( 'NONE',  ( 5.000000000000001776, 28.99999999999999645, 1.893398282201780303 ) ) ;
#4800 = DIRECTION ( 'NONE',  ( 0.000000000000000000, 0.000000000000000000, 1.000000000000000000 ) ) ;
#4801 = CYLINDRICAL_SURFACE ( 'NONE', #3316, 1.650000000000000355 ) ;
#4802 = CARTESIAN_POINT ( 'NONE',  ( -9.500000000000000000, 13.99999999999999822, -7.500000000000000000 ) ) ;
#4803 = ORIENTED_EDGE ( 'NONE', *, *, #219, .F. ) ;
#4804 = CYLINDRICAL_SURFACE ( 'NONE', #7669, 2.000000000000000000 ) ;
#4805 = ORIENTED_EDGE ( 'NONE', *, *, #416, .F. ) ;
#4806 = LINE ( 'NONE', #4138, #4035 ) ;
#4807 = LINE ( 'NONE', #4294, #2190 ) ;
#4808 = DIRECTION ( 'NONE',  ( -0.000000000000000000, -1.000000000000000000, -0.000000000000000000 ) ) ;
#4809 = EDGE_LOOP ( 'NONE', ( #2118, #6698 ) ) ;
#4811 = AXIS2_PLACEMENT_3D ( 'NONE', #7101, #1742, #7176 ) ;
#4810 = DIRECTION ( 'NONE',  ( 0.000000000000000000, -0.000000000000000000, 1.000000000000000000 ) ) ;
#4812 = DIRECTION ( 'NONE',  ( -0.000000000000000000, 1.000000000000000000, -0.000000000000000000 ) ) ;
#4813 = VERTEX_POINT ( 'NONE', #6428 ) ;
#4814 = VERTEX_POINT ( 'NONE', #5769 ) ;
#4815 = VECTOR ( 'NONE', #5191, 1000.000000000000000 ) ;
#4816 = DIRECTION ( 'NONE',  ( 0.000000000000000000, 1.000000000000000000, 0.000000000000000000 ) ) ;
#4817 = ORIENTED_EDGE ( 'NONE', *, *, #7500, .F. ) ;
#4818 = CARTESIAN_POINT ( 'NONE',  ( 15.00000000000000533, 17.05096679918780822, -15.00000000000000000 ) ) ;
#4819 = PLANE ( 'NONE',  #3089 ) ;
#4820 = CIRCLE ( 'NONE', #1691, 1.700000000000003508 ) ;
#4821 = ORIENTED_EDGE ( 'NONE', *, *, #170, .T. ) ;
#4822 = ORIENTED_EDGE ( 'NONE', *, *, #840, .T. ) ;
#4823 = CARTESIAN_POINT ( 'NONE',  ( 4.505515567908619204E-15, 55.00000000000000000, 16.05987805331432838 ) ) ;
#4824 = ADVANCED_FACE ( 'NONE', ( #2799 ), #5183, .T. ) ;
#4825 = CARTESIAN_POINT ( 'NONE',  ( 14.39383190058879158, 51.45679376968369922, -12.00000000000039080 ) ) ;
#4826 = ADVANCED_FACE ( 'NONE', ( #508 ), #5297, .F. ) ;
#4827 = FACE_OUTER_BOUND ( 'NONE', #4736, .T. ) ;
#4828 = ORIENTED_EDGE ( 'NONE', *, *, #3670, .T. ) ;
#4829 = EDGE_CURVE ( 'NONE', #1408, #3036, #7181, .T. ) ;
#4830 = LINE ( 'NONE', #5454, #4590 ) ;
#4831 = ORIENTED_EDGE ( 'NONE', *, *, #5450, .T. ) ;
#4832 = FACE_BOUND ( 'NONE', #3277, .T. ) ;
#4833 = CARTESIAN_POINT ( 'NONE',  ( -4.999999999999995559, 8.499999999999992895, 1.893398282201780303 ) ) ;
#4834 = LINE ( 'NONE', #6050, #585 ) ;
#4835 = EDGE_CURVE ( 'NONE', #3326, #4381, #6512, .T. ) ;
#4836 = APPROVAL ( #737, '未' ) ;
#4837 = LINE ( 'NONE', #3031, #518 ) ;
#4838 = CARTESIAN_POINT ( 'NONE',  ( 3.499999999999999112, 24.50000000000000000, -0.8847763108502382234 ) ) ;
#4839 = DIRECTION ( 'NONE',  ( -0.000000000000000000, -0.000000000000000000, 1.000000000000000000 ) ) ;
#4840 = EDGE_LOOP ( 'NONE', ( #2319, #185, #5375, #861 ) ) ;
#4841 = ORIENTED_EDGE ( 'NONE', *, *, #3539, .T. ) ;
#4842 = VECTOR ( 'NONE', #2052, 1000.000000000000000 ) ;
#4843 = ORIENTED_EDGE ( 'NONE', *, *, #5177, .T. ) ;
#4844 = EDGE_CURVE ( 'NONE', #2468, #4492, #547, .T. ) ;
#4845 = DIRECTION ( 'NONE',  ( -0.000000000000000000, -0.000000000000000000, 1.000000000000000000 ) ) ;
#4846 = VECTOR ( 'NONE', #3681, 1000.000000000000000 ) ;
#4847 = CARTESIAN_POINT ( 'NONE',  ( -12.50000000000000000, 33.50000000000000000, 39.50000000000000000 ) ) ;
#4848 = AXIS2_PLACEMENT_3D ( 'NONE', #3689, #7322, #3105 ) ;
#4849 = DIRECTION ( 'NONE',  ( 0.000000000000000000, 1.000000000000000000, 0.000000000000000000 ) ) ;
#4850 = AXIS2_PLACEMENT_3D ( 'NONE', #709, #3222, #5497 ) ;
#4851 = ORIENTED_EDGE ( 'NONE', *, *, #6644, .F. ) ;
#4852 = VECTOR ( 'NONE', #4059, 1000.000000000000000 ) ;
#4853 = FACE_OUTER_BOUND ( 'NONE', #2002, .T. ) ;
#4854 = ORIENTED_EDGE ( 'NONE', *, *, #7592, .F. ) ;
#4855 = ORIENTED_EDGE ( 'NONE', *, *, #4790, .T. ) ;
#4856 = CIRCLE ( 'NONE', #6971, 1.650000000000001243 ) ;
#4857 = CARTESIAN_POINT ( 'NONE',  ( 14.84450955073822342, 3.453835390393378280, -11.79999999999999893 ) ) ;
#4858 = ORIENTED_EDGE ( 'NONE', *, *, #7257, .F. ) ;
#4859 = CARTESIAN_POINT ( 'NONE',  ( 16.86902188252207324, 3.702854136423639808, -12.39832079785372976 ) ) ;
#4860 = DIRECTION ( 'NONE',  ( 0.000000000000000000, 0.000000000000000000, 1.000000000000000000 ) ) ;
#4861 = ORIENTED_EDGE ( 'NONE', *, *, #2149, .T. ) ;
#4862 = EDGE_LOOP ( 'NONE', ( #2937, #5012, #4027, #5323 ) ) ;
#4863 = LINE ( 'NONE', #3534, #4134 ) ;
#4864 = CARTESIAN_POINT ( 'NONE',  ( -9.500000000000000000, 8.000000000000000000, -12.49999999999999645 ) ) ;
#4865 = ORIENTED_EDGE ( 'NONE', *, *, #7355, .F. ) ;
#4866 = DIRECTION ( 'NONE',  ( 0.000000000000000000, 0.6097107608496934450, -0.7926239891045991914 ) ) ;
#4867 = EDGE_CURVE ( 'NONE', #3046, #436, #1175, .T. ) ;
#4868 = VERTEX_POINT ( 'NONE', #5968 ) ;
#4869 = CARTESIAN_POINT ( 'NONE',  ( -15.09999999999999254, 52.00000000000000000, -12.32967069115092329 ) ) ;
#4870 = LINE ( 'NONE', #2594, #4711 ) ;
#4871 = LINE ( 'NONE', #1341, #3097 ) ;
#4872 = EDGE_CURVE ( 'NONE', #2326, #1505, #7206, .T. ) ;
#4873 = EDGE_CURVE ( 'NONE', #3305, #2776, #2549, .T. ) ;
#4874 = CARTESIAN_POINT ( 'NONE',  ( -9.500000000000000000, 8.000000000000000000, -5.000000000000002665 ) ) ;
#4875 = CARTESIAN_POINT ( 'NONE',  ( 14.00000000000000000, 52.00000000000000000, 13.99999999999961098 ) ) ;
#4876 = DIRECTION ( 'NONE',  ( 0.000000000000000000, 1.000000000000000000, 0.000000000000000000 ) ) ;
#4877 = EDGE_CURVE ( 'NONE', #3180, #3269, #740, .T. ) ;
#4878 = VERTEX_POINT ( 'NONE', #5414 ) ;
#4879 = ORIENTED_EDGE ( 'NONE', *, *, #3819, .F. ) ;
#4880 = EDGE_CURVE ( 'NONE', #3750, #2982, #4830, .T. ) ;
#4881 = VERTEX_POINT ( 'NONE', #1850 ) ;
#4882 = LINE ( 'NONE', #1979, #5509 ) ;
#4883 = CIRCLE ( 'NONE', #2755, 7.000000000000000000 ) ;
#4884 = FACE_OUTER_BOUND ( 'NONE', #6471, .T. ) ;
#4885 = DIRECTION ( 'NONE',  ( -0.000000000000000000, 1.000000000000000000, -0.000000000000000000 ) ) ;
#4886 = CIRCLE ( 'NONE', #3511, 1.109999999999999876 ) ;
#4887 = LINE ( 'NONE', #3122, #4098 ) ;
#4888 = EDGE_CURVE ( 'NONE', #5413, #7376, #3140, .T. ) ;
#4889 = EDGE_LOOP ( 'NONE', ( #2142, #4822, #1834, #5749, #2135, #36, #2293 ) ) ;
#4890 = CARTESIAN_POINT ( 'NONE',  ( -21.00000000000001066, 2.000000000000000000, -19.99999999999996447 ) ) ;
#4891 = DIRECTION ( 'NONE',  ( 0.000000000000000000, 0.000000000000000000, -1.000000000000000000 ) ) ;
#4892 = ORIENTED_EDGE ( 'NONE', *, *, #1329, .T. ) ;
#4893 = LINE ( 'NONE', #4464, #5103 ) ;
#4894 = AXIS2_PLACEMENT_3D ( 'NONE', #1363, #5640, #6189 ) ;
#4895 = AXIS2_PLACEMENT_3D ( 'NONE', #1679, #7618, #4512 ) ;
#4896 = CARTESIAN_POINT ( 'NONE',  ( 1.500000000000000000, 34.00000000000000000, -8.000000000000000000 ) ) ;
#4897 = CIRCLE ( 'NONE', #5648, 3.199999999999999734 ) ;
#4898 = ORIENTED_EDGE ( 'NONE', *, *, #6407, .F. ) ;
#4899 = CARTESIAN_POINT ( 'NONE',  ( 16.48865279528157757, 3.569744797960300531, -12.16322149958739551 ) ) ;
#4900 = CARTESIAN_POINT ( 'NONE',  ( 16.05987805331431417, 54.00000000000000000, 16.05987805331432483 ) ) ;
#4901 = ORIENTED_EDGE ( 'NONE', *, *, #6253, .F. ) ;
#4902 = ORIENTED_EDGE ( 'NONE', *, *, #2772, .F. ) ;
#4903 = AXIS2_PLACEMENT_3D ( 'NONE', #4238, #628, #706 ) ;
#4904 = DIRECTION ( 'NONE',  ( 0.000000000000000000, 1.000000000000000000, 0.000000000000000000 ) ) ;
#4905 = APPROVAL_ROLE ( '' ) ;
#4906 = DIRECTION ( 'NONE',  ( -1.000000000000000000, -4.418641637704072746E-16, 0.000000000000000000 ) ) ;
#4907 = ORIENTED_EDGE ( 'NONE', *, *, #1827, .F. ) ;
#4908 = CARTESIAN_POINT ( 'NONE',  ( -6.500000000000000000, 8.000000000000000000, 5.000000000000002665 ) ) ;
#4909 = ORIENTED_EDGE ( 'NONE', *, *, #500, .F. ) ;
#4910 = DIRECTION ( 'NONE',  ( 0.000000000000000000, 0.000000000000000000, 1.000000000000000000 ) ) ;
#4911 = LINE ( 'NONE', #4833, #5967 ) ;
#4912 = VECTOR ( 'NONE', #3810, 1000.000000000000000 ) ;
#4913 = CARTESIAN_POINT ( 'NONE',  ( -12.49999999999999289, 15.99999999999999645, 13.00250156445618011 ) ) ;
#4914 = CIRCLE ( 'NONE', #4541, 6.000000000000000888 ) ;
#4915 = DIRECTION ( 'NONE',  ( 1.000000000000000000, 0.000000000000000000, 0.000000000000000000 ) ) ;
#4916 = DIRECTION ( 'NONE',  ( -1.000000000000000000, -0.000000000000000000, -0.000000000000000000 ) ) ;
#4917 = VECTOR ( 'NONE', #298, 1000.000000000000000 ) ;
#4918 = DIRECTION ( 'NONE',  ( 0.000000000000000000, 0.000000000000000000, 1.000000000000000000 ) ) ;
#4919 = ORIENTED_EDGE ( 'NONE', *, *, #3966, .F. ) ;
#4920 = ORIENTED_EDGE ( 'NONE', *, *, #7019, .F. ) ;
#4921 = VERTEX_POINT ( 'NONE', #4908 ) ;
#4922 = CARTESIAN_POINT ( 'NONE',  ( -8.045227278524750503, 5.000000000000000000, -9.924999999999998934 ) ) ;
#4923 = EDGE_CURVE ( 'NONE', #5226, #1348, #704, .T. ) ;
#4924 = FACE_OUTER_BOUND ( 'NONE', #6479, .T. ) ;
#4925 = FACE_OUTER_BOUND ( 'NONE', #2057, .T. ) ;
#4926 = ADVANCED_FACE ( 'NONE', ( #626 ), #2987, .T. ) ;
#4927 = CARTESIAN_POINT ( 'NONE',  ( -15.09999999999999254, 52.00000000000000000, -14.49028923915028955 ) ) ;
#4928 = EDGE_CURVE ( 'NONE', #955, #7344, #2713, .T. ) ;
#4929 = ORIENTED_EDGE ( 'NONE', *, *, #3920, .T. ) ;
#4930 = CARTESIAN_POINT ( 'NONE',  ( 1.734723475976807094E-15, 20.99999999999999645, -10.50000000000000178 ) ) ;
#4931 = DIRECTION ( 'NONE',  ( -1.000000000000000000, 0.000000000000000000, -0.000000000000000000 ) ) ;
#4932 = ORIENTED_EDGE ( 'NONE', *, *, #1901, .F. ) ;
#4933 = VERTEX_POINT ( 'NONE', #4947 ) ;
#4934 = ADVANCED_FACE ( 'NONE', ( #6584 ), #152, .F. ) ;
#4935 = CARTESIAN_POINT ( 'NONE',  ( 12.46113502797854267, 4.687725313517485226, -13.05130472048831969 ) ) ;
#4936 = EDGE_LOOP ( 'NONE', ( #4705, #1374, #2739, #5891, #1042, #1776 ) ) ;
#4937 = CARTESIAN_POINT ( 'NONE',  ( 17.27414673516263122, 4.026973500737897282, -12.74633890476261833 ) ) ;
#4938 = DIRECTION ( 'NONE',  ( -1.000000000000000000, 0.000000000000000000, 5.610896362913279086E-16 ) ) ;
#4939 = AXIS2_PLACEMENT_3D ( 'NONE', #4611, #5233, #883 ) ;
#4940 = ORIENTED_EDGE ( 'NONE', *, *, #1720, .F. ) ;
#4941 = ORIENTED_EDGE ( 'NONE', *, *, #5604, .F. ) ;
#4942 = ADVANCED_FACE ( 'NONE', ( #7283 ), #4276, .F. ) ;
#4943 = FACE_OUTER_BOUND ( 'NONE', #4840, .T. ) ;
#4944 = DIRECTION ( 'NONE',  ( -1.000000000000000000, -0.000000000000000000, -0.000000000000000000 ) ) ;
#4945 = AXIS2_PLACEMENT_3D ( 'NONE', #1942, #4885, #4331 ) ;
#4946 = ORIENTED_EDGE ( 'NONE', *, *, #6691, .T. ) ;
#4947 = CARTESIAN_POINT ( 'NONE',  ( -12.50000000000000000, 32.50000000000000000, 39.50000000000000000 ) ) ;
#4948 = VECTOR ( 'NONE', #3225, 1000.000000000000000 ) ;
#4949 = VERTEX_POINT ( 'NONE', #1255 ) ;
#4950 = CARTESIAN_POINT ( 'NONE',  ( 11.50000000000000000, 28.49999999999998934, 5.000000000000002665 ) ) ;
#4951 = LINE ( 'NONE', #5418, #2336 ) ;
#4952 = CARTESIAN_POINT ( 'NONE',  ( 0.000000000000000000, 53.00000000000000000, 9.500000000000000000 ) ) ;
#4953 = CARTESIAN_POINT ( 'NONE',  ( -16.05987805331431417, 54.00000000000000000, 0.000000000000000000 ) ) ;
#4954 = CARTESIAN_POINT ( 'NONE',  ( -10.49999999999999822, 28.49999999999998934, -7.500000000000000000 ) ) ;
#4955 = VECTOR ( 'NONE', #213, 1000.000000000000000 ) ;
#4956 = CYLINDRICAL_SURFACE ( 'NONE', #3589, 3.199999999999997957 ) ;
#4957 = DIRECTION ( 'NONE',  ( 0.000000000000000000, 0.000000000000000000, -1.000000000000000000 ) ) ;
#4958 = ORIENTED_EDGE ( 'NONE', *, *, #1274, .T. ) ;
#4959 = ORIENTED_EDGE ( 'NONE', *, *, #7309, .T. ) ;
#4960 = ORIENTED_EDGE ( 'NONE', *, *, #4014, .F. ) ;
#4961 = FACE_OUTER_BOUND ( 'NONE', #6632, .T. ) ;
#4962 = CARTESIAN_POINT ( 'NONE',  ( -16.05987805331431417, 54.00000000000000000, -16.05987805331430351 ) ) ;
#4963 = LINE ( 'NONE', #3667, #673 ) ;
#4964 = DIRECTION ( 'NONE',  ( 0.000000000000000000, 1.000000000000000000, 0.000000000000000000 ) ) ;
#4965 = VECTOR ( 'NONE', #1264, 1000.000000000000000 ) ;
#4966 = CIRCLE ( 'NONE', #958, 1.700000000000001066 ) ;
#4967 = ADVANCED_FACE ( 'NONE', ( #2398 ), #7172, .F. ) ;
#4968 = ORIENTED_EDGE ( 'NONE', *, *, #2011, .T. ) ;
#4969 = CARTESIAN_POINT ( 'NONE',  ( -10.50000000000000000, 7.999999999999996447, -11.49999999999999645 ) ) ;
#4970 = CARTESIAN_POINT ( 'NONE',  ( -12.50000000000000533, 50.00000000000000000, -12.50000000000001776 ) ) ;
#4971 = VERTEX_POINT ( 'NONE', #1926 ) ;
#4972 = ORIENTED_EDGE ( 'NONE', *, *, #515, .T. ) ;
#4973 = EDGE_CURVE ( 'NONE', #6388, #2684, #4197, .T. ) ;
#4974 = AXIS2_PLACEMENT_3D ( 'NONE', #3033, #1860, #6093 ) ;
#4975 = EDGE_CURVE ( 'NONE', #1080, #1919, #3651, .T. ) ;
#4976 = CARTESIAN_POINT ( 'NONE',  ( 13.51242665465394310, 3.569495922763744833, -12.16266775681387813 ) ) ;
#4977 = ADVANCED_FACE ( 'NONE', ( #113 ), #663, .F. ) ;
#4978 = VERTEX_POINT ( 'NONE', #4164 ) ;
#4979 = DIRECTION ( 'NONE',  ( 0.000000000000000000, 0.000000000000000000, -1.000000000000000000 ) ) ;
#4980 = LINE ( 'NONE', #6190, #4720 ) ;
#4981 = ORIENTED_EDGE ( 'NONE', *, *, #1537, .F. ) ;
#4982 = EDGE_LOOP ( 'NONE', ( #3683, #1404, #3749, #5434 ) ) ;
#4983 = VECTOR ( 'NONE', #7166, 1000.000000000000000 ) ;
#4984 = AXIS2_PLACEMENT_3D ( 'NONE', #839, #5709, #3276 ) ;
#4985 = CARTESIAN_POINT ( 'NONE',  ( 12.36075843531641105, 32.13797193182251277, 12.36075843531633822 ) ) ;
#4986 = CARTESIAN_POINT ( 'NONE',  ( -8.045227278524750503, 5.000000000000000000, 13.07499999999999929 ) ) ;
#4987 = ORIENTED_EDGE ( 'NONE', *, *, #2481, .F. ) ;
#4988 = DIRECTION ( 'NONE',  ( -1.000000000000000000, -0.000000000000000000, -0.000000000000000000 ) ) ;
#4989 = EDGE_CURVE ( 'NONE', #1386, #2622, #6271, .T. ) ;
#4990 = AXIS2_PLACEMENT_3D ( 'NONE', #4652, #446, #3476 ) ;
#4991 = ORIENTED_EDGE ( 'NONE', *, *, #5264, .F. ) ;
#4992 = CARTESIAN_POINT ( 'NONE',  ( 15.00000000000000533, 17.05096679918780822, 11.79999999999999716 ) ) ;
#4993 = DIRECTION ( 'NONE',  ( -8.064310162774360256E-17, 1.000000000000000000, 0.000000000000000000 ) ) ;
#4994 = CARTESIAN_POINT ( 'NONE',  ( 14.38104742445196749, 6.539511954418046003, 11.84510101583963326 ) ) ;
#4995 = FACE_OUTER_BOUND ( 'NONE', #4490, .T. ) ;
#4996 = DIRECTION ( 'NONE',  ( 1.000000000000000000, 1.927470528863117076E-16, 0.000000000000000000 ) ) ;
#4997 = CARTESIAN_POINT ( 'NONE',  ( -8.045227278524750503, 5.000000000000000000, -13.07499999999999929 ) ) ;
#4998 = DIRECTION ( 'NONE',  ( 0.000000000000000000, 1.000000000000000000, 0.000000000000000000 ) ) ;
#4999 = ORIENTED_EDGE ( 'NONE', *, *, #1666, .F. ) ;
#5000 = ORIENTED_EDGE ( 'NONE', *, *, #6940, .T. ) ;
#5001 = ORIENTED_EDGE ( 'NONE', *, *, #3630, .F. ) ;
#5002 = DIRECTION ( 'NONE',  ( 0.000000000000000000, 0.000000000000000000, -1.000000000000000000 ) ) ;
#5003 = DIRECTION ( 'NONE',  ( -1.000000000000000000, 0.000000000000000000, -8.260587980841938780E-17 ) ) ;
#5004 = CARTESIAN_POINT ( 'NONE',  ( 12.32967069115124126, 52.00000000000000000, 15.09999999999999254 ) ) ;
#5005 = ORIENTED_EDGE ( 'NONE', *, *, #5499, .F. ) ;
#5006 = CARTESIAN_POINT ( 'NONE',  ( -14.99999999999999467, 17.05096679918780822, 18.19999999999999574 ) ) ;
#5007 = CARTESIAN_POINT ( 'NONE',  ( 12.50000000000000000, 50.00000000000000000, -12.50000000000000000 ) ) ;
#5008 = VERTEX_POINT ( 'NONE', #5060 ) ;
#5009 = ORIENTED_EDGE ( 'NONE', *, *, #2955, .T. ) ;
#5010 = AXIS2_PLACEMENT_3D ( 'NONE', #4635, #4755, #511 ) ;
#5011 = CARTESIAN_POINT ( 'NONE',  ( 1.500000000000000000, 34.00000000000000000, -8.000000000000000000 ) ) ;
#5012 = ORIENTED_EDGE ( 'NONE', *, *, #2765, .T. ) ;
#5013 = CARTESIAN_POINT ( 'NONE',  ( -14.68748840151085844, 6.546164609606621276, 11.79999999999999538 ) ) ;
#5014 = DIRECTION ( 'NONE',  ( -0.000000000000000000, -0.000000000000000000, 1.000000000000000000 ) ) ;
#5015 = EDGE_CURVE ( 'NONE', #1348, #3587, #1536, .T. ) ;
#5016 = ORIENTED_EDGE ( 'NONE', *, *, #3196, .F. ) ;
#5017 = ORIENTED_EDGE ( 'NONE', *, *, #7159, .T. ) ;
#5018 = EDGE_CURVE ( 'NONE', #89, #7277, #2286, .T. ) ;
#5019 = LINE ( 'NONE', #382, #1634 ) ;
#5020 = CIRCLE ( 'NONE', #3268, 1.109999999999999876 ) ;
#5021 = DIRECTION ( 'NONE',  ( 0.000000000000000000, 1.000000000000000000, 0.000000000000000000 ) ) ;
#5022 = ORIENTED_EDGE ( 'NONE', *, *, #2733, .T. ) ;
#5023 = DIRECTION ( 'NONE',  ( -0.000000000000000000, -1.000000000000000000, -0.000000000000000000 ) ) ;
#5024 = ORIENTED_EDGE ( 'NONE', *, *, #5360, .T. ) ;
#5025 = CARTESIAN_POINT ( 'NONE',  ( -14.00000000000009592, 52.00000000000000000, -13.99999999999999822 ) ) ;
#5026 = CYLINDRICAL_SURFACE ( 'NONE', #4140, 5.999999999999992006 ) ;
#5027 = CARTESIAN_POINT ( 'NONE',  ( -8.000000000000000000, 26.00000000000000000, 1.893398282201780303 ) ) ;
#5028 = CIRCLE ( 'NONE', #1639, 1.700000000000003508 ) ;
#5029 = EDGE_CURVE ( 'NONE', #7207, #5855, #2629, .T. ) ;
#5030 = EDGE_CURVE ( 'NONE', #59, #1049, #820, .T. ) ;
#5031 = DIRECTION ( 'NONE',  ( -0.000000000000000000, -1.000000000000000000, -0.000000000000000000 ) ) ;
#5032 = CARTESIAN_POINT ( 'NONE',  ( -8.000000000000000000, 26.00000000000000000, 35.50000000000000711 ) ) ;
#5033 = LINE ( 'NONE', #7480, #5465 ) ;
#5034 = LOCAL_TIME ( 19, 47, 58.00000000000000000, #4120 ) ;
#5035 = ORIENTED_EDGE ( 'NONE', *, *, #4292, .F. ) ;
#5036 = CARTESIAN_POINT ( 'NONE',  ( 15.09999999999998188, 52.00000000000000000, 14.14866068747331518 ) ) ;
#5037 = DIRECTION ( 'NONE',  ( -0.000000000000000000, 1.000000000000000000, -0.000000000000000000 ) ) ;
#5038 = ORIENTED_EDGE ( 'NONE', *, *, #7488, .T. ) ;
#5039 = ORIENTED_EDGE ( 'NONE', *, *, #7118, .F. ) ;
#5040 = ORIENTED_EDGE ( 'NONE', *, *, #3244, .T. ) ;
#5041 = DIRECTION ( 'NONE',  ( 1.387778780781445676E-16, -0.000000000000000000, 1.000000000000000000 ) ) ;
#5042 = EDGE_CURVE ( 'NONE', #4058, #3405, #1964, .T. ) ;
#5043 = VECTOR ( 'NONE', #1010, 1000.000000000000000 ) ;
#5044 = FACE_OUTER_BOUND ( 'NONE', #4301, .T. ) ;
#5045 = FACE_OUTER_BOUND ( 'NONE', #4256, .T. ) ;
#5046 = LINE ( 'NONE', #7453, #7097 ) ;
#5047 = VERTEX_POINT ( 'NONE', #6744 ) ;
#5048 = CYLINDRICAL_SURFACE ( 'NONE', #5440, 6.000000000000000888 ) ;
#5049 = LINE ( 'NONE', #7458, #6681 ) ;
#5050 = CIRCLE ( 'NONE', #1116, 1.000000000000000888 ) ;
#5051 = ORIENTED_EDGE ( 'NONE', *, *, #2290, .F. ) ;
#5052 = VERTEX_POINT ( 'NONE', #1453 ) ;
#5053 = CARTESIAN_POINT ( 'NONE',  ( 19.20368106953493736, 17.50000000000000000, 36.50000000000000000 ) ) ;
#5054 = ORIENTED_EDGE ( 'NONE', *, *, #1102, .T. ) ;
#5055 = CARTESIAN_POINT ( 'NONE',  ( -5.500000000000000888, 10.99999999999999289, -8.000000000000005329 ) ) ;
#5056 = ORIENTED_EDGE ( 'NONE', *, *, #1344, .T. ) ;
#5057 = VERTEX_POINT ( 'NONE', #6897 ) ;
#5058 = CARTESIAN_POINT ( 'NONE',  ( 0.000000000000000000, 50.00000000000000000, 1.734723475976807094E-15 ) ) ;
#5059 = CARTESIAN_POINT ( 'NONE',  ( -1.500000000000000000, 34.00000000000000000, -8.000000000000000000 ) ) ;
#5060 = CARTESIAN_POINT ( 'NONE',  ( -5.999999999999999112, 20.99999999999999645, -7.500000000000000000 ) ) ;
#5061 = VERTEX_POINT ( 'NONE', #7358 ) ;
#5062 = CARTESIAN_POINT ( 'NONE',  ( -12.58578643762694860, 50.06598956740534589, -12.58578643762696103 ) ) ;
#5063 = CARTESIAN_POINT ( 'NONE',  ( -1.500000000000000000, 34.00000000000000000, -8.000000000000000000 ) ) ;
#5064 = AXIS2_PLACEMENT_3D ( 'NONE', #5535, #4362, #3183 ) ;
#5065 = EDGE_CURVE ( 'NONE', #7070, #6005, #6234, .T. ) ;
#5066 = CARTESIAN_POINT ( 'NONE',  ( -14.99999999999999467, 3.453835390393376947, 11.79999999999999538 ) ) ;
#5067 = EDGE_CURVE ( 'NONE', #5352, #2982, #3468, .T. ) ;
#5068 = AXIS2_PLACEMENT_3D ( 'NONE', #3266, #5699, #6284 ) ;
#5069 = EDGE_CURVE ( 'NONE', #3551, #3741, #4432, .T. ) ;
#5070 = PLANE ( 'NONE',  #7024 ) ;
#5071 = LINE ( 'NONE', #2910, #7186 ) ;
#5072 = VECTOR ( 'NONE', #6288, 1000.000000000000114 ) ;
#5073 = LINE ( 'NONE', #4997, #2210 ) ;
#5074 = ORIENTED_EDGE ( 'NONE', *, *, #1607, .T. ) ;
#5075 = LINE ( 'NONE', #2094, #4036 ) ;
#5076 = CARTESIAN_POINT ( 'NONE',  ( 13.99999999999990230, 55.00000000000000000, -15.10999999999999766 ) ) ;
#5077 = EDGE_CURVE ( 'NONE', #3269, #2757, #4475, .T. ) ;
#5078 = ORIENTED_EDGE ( 'NONE', *, *, #6447, .F. ) ;
#5079 = ORIENTED_EDGE ( 'NONE', *, *, #983, .F. ) ;
#5080 = VERTEX_POINT ( 'NONE', #6861 ) ;
#5081 = VECTOR ( 'NONE', #1775, 1000.000000000000000 ) ;
#5082 = FACE_BOUND ( 'NONE', #4007, .T. ) ;
#5083 = CARTESIAN_POINT ( 'NONE',  ( 20.99999999999998934, 2.000000000000000000, 21.00000000000001066 ) ) ;
#5084 = PLANE ( 'NONE',  #2940 ) ;
#5085 = DIRECTION ( 'NONE',  ( -0.000000000000000000, -1.000000000000000000, -0.000000000000000000 ) ) ;
#5086 = ADVANCED_FACE ( 'NONE', ( #5612 ), #267, .F. ) ;
#5087 = VERTEX_POINT ( 'NONE', #782 ) ;
#5088 = DIRECTION ( 'NONE',  ( 0.000000000000000000, 0.000000000000000000, -1.000000000000000000 ) ) ;
#5089 = DIRECTION ( 'NONE',  ( -1.000000000000000000, 0.000000000000000000, 0.000000000000000000 ) ) ;
#5090 = ORIENTED_EDGE ( 'NONE', *, *, #5309, .F. ) ;
#5091 = FACE_OUTER_BOUND ( 'NONE', #639, .T. ) ;
#5092 = CARTESIAN_POINT ( 'NONE',  ( 16.21069071954740082, 6.483370732868033670, -12.03393198468805991 ) ) ;
#5093 = VERTEX_POINT ( 'NONE', #3253 ) ;
#5094 = ORIENTED_EDGE ( 'NONE', *, *, #6165, .T. ) ;
#5095 = AXIS2_PLACEMENT_3D ( 'NONE', #1294, #6084, #4866 ) ;
#5096 = AXIS2_PLACEMENT_3D ( 'NONE', #5524, #5563, #3053 ) ;
#5097 = DIRECTION ( 'NONE',  ( 0.000000000000000000, -1.000000000000000000, 0.000000000000000000 ) ) ;
#5098 = CARTESIAN_POINT ( 'NONE',  ( 15.00000000000000533, 2.000000000000000000, -11.80000000000000071 ) ) ;
#5099 = VECTOR ( 'NONE', #4437, 1000.000000000000000 ) ;
#5100 = VERTEX_POINT ( 'NONE', #5098 ) ;
#5101 = DIRECTION ( 'NONE',  ( -1.000000000000000000, 0.000000000000000000, 0.000000000000000000 ) ) ;
#5102 = LINE ( 'NONE', #2632, #2389 ) ;
#5103 = VECTOR ( 'NONE', #7271, 1000.000000000000000 ) ;
#5104 = CIRCLE ( 'NONE', #3851, 1.700000000000001066 ) ;
#5105 = DIRECTION ( 'NONE',  ( 0.000000000000000000, 0.000000000000000000, 1.000000000000000000 ) ) ;
#5106 = UNCERTAINTY_MEASURE_WITH_UNIT (LENGTH_MEASURE( 1.000000000000000082E-05 ), #3536, 'distance_accuracy_value', 'NONE');
#5107 = CYLINDRICAL_SURFACE ( 'NONE', #393, 1.700000000000001066 ) ;
#5108 = VECTOR ( 'NONE', #7393, 1000.000000000000000 ) ;
#5109 = ADVANCED_FACE ( 'NONE', ( #2707 ), #3764, .T. ) ;
#5110 = FACE_OUTER_BOUND ( 'NONE', #3240, .T. ) ;
#5111 = LINE ( 'NONE', #2129, #7572 ) ;
#5112 = ORIENTED_EDGE ( 'NONE', *, *, #5170, .T. ) ;
#5113 = EDGE_CURVE ( 'NONE', #4300, #3107, #3179, .T. ) ;
#5114 = CARTESIAN_POINT ( 'NONE',  ( 12.53185621077789413, 5.604300935268858197, -12.96247755991023887 ) ) ;
#5115 = CARTESIAN_POINT ( 'NONE',  ( -15.09999999999998721, 52.00000000000000000, 14.14866068747328320 ) ) ;
#5116 = ORIENTED_EDGE ( 'NONE', *, *, #3478, .T. ) ;
#5117 = ORIENTED_EDGE ( 'NONE', *, *, #3553, .T. ) ;
#5118 = ADVANCED_FACE ( 'NONE', ( #6305 ), #3329, .F. ) ;
#5119 = ORIENTED_EDGE ( 'NONE', *, *, #1179, .T. ) ;
#5120 = DIRECTION ( 'NONE',  ( 0.000000000000000000, 0.000000000000000000, 1.000000000000000000 ) ) ;
#5121 = DIRECTION ( 'NONE',  ( 1.000000000000000000, 0.000000000000000000, -0.000000000000000000 ) ) ;
#5122 = CARTESIAN_POINT ( 'NONE',  ( 14.00000000000000000, 52.00769230769232365, 15.11000000000000121 ) ) ;
#5123 = CYLINDRICAL_SURFACE ( 'NONE', #6231, 1.109999999999999876 ) ;
#5124 = ORIENTED_EDGE ( 'NONE', *, *, #5262, .T. ) ;
#5125 = LINE ( 'NONE', #6255, #3323 ) ;
#5126 = DIRECTION ( 'NONE',  ( 1.000000000000000000, -1.156482317317871331E-15, 0.000000000000000000 ) ) ;
#5127 = ORIENTED_EDGE ( 'NONE', *, *, #2521, .T. ) ;
#5128 = CARTESIAN_POINT ( 'NONE',  ( -6.500000000000000000, 8.000000000000000000, 21.50000000000000000 ) ) ;
#5129 = EDGE_CURVE ( 'NONE', #4452, #2188, #5137, .T. ) ;
#5130 = CARTESIAN_POINT ( 'NONE',  ( 6.000000000000002665, 20.99999999999999645, -10.50000000000000178 ) ) ;
#5131 = CARTESIAN_POINT ( 'NONE',  ( -10.99999999999999822, 53.00000000000000000, 11.00000000000000000 ) ) ;
#5132 = EDGE_LOOP ( 'NONE', ( #536, #4046, #4421, #3538, #4174, #7185 ) ) ;
#5133 = ORIENTED_EDGE ( 'NONE', *, *, #555, .T. ) ;
#5134 = VECTOR ( 'NONE', #4410, 1000.000000000000000 ) ;
#5135 = CARTESIAN_POINT ( 'NONE',  ( 17.55624235940186040, 5.000000000000051514, 13.07500000000000639 ) ) ;
#5136 = CIRCLE ( 'NONE', #3887, 1.000000000000000888 ) ;
#5137 = LINE ( 'NONE', #2591, #5471 ) ;
#5138 = ORIENTED_EDGE ( 'NONE', *, *, #7217, .F. ) ;
#5139 = CYLINDRICAL_SURFACE ( 'NONE', #3021, 1.574999999999999956 ) ;
#5140 = DIRECTION ( 'NONE',  ( 0.000000000000000000, 0.000000000000000000, 1.000000000000000000 ) ) ;
#5141 = DIRECTION ( 'NONE',  ( 0.000000000000000000, 0.000000000000000000, -1.000000000000000000 ) ) ;
#5142 = VECTOR ( 'NONE', #7063, 1000.000000000000000 ) ;
#5143 = DIRECTION ( 'NONE',  ( 1.000000000000000000, 0.000000000000000000, 0.000000000000000000 ) ) ;
#5144 = AXIS2_PLACEMENT_3D ( 'NONE', #4516, #6308, #5140 ) ;
#5145 = CARTESIAN_POINT ( 'NONE',  ( 15.00000000000000533, 7.999999999999996447, -15.00000000000000000 ) ) ;
#5146 = DIRECTION ( 'NONE',  ( 0.000000000000000000, -0.000000000000000000, -1.000000000000000000 ) ) ;
#5147 = CARTESIAN_POINT ( 'NONE',  ( -11.75104767446667076, 31.34534794271795377, -12.36075843531636664 ) ) ;
#5148 = ORIENTED_EDGE ( 'NONE', *, *, #6171, .T. ) ;
#5149 = CARTESIAN_POINT ( 'NONE',  ( 13.51122985791006670, 6.430227135237175595, -12.16328291887313107 ) ) ;
#5150 = CARTESIAN_POINT ( 'NONE',  ( -1.500000000000000000, 34.00000000000000000, 6.837397165588673609 ) ) ;
#5151 = VECTOR ( 'NONE', #2938, 1000.000000000000000 ) ;
#5152 = EDGE_LOOP ( 'NONE', ( #3838, #6044, #1174, #5643 ) ) ;
#5153 = ORIENTED_EDGE ( 'NONE', *, *, #688, .T. ) ;
#5154 = ORIENTED_EDGE ( 'NONE', *, *, #2150, .F. ) ;
#5155 = CYLINDRICAL_SURFACE ( 'NONE', #115, 1.650000000000000355 ) ;
#5156 = CYLINDRICAL_SURFACE ( 'NONE', #1136, 6.000000000000000888 ) ;
#5157 = LINE ( 'NONE', #3784, #1814 ) ;
#5158 = CARTESIAN_POINT ( 'NONE',  ( -5.500000000000000888, 10.99999999999999289, -9.650000000000005684 ) ) ;
#5159 = VERTEX_POINT ( 'NONE', #2003 ) ;
#5160 = DIRECTION ( 'NONE',  ( 0.000000000000000000, -1.000000000000000000, 0.000000000000000000 ) ) ;
#5161 = VERTEX_POINT ( 'NONE', #6779 ) ;
#5162 = CARTESIAN_POINT ( 'NONE',  ( -10.99999999999999822, 55.00000000000000000, 11.00000000000000000 ) ) ;
#5163 = EDGE_CURVE ( 'NONE', #1641, #3674, #932, .T. ) ;
#5164 = VECTOR ( 'NONE', #6026, 1000.000000000000000 ) ;
#5165 = EDGE_CURVE ( 'NONE', #1787, #2931, #1680, .T. ) ;
#5166 = EDGE_CURVE ( 'NONE', #3587, #6188, #2898, .T. ) ;
#5167 = PLANE ( 'NONE',  #1402 ) ;
#5168 = LINE ( 'NONE', #4580, #3343 ) ;
#5169 = ORIENTED_EDGE ( 'NONE', *, *, #2290, .T. ) ;
#5170 = EDGE_CURVE ( 'NONE', #5622, #291, #6469, .T. ) ;
#5171 = VERTEX_POINT ( 'NONE', #6965 ) ;
#5172 = CARTESIAN_POINT ( 'NONE',  ( 7.999999999999998224, 28.99999999999999645, 35.50000000000000711 ) ) ;
#5173 = DIRECTION ( 'NONE',  ( 1.000000000000000000, 0.000000000000000000, 0.000000000000000000 ) ) ;
#5174 = ORIENTED_EDGE ( 'NONE', *, *, #4451, .T. ) ;
#5175 = CARTESIAN_POINT ( 'NONE',  ( -6.500000000000000888, 24.50000000000000355, 17.50000000000000000 ) ) ;
#5176 = CARTESIAN_POINT ( 'NONE',  ( -9.500000000000000000, 13.99999999999999822, 21.50000000000000000 ) ) ;
#5177 = EDGE_CURVE ( 'NONE', #6685, #1978, #3094, .T. ) ;
#5178 = CARTESIAN_POINT ( 'NONE',  ( -14.68926443487839606, 3.455911624503390289, 11.81135861073947879 ) ) ;
#5179 = FACE_OUTER_BOUND ( 'NONE', #2169, .T. ) ;
#5180 = PERSON_AND_ORGANIZATION_ROLE ( 'creator' ) ;
#5181 = CARTESIAN_POINT ( 'NONE',  ( 5.000000000000001776, 28.99999999999999645, 12.50000000000000178 ) ) ;
#5182 = AXIS2_PLACEMENT_3D ( 'NONE', #7640, #2918, #2282 ) ;
#5183 = CYLINDRICAL_SURFACE ( 'NONE', #3713, 1.000000000000000000 ) ;
#5184 = ORIENTED_EDGE ( 'NONE', *, *, #5782, .F. ) ;
#5185 = CARTESIAN_POINT ( 'NONE',  ( 15.09999999999998188, 52.00000000000000000, 13.85133931252669015 ) ) ;
#5186 = FACE_OUTER_BOUND ( 'NONE', #6796, .T. ) ;
#5187 = ORIENTED_EDGE ( 'NONE', *, *, #2010, .F. ) ;
#5188 = FACE_OUTER_BOUND ( 'NONE', #6367, .T. ) ;
#5189 = AXIS2_PLACEMENT_3D ( 'NONE', #6251, #3903, #7374 ) ;
#5190 = CARTESIAN_POINT ( 'NONE',  ( -6.500000000000001776, 28.49999999999998934, -5.000000000000002665 ) ) ;
#5191 = DIRECTION ( 'NONE',  ( 0.000000000000000000, 1.000000000000000000, 0.000000000000000000 ) ) ;
#5192 = CARTESIAN_POINT ( 'NONE',  ( -12.49999999999999645, 8.500000000000000000, 39.50000000000000000 ) ) ;
#5193 =( BOUNDED_CURVE ( )  B_SPLINE_CURVE ( 3, ( #5981, #6485, #1152, #2292 ),
 .UNSPECIFIED., .F., .F. ) 
 B_SPLINE_CURVE_WITH_KNOTS ( ( 4, 4 ),
 ( 5.837439855182545934, 6.728930759176622090 ),
 .UNSPECIFIED. ) 
 CURVE ( )  GEOMETRIC_REPRESENTATION_ITEM ( )  RATIONAL_B_SPLINE_CURVE ( ( 1.000000000000000000, 0.9348596859663829139, 0.9348596859663829139, 1.000000000000000000 ) ) 
 REPRESENTATION_ITEM ( '' )  );
#5194 = AXIS2_PLACEMENT_3D ( 'NONE', #7645, #6440, #4642 ) ;
#5195 = ORIENTED_EDGE ( 'NONE', *, *, #5513, .T. ) ;
#5196 = CARTESIAN_POINT ( 'NONE',  ( 11.00000000000000178, 55.00000000000000000, 10.99999999999999645 ) ) ;
#5197 = ORIENTED_EDGE ( 'NONE', *, *, #5774, .F. ) ;
#5198 = DIRECTION ( 'NONE',  ( -0.000000000000000000, 1.000000000000000000, -0.000000000000000000 ) ) ;
#5199 = CARTESIAN_POINT ( 'NONE',  ( 20.99999999999998934, 8.000000000000001776, 20.00000000000002487 ) ) ;
#5200 = EDGE_CURVE ( 'NONE', #7690, #6614, #3216, .T. ) ;
#5201 = PLANE ( 'NONE',  #6533 ) ;
#5202 = EDGE_CURVE ( 'NONE', #1328, #5633, #1725, .T. ) ;
#5203 = CARTESIAN_POINT ( 'NONE',  ( 14.00000000000000000, 39.00000000000000000, 14.00000000000000178 ) ) ;
#5204 = ORIENTED_EDGE ( 'NONE', *, *, #7732, .F. ) ;
#5205 = ORIENTED_EDGE ( 'NONE', *, *, #4769, .T. ) ;
#5206 = EDGE_CURVE ( 'NONE', #1995, #4814, #420, .T. ) ;
#5207 = CARTESIAN_POINT ( 'NONE',  ( -17.27458255769691675, 5.972380088704614565, -12.74679539966525610 ) ) ;
#5208 = EDGE_CURVE ( 'NONE', #3441, #6181, #7215, .T. ) ;
#5209 = CC_DESIGN_PERSON_AND_ORGANIZATION_ASSIGNMENT ( #5489, #1252, ( #1645 ) ) ;
#5210 = DIRECTION ( 'NONE',  ( 0.000000000000000000, 0.000000000000000000, -1.000000000000000000 ) ) ;
#5211 = ORIENTED_EDGE ( 'NONE', *, *, #314, .F. ) ;
#5212 = LINE ( 'NONE', #1012, #2778 ) ;
#5213 = CARTESIAN_POINT ( 'NONE',  ( -8.000000000000000000, 28.99999999999999645, 35.50000000000000711 ) ) ;
#5214 = CIRCLE ( 'NONE', #3211, 6.000000000000000888 ) ;
#5215 = LINE ( 'NONE', #2983, #1435 ) ;
#5216 = AXIS2_PLACEMENT_3D ( 'NONE', #3016, #1918, #3131 ) ;
#5217 = CARTESIAN_POINT ( 'NONE',  ( 6.837397165588672721, 37.00000000000000711, 1.499999999999998890 ) ) ;
#5218 = VECTOR ( 'NONE', #4394, 1000.000000000000000 ) ;
#5219 = EDGE_CURVE ( 'NONE', #7570, #3095, #454, .T. ) ;
#5220 = CARTESIAN_POINT ( 'NONE',  ( -3.500000000000000444, 24.50000000000000355, -0.8847763108502382234 ) ) ;
#5221 = VECTOR ( 'NONE', #6884, 1000.000000000000000 ) ;
#5222 = CARTESIAN_POINT ( 'NONE',  ( -14.99999999999999467, 6.546164609606623053, 11.79999999999999538 ) ) ;
#5223 = ORIENTED_EDGE ( 'NONE', *, *, #67, .F. ) ;
#5224 = DIRECTION ( 'NONE',  ( -0.000000000000000000, 1.000000000000000000, -0.000000000000000000 ) ) ;
#5225 = CYLINDRICAL_SURFACE ( 'NONE', #6626, 1.700000000000001954 ) ;
#5226 = VERTEX_POINT ( 'NONE', #2859 ) ;
#5227 = CARTESIAN_POINT ( 'NONE',  ( -7.999999999999992895, 15.99999999999999645, 1.893398282201780303 ) ) ;
#5228 = VECTOR ( 'NONE', #4091, 1000.000000000000000 ) ;
#5229 = CARTESIAN_POINT ( 'NONE',  ( -7.999999999999992895, 15.99999999999999645, 12.50000000000000355 ) ) ;
#5230 = CARTESIAN_POINT ( 'NONE',  ( -9.500000000000000000, 10.99999999999999289, -8.000000000000005329 ) ) ;
#5231 = LINE ( 'NONE', #5941, #3224 ) ;
#5232 = ORIENTED_EDGE ( 'NONE', *, *, #864, .T. ) ;
#5233 = DIRECTION ( 'NONE',  ( 0.000000000000000000, 0.000000000000000000, -1.000000000000000000 ) ) ;
#5234 = ORIENTED_EDGE ( 'NONE', *, *, #3488, .F. ) ;
#5235 = CARTESIAN_POINT ( 'NONE',  ( -9.011031135817208430E-15, 55.00000000000000000, -16.05987805331431417 ) ) ;
#5236 = DIRECTION ( 'NONE',  ( 5.782411586589351722E-16, -1.000000000000000000, 0.000000000000000000 ) ) ;
#5237 = VERTEX_POINT ( 'NONE', #7042 ) ;
#5238 = CARTESIAN_POINT ( 'NONE',  ( 20.99999999999998934, 8.000000000000000000, -20.99999999999998934 ) ) ;
#5239 = FACE_OUTER_BOUND ( 'NONE', #2411, .T. ) ;
#5240 = ORIENTED_EDGE ( 'NONE', *, *, #2856, .T. ) ;
#5241 = ORIENTED_EDGE ( 'NONE', *, *, #6158, .F. ) ;
#5242 = CARTESIAN_POINT ( 'NONE',  ( 12.50000000000000000, 24.49999999999999645, 36.50000000000000000 ) ) ;
#5243 = CARTESIAN_POINT ( 'NONE',  ( 12.50000000000000000, 50.00000000000000000, 12.50000000000000000 ) ) ;
#5244 = ORIENTED_EDGE ( 'NONE', *, *, #701, .F. ) ;
#5245 = CARTESIAN_POINT ( 'NONE',  ( -6.500000000000000000, 13.99999999999999822, 21.50000000000000000 ) ) ;
#5246 = LINE ( 'NONE', #2354, #199 ) ;
#5247 = CARTESIAN_POINT ( 'NONE',  ( -11.00000000000000178, 54.00000000000000000, -16.05987805331430707 ) ) ;
#5248 = ADVANCED_FACE ( 'NONE', ( #4110, #4586 ), #5877, .F. ) ;
#5249 = LINE ( 'NONE', #6312, #6377 ) ;
#5250 = VECTOR ( 'NONE', #4702, 1000.000000000000000 ) ;
#5251 = DIRECTION ( 'NONE',  ( -0.000000000000000000, 1.000000000000000000, -0.000000000000000000 ) ) ;
#5252 = CARTESIAN_POINT ( 'NONE',  ( -9.500000000000003553, 33.99999999999998579, 5.000000000000002665 ) ) ;
#5253 = VECTOR ( 'NONE', #2873, 1000.000000000000000 ) ;
#5254 = ORIENTED_EDGE ( 'NONE', *, *, #4788, .F. ) ;
#5255 = EDGE_CURVE ( 'NONE', #5080, #1765, #6289, .T. ) ;
#5256 = CARTESIAN_POINT ( 'NONE',  ( 17.55624235940179290, 4.843391539311028282, 13.07500000000000817 ) ) ;
#5257 = ORIENTED_EDGE ( 'NONE', *, *, #5015, .T. ) ;
#5258 = DIRECTION ( 'NONE',  ( 0.000000000000000000, 0.000000000000000000, -1.000000000000000000 ) ) ;
#5259 = DIRECTION ( 'NONE',  ( 0.000000000000000000, 0.000000000000000000, 1.000000000000000000 ) ) ;
#5260 = AXIS2_PLACEMENT_3D ( 'NONE', #1576, #1016, #3374 ) ;
#5261 = ORIENTED_EDGE ( 'NONE', *, *, #6837, .T. ) ;
#5262 = EDGE_CURVE ( 'NONE', #6998, #476, #1640, .T. ) ;
#5263 = CARTESIAN_POINT ( 'NONE',  ( -12.50000000000000000, 33.50000000000000000, 12.50000000000000178 ) ) ;
#5264 = EDGE_CURVE ( 'NONE', #6714, #7570, #4690, .T. ) ;
#5265 = DIRECTION ( 'NONE',  ( -1.000000000000000000, 0.000000000000000000, 1.387778780781445676E-16 ) ) ;
#5266 = CARTESIAN_POINT ( 'NONE',  ( -11.50000000000000000, 8.499999999999992895, 35.50000000000000711 ) ) ;
#5267 = CIRCLE ( 'NONE', #2262, 1.000000000000000888 ) ;
#5268 = FACE_OUTER_BOUND ( 'NONE', #7108, .T. ) ;
#5269 = CIRCLE ( 'NONE', #1891, 6.000000000000000888 ) ;
#5270 = ORIENTED_EDGE ( 'NONE', *, *, #5986, .F. ) ;
#5271 = CARTESIAN_POINT ( 'NONE',  ( -10.49999999999999822, 28.49999999999998934, 7.500000000000000000 ) ) ;
#5272 = EDGE_LOOP ( 'NONE', ( #1167, #2515, #1963, #1442, #3804, #1803, #4929, #5184 ) ) ;
#5273 = EDGE_CURVE ( 'NONE', #5701, #497, #3446, .T. ) ;
#5274 = CARTESIAN_POINT ( 'NONE',  ( -6.500000000000000888, 24.50000000000000355, 36.50000000000000000 ) ) ;
#5275 = VECTOR ( 'NONE', #5288, 1000.000000000000000 ) ;
#5276 = CARTESIAN_POINT ( 'NONE',  ( -8.000000000000000000, 28.99999999999999645, 1.893398282201780303 ) ) ;
#5277 = ORIENTED_EDGE ( 'NONE', *, *, #4002, .F. ) ;
#5278 = LINE ( 'NONE', #6335, #140 ) ;
#5279 = APPROVAL_PERSON_ORGANIZATION ( #2166, #5310, #7556 ) ;
#5280 = FACE_BOUND ( 'NONE', #3264, .T. ) ;
#5281 = ORIENTED_EDGE ( 'NONE', *, *, #5926, .T. ) ;
#5282 = VERTEX_POINT ( 'NONE', #6419 ) ;
#5283 = CC_DESIGN_APPROVAL ( #4836, ( #4793 ) ) ;
#5284 = CARTESIAN_POINT ( 'NONE',  ( 15.00000000000000355, 6.546164609606628382, 11.79999999999999716 ) ) ;
#5285 = VECTOR ( 'NONE', #2976, 1000.000000000000114 ) ;
#5286 = DIRECTION ( 'NONE',  ( -0.000000000000000000, 1.000000000000000000, -0.000000000000000000 ) ) ;
#5287 = ORIENTED_EDGE ( 'NONE', *, *, #652, .T. ) ;
#5288 = DIRECTION ( 'NONE',  ( 0.000000000000000000, 1.000000000000000000, 0.000000000000000000 ) ) ;
#5289 = DIRECTION ( 'NONE',  ( -0.000000000000000000, -0.000000000000000000, 1.000000000000000000 ) ) ;
#5290 = VERTEX_POINT ( 'NONE', #1087 ) ;
#5291 = VERTEX_POINT ( 'NONE', #5837 ) ;
#5292 = CARTESIAN_POINT ( 'NONE',  ( -14.00000000000000000, 52.00000000000000000, 14.00000000000000178 ) ) ;
#5293 = LINE ( 'NONE', #466, #5384 ) ;
#5294 = APPROVAL_STATUS ( 'not_yet_approved' ) ;
#5295 = CARTESIAN_POINT ( 'NONE',  ( 12.49999999999999645, 16.00000000000000000, 12.50000000000000000 ) ) ;
#5296 = ORIENTED_EDGE ( 'NONE', *, *, #945, .T. ) ;
#5297 = CYLINDRICAL_SURFACE ( 'NONE', #4339, 1.700000000000003508 ) ;
#5298 = ADVANCED_FACE ( 'NONE', ( #4551 ), #7511, .F. ) ;
#5299 = ORIENTED_EDGE ( 'NONE', *, *, #4731, .T. ) ;
#5300 = CARTESIAN_POINT ( 'NONE',  ( 12.44375764059823553, 4.843809084049889968, 13.07499999999998508 ) ) ;
#5301 = FACE_OUTER_BOUND ( 'NONE', #5662, .T. ) ;
#5302 = CYLINDRICAL_SURFACE ( 'NONE', #2303, 2.000000000000000000 ) ;
#5303 = EDGE_CURVE ( 'NONE', #6807, #258, #3489, .T. ) ;
#5304 = ORIENTED_EDGE ( 'NONE', *, *, #2191, .T. ) ;
#5305 = EDGE_CURVE ( 'NONE', #1874, #7347, #1764, .T. ) ;
#5306 = CARTESIAN_POINT ( 'NONE',  ( -12.44375764059820000, 5.000000000000005329, 13.07499999999999929 ) ) ;
#5307 = DIRECTION ( 'NONE',  ( 1.000000000000000000, 0.000000000000000000, 0.000000000000000000 ) ) ;
#5308 = DIRECTION ( 'NONE',  ( -1.000000000000000000, -2.668805347656627171E-16, 0.000000000000000000 ) ) ;
#5309 = EDGE_CURVE ( 'NONE', #572, #5159, #5957, .T. ) ;
#5310 = APPROVAL ( #3375, '未' ) ;
#5311 = CIRCLE ( 'NONE', #296, 1.000000000000000888 ) ;
#5312 = ORIENTED_EDGE ( 'NONE', *, *, #1389, .F. ) ;
#5313 = CARTESIAN_POINT ( 'NONE',  ( -9.500000000000000000, 10.99999999999999289, -6.350000000000004974 ) ) ;
#5314 = VECTOR ( 'NONE', #4462, 1000.000000000000000 ) ;
#5315 = VERTEX_POINT ( 'NONE', #6572 ) ;
#5316 = LINE ( 'NONE', #4177, #400 ) ;
#5317 = VECTOR ( 'NONE', #7337, 1000.000000000000000 ) ;
#5318 = LINE ( 'NONE', #7610, #5358 ) ;
#5319 = AXIS2_PLACEMENT_3D ( 'NONE', #7180, #2406, #4323 ) ;
#5320 = EDGE_CURVE ( 'NONE', #7347, #4198, #81, .T. ) ;
#5321 = ORIENTED_EDGE ( 'NONE', *, *, #2183, .T. ) ;
#5322 = CARTESIAN_POINT ( 'NONE',  ( 11.50000000000000000, 13.49999999999999112, 7.500000000000000000 ) ) ;
#5323 = ORIENTED_EDGE ( 'NONE', *, *, #7398, .F. ) ;
#5324 = VERTEX_POINT ( 'NONE', #6611 ) ;
#5325 = CARTESIAN_POINT ( 'NONE',  ( 15.31270714897397411, 6.546164609606624829, 11.79999999999999893 ) ) ;
#5326 = CIRCLE ( 'NONE', #6949, 1.700000000000003508 ) ;
#5327 = CARTESIAN_POINT ( 'NONE',  ( 11.50000000000000000, 13.99999999999999822, -7.500000000000000000 ) ) ;
#5328 = ORIENTED_EDGE ( 'NONE', *, *, #4341, .F. ) ;
#5329 = LINE ( 'NONE', #5245, #383 ) ;
#5330 = CARTESIAN_POINT ( 'NONE',  ( -7.999999999999992895, 12.99999999999999822, 12.50000000000000355 ) ) ;
#5331 = VERTEX_POINT ( 'NONE', #1162 ) ;
#5332 = ORIENTED_EDGE ( 'NONE', *, *, #1713, .T. ) ;
#5333 = DIRECTION ( 'NONE',  ( 0.000000000000000000, -1.000000000000000000, 0.000000000000000000 ) ) ;
#5334 = CARTESIAN_POINT ( 'NONE',  ( -12.50000000000000000, 17.49999999999999645, 12.50000000000000355 ) ) ;
#5335 = DIRECTION ( 'NONE',  ( -1.000000000000000000, 0.000000000000000000, -0.000000000000000000 ) ) ;
#5336 = VERTEX_POINT ( 'NONE', #5482 ) ;
#5337 = VECTOR ( 'NONE', #6161, 1000.000000000000000 ) ;
#5338 = LINE ( 'NONE', #7012, #702 ) ;
#5339 = ORIENTED_EDGE ( 'NONE', *, *, #1225, .F. ) ;
[truncated: 183,752 more chars]
