# Supplementary material for: Low-Cost Integrated Optical Microscope and Contact-Mode Atomic Force Microscope System Based on DVD Optical Pickup Unit
Source: Sensors (Basel). 2026 May 17;26(10):3170. doi: 10.3390/s26103170 (PMC13210909; doi:10.3390/s26103170)
Supplement: Supplementary file 1 [file sensors-26-03170-s001.zip › OPU-mount.STEP]

ISO-10303-21;
HEADER;
FILE_DESCRIPTION (( 'STEP AP203' ),
    '1' );
FILE_NAME ('OPU-mount.STEP',
    '2026-05-07T11:42:47',
    ( '' ),
    ( '' ),
    'SwSTEP 2.0',
    'SolidWorks 2024',
    '' );
FILE_SCHEMA (( 'CONFIG_CONTROL_DESIGN' ));
ENDSEC;

DATA;
#1 = ORIENTED_EDGE ( 'NONE', *, *, #651, .T. ) ;
#2 = ORIENTED_EDGE ( 'NONE', *, *, #454, .F. ) ;
#3 = CC_DESIGN_PERSON_AND_ORGANIZATION_ASSIGNMENT ( #802, #299, ( #503 ) ) ;
#4 = AXIS2_PLACEMENT_3D ( 'NONE', #163, #471, #552 ) ;
#5 = FACE_BOUND ( 'NONE', #603, .T. ) ;
#6 = ORIENTED_EDGE ( 'NONE', *, *, #487, .F. ) ;
#7 = VERTEX_POINT ( 'NONE', #709 ) ;
#8 = EDGE_CURVE ( 'NONE', #593, #196, #280, .T. ) ;
#9 = CIRCLE ( 'NONE', #555, 0.7500000000000006661 ) ;
#10 = DATE_AND_TIME ( #452, #703 ) ;
#11 = CARTESIAN_POINT ( 'NONE',  ( 0.000000000000000000, 19.79999999999999716, 0.000000000000000000 ) ) ;
#12 = EDGE_CURVE ( 'NONE', #553, #593, #46, .T. ) ;
#13 = ORIENTED_EDGE ( 'NONE', *, *, #318, .F. ) ;
#14 = CARTESIAN_POINT ( 'NONE',  ( 0.000000000000000000, 0.000000000000000000, 0.000000000000000000 ) ) ;
#15 = FACE_OUTER_BOUND ( 'NONE', #681, .T. ) ;
#16 = CARTESIAN_POINT ( 'NONE',  ( -11.75000000000000000, 2.000000000000000000, 20.00000000000000000 ) ) ;
#17 = DIRECTION ( 'NONE',  ( 0.000000000000000000, 0.000000000000000000, 1.000000000000000000 ) ) ;
#18 = EDGE_CURVE ( 'NONE', #506, #147, #82, .T. ) ;
#19 = EDGE_CURVE ( 'NONE', #816, #559, #484, .T. ) ;
#20 = CARTESIAN_POINT ( 'NONE',  ( 0.000000000000000000, 2.000000000000000000, 0.000000000000000000 ) ) ;
#21 = DIRECTION ( 'NONE',  ( 0.000000000000000000, 0.000000000000000000, -1.000000000000000000 ) ) ;
#22 = AXIS2_PLACEMENT_3D ( 'NONE', #204, #946, #730 ) ;
#23 = EDGE_LOOP ( 'NONE', ( #264, #820, #591, #144 ) ) ;
#24 = CARTESIAN_POINT ( 'NONE',  ( 1.102182119232617714E-15, 19.79999999999999716, 9.000000000000000000 ) ) ;
#25 = AXIS2_PLACEMENT_3D ( 'NONE', #728, #55, #793 ) ;
#26 = DIRECTION ( 'NONE',  ( -0.000000000000000000, -1.000000000000000000, -0.000000000000000000 ) ) ;
#27 = LOCAL_TIME ( 19, 42, 47.00000000000000000, #222 ) ;
#28 = DIRECTION ( 'NONE',  ( -0.000000000000000000, -1.000000000000000000, -0.000000000000000000 ) ) ;
#29 = DIRECTION ( 'NONE',  ( -1.000000000000000000, 0.000000000000000000, 2.312964634635743450E-16 ) ) ;
#30 = AXIS2_PLACEMENT_3D ( 'NONE', #392, #242, #908 ) ;
#31 = CC_DESIGN_PERSON_AND_ORGANIZATION_ASSIGNMENT ( #521, #608, ( #455 ) ) ;
#32 = DIRECTION ( 'NONE',  ( 0.000000000000000000, -1.000000000000000000, 0.000000000000000000 ) ) ;
#33 = DIRECTION ( 'NONE',  ( 0.000000000000000000, -1.000000000000000000, 0.000000000000000000 ) ) ;
#34 = AXIS2_PLACEMENT_3D ( 'NONE', #846, #466, #694 ) ;
#35 = CARTESIAN_POINT ( 'NONE',  ( -11.75000000000000000, 0.000000000000000000, 19.24999999999999645 ) ) ;
#36 = CARTESIAN_POINT ( 'NONE',  ( 0.000000000000000000, 19.79999999999999716, 0.000000000000000000 ) ) ;
#37 = EDGE_CURVE ( 'NONE', #559, #816, #660, .T. ) ;
#38 = DIRECTION ( 'NONE',  ( 0.000000000000000000, 1.000000000000000000, 0.000000000000000000 ) ) ;
#39 = LINE ( 'NONE', #932, #891 ) ;
#40 = EDGE_LOOP ( 'NONE', ( #450, #295, #602, #665 ) ) ;
#41 = PERSON_AND_ORGANIZATION ( #213, #200 ) ;
#42 = ADVANCED_FACE ( 'NONE', ( #633 ), #269, .T. ) ;
#43 = VECTOR ( 'NONE', #975, 1000.000000000000000 ) ;
#44 = CARTESIAN_POINT ( 'NONE',  ( 0.000000000000000000, 2.000000000000000000, 0.000000000000000000 ) ) ;
#45 = CARTESIAN_POINT ( 'NONE',  ( -7.500000000000002665, 2.000000000000000000, -20.00000000000000000 ) ) ;
#46 = LINE ( 'NONE', #347, #581 ) ;
#47 = APPROVAL_DATE_TIME ( #625, #387 ) ;
#49 = ORIENTED_EDGE ( 'NONE', *, *, #371, .F. ) ;
#48 = VECTOR ( 'NONE', #322, 1000.000000000000000 ) ;
#50 = EDGE_CURVE ( 'NONE', #348, #895, #67, .T. ) ;
#51 = CARTESIAN_POINT ( 'NONE',  ( 0.000000000000000000, 2.000000000000000000, -9.000000000000000000 ) ) ;
#52 = CARTESIAN_POINT ( 'NONE',  ( 0.000000000000000000, 2.000000000000000000, 0.000000000000000000 ) ) ;
#53 = CARTESIAN_POINT ( 'NONE',  ( 0.000000000000000000, 2.000000000000000000, -25.39999999999999858 ) ) ;
#54 = EDGE_CURVE ( 'NONE', #303, #7, #505, .T. ) ;
#55 = DIRECTION ( 'NONE',  ( 0.000000000000000000, -1.000000000000000000, 0.000000000000000000 ) ) ;
#56 = DIRECTION ( 'NONE',  ( 0.000000000000000000, 0.000000000000000000, 1.000000000000000000 ) ) ;
#57 = VERTEX_POINT ( 'NONE', #510 ) ;
#58 = CARTESIAN_POINT ( 'NONE',  ( 11.75000000000000000, 2.000000000000000000, 18.49999999999999645 ) ) ;
#59 = DIRECTION ( 'NONE',  ( 0.000000000000000000, -1.000000000000000000, 0.000000000000000000 ) ) ;
#60 = CARTESIAN_POINT ( 'NONE',  ( -12.50000000000000000, 0.000000000000000000, 19.24999999999999645 ) ) ;
#61 = EDGE_LOOP ( 'NONE', ( #640, #76, #659, #172 ) ) ;
#62 = CIRCLE ( 'NONE', #175, 0.7500000000000006661 ) ;
#63 = CARTESIAN_POINT ( 'NONE',  ( -6.750000000000002665, 2.000000000000000000, -20.00000000000000000 ) ) ;
#64 = LINE ( 'NONE', #444, #78 ) ;
#65 = DIRECTION ( 'NONE',  ( 0.000000000000000000, 1.000000000000000000, 0.000000000000000000 ) ) ;
#66 = EDGE_LOOP ( 'NONE', ( #249, #598, #962, #898 ) ) ;
#67 = CIRCLE ( 'NONE', #610, 0.7500000000000006661 ) ;
#68 = VERTEX_POINT ( 'NONE', #426 ) ;
#69 = CARTESIAN_POINT ( 'NONE',  ( 0.000000000000000000, 21.80000000000000071, -24.56591197690694273 ) ) ;
#70 = CARTESIAN_POINT ( 'NONE',  ( 0.000000000000000000, 2.000000000000000000, 0.000000000000000000 ) ) ;
#71 = ORIENTED_EDGE ( 'NONE', *, *, #543, .T. ) ;
#72 = ORIENTED_EDGE ( 'NONE', *, *, #754, .F. ) ;
#73 = UNCERTAINTY_MEASURE_WITH_UNIT (LENGTH_MEASURE( 1.000000000000000082E-05 ), #177, 'distance_accuracy_value', 'NONE');
#74 = CARTESIAN_POINT ( 'NONE',  ( 0.000000000000000000, 2.000000000000000000, 0.000000000000000000 ) ) ;
#75 = ORIENTED_EDGE ( 'NONE', *, *, #402, .T. ) ;
#76 = ORIENTED_EDGE ( 'NONE', *, *, #376, .F. ) ;
#77 = PERSON_AND_ORGANIZATION ( #213, #200 ) ;
#78 = VECTOR ( 'NONE', #896, 1000.000000000000000 ) ;
#79 = FACE_BOUND ( 'NONE', #967, .T. ) ;
#80 = ORIENTED_EDGE ( 'NONE', *, *, #534, .T. ) ;
#81 = ORIENTED_EDGE ( 'NONE', *, *, #54, .T. ) ;
#82 = CIRCLE ( 'NONE', #236, 0.7500000000000006661 ) ;
#83 = AXIS2_PLACEMENT_3D ( 'NONE', #343, #56, #263 ) ;
#84 = PLANE ( 'NONE',  #420 ) ;
#85 = ORIENTED_EDGE ( 'NONE', *, *, #285, .T. ) ;
#86 = EDGE_LOOP ( 'NONE', ( #72, #773, #446, #6 ) ) ;
#87 = AXIS2_PLACEMENT_3D ( 'NONE', #124, #38, #496 ) ;
#88 = ADVANCED_FACE ( 'NONE', ( #737, #432 ), #878, .F. ) ;
#89 = APPROVAL_DATE_TIME ( #10, #900 ) ;
#90 = CYLINDRICAL_SURFACE ( 'NONE', #605, 0.7500000000000006661 ) ;
#91 = ORIENTED_EDGE ( 'NONE', *, *, #539, .T. ) ;
#92 = CARTESIAN_POINT ( 'NONE',  ( -6.750000000000002665, 0.000000000000000000, -20.00000000000000000 ) ) ;
#93 = DIRECTION ( 'NONE',  ( 0.000000000000000000, 1.000000000000000000, 0.000000000000000000 ) ) ;
#94 = EDGE_CURVE ( 'NONE', #219, #68, #107, .T. ) ;
#95 = DIRECTION ( 'NONE',  ( -1.000000000000000000, 0.000000000000000000, 1.387778780781445676E-16 ) ) ;
#96 = VECTOR ( 'NONE', #919, 1000.000000000000000 ) ;
#97 = CARTESIAN_POINT ( 'NONE',  ( 6.749999999999997335, 0.000000000000000000, -19.25000000000000355 ) ) ;
#98 = ADVANCED_FACE ( 'NONE', ( #961 ), #440, .T. ) ;
#99 = CARTESIAN_POINT ( 'NONE',  ( 0.000000000000000000, 19.79999999999999716, -15.00000000000000000 ) ) ;
#100 = CARTESIAN_POINT ( 'NONE',  ( 0.000000000000000000, 21.80000000000000071, 0.000000000000000000 ) ) ;
#101 = DIRECTION ( 'NONE',  ( -1.000000000000000000, 0.000000000000000000, 2.312964634635743450E-16 ) ) ;
#102 = LINE ( 'NONE', #92, #929 ) ;
#103 = DIRECTION ( 'NONE',  ( 0.000000000000000000, 1.000000000000000000, 0.000000000000000000 ) ) ;
#104 = VECTOR ( 'NONE', #580, 1000.000000000000000 ) ;
#105 = LINE ( 'NONE', #24, #246 ) ;
#106 = CARTESIAN_POINT ( 'NONE',  ( 0.000000000000000000, 2.000000000000000000, -5.000000000000000000 ) ) ;
#107 = CIRCLE ( 'NONE', #407, 0.7500000000000006661 ) ;
#108 = ADVANCED_FACE ( 'NONE', ( #288 ), #732, .T. ) ;
#109 = ORIENTED_EDGE ( 'NONE', *, *, #226, .F. ) ;
#110 = VECTOR ( 'NONE', #840, 1000.000000000000000 ) ;
#111 = FACE_BOUND ( 'NONE', #366, .T. ) ;
#112 = EDGE_CURVE ( 'NONE', #7, #159, #755, .T. ) ;
#113 = FACE_OUTER_BOUND ( 'NONE', #963, .T. ) ;
#114 = ORIENTED_EDGE ( 'NONE', *, *, #905, .T. ) ;
#115 = PERSON_AND_ORGANIZATION ( #213, #200 ) ;
#116 = LINE ( 'NONE', #642, #289 ) ;
#117 = ADVANCED_FACE ( 'NONE', ( #498 ), #282, .F. ) ;
#118 = DIRECTION ( 'NONE',  ( 0.000000000000000000, -1.000000000000000000, 0.000000000000000000 ) ) ;
#119 = ORIENTED_EDGE ( 'NONE', *, *, #189, .F. ) ;
#120 = VERTEX_POINT ( 'NONE', #653 ) ;
#121 = AXIS2_PLACEMENT_3D ( 'NONE', #662, #152, #819 ) ;
#122 = LINE ( 'NONE', #129, #952 ) ;
#123 = ADVANCED_FACE ( 'NONE', ( #801 ), #126, .F. ) ;
#124 = CARTESIAN_POINT ( 'NONE',  ( 0.000000000000000000, 0.000000000000000000, 0.000000000000000000 ) ) ;
#125 = CARTESIAN_POINT ( 'NONE',  ( 0.000000000000000000, 2.000000000000000000, 0.000000000000000000 ) ) ;
#126 = CYLINDRICAL_SURFACE ( 'NONE', #886, 0.7500000000000006661 ) ;
#127 = ORIENTED_EDGE ( 'NONE', *, *, #672, .T. ) ;
#128 = CIRCLE ( 'NONE', #248, 0.7500000000000006661 ) ;
#129 = CARTESIAN_POINT ( 'NONE',  ( 11.75000000000000000, 2.000000000000000000, 18.49999999999999645 ) ) ;
#130 = EDGE_CURVE ( 'NONE', #215, #464, #594, .T. ) ;
#131 = CYLINDRICAL_SURFACE ( 'NONE', #394, 25.39999999999999858 ) ;
#132 = DIRECTION ( 'NONE',  ( 0.000000000000000000, -1.000000000000000000, 0.000000000000000000 ) ) ;
#134 = ORIENTED_EDGE ( 'NONE', *, *, #905, .F. ) ;
#133 = VECTOR ( 'NONE', #179, 1000.000000000000000 ) ;
#135 = DIRECTION ( 'NONE',  ( 0.000000000000000000, -1.000000000000000000, 0.000000000000000000 ) ) ;
#136 = DIRECTION ( 'NONE',  ( 0.000000000000000000, 0.000000000000000000, 1.000000000000000000 ) ) ;
#137 = CARTESIAN_POINT ( 'NONE',  ( 0.000000000000000000, 19.79999999999999716, 0.000000000000000000 ) ) ;
#138 = ORIENTED_EDGE ( 'NONE', *, *, #94, .F. ) ;
#139 = ORIENTED_EDGE ( 'NONE', *, *, #651, .F. ) ;
#140 = LINE ( 'NONE', #367, #197 ) ;
#141 = CYLINDRICAL_SURFACE ( 'NONE', #165, 5.000000000000000000 ) ;
#142 = ADVANCED_FACE ( 'NONE', ( #275 ), #141, .F. ) ;
#143 = ORIENTED_EDGE ( 'NONE', *, *, #376, .T. ) ;
#144 = ORIENTED_EDGE ( 'NONE', *, *, #267, .F. ) ;
#145 = CARTESIAN_POINT ( 'NONE',  ( -7.500000000000001776, 0.000000000000000000, -19.25000000000000000 ) ) ;
#146 = ORIENTED_EDGE ( 'NONE', *, *, #292, .T. ) ;
#147 = VERTEX_POINT ( 'NONE', #60 ) ;
#148 = PLANE ( 'NONE',  #298 ) ;
#149 = ORIENTED_EDGE ( 'NONE', *, *, #454, .T. ) ;
#150 = VERTEX_POINT ( 'NONE', #358 ) ;
#151 = VECTOR ( 'NONE', #118, 1000.000000000000000 ) ;
#152 = DIRECTION ( 'NONE',  ( 0.000000000000000000, 1.000000000000000000, 0.000000000000000000 ) ) ;
#153 = EDGE_LOOP ( 'NONE', ( #924, #686, #209, #154, #139, #75, #849, #675 ) ) ;
#154 = ORIENTED_EDGE ( 'NONE', *, *, #397, .T. ) ;
#155 = AXIS2_PLACEMENT_3D ( 'NONE', #137, #743, #201 ) ;
#156 = APPROVAL_PERSON_ORGANIZATION ( #448, #900, #315 ) ;
#157 = AXIS2_PLACEMENT_3D ( 'NONE', #11, #93, #689 ) ;
#158 = DIRECTION ( 'NONE',  ( 0.000000000000000000, 0.000000000000000000, 1.000000000000000000 ) ) ;
#159 = VERTEX_POINT ( 'NONE', #955 ) ;
#160 = AXIS2_PLACEMENT_3D ( 'NONE', #790, #562, #423 ) ;
#161 = FACE_OUTER_BOUND ( 'NONE', #788, .T. ) ;
#162 = EDGE_LOOP ( 'NONE', ( #302, #488 ) ) ;
#163 = CARTESIAN_POINT ( 'NONE',  ( 6.749999999999997335, 2.000000000000000000, -17.75000000000000711 ) ) ;
#164 = DIRECTION ( 'NONE',  ( -0.000000000000000000, -1.000000000000000000, -0.000000000000000000 ) ) ;
#165 = AXIS2_PLACEMENT_3D ( 'NONE', #871, #132, #658 ) ;
#166 = CARTESIAN_POINT ( 'NONE',  ( 0.000000000000000000, 21.80000000000000071, -24.56591197690694273 ) ) ;
#167 = AXIS2_PLACEMENT_3D ( 'NONE', #255, #842, #915 ) ;
#168 = DIRECTION ( 'NONE',  ( 2.891205793294679312E-16, -0.000000000000000000, 1.000000000000000000 ) ) ;
#169 = PLANE ( 'NONE',  #725 ) ;
#170 = CARTESIAN_POINT ( 'NONE',  ( 6.749999999999997335, 2.000000000000000000, -19.25000000000000355 ) ) ;
#171 = CC_DESIGN_PERSON_AND_ORGANIZATION_ASSIGNMENT ( #115, #186, ( #677 ) ) ;
#172 = ORIENTED_EDGE ( 'NONE', *, *, #8, .T. ) ;
#173 = EDGE_CURVE ( 'NONE', #57, #196, #453, .T. ) ;
#174 = CARTESIAN_POINT ( 'NONE',  ( 0.000000000000000000, 2.000000000000000000, 0.000000000000000000 ) ) ;
#175 = AXIS2_PLACEMENT_3D ( 'NONE', #97, #396, #17 ) ;
#176 = ORIENTED_EDGE ( 'NONE', *, *, #210, .F. ) ;
#177 =( LENGTH_UNIT ( ) NAMED_UNIT ( * ) SI_UNIT ( .MILLI., .METRE. ) );
#178 = ADVANCED_FACE ( 'NONE', ( #234 ), #887, .F. ) ;
#179 = DIRECTION ( 'NONE',  ( 0.000000000000000000, -1.000000000000000000, 0.000000000000000000 ) ) ;
#180 = CYLINDRICAL_SURFACE ( 'NONE', #772, 24.56591197690694273 ) ;
#181 = VERTEX_POINT ( 'NONE', #435 ) ;
#182 = DIRECTION ( 'NONE',  ( 0.000000000000000000, 0.000000000000000000, 1.000000000000000000 ) ) ;
#183 = LINE ( 'NONE', #783, #711 ) ;
#184 = PLANE ( 'NONE',  #381 ) ;
#185 = ORIENTED_EDGE ( 'NONE', *, *, #922, .T. ) ;
#186 = PERSON_AND_ORGANIZATION_ROLE ( 'design_owner' ) ;
#187 = ORIENTED_EDGE ( 'NONE', *, *, #543, .F. ) ;
#188 = MANIFOLD_SOLID_BREP ( '͹̨-����16', #906 ) ;
#189 = EDGE_CURVE ( 'NONE', #599, #638, #522, .T. ) ;
#190 = FACE_OUTER_BOUND ( 'NONE', #940, .T. ) ;
#191 = CARTESIAN_POINT ( 'NONE',  ( -7.500000000000002665, 2.000000000000000000, -19.25000000000000000 ) ) ;
#192 = LINE ( 'NONE', #727, #680 ) ;
#193 = DIRECTION ( 'NONE',  ( 0.000000000000000000, 1.000000000000000000, 0.000000000000000000 ) ) ;
#194 = DATE_TIME_ROLE ( 'creation_date' ) ;
#195 = ADVANCED_FACE ( 'NONE', ( #286, #79 ), #148, .T. ) ;
#196 = VERTEX_POINT ( 'NONE', #588 ) ;
#197 = VECTOR ( 'NONE', #668, 1000.000000000000000 ) ;
#198 = CYLINDRICAL_SURFACE ( 'NONE', #852, 5.000000000000000000 ) ;
#199 = CARTESIAN_POINT ( 'NONE',  ( -11.75000000000000000, 2.000000000000000000, 19.24999999999999645 ) ) ;
#200 = ORGANIZATION ( '未', '未', '' ) ;
#201 = DIRECTION ( 'NONE',  ( 0.000000000000000000, 0.000000000000000000, -1.000000000000000000 ) ) ;
#202 = EDGE_LOOP ( 'NONE', ( #445, #564 ) ) ;
#203 = AXIS2_PLACEMENT_3D ( 'NONE', #621, #847, #763 ) ;
#204 = CARTESIAN_POINT ( 'NONE',  ( 0.000000000000000000, 2.000000000000000000, 0.000000000000000000 ) ) ;
#205 = CYLINDRICAL_SURFACE ( 'NONE', #469, 0.7500000000000006661 ) ;
#206 = CC_DESIGN_DATE_AND_TIME_ASSIGNMENT ( #925, #194, ( #831 ) ) ;
#207 = DIRECTION ( 'NONE',  ( 2.891205793294679312E-16, 0.000000000000000000, 1.000000000000000000 ) ) ;
#209 = ORIENTED_EDGE ( 'NONE', *, *, #747, .F. ) ;
#208 = CIRCLE ( 'NONE', #160, 15.00000000000000000 ) ;
#210 = EDGE_CURVE ( 'NONE', #745, #857, #216, .T. ) ;
#211 = DIRECTION ( 'NONE',  ( 0.000000000000000000, 1.000000000000000000, 0.000000000000000000 ) ) ;
#212 = CARTESIAN_POINT ( 'NONE',  ( 6.749999999999997335, 2.000000000000000000, -19.25000000000000355 ) ) ;
#214 = ORIENTED_EDGE ( 'NONE', *, *, #561, .F. ) ;
#213 = PERSON ( '未', '未', '未', ('未'), ('未'), ('未') ) ;
#215 = VERTEX_POINT ( 'NONE', #964 ) ;
#216 = CIRCLE ( 'NONE', #375, 24.56591197690694273 ) ;
#217 = EDGE_CURVE ( 'NONE', #857, #745, #841, .T. ) ;
#218 = CARTESIAN_POINT ( 'NONE',  ( -7.499999999999996447, 0.000000000000000000, 2.168404344971008474E-15 ) ) ;
#219 = VERTEX_POINT ( 'NONE', #300 ) ;
#220 = ORIENTED_EDGE ( 'NONE', *, *, #50, .T. ) ;
#221 = ADVANCED_FACE ( 'NONE', ( #830 ), #84, .T. ) ;
#222 = COORDINATED_UNIVERSAL_TIME_OFFSET ( 8, 0, .AHEAD. ) ;
#223 = DIRECTION ( 'NONE',  ( -0.000000000000000000, -1.000000000000000000, -0.000000000000000000 ) ) ;
#224 = ORIENTED_EDGE ( 'NONE', *, *, #707, .F. ) ;
#225 = VERTEX_POINT ( 'NONE', #736 ) ;
#226 = EDGE_CURVE ( 'NONE', #7, #243, #751, .T. ) ;
#227 = PRODUCT_DEFINITION_SHAPE ( 'NONE', 'NONE',  #831 ) ;
#228 = DIRECTION ( 'NONE',  ( 0.000000000000000000, 1.000000000000000000, 0.000000000000000000 ) ) ;
#229 = ORIENTED_EDGE ( 'NONE', *, *, #307, .F. ) ;
#230 = EDGE_LOOP ( 'NONE', ( #606, #369, #533, #185 ) ) ;
#231 = ADVANCED_FACE ( 'NONE', ( #757, #882, #5, #596 ), #824, .T. ) ;
#232 = AXIS2_PLACEMENT_3D ( 'NONE', #576, #260, #351 ) ;
#233 = CALENDAR_DATE ( 2026, 7, 5 ) ;
#234 = FACE_OUTER_BOUND ( 'NONE', #671, .T. ) ;
#235 = ORIENTED_EDGE ( 'NONE', *, *, #615, .F. ) ;
#236 = AXIS2_PLACEMENT_3D ( 'NONE', #35, #333, #401 ) ;
#237 = DESIGN_CONTEXT ( 'detailed design', #544, 'design' ) ;
#238 = CARTESIAN_POINT ( 'NONE',  ( 7.500000000000003553, 0.000000000000000000, -2.168404344971010446E-15 ) ) ;
#239 = DIRECTION ( 'NONE',  ( 2.312964634635743450E-16, 0.000000000000000000, 1.000000000000000000 ) ) ;
#240 = CYLINDRICAL_SURFACE ( 'NONE', #203, 0.7500000000000006661 ) ;
#241 = CARTESIAN_POINT ( 'NONE',  ( -7.500000000000002665, 2.000000000000000000, -20.00000000000000000 ) ) ;
#242 = DIRECTION ( 'NONE',  ( -0.000000000000000000, -1.000000000000000000, -0.000000000000000000 ) ) ;
#243 = VERTEX_POINT ( 'NONE', #145 ) ;
#244 = AXIS2_PLACEMENT_3D ( 'NONE', #721, #478, #182 ) ;
#245 = LINE ( 'NONE', #631, #641 ) ;
#246 = VECTOR ( 'NONE', #32, 1000.000000000000000 ) ;
#247 = CARTESIAN_POINT ( 'NONE',  ( -7.500000000000001776, 2.000000000000000000, -17.75000000000000355 ) ) ;
#248 = AXIS2_PLACEMENT_3D ( 'NONE', #835, #26, #459 ) ;
#249 = ORIENTED_EDGE ( 'NONE', *, *, #844, .T. ) ;
#250 = PERSON_AND_ORGANIZATION ( #213, #200 ) ;
#251 = DIRECTION ( 'NONE',  ( 1.000000000000000000, 0.000000000000000000, -2.312964634635743450E-16 ) ) ;
#252 = VECTOR ( 'NONE', #864, 1000.000000000000000 ) ;
#253 = DIRECTION ( 'NONE',  ( 0.000000000000000000, 1.000000000000000000, 0.000000000000000000 ) ) ;
#254 = APPROVAL_ROLE ( '' ) ;
#255 = CARTESIAN_POINT ( 'NONE',  ( -11.75000000000000000, 0.000000000000000000, 19.25000000000000000 ) ) ;
#256 = LINE ( 'NONE', #792, #656 ) ;
#257 = DIRECTION ( 'NONE',  ( 0.000000000000000000, 1.000000000000000000, 0.000000000000000000 ) ) ;
#258 = DIRECTION ( 'NONE',  ( 1.000000000000000000, 0.000000000000000000, 0.000000000000000000 ) ) ;
#259 = DIRECTION ( 'NONE',  ( 0.000000000000000000, 0.000000000000000000, 1.000000000000000000 ) ) ;
#260 = DIRECTION ( 'NONE',  ( 0.000000000000000000, 1.000000000000000000, 0.000000000000000000 ) ) ;
#261 = EDGE_CURVE ( 'NONE', #745, #559, #604, .T. ) ;
#262 = ORIENTED_EDGE ( 'NONE', *, *, #700, .F. ) ;
#263 = DIRECTION ( 'NONE',  ( 1.000000000000000000, 0.000000000000000000, 0.000000000000000000 ) ) ;
#264 = ORIENTED_EDGE ( 'NONE', *, *, #534, .F. ) ;
#265 = DIRECTION ( 'NONE',  ( 0.000000000000000000, 1.000000000000000000, 0.000000000000000000 ) ) ;
#266 = DIRECTION ( 'NONE',  ( 0.000000000000000000, 0.000000000000000000, 1.000000000000000000 ) ) ;
#267 = EDGE_CURVE ( 'NONE', #895, #271, #540, .T. ) ;
#268 = DIRECTION ( 'NONE',  ( 0.000000000000000000, 0.000000000000000000, 1.000000000000000000 ) ) ;
#269 = PLANE ( 'NONE',  #827 ) ;
#270 = PERSON_AND_ORGANIZATION ( #213, #200 ) ;
#271 = VERTEX_POINT ( 'NONE', #377 ) ;
#272 = DIRECTION ( 'NONE',  ( 0.000000000000000000, 0.000000000000000000, -1.000000000000000000 ) ) ;
#273 = CIRCLE ( 'NONE', #823, 15.00000000000000000 ) ;
#274 = CARTESIAN_POINT ( 'NONE',  ( 0.000000000000000000, 0.000000000000000000, -25.39999999999999858 ) ) ;
#275 = FACE_OUTER_BOUND ( 'NONE', #66, .T. ) ;
#276 = PERSON_AND_ORGANIZATION_ROLE ( 'design_supplier' ) ;
#277 = ORIENTED_EDGE ( 'NONE', *, *, #836, .T. ) ;
#278 = DIRECTION ( 'NONE',  ( 0.000000000000000000, 0.000000000000000000, 1.000000000000000000 ) ) ;
#279 = CC_DESIGN_PERSON_AND_ORGANIZATION_ASSIGNMENT ( #77, #276, ( #503 ) ) ;
#280 = CIRCLE ( 'NONE', #957, 25.39999999999999858 ) ;
#281 = CARTESIAN_POINT ( 'NONE',  ( 12.50000000000000000, 2.000000000000000000, 19.24999999999999645 ) ) ;
#282 = CYLINDRICAL_SURFACE ( 'NONE', #25, 9.000000000000000000 ) ;
#283 = ORIENTED_EDGE ( 'NONE', *, *, #363, .T. ) ;
#284 = AXIS2_PLACEMENT_3D ( 'NONE', #699, #463, #326 ) ;
#285 = EDGE_CURVE ( 'NONE', #159, #733, #64, .T. ) ;
#286 = FACE_OUTER_BOUND ( 'NONE', #202, .T. ) ;
#287 = CC_DESIGN_SECURITY_CLASSIFICATION ( #455, ( #503 ) ) ;
#288 = FACE_OUTER_BOUND ( 'NONE', #40, .T. ) ;
#290 = EDGE_LOOP ( 'NONE', ( #817, #127, #674, #749 ) ) ;
#289 = VECTOR ( 'NONE', #413, 1000.000000000000000 ) ;
#291 = ORIENTED_EDGE ( 'NONE', *, *, #217, .F. ) ;
#292 = EDGE_CURVE ( 'NONE', #913, #327, #513, .T. ) ;
#293 = DIRECTION ( 'NONE',  ( -0.000000000000000000, 1.000000000000000000, 0.000000000000000000 ) ) ;
#294 = DIRECTION ( 'NONE',  ( 0.000000000000000000, 0.000000000000000000, 1.000000000000000000 ) ) ;
#295 = ORIENTED_EDGE ( 'NONE', *, *, #750, .T. ) ;
#296 = ORIENTED_EDGE ( 'NONE', *, *, #487, .T. ) ;
#297 = EDGE_CURVE ( 'NONE', #57, #553, #791, .T. ) ;
#298 = AXIS2_PLACEMENT_3D ( 'NONE', #527, #306, #532 ) ;
#299 = PERSON_AND_ORGANIZATION_ROLE ( 'creator' ) ;
#300 = CARTESIAN_POINT ( 'NONE',  ( -11.75000000000000000, 2.000000000000000000, 20.00000000000000000 ) ) ;
#301 = EDGE_CURVE ( 'NONE', #857, #816, #140, .T. ) ;
#302 = ORIENTED_EDGE ( 'NONE', *, *, #634, .T. ) ;
#303 = VERTEX_POINT ( 'NONE', #247 ) ;
#304 = VECTOR ( 'NONE', #931, 1000.000000000000000 ) ;
#305 = APPROVAL_DATE_TIME ( #907, #661 ) ;
#306 = DIRECTION ( 'NONE',  ( 0.000000000000000000, 1.000000000000000000, 0.000000000000000000 ) ) ;
#307 = EDGE_CURVE ( 'NONE', #68, #120, #833, .T. ) ;
#308 = ORIENTED_EDGE ( 'NONE', *, *, #750, .F. ) ;
#309 = ORIENTED_EDGE ( 'NONE', *, *, #261, .T. ) ;
#310 = CIRCLE ( 'NONE', #848, 25.39999999999999858 ) ;
#311 = DIRECTION ( 'NONE',  ( 0.000000000000000000, 1.000000000000000000, 0.000000000000000000 ) ) ;
#312 = ORIENTED_EDGE ( 'NONE', *, *, #844, .F. ) ;
#313 = ORIENTED_EDGE ( 'NONE', *, *, #8, .F. ) ;
#314 = PRODUCT_RELATED_PRODUCT_CATEGORY ( 'detail', '', ( #677 ) ) ;
#315 = APPROVAL_ROLE ( '' ) ;
#316 = DIRECTION ( 'NONE',  ( 0.000000000000000000, 0.000000000000000000, 1.000000000000000000 ) ) ;
#317 = VERTEX_POINT ( 'NONE', #399 ) ;
#318 = EDGE_CURVE ( 'NONE', #733, #303, #458, .T. ) ;
#319 = CARTESIAN_POINT ( 'NONE',  ( -7.500000000000001776, 2.000000000000000000, -17.00000000000000000 ) ) ;
#320 = CARTESIAN_POINT ( 'NONE',  ( -6.750000000000001776, 2.000000000000000000, -17.75000000000000355 ) ) ;
#321 = EDGE_CURVE ( 'NONE', #599, #243, #799, .T. ) ;
#322 = DIRECTION ( 'NONE',  ( 1.000000000000000000, 0.000000000000000000, -2.312964634635742957E-16 ) ) ;
#323 = CARTESIAN_POINT ( 'NONE',  ( -6.750000000000002665, 0.000000000000000000, -19.25000000000000000 ) ) ;
#324 = ORIENTED_EDGE ( 'NONE', *, *, #189, .T. ) ;
#325 = CARTESIAN_POINT ( 'NONE',  ( 2.775557561562890562E-15, 0.000000000000000000, 19.99999999999999645 ) ) ;
#326 = DIRECTION ( 'NONE',  ( 0.000000000000000000, 0.000000000000000000, 1.000000000000000000 ) ) ;
#327 = VERTEX_POINT ( 'NONE', #691 ) ;
#328 = VECTOR ( 'NONE', #436, 1000.000000000000000 ) ;
#329 = LOCAL_TIME ( 19, 42, 47.00000000000000000, #412 ) ;
#330 = DIRECTION ( 'NONE',  ( 0.000000000000000000, -1.000000000000000000, 0.000000000000000000 ) ) ;
#331 = CARTESIAN_POINT ( 'NONE',  ( 6.749999999999997335, 0.000000000000000000, -17.00000000000000355 ) ) ;
#332 = CIRCLE ( 'NONE', #157, 15.00000000000000000 ) ;
#333 = DIRECTION ( 'NONE',  ( 0.000000000000000000, 1.000000000000000000, 0.000000000000000000 ) ) ;
#334 = DIRECTION ( 'NONE',  ( 0.000000000000000000, 0.000000000000000000, 1.000000000000000000 ) ) ;
#335 = AXIS2_PLACEMENT_3D ( 'NONE', #417, #712, #259 ) ;
#336 = CARTESIAN_POINT ( 'NONE',  ( 6.749999999999997335, 0.000000000000000000, -20.00000000000000355 ) ) ;
#337 = EDGE_LOOP ( 'NONE', ( #586, #146, #862, #516 ) ) ;
#338 =( NAMED_UNIT ( * ) PLANE_ANGLE_UNIT ( ) SI_UNIT ( $, .RADIAN. ) );
#339 = FACE_OUTER_BOUND ( 'NONE', #162, .T. ) ;
#340 = DIRECTION ( 'NONE',  ( -0.000000000000000000, 1.000000000000000000, -0.000000000000000000 ) ) ;
#341 = ORIENTED_EDGE ( 'NONE', *, *, #968, .T. ) ;
#342 = VECTOR ( 'NONE', #746, 1000.000000000000000 ) ;
#343 = CARTESIAN_POINT ( 'NONE',  ( 0.000000000000000000, 0.000000000000000000, 0.000000000000000000 ) ) ;
#344 = DIRECTION ( 'NONE',  ( 0.000000000000000000, 1.000000000000000000, 0.000000000000000000 ) ) ;
#345 = VECTOR ( 'NONE', #59, 1000.000000000000000 ) ;
#346 = CARTESIAN_POINT ( 'NONE',  ( 0.000000000000000000, 21.80000000000000071, 0.000000000000000000 ) ) ;
#347 = CARTESIAN_POINT ( 'NONE',  ( 0.000000000000000000, 2.000000000000000000, -25.39999999999999858 ) ) ;
#348 = VERTEX_POINT ( 'NONE', #542 ) ;
#349 = CARTESIAN_POINT ( 'NONE',  ( 0.000000000000000000, 2.000000000000000000, -5.000000000000000000 ) ) ;
#350 = CARTESIAN_POINT ( 'NONE',  ( 3.008456547065471955E-15, 21.80000000000000071, 24.56591197690694273 ) ) ;
#351 = DIRECTION ( 'NONE',  ( 0.000000000000000000, 0.000000000000000000, 1.000000000000000000 ) ) ;
#352 = CARTESIAN_POINT ( 'NONE',  ( 0.000000000000000000, 19.79999999999999716, 0.000000000000000000 ) ) ;
#353 = ORIENTED_EDGE ( 'NONE', *, *, #893, .T. ) ;
#354 = EDGE_CURVE ( 'NONE', #501, #120, #472, .T. ) ;
#355 = LINE ( 'NONE', #349, #899 ) ;
#356 = CIRCLE ( 'NONE', #232, 9.000000000000000000 ) ;
#357 = CARTESIAN_POINT ( 'NONE',  ( 0.000000000000000000, 2.000000000000000000, 0.000000000000000000 ) ) ;
#358 = CARTESIAN_POINT ( 'NONE',  ( 1.836970198721029589E-15, 19.79999999999999716, 15.00000000000000000 ) ) ;
#359 = EDGE_CURVE ( 'NONE', #150, #758, #332, .T. ) ;
#360 = ORIENTED_EDGE ( 'NONE', *, *, #805, .F. ) ;
#361 = AXIS2_PLACEMENT_3D ( 'NONE', #352, #65, #584 ) ;
#362 = DIRECTION ( 'NONE',  ( 0.000000000000000000, 0.000000000000000000, 1.000000000000000000 ) ) ;
#363 = EDGE_CURVE ( 'NONE', #501, #549, #682, .T. ) ;
#364 = CARTESIAN_POINT ( 'NONE',  ( 7.499999999999997335, 2.000000000000000000, -20.00000000000000355 ) ) ;
#365 = ORIENTED_EDGE ( 'NONE', *, *, #876, .T. ) ;
#366 = EDGE_LOOP ( 'NONE', ( #312, #481 ) ) ;
#367 = CARTESIAN_POINT ( 'NONE',  ( 3.008456547065471955E-15, 21.80000000000000071, 24.56591197690694273 ) ) ;
#368 = DIRECTION ( 'NONE',  ( 0.000000000000000000, 0.000000000000000000, 1.000000000000000000 ) ) ;
#369 = ORIENTED_EDGE ( 'NONE', *, *, #810, .T. ) ;
#370 = EDGE_LOOP ( 'NONE', ( #729, #670, #421, #744 ) ) ;
#371 = EDGE_CURVE ( 'NONE', #327, #894, #695, .T. ) ;
#372 = DIRECTION ( 'NONE',  ( 0.000000000000000000, 0.000000000000000000, 1.000000000000000000 ) ) ;
#373 = VERTEX_POINT ( 'NONE', #768 ) ;
#374 = ORIENTED_EDGE ( 'NONE', *, *, #676, .T. ) ;
#375 = AXIS2_PLACEMENT_3D ( 'NONE', #673, #960, #902 ) ;
#376 = EDGE_CURVE ( 'NONE', #553, #57, #585, .T. ) ;
#377 = CARTESIAN_POINT ( 'NONE',  ( 11.75000000000000000, 0.000000000000000000, 18.49999999999999645 ) ) ;
#379 = ORIENTED_EDGE ( 'NONE', *, *, #37, .F. ) ;
#378 =( GEOMETRIC_REPRESENTATION_CONTEXT ( 3 ) GLOBAL_UNCERTAINTY_ASSIGNED_CONTEXT ( ( #73 ) ) GLOBAL_UNIT_ASSIGNED_CONTEXT ( ( #177, #338, #794 ) ) REPRESENTATION_CONTEXT ( 'NONE', 'WORKASPACE' ) );
#380 = ORIENTED_EDGE ( 'NONE', *, *, #301, .F. ) ;
#381 = AXIS2_PLACEMENT_3D ( 'NONE', #870, #418, #563 ) ;
#382 = CIRCLE ( 'NONE', #926, 0.7500000000000006661 ) ;
#383 = CARTESIAN_POINT ( 'NONE',  ( -4.625929269271487689E-15, 0.000000000000000000, -20.00000000000000355 ) ) ;
#384 = EDGE_LOOP ( 'NONE', ( #353, #456 ) ) ;
#385 = ORIENTED_EDGE ( 'NONE', *, *, #292, .F. ) ;
#386 = AXIS2_PLACEMENT_3D ( 'NONE', #52, #941, #266 ) ;
#387 = APPROVAL ( #639, '未' ) ;
#388 = CARTESIAN_POINT ( 'NONE',  ( 12.50000000000000000, 2.000000000000000000, 18.49999999999999645 ) ) ;
#389 = ORIENTED_EDGE ( 'NONE', *, *, #738, .T. ) ;
#390 = ADVANCED_FACE ( 'NONE', ( #161 ), #920, .T. ) ;
#391 = FACE_OUTER_BOUND ( 'NONE', #573, .T. ) ;
#392 = CARTESIAN_POINT ( 'NONE',  ( -11.75000000000000000, 2.000000000000000000, 19.24999999999999645 ) ) ;
#393 = ADVANCED_FACE ( 'NONE', ( #536 ), #567, .F. ) ;
#394 = AXIS2_PLACEMENT_3D ( 'NONE', #357, #583, #948 ) ;
#395 = CARTESIAN_POINT ( 'NONE',  ( 12.50000000000000000, 2.000000000000000000, 19.99999999999999645 ) ) ;
#396 = DIRECTION ( 'NONE',  ( 0.000000000000000000, 1.000000000000000000, 0.000000000000000000 ) ) ;
#397 = EDGE_CURVE ( 'NONE', #866, #529, #128, .T. ) ;
#398 = DIRECTION ( 'NONE',  ( 0.000000000000000000, -1.000000000000000000, 0.000000000000000000 ) ) ;
#399 = CARTESIAN_POINT ( 'NONE',  ( 1.102182119232617714E-15, 21.80000000000000071, 9.000000000000000000 ) ) ;
#400 = ADVANCED_FACE ( 'NONE', ( #15 ), #240, .F. ) ;
#401 = DIRECTION ( 'NONE',  ( 0.000000000000000000, 0.000000000000000000, 1.000000000000000000 ) ) ;
#402 = EDGE_CURVE ( 'NONE', #813, #913, #382, .T. ) ;
#403 = CARTESIAN_POINT ( 'NONE',  ( -6.750000000000001776, 2.000000000000000000, -17.00000000000000000 ) ) ;
#404 = DIRECTION ( 'NONE',  ( 0.000000000000000000, 0.000000000000000000, 1.000000000000000000 ) ) ;
#405 = CARTESIAN_POINT ( 'NONE',  ( 0.000000000000000000, 0.000000000000000000, 0.000000000000000000 ) ) ;
#406 = CYLINDRICAL_SURFACE ( 'NONE', #582, 9.000000000000000000 ) ;
#407 = AXIS2_PLACEMENT_3D ( 'NONE', #663, #949, #368 ) ;
#408 = CIRCLE ( 'NONE', #244, 5.000000000000000000 ) ;
#409 = LINE ( 'NONE', #16, #96 ) ;
#410 = AXIS2_PLACEMENT_3D ( 'NONE', #928, #617, #158 ) ;
#411 = ORIENTED_EDGE ( 'NONE', *, *, #112, .T. ) ;
#412 = COORDINATED_UNIVERSAL_TIME_OFFSET ( 8, 0, .AHEAD. ) ;
#413 = DIRECTION ( 'NONE',  ( -0.000000000000000000, 1.000000000000000000, -0.000000000000000000 ) ) ;
#414 = LINE ( 'NONE', #713, #974 ) ;
#415 = EDGE_LOOP ( 'NONE', ( #187, #224 ) ) ;
#416 = MECHANICAL_CONTEXT ( 'NONE', #970, 'mechanical' ) ;
#417 = CARTESIAN_POINT ( 'NONE',  ( 0.000000000000000000, 21.80000000000000071, 0.000000000000000000 ) ) ;
#418 = DIRECTION ( 'NONE',  ( -1.387778780781445676E-16, 0.000000000000000000, -1.000000000000000000 ) ) ;
#419 = DIRECTION ( 'NONE',  ( 0.000000000000000000, 0.000000000000000000, 1.000000000000000000 ) ) ;
#420 = AXIS2_PLACEMENT_3D ( 'NONE', #517, #372, #601 ) ;
#421 = ORIENTED_EDGE ( 'NONE', *, *, #910, .T. ) ;
#422 = CARTESIAN_POINT ( 'NONE',  ( 0.000000000000000000, 19.79999999999999716, 0.000000000000000000 ) ) ;
#423 = DIRECTION ( 'NONE',  ( 0.000000000000000000, 0.000000000000000000, 1.000000000000000000 ) ) ;
#424 = AXIS2_PLACEMENT_3D ( 'NONE', #199, #504, #719 ) ;
#425 = CARTESIAN_POINT ( 'NONE',  ( 0.000000000000000000, 2.000000000000000000, 0.000000000000000000 ) ) ;
#426 = CARTESIAN_POINT ( 'NONE',  ( -12.50000000000000000, 2.000000000000000000, 19.24999999999999645 ) ) ;
#427 = COORDINATED_UNIVERSAL_TIME_OFFSET ( 8, 0, .AHEAD. ) ;
#428 = ORIENTED_EDGE ( 'NONE', *, *, #301, .T. ) ;
#429 = DIRECTION ( 'NONE',  ( 0.000000000000000000, 1.000000000000000000, -0.000000000000000000 ) ) ;
#430 = VECTOR ( 'NONE', #95, 1000.000000000000000 ) ;
#431 = DIRECTION ( 'NONE',  ( 0.000000000000000000, 1.000000000000000000, 0.000000000000000000 ) ) ;
#432 = FACE_OUTER_BOUND ( 'NONE', #809, .T. ) ;
#433 = ORIENTED_EDGE ( 'NONE', *, *, #822, .F. ) ;
#434 = CARTESIAN_POINT ( 'NONE',  ( -11.75000000000000000, 0.000000000000000000, 18.49999999999999645 ) ) ;
#435 = CARTESIAN_POINT ( 'NONE',  ( 11.75000000000000000, 2.000000000000000000, 19.99999999999999645 ) ) ;
#436 = DIRECTION ( 'NONE',  ( 0.000000000000000000, -1.000000000000000000, 0.000000000000000000 ) ) ;
#437 = VERTEX_POINT ( 'NONE', #771 ) ;
#438 = ORIENTED_EDGE ( 'NONE', *, *, #968, .F. ) ;
#439 = CARTESIAN_POINT ( 'NONE',  ( 3.110602869834276865E-15, 2.000000000000000000, 25.39999999999999858 ) ) ;
#440 = PLANE ( 'NONE',  #622 ) ;
#441 = VERTEX_POINT ( 'NONE', #331 ) ;
#442 = ORIENTED_EDGE ( 'NONE', *, *, #285, .F. ) ;
#443 = ADVANCED_FACE ( 'NONE', ( #761 ), #90, .F. ) ;
#444 = CARTESIAN_POINT ( 'NONE',  ( -6.750000000000001776, 2.000000000000000000, -17.00000000000000000 ) ) ;
#445 = ORIENTED_EDGE ( 'NONE', *, *, #210, .T. ) ;
#446 = ORIENTED_EDGE ( 'NONE', *, *, #474, .F. ) ;
#447 = EDGE_CURVE ( 'NONE', #437, #464, #538, .T. ) ;
#448 = PERSON_AND_ORGANIZATION ( #213, #200 ) ;
#449 = DIRECTION ( 'NONE',  ( 0.000000000000000000, 0.000000000000000000, 1.000000000000000000 ) ) ;
#450 = ORIENTED_EDGE ( 'NONE', *, *, #359, .F. ) ;
#451 = ORIENTED_EDGE ( 'NONE', *, *, #782, .F. ) ;
#452 = CALENDAR_DATE ( 2026, 7, 5 ) ;
#453 = LINE ( 'NONE', #439, #465 ) ;
#454 = EDGE_CURVE ( 'NONE', #327, #638, #62, .T. ) ;
#456 = ORIENTED_EDGE ( 'NONE', *, *, #359, .T. ) ;
#455 = SECURITY_CLASSIFICATION ( '', '', #688 ) ;
#457 = ORIENTED_EDGE ( 'NONE', *, *, #615, .T. ) ;
#458 = CIRCLE ( 'NONE', #535, 0.7500000000000006661 ) ;
#459 = DIRECTION ( 'NONE',  ( 0.000000000000000000, 0.000000000000000000, 1.000000000000000000 ) ) ;
#460 = EDGE_CURVE ( 'NONE', #549, #181, #528, .T. ) ;
#461 = CIRCLE ( 'NONE', #4, 0.7500000000000006661 ) ;
#462 = ADVANCED_FACE ( 'NONE', ( #649 ), #953, .T. ) ;
#463 = DIRECTION ( 'NONE',  ( 0.000000000000000000, 1.000000000000000000, 0.000000000000000000 ) ) ;
#464 = VERTEX_POINT ( 'NONE', #51 ) ;
#465 = VECTOR ( 'NONE', #971, 1000.000000000000000 ) ;
#466 = DIRECTION ( 'NONE',  ( 0.000000000000000000, 1.000000000000000000, 0.000000000000000000 ) ) ;
#467 = CARTESIAN_POINT ( 'NONE',  ( 0.000000000000000000, 19.79999999999999716, -9.000000000000000000 ) ) ;
#468 = EDGE_CURVE ( 'NONE', #785, #825, #355, .T. ) ;
#469 = AXIS2_PLACEMENT_3D ( 'NONE', #806, #632, #136 ) ;
#470 = ADVANCED_FACE ( 'NONE', ( #507 ), #198, .F. ) ;
#471 = DIRECTION ( 'NONE',  ( -0.000000000000000000, -1.000000000000000000, -0.000000000000000000 ) ) ;
#472 = LINE ( 'NONE', #388, #110 ) ;
#473 = ORIENTED_EDGE ( 'NONE', *, *, #716, .T. ) ;
#474 = EDGE_CURVE ( 'NONE', #441, #894, #9, .T. ) ;
#475 = DIRECTION ( 'NONE',  ( 0.000000000000000000, 1.000000000000000000, 0.000000000000000000 ) ) ;
#476 = DIRECTION ( 'NONE',  ( -0.000000000000000000, -1.000000000000000000, -0.000000000000000000 ) ) ;
#477 = ORIENTED_EDGE ( 'NONE', *, *, #782, .T. ) ;
#478 = DIRECTION ( 'NONE',  ( -0.000000000000000000, -1.000000000000000000, -0.000000000000000000 ) ) ;
#479 = VECTOR ( 'NONE', #766, 1000.000000000000000 ) ;
#480 = DIRECTION ( 'NONE',  ( -0.000000000000000000, -1.000000000000000000, -0.000000000000000000 ) ) ;
#481 = ORIENTED_EDGE ( 'NONE', *, *, #810, .F. ) ;
#482 = CC_DESIGN_PERSON_AND_ORGANIZATION_ASSIGNMENT ( #270, #572, ( #831 ) ) ;
#483 = APPLICATION_PROTOCOL_DEFINITION ( 'international standard', 'config_control_design', 1994, #544 ) ;
#484 = CIRCLE ( 'NONE', #701, 24.56591197690694273 ) ;
#485 = CARTESIAN_POINT ( 'NONE',  ( 6.749999999999996447, 2.000000000000000000, -20.00000000000000355 ) ) ;
#486 = CARTESIAN_POINT ( 'NONE',  ( 0.000000000000000000, 19.79999999999999716, -24.56591197690694273 ) ) ;
#487 = EDGE_CURVE ( 'NONE', #803, #441, #575, .T. ) ;
#488 = ORIENTED_EDGE ( 'NONE', *, *, #130, .T. ) ;
#489 = CARTESIAN_POINT ( 'NONE',  ( 6.123233995736766282E-16, 0.000000000000000000, 5.000000000000000000 ) ) ;
#490 = EDGE_CURVE ( 'NONE', #271, #501, #122, .T. ) ;
#491 = FACE_OUTER_BOUND ( 'NONE', #889, .T. ) ;
#492 = ORIENTED_EDGE ( 'NONE', *, *, #321, .T. ) ;
#493 = COORDINATED_UNIVERSAL_TIME_OFFSET ( 8, 0, .AHEAD. ) ;
#494 = ORIENTED_EDGE ( 'NONE', *, *, #490, .T. ) ;
#495 = DIRECTION ( 'NONE',  ( 0.000000000000000000, 0.000000000000000000, 1.000000000000000000 ) ) ;
#496 = DIRECTION ( 'NONE',  ( 0.000000000000000000, -0.000000000000000000, 1.000000000000000000 ) ) ;
#497 = DIRECTION ( 'NONE',  ( 0.000000000000000000, -1.000000000000000000, 0.000000000000000000 ) ) ;
#498 = FACE_OUTER_BOUND ( 'NONE', #290, .T. ) ;
#499 = VECTOR ( 'NONE', #815, 1000.000000000000000 ) ;
#500 = APPROVAL_STATUS ( 'not_yet_approved' ) ;
#501 = VERTEX_POINT ( 'NONE', #58 ) ;
#502 = DIRECTION ( 'NONE',  ( 0.000000000000000000, 1.000000000000000000, 0.000000000000000000 ) ) ;
#503 = PRODUCT_DEFINITION_FORMATION_WITH_SPECIFIED_SOURCE ( '�', '', #677, .NOT_KNOWN. ) ;
#504 = DIRECTION ( 'NONE',  ( -0.000000000000000000, 1.000000000000000000, 0.000000000000000000 ) ) ;
#505 = LINE ( 'NONE', #807, #328 ) ;
#506 = VERTEX_POINT ( 'NONE', #434 ) ;
#507 = FACE_OUTER_BOUND ( 'NONE', #230, .T. ) ;
#508 = CIRCLE ( 'NONE', #335, 9.000000000000000000 ) ;
#509 = CARTESIAN_POINT ( 'NONE',  ( -6.750000000000002665, 0.000000000000000000, -20.00000000000000355 ) ) ;
#510 = CARTESIAN_POINT ( 'NONE',  ( 3.110602869834276865E-15, 2.000000000000000000, 25.39999999999999858 ) ) ;
#511 = ORIENTED_EDGE ( 'NONE', *, *, #397, .F. ) ;
#512 = ORIENTED_EDGE ( 'NONE', *, *, #876, .F. ) ;
#513 = LINE ( 'NONE', #811, #342 ) ;
#514 = DIRECTION ( 'NONE',  ( 0.000000000000000000, 1.000000000000000000, -0.000000000000000000 ) ) ;
#515 = EDGE_LOOP ( 'NONE', ( #313, #722 ) ) ;
#516 = ORIENTED_EDGE ( 'NONE', *, *, #666, .T. ) ;
#517 = CARTESIAN_POINT ( 'NONE',  ( 12.50000000000000000, 2.000000000000000000, 18.49999999999999645 ) ) ;
#518 = AXIS2_PLACEMENT_3D ( 'NONE', #174, #767, #334 ) ;
#519 = ORIENTED_EDGE ( 'NONE', *, *, #724, .T. ) ;
#520 = ORIENTED_EDGE ( 'NONE', *, *, #460, .F. ) ;
#521 = PERSON_AND_ORGANIZATION ( #213, #200 ) ;
#522 = LINE ( 'NONE', #383, #43 ) ;
#523 = VERTEX_POINT ( 'NONE', #734 ) ;
#524 = ORIENTED_EDGE ( 'NONE', *, *, #18, .T. ) ;
#525 = CC_DESIGN_DATE_AND_TIME_ASSIGNMENT ( #600, #950, ( #455 ) ) ;
#526 = COORDINATED_UNIVERSAL_TIME_OFFSET ( 8, 0, .AHEAD. ) ;
#527 = CARTESIAN_POINT ( 'NONE',  ( 0.000000000000000000, 21.80000000000000071, 0.000000000000000000 ) ) ;
#528 = CIRCLE ( 'NONE', #735, 0.7500000000000006661 ) ;
#529 = VERTEX_POINT ( 'NONE', #63 ) ;
#530 = VERTEX_POINT ( 'NONE', #863 ) ;
#531 = ADVANCED_FACE ( 'NONE', ( #190 ), #789, .T. ) ;
#532 = DIRECTION ( 'NONE',  ( 0.000000000000000000, -0.000000000000000000, 1.000000000000000000 ) ) ;
#533 = ORIENTED_EDGE ( 'NONE', *, *, #468, .T. ) ;
#534 = EDGE_CURVE ( 'NONE', #549, #895, #256, .T. ) ;
#535 = AXIS2_PLACEMENT_3D ( 'NONE', #627, #843, #609 ) ;
#536 = FACE_OUTER_BOUND ( 'NONE', #86, .T. ) ;
#537 = LINE ( 'NONE', #395, #252 ) ;
#538 = LINE ( 'NONE', #467, #479 ) ;
#539 = EDGE_CURVE ( 'NONE', #758, #523, #860, .T. ) ;
#540 = CIRCLE ( 'NONE', #121, 0.7500000000000006661 ) ;
#541 = LINE ( 'NONE', #698, #304 ) ;
#542 = CARTESIAN_POINT ( 'NONE',  ( 11.75000000000000000, 0.000000000000000000, 19.99999999999999645 ) ) ;
#543 = EDGE_CURVE ( 'NONE', #523, #973, #273, .T. ) ;
#544 = APPLICATION_CONTEXT ( 'configuration controlled 3d designs of mechanical parts and assemblies' ) ;
#545 = CIRCLE ( 'NONE', #845, 9.000000000000000000 ) ;
#546 = AXIS2_PLACEMENT_3D ( 'NONE', #100, #164, #21 ) ;
#547 = LINE ( 'NONE', #557, #133 ) ;
#548 = CARTESIAN_POINT ( 'NONE',  ( 0.000000000000000000, 2.000000000000000000, 0.000000000000000000 ) ) ;
#549 = VERTEX_POINT ( 'NONE', #281 ) ;
#550 = APPROVAL_ROLE ( '' ) ;
#551 = VECTOR ( 'NONE', #398, 1000.000000000000000 ) ;
#552 = DIRECTION ( 'NONE',  ( 0.000000000000000000, 0.000000000000000000, 1.000000000000000000 ) ) ;
#553 = VERTEX_POINT ( 'NONE', #53 ) ;
#554 = LINE ( 'NONE', #858, #828 ) ;
#555 = AXIS2_PLACEMENT_3D ( 'NONE', #655, #502, #278 ) ;
#556 = ADVANCED_FACE ( 'NONE', ( #942 ), #180, .T. ) ;
#557 = CARTESIAN_POINT ( 'NONE',  ( 1.836970198721029589E-15, 19.79999999999999716, 15.00000000000000000 ) ) ;
#558 = DIRECTION ( 'NONE',  ( -0.000000000000000000, -1.000000000000000000, -0.000000000000000000 ) ) ;
#559 = VERTEX_POINT ( 'NONE', #486 ) ;
#560 = CARTESIAN_POINT ( 'NONE',  ( 0.000000000000000000, 0.000000000000000000, 0.000000000000000000 ) ) ;
#561 = EDGE_CURVE ( 'NONE', #437, #317, #356, .T. ) ;
#562 = DIRECTION ( 'NONE',  ( 0.000000000000000000, 1.000000000000000000, 0.000000000000000000 ) ) ;
#563 = DIRECTION ( 'NONE',  ( -1.000000000000000000, 0.000000000000000000, 1.387778780781445676E-16 ) ) ;
#564 = ORIENTED_EDGE ( 'NONE', *, *, #217, .T. ) ;
#565 = CARTESIAN_POINT ( 'NONE',  ( 7.499999999999997335, 2.000000000000000000, -19.25000000000000355 ) ) ;
#566 = EDGE_LOOP ( 'NONE', ( #143, #951 ) ) ;
#567 = CYLINDRICAL_SURFACE ( 'NONE', #284, 0.7500000000000006661 ) ;
#568 = EDGE_CURVE ( 'NONE', #530, #868, #865, .T. ) ;
#569 = FACE_BOUND ( 'NONE', #966, .T. ) ;
#570 = DIRECTION ( 'NONE',  ( -2.891205793294679312E-16, 0.000000000000000000, -1.000000000000000000 ) ) ;
#571 = EDGE_LOOP ( 'NONE', ( #114, #494, #943, #808 ) ) ;
#572 = PERSON_AND_ORGANIZATION_ROLE ( 'creator' ) ;
#573 = EDGE_LOOP ( 'NONE', ( #520, #80, #654, #451 ) ) ;
#574 = ADVANCED_FACE ( 'NONE', ( #652 ), #131, .T. ) ;
#575 = LINE ( 'NONE', #797, #104 ) ;
#576 = CARTESIAN_POINT ( 'NONE',  ( 0.000000000000000000, 21.80000000000000071, 0.000000000000000000 ) ) ;
#577 = DIRECTION ( 'NONE',  ( 0.000000000000000000, 1.000000000000000000, 0.000000000000000000 ) ) ;
#578 = ADVANCED_FACE ( 'NONE', ( #643 ), #184, .T. ) ;
#579 = ORIENTED_EDGE ( 'NONE', *, *, #94, .T. ) ;
#580 = DIRECTION ( 'NONE',  ( 0.000000000000000000, -1.000000000000000000, 0.000000000000000000 ) ) ;
#581 = VECTOR ( 'NONE', #28, 1000.000000000000000 ) ;
#582 = AXIS2_PLACEMENT_3D ( 'NONE', #36, #710, #938 ) ;
#583 = DIRECTION ( 'NONE',  ( -0.000000000000000000, -1.000000000000000000, -0.000000000000000000 ) ) ;
#584 = DIRECTION ( 'NONE',  ( 0.000000000000000000, -0.000000000000000000, 1.000000000000000000 ) ) ;
#585 = CIRCLE ( 'NONE', #959, 25.39999999999999858 ) ;
#586 = ORIENTED_EDGE ( 'NONE', *, *, #917, .T. ) ;
#587 = CIRCLE ( 'NONE', #386, 5.000000000000000000 ) ;
#588 = CARTESIAN_POINT ( 'NONE',  ( 3.110602869834276865E-15, 0.000000000000000000, 25.39999999999999858 ) ) ;
#589 = DIRECTION ( 'NONE',  ( 0.000000000000000000, 1.000000000000000000, 0.000000000000000000 ) ) ;
#590 = ORIENTED_EDGE ( 'NONE', *, *, #447, .T. ) ;
#591 = ORIENTED_EDGE ( 'NONE', *, *, #490, .F. ) ;
#592 = CARTESIAN_POINT ( 'NONE',  ( 0.000000000000000000, 21.80000000000000071, 0.000000000000000000 ) ) ;
#593 = VERTEX_POINT ( 'NONE', #274 ) ;
#594 = CIRCLE ( 'NONE', #636, 9.000000000000000000 ) ;
#595 = ORIENTED_EDGE ( 'NONE', *, *, #716, .F. ) ;
#596 = FACE_OUTER_BOUND ( 'NONE', #566, .T. ) ;
#597 = CIRCLE ( 'NONE', #167, 0.7500000000000006661 ) ;
#598 = ORIENTED_EDGE ( 'NONE', *, *, #568, .T. ) ;
#599 = VERTEX_POINT ( 'NONE', #509 ) ;
#600 = DATE_AND_TIME ( #233, #27 ) ;
#601 = DIRECTION ( 'NONE',  ( 1.000000000000000000, 0.000000000000000000, -0.000000000000000000 ) ) ;
#602 = ORIENTED_EDGE ( 'NONE', *, *, #707, .T. ) ;
#603 = EDGE_LOOP ( 'NONE', ( #607, #283, #814, #647, #579, #826 ) ) ;
#604 = LINE ( 'NONE', #69, #764 ) ;
#605 = AXIS2_PLACEMENT_3D ( 'NONE', #320, #613, #912 ) ;
#606 = ORIENTED_EDGE ( 'NONE', *, *, #568, .F. ) ;
#607 = ORIENTED_EDGE ( 'NONE', *, *, #354, .F. ) ;
#608 = PERSON_AND_ORGANIZATION_ROLE ( 'classification_officer' ) ;
#609 = DIRECTION ( 'NONE',  ( 0.000000000000000000, 0.000000000000000000, 1.000000000000000000 ) ) ;
#610 = AXIS2_PLACEMENT_3D ( 'NONE', #697, #257, #781 ) ;
#611 = ORIENTED_EDGE ( 'NONE', *, *, #724, .F. ) ;
#612 = DIRECTION ( 'NONE',  ( 0.000000000000000000, 0.000000000000000000, 1.000000000000000000 ) ) ;
#613 = DIRECTION ( 'NONE',  ( 0.000000000000000000, 1.000000000000000000, 0.000000000000000000 ) ) ;
#614 = ADVANCED_FACE ( 'NONE', ( #491 ), #784, .F. ) ;
#615 = EDGE_CURVE ( 'NONE', #68, #147, #192, .T. ) ;
#616 = LINE ( 'NONE', #626, #923 ) ;
#617 = DIRECTION ( 'NONE',  ( -0.000000000000000000, -1.000000000000000000, -0.000000000000000000 ) ) ;
#618 = ORIENTED_EDGE ( 'NONE', *, *, #738, .F. ) ;
#619 = AXIS2_PLACEMENT_3D ( 'NONE', #74, #228, #449 ) ;
#620 = CARTESIAN_POINT ( 'NONE',  ( 11.75000000000000000, 0.000000000000000000, 19.99999999999999645 ) ) ;
#621 = CARTESIAN_POINT ( 'NONE',  ( -11.75000000000000000, 2.000000000000000000, 19.25000000000000000 ) ) ;
#622 = AXIS2_PLACEMENT_3D ( 'NONE', #364, #669, #207 ) ;
#623 = EDGE_LOOP ( 'NONE', ( #277, #477, #760, #519 ) ) ;
#624 = APPROVAL_PERSON_ORGANIZATION ( #250, #661, #550 ) ;
#625 = DATE_AND_TIME ( #778, #796 ) ;
#626 = CARTESIAN_POINT ( 'NONE',  ( -11.75000000000000000, 0.000000000000000000, 18.49999999999999645 ) ) ;
#627 = CARTESIAN_POINT ( 'NONE',  ( -6.750000000000001776, 2.000000000000000000, -17.75000000000000355 ) ) ;
#628 = CARTESIAN_POINT ( 'NONE',  ( 0.000000000000000000, 19.79999999999999716, 0.000000000000000000 ) ) ;
#629 = ADVANCED_FACE ( 'NONE', ( #113 ), #657, .T. ) ;
#630 = AXIS2_PLACEMENT_3D ( 'NONE', #44, #344, #650 ) ;
#631 = CARTESIAN_POINT ( 'NONE',  ( -7.500000000000002665, 2.000000000000000000, -19.25000000000000000 ) ) ;
#632 = DIRECTION ( 'NONE',  ( 0.000000000000000000, 1.000000000000000000, -0.000000000000000000 ) ) ;
#633 = FACE_OUTER_BOUND ( 'NONE', #956, .T. ) ;
#634 = EDGE_CURVE ( 'NONE', #464, #215, #545, .T. ) ;
#635 = PLANE ( 'NONE',  #630 ) ;
#636 = AXIS2_PLACEMENT_3D ( 'NONE', #70, #577, #294 ) ;
#637 = DIRECTION ( 'NONE',  ( 0.000000000000000000, 0.000000000000000000, -1.000000000000000000 ) ) ;
#638 = VERTEX_POINT ( 'NONE', #336 ) ;
#639 = APPROVAL_STATUS ( 'not_yet_approved' ) ;
#640 = ORIENTED_EDGE ( 'NONE', *, *, #173, .F. ) ;
#641 = VECTOR ( 'NONE', #851, 1000.000000000000000 ) ;
#642 = CARTESIAN_POINT ( 'NONE',  ( 6.749999999999997335, 2.000000000000000000, -20.00000000000000355 ) ) ;
#643 = FACE_OUTER_BOUND ( 'NONE', #623, .T. ) ;
#644 = ADVANCED_FACE ( 'NONE', ( #877 ), #205, .F. ) ;
#645 = CARTESIAN_POINT ( 'NONE',  ( 0.000000000000000000, 19.79999999999999716, 0.000000000000000000 ) ) ;
#646 = APPLICATION_PROTOCOL_DEFINITION ( 'international standard', 'config_control_design', 1994, #970 ) ;
#647 = ORIENTED_EDGE ( 'NONE', *, *, #836, .F. ) ;
#648 = ADVANCED_BREP_SHAPE_REPRESENTATION ( 'OPU-mount', ( #188, #83 ), #378 ) ;
#649 = FACE_OUTER_BOUND ( 'NONE', #370, .T. ) ;
#650 = DIRECTION ( 'NONE',  ( 0.000000000000000000, -0.000000000000000000, 1.000000000000000000 ) ) ;
#651 = EDGE_CURVE ( 'NONE', #813, #529, #414, .T. ) ;
#652 = FACE_OUTER_BOUND ( 'NONE', #61, .T. ) ;
#653 = CARTESIAN_POINT ( 'NONE',  ( -11.75000000000000000, 2.000000000000000000, 18.49999999999999645 ) ) ;
#654 = ORIENTED_EDGE ( 'NONE', *, *, #50, .F. ) ;
#655 = CARTESIAN_POINT ( 'NONE',  ( 6.749999999999997335, 0.000000000000000000, -17.75000000000000711 ) ) ;
#656 = VECTOR ( 'NONE', #33, 1000.000000000000000 ) ;
#657 = PLANE ( 'NONE',  #798 ) ;
#658 = DIRECTION ( 'NONE',  ( 0.000000000000000000, 0.000000000000000000, -1.000000000000000000 ) ) ;
#659 = ORIENTED_EDGE ( 'NONE', *, *, #12, .T. ) ;
#660 = CIRCLE ( 'NONE', #776, 24.56591197690694273 ) ;
#661 = APPROVAL ( #500, '未' ) ;
#662 = CARTESIAN_POINT ( 'NONE',  ( 11.75000000000000000, 0.000000000000000000, 19.24999999999999645 ) ) ;
#663 = CARTESIAN_POINT ( 'NONE',  ( -11.75000000000000000, 2.000000000000000000, 19.25000000000000000 ) ) ;
#664 = ORIENTED_EDGE ( 'NONE', *, *, #18, .F. ) ;
#665 = ORIENTED_EDGE ( 'NONE', *, *, #539, .F. ) ;
#666 = EDGE_CURVE ( 'NONE', #894, #225, #39, .T. ) ;
#667 = CC_DESIGN_APPROVAL ( #900, ( #455 ) ) ;
#668 = DIRECTION ( 'NONE',  ( -0.000000000000000000, -1.000000000000000000, -0.000000000000000000 ) ) ;
#669 = DIRECTION ( 'NONE',  ( -1.000000000000000000, 0.000000000000000000, 2.891205793294679312E-16 ) ) ;
#670 = ORIENTED_EDGE ( 'NONE', *, *, #173, .T. ) ;
#671 = EDGE_LOOP ( 'NONE', ( #511, #618, #687, #752 ) ) ;
#672 = EDGE_CURVE ( 'NONE', #317, #215, #105, .T. ) ;
#673 = CARTESIAN_POINT ( 'NONE',  ( 0.000000000000000000, 21.80000000000000071, 0.000000000000000000 ) ) ;
#674 = ORIENTED_EDGE ( 'NONE', *, *, #634, .F. ) ;
#675 = ORIENTED_EDGE ( 'NONE', *, *, #754, .T. ) ;
#676 = EDGE_CURVE ( 'NONE', #733, #803, #775, .T. ) ;
#677 = PRODUCT ( 'OPU-mount', 'OPU-mount', '', ( #416 ) ) ;
#678 = APPROVAL_PERSON_ORGANIZATION ( #41, #387, #254 ) ;
#679 = CARTESIAN_POINT ( 'NONE',  ( -6.750000000000002665, 2.000000000000000000, -19.25000000000000000 ) ) ;
#680 = VECTOR ( 'NONE', #497, 1000.000000000000000 ) ;
#681 = EDGE_LOOP ( 'NONE', ( #235, #138, #611, #595 ) ) ;
#682 = CIRCLE ( 'NONE', #410, 0.7500000000000006661 ) ;
#683 = EDGE_LOOP ( 'NONE', ( #872, #365, #590, #832 ) ) ;
#684 = DIRECTION ( 'NONE',  ( 0.000000000000000000, 0.000000000000000000, 1.000000000000000000 ) ) ;
#685 = AXIS2_PLACEMENT_3D ( 'NONE', #14, #480, #855 ) ;
#686 = ORIENTED_EDGE ( 'NONE', *, *, #318, .T. ) ;
#687 = ORIENTED_EDGE ( 'NONE', *, *, #321, .F. ) ;
#688 = SECURITY_CLASSIFICATION_LEVEL ( 'unclassified' ) ;
#689 = DIRECTION ( 'NONE',  ( 0.000000000000000000, 0.000000000000000000, 1.000000000000000000 ) ) ;
#690 = LINE ( 'NONE', #325, #430 ) ;
#691 = CARTESIAN_POINT ( 'NONE',  ( 7.499999999999998224, 0.000000000000000000, -19.25000000000000355 ) ) ;
#692 = LINE ( 'NONE', #620, #551 ) ;
#693 = DIRECTION ( 'NONE',  ( 0.000000000000000000, 0.000000000000000000, 1.000000000000000000 ) ) ;
#694 = DIRECTION ( 'NONE',  ( 0.000000000000000000, 0.000000000000000000, 1.000000000000000000 ) ) ;
#695 = LINE ( 'NONE', #238, #705 ) ;
#697 = CARTESIAN_POINT ( 'NONE',  ( 11.75000000000000000, 0.000000000000000000, 19.24999999999999645 ) ) ;
#696 = AXIS2_PLACEMENT_3D ( 'NONE', #422, #723, #856 ) ;
#698 = CARTESIAN_POINT ( 'NONE',  ( -7.500000000000002665, 2.000000000000000000, -20.00000000000000000 ) ) ;
#699 = CARTESIAN_POINT ( 'NONE',  ( 6.749999999999997335, 2.000000000000000000, -17.75000000000000711 ) ) ;
#700 = EDGE_CURVE ( 'NONE', #120, #506, #616, .T. ) ;
#701 = AXIS2_PLACEMENT_3D ( 'NONE', #628, #193, #930 ) ;
#702 = DIRECTION ( 'NONE',  ( 0.000000000000000000, 1.000000000000000000, 0.000000000000000000 ) ) ;
#703 = LOCAL_TIME ( 19, 42, 47.00000000000000000, #526 ) ;
#704 = DIRECTION ( 'NONE',  ( 0.000000000000000000, 0.000000000000000000, 1.000000000000000000 ) ) ;
#705 = VECTOR ( 'NONE', #168, 1000.000000000000000 ) ;
#706 = CARTESIAN_POINT ( 'NONE',  ( 6.749999999999997335, 2.000000000000000000, -17.00000000000000355 ) ) ;
#707 = EDGE_CURVE ( 'NONE', #973, #523, #939, .T. ) ;
#708 = DIRECTION ( 'NONE',  ( -1.000000000000000000, -0.000000000000000000, 2.312964634635742957E-16 ) ) ;
#709 = CARTESIAN_POINT ( 'NONE',  ( -7.500000000000001776, 0.000000000000000000, -17.75000000000000355 ) ) ;
#710 = DIRECTION ( 'NONE',  ( 0.000000000000000000, -1.000000000000000000, 0.000000000000000000 ) ) ;
#711 = VECTOR ( 'NONE', #258, 1000.000000000000000 ) ;
#712 = DIRECTION ( 'NONE',  ( 0.000000000000000000, 1.000000000000000000, 0.000000000000000000 ) ) ;
#713 = CARTESIAN_POINT ( 'NONE',  ( -7.500000000000002665, 2.000000000000000000, -20.00000000000000000 ) ) ;
#714 = ORIENTED_EDGE ( 'NONE', *, *, #19, .T. ) ;
#715 = CARTESIAN_POINT ( 'NONE',  ( 1.836970198721029589E-15, 2.000000000000000000, 15.00000000000000000 ) ) ;
#716 = EDGE_CURVE ( 'NONE', #147, #373, #597, .T. ) ;
#717 = FACE_BOUND ( 'NONE', #879, .T. ) ;
#718 = AXIS2_PLACEMENT_3D ( 'NONE', #679, #293, #362 ) ;
#719 = DIRECTION ( 'NONE',  ( 0.000000000000000000, 0.000000000000000000, 1.000000000000000000 ) ) ;
#720 = ORIENTED_EDGE ( 'NONE', *, *, #474, .T. ) ;
#721 = CARTESIAN_POINT ( 'NONE',  ( 0.000000000000000000, 0.000000000000000000, 0.000000000000000000 ) ) ;
#722 = ORIENTED_EDGE ( 'NONE', *, *, #910, .F. ) ;
#723 = DIRECTION ( 'NONE',  ( 0.000000000000000000, -1.000000000000000000, 0.000000000000000000 ) ) ;
#724 = EDGE_CURVE ( 'NONE', #373, #219, #409, .T. ) ;
#725 = AXIS2_PLACEMENT_3D ( 'NONE', #241, #239, #251 ) ;
#726 = FACE_BOUND ( 'NONE', #897, .T. ) ;
#727 = CARTESIAN_POINT ( 'NONE',  ( -12.50000000000000000, 0.000000000000000000, 19.25000000000000000 ) ) ;
#728 = CARTESIAN_POINT ( 'NONE',  ( 0.000000000000000000, 19.79999999999999716, 0.000000000000000000 ) ) ;
#729 = ORIENTED_EDGE ( 'NONE', *, *, #297, .F. ) ;
#730 = DIRECTION ( 'NONE',  ( 0.000000000000000000, 0.000000000000000000, -1.000000000000000000 ) ) ;
#731 = DIRECTION ( 'NONE',  ( 0.000000000000000000, 0.000000000000000000, 1.000000000000000000 ) ) ;
#732 = CYLINDRICAL_SURFACE ( 'NONE', #155, 15.00000000000000000 ) ;
#733 = VERTEX_POINT ( 'NONE', #403 ) ;
#734 = CARTESIAN_POINT ( 'NONE',  ( 0.000000000000000000, 2.000000000000000000, -15.00000000000000000 ) ) ;
#735 = AXIS2_PLACEMENT_3D ( 'NONE', #916, #869, #495 ) ;
#736 = CARTESIAN_POINT ( 'NONE',  ( 7.499999999999998224, 2.000000000000000000, -17.75000000000000711 ) ) ;
#737 = FACE_BOUND ( 'NONE', #384, .T. ) ;
#738 = EDGE_CURVE ( 'NONE', #243, #866, #245, .T. ) ;
#739 = ORIENTED_EDGE ( 'NONE', *, *, #818, .T. ) ;
#740 = ORIENTED_EDGE ( 'NONE', *, *, #261, .F. ) ;
#741 = DIRECTION ( 'NONE',  ( 0.000000000000000000, -0.000000000000000000, 1.000000000000000000 ) ) ;
#742 = ADVANCED_FACE ( 'NONE', ( #927 ), #169, .T. ) ;
#743 = DIRECTION ( 'NONE',  ( 0.000000000000000000, -1.000000000000000000, 0.000000000000000000 ) ) ;
#744 = ORIENTED_EDGE ( 'NONE', *, *, #12, .F. ) ;
#745 = VERTEX_POINT ( 'NONE', #166 ) ;
#746 = DIRECTION ( 'NONE',  ( 0.000000000000000000, -1.000000000000000000, 0.000000000000000000 ) ) ;
#747 = EDGE_CURVE ( 'NONE', #866, #303, #541, .T. ) ;
#748 = ORIENTED_EDGE ( 'NONE', *, *, #838, .F. ) ;
#749 = ORIENTED_EDGE ( 'NONE', *, *, #447, .F. ) ;
#750 = EDGE_CURVE ( 'NONE', #150, #973, #547, .T. ) ;
#751 = LINE ( 'NONE', #218, #499 ) ;
#752 = ORIENTED_EDGE ( 'NONE', *, *, #818, .F. ) ;
#753 = ORIENTED_EDGE ( 'NONE', *, *, #267, .T. ) ;
#754 = EDGE_CURVE ( 'NONE', #225, #803, #461, .T. ) ;
#755 = CIRCLE ( 'NONE', #873, 0.7500000000000006661 ) ;
#756 = LOCAL_TIME ( 19, 42, 47.00000000000000000, #427 ) ;
#757 = FACE_BOUND ( 'NONE', #415, .T. ) ;
#758 = VERTEX_POINT ( 'NONE', #99 ) ;
#759 = AXIS2_PLACEMENT_3D ( 'NONE', #323, #103, #404 ) ;
#760 = ORIENTED_EDGE ( 'NONE', *, *, #822, .T. ) ;
#761 = FACE_OUTER_BOUND ( 'NONE', #884, .T. ) ;
#762 = CIRCLE ( 'NONE', #837, 5.000000000000000000 ) ;
#763 = DIRECTION ( 'NONE',  ( 0.000000000000000000, 0.000000000000000000, 1.000000000000000000 ) ) ;
#764 = VECTOR ( 'NONE', #223, 1000.000000000000000 ) ;
#765 = CYLINDRICAL_SURFACE ( 'NONE', #34, 0.7500000000000006661 ) ;
#766 = DIRECTION ( 'NONE',  ( 0.000000000000000000, -1.000000000000000000, 0.000000000000000000 ) ) ;
#767 = DIRECTION ( 'NONE',  ( 0.000000000000000000, 1.000000000000000000, 0.000000000000000000 ) ) ;
#768 = CARTESIAN_POINT ( 'NONE',  ( -11.75000000000000000, 0.000000000000000000, 19.99999999999999645 ) ) ;
#769 = DIRECTION ( 'NONE',  ( -2.312964634635743450E-16, 0.000000000000000000, -1.000000000000000000 ) ) ;
#770 = CARTESIAN_POINT ( 'NONE',  ( 3.008456547065471955E-15, 19.79999999999999716, 24.56591197690694273 ) ) ;
#771 = CARTESIAN_POINT ( 'NONE',  ( 0.000000000000000000, 21.80000000000000071, -9.000000000000000000 ) ) ;
#773 = ORIENTED_EDGE ( 'NONE', *, *, #666, .F. ) ;
#772 = AXIS2_PLACEMENT_3D ( 'NONE', #346, #558, #637 ) ;
#774 = CARTESIAN_POINT ( 'NONE',  ( -3.932039878880764851E-15, 0.000000000000000000, -17.00000000000000355 ) ) ;
#775 = LINE ( 'NONE', #319, #48 ) ;
#776 = AXIS2_PLACEMENT_3D ( 'NONE', #645, #253, #777 ) ;
#777 = DIRECTION ( 'NONE',  ( 0.000000000000000000, 0.000000000000000000, 1.000000000000000000 ) ) ;
#778 = CALENDAR_DATE ( 2026, 7, 5 ) ;
#779 = FACE_OUTER_BOUND ( 'NONE', #515, .T. ) ;
#780 = CARTESIAN_POINT ( 'NONE',  ( 6.123233995736766282E-16, 2.000000000000000000, 5.000000000000000000 ) ) ;
#781 = DIRECTION ( 'NONE',  ( 0.000000000000000000, 0.000000000000000000, 1.000000000000000000 ) ) ;
#782 = EDGE_CURVE ( 'NONE', #181, #348, #692, .T. ) ;
#783 = CARTESIAN_POINT ( 'NONE',  ( 0.000000000000000000, 0.000000000000000000, 18.49999999999999645 ) ) ;
#784 = CYLINDRICAL_SURFACE ( 'NONE', #424, 0.7500000000000006661 ) ;
#785 = VERTEX_POINT ( 'NONE', #106 ) ;
#786 = DIRECTION ( 'NONE',  ( -2.891205793294679312E-16, -0.000000000000000000, -1.000000000000000000 ) ) ;
#787 = ADVANCED_FACE ( 'NONE', ( #391 ), #765, .F. ) ;
#788 = EDGE_LOOP ( 'NONE', ( #380, #176, #309, #853 ) ) ;
#789 = CYLINDRICAL_SURFACE ( 'NONE', #696, 15.00000000000000000 ) ;
#790 = CARTESIAN_POINT ( 'NONE',  ( 0.000000000000000000, 19.79999999999999716, 0.000000000000000000 ) ) ;
#791 = CIRCLE ( 'NONE', #619, 25.39999999999999858 ) ;
#792 = CARTESIAN_POINT ( 'NONE',  ( 12.50000000000000000, 0.000000000000000000, 19.24999999999999645 ) ) ;
#793 = DIRECTION ( 'NONE',  ( 0.000000000000000000, 0.000000000000000000, -1.000000000000000000 ) ) ;
#794 =( NAMED_UNIT ( * ) SI_UNIT ( $, .STERADIAN. ) SOLID_ANGLE_UNIT ( ) );
#795 = ORIENTED_EDGE ( 'NONE', *, *, #747, .T. ) ;
#796 = LOCAL_TIME ( 19, 42, 47.00000000000000000, #493 ) ;
#797 = CARTESIAN_POINT ( 'NONE',  ( 6.749999999999997335, 0.000000000000000000, -17.00000000000000355 ) ) ;
#798 = AXIS2_PLACEMENT_3D ( 'NONE', #45, #800, #570 ) ;
#799 = CIRCLE ( 'NONE', #759, 0.7500000000000006661 ) ;
#800 = DIRECTION ( 'NONE',  ( 1.000000000000000000, 0.000000000000000000, -2.891205793294679312E-16 ) ) ;
#801 = FACE_OUTER_BOUND ( 'NONE', #821, .T. ) ;
#802 = PERSON_AND_ORGANIZATION ( #213, #200 ) ;
#803 = VERTEX_POINT ( 'NONE', #706 ) ;
#804 = CARTESIAN_POINT ( 'NONE',  ( 0.000000000000000000, 2.000000000000000000, 0.000000000000000000 ) ) ;
#805 = EDGE_CURVE ( 'NONE', #868, #825, #881, .T. ) ;
#806 = CARTESIAN_POINT ( 'NONE',  ( 11.75000000000000000, 2.000000000000000000, 19.24999999999999645 ) ) ;
#807 = CARTESIAN_POINT ( 'NONE',  ( -7.500000000000001776, 0.000000000000000000, -17.75000000000000355 ) ) ;
#808 = ORIENTED_EDGE ( 'NONE', *, *, #700, .T. ) ;
#809 = EDGE_LOOP ( 'NONE', ( #379, #972 ) ) ;
#810 = EDGE_CURVE ( 'NONE', #530, #785, #762, .T. ) ;
#811 = CARTESIAN_POINT ( 'NONE',  ( 7.499999999999997335, 0.000000000000000000, -19.25000000000000355 ) ) ;
#812 = DIRECTION ( 'NONE',  ( 0.000000000000000000, 0.000000000000000000, 1.000000000000000000 ) ) ;
#813 = VERTEX_POINT ( 'NONE', #485 ) ;
#814 = ORIENTED_EDGE ( 'NONE', *, *, #460, .T. ) ;
#815 = DIRECTION ( 'NONE',  ( -2.891205793294679312E-16, 0.000000000000000000, -1.000000000000000000 ) ) ;
#816 = VERTEX_POINT ( 'NONE', #770 ) ;
#817 = ORIENTED_EDGE ( 'NONE', *, *, #561, .T. ) ;
#818 = EDGE_CURVE ( 'NONE', #529, #599, #102, .T. ) ;
#819 = DIRECTION ( 'NONE',  ( 0.000000000000000000, 0.000000000000000000, 1.000000000000000000 ) ) ;
#820 = ORIENTED_EDGE ( 'NONE', *, *, #363, .F. ) ;
#821 = EDGE_LOOP ( 'NONE', ( #861, #748, #2, #385 ) ) ;
#822 = EDGE_CURVE ( 'NONE', #348, #373, #690, .T. ) ;
#823 = AXIS2_PLACEMENT_3D ( 'NONE', #425, #936, #268 ) ;
#824 = PLANE ( 'NONE',  #969 ) ;
#825 = VERTEX_POINT ( 'NONE', #911 ) ;
#826 = ORIENTED_EDGE ( 'NONE', *, *, #307, .T. ) ;
#827 = AXIS2_PLACEMENT_3D ( 'NONE', #933, #769, #101 ) ;
#828 = VECTOR ( 'NONE', #786, 1000.000000000000000 ) ;
#829 = SHAPE_DEFINITION_REPRESENTATION ( #227, #648 ) ;
#830 = FACE_OUTER_BOUND ( 'NONE', #571, .T. ) ;
#831 = PRODUCT_DEFINITION ( '�', '', #503, #237 ) ;
#832 = ORIENTED_EDGE ( 'NONE', *, *, #130, .F. ) ;
#833 = CIRCLE ( 'NONE', #30, 0.7500000000000006661 ) ;
#834 = ORIENTED_EDGE ( 'NONE', *, *, #54, .F. ) ;
#835 = CARTESIAN_POINT ( 'NONE',  ( -6.750000000000002665, 2.000000000000000000, -19.25000000000000000 ) ) ;
#836 = EDGE_CURVE ( 'NONE', #219, #181, #537, .T. ) ;
#837 = AXIS2_PLACEMENT_3D ( 'NONE', #20, #475, #612 ) ;
#838 = EDGE_CURVE ( 'NONE', #638, #813, #116, .T. ) ;
#839 = DIRECTION ( 'NONE',  ( 0.000000000000000000, -1.000000000000000000, 0.000000000000000000 ) ) ;
#840 = DIRECTION ( 'NONE',  ( -1.000000000000000000, 0.000000000000000000, 0.000000000000000000 ) ) ;
#841 = CIRCLE ( 'NONE', #918, 24.56591197690694273 ) ;
#842 = DIRECTION ( 'NONE',  ( 0.000000000000000000, 1.000000000000000000, 0.000000000000000000 ) ) ;
#843 = DIRECTION ( 'NONE',  ( -0.000000000000000000, -1.000000000000000000, -0.000000000000000000 ) ) ;
#844 = EDGE_CURVE ( 'NONE', #785, #530, #587, .T. ) ;
#845 = AXIS2_PLACEMENT_3D ( 'NONE', #125, #431, #731 ) ;
#846 = CARTESIAN_POINT ( 'NONE',  ( 11.75000000000000000, 2.000000000000000000, 19.24999999999999645 ) ) ;
#847 = DIRECTION ( 'NONE',  ( 0.000000000000000000, 1.000000000000000000, 0.000000000000000000 ) ) ;
#848 = AXIS2_PLACEMENT_3D ( 'NONE', #560, #934, #704 ) ;
#849 = ORIENTED_EDGE ( 'NONE', *, *, #917, .F. ) ;
#850 = CALENDAR_DATE ( 2026, 7, 5 ) ;
#851 = DIRECTION ( 'NONE',  ( -0.000000000000000000, 1.000000000000000000, -0.000000000000000000 ) ) ;
#853 = ORIENTED_EDGE ( 'NONE', *, *, #37, .T. ) ;
#852 = AXIS2_PLACEMENT_3D ( 'NONE', #804, #135, #272 ) ;
#854 = LINE ( 'NONE', #774, #958 ) ;
#855 = DIRECTION ( 'NONE',  ( 0.000000000000000000, 0.000000000000000000, 1.000000000000000000 ) ) ;
#856 = DIRECTION ( 'NONE',  ( 0.000000000000000000, 0.000000000000000000, -1.000000000000000000 ) ) ;
#857 = VERTEX_POINT ( 'NONE', #350 ) ;
#858 = CARTESIAN_POINT ( 'NONE',  ( 7.499999999999997335, 2.000000000000000000, -20.00000000000000355 ) ) ;
#859 = CARTESIAN_POINT ( 'NONE',  ( 12.50000000000000000, 0.000000000000000000, 19.24999999999999645 ) ) ;
#860 = LINE ( 'NONE', #954, #151 ) ;
#861 = ORIENTED_EDGE ( 'NONE', *, *, #402, .F. ) ;
#862 = ORIENTED_EDGE ( 'NONE', *, *, #371, .T. ) ;
#863 = CARTESIAN_POINT ( 'NONE',  ( 6.123233995736766282E-16, 2.000000000000000000, 5.000000000000000000 ) ) ;
#864 = DIRECTION ( 'NONE',  ( 1.000000000000000000, -0.000000000000000000, -1.387778780781445676E-16 ) ) ;
#865 = LINE ( 'NONE', #780, #345 ) ;
#866 = VERTEX_POINT ( 'NONE', #191 ) ;
#867 = CALENDAR_DATE ( 2026, 7, 5 ) ;
#868 = VERTEX_POINT ( 'NONE', #489 ) ;
#869 = DIRECTION ( 'NONE',  ( -0.000000000000000000, -1.000000000000000000, -0.000000000000000000 ) ) ;
#870 = CARTESIAN_POINT ( 'NONE',  ( 12.50000000000000000, 2.000000000000000000, 19.99999999999999645 ) ) ;
#871 = CARTESIAN_POINT ( 'NONE',  ( 0.000000000000000000, 2.000000000000000000, 0.000000000000000000 ) ) ;
#872 = ORIENTED_EDGE ( 'NONE', *, *, #672, .F. ) ;
#873 = AXIS2_PLACEMENT_3D ( 'NONE', #965, #589, #883 ) ;
#874 = CC_DESIGN_APPROVAL ( #661, ( #503 ) ) ;
#875 = DIRECTION ( 'NONE',  ( 0.000000000000000000, -1.000000000000000000, 0.000000000000000000 ) ) ;
#876 = EDGE_CURVE ( 'NONE', #317, #437, #508, .T. ) ;
#877 = FACE_OUTER_BOUND ( 'NONE', #23, .T. ) ;
#878 = PLANE ( 'NONE',  #361 ) ;
#879 = EDGE_LOOP ( 'NONE', ( #890, #360 ) ) ;
#880 = ADVANCED_FACE ( 'NONE', ( #779, #569, #726, #717 ), #947, .F. ) ;
#881 = CIRCLE ( 'NONE', #685, 5.000000000000000000 ) ;
#882 = FACE_BOUND ( 'NONE', #153, .T. ) ;
#883 = DIRECTION ( 'NONE',  ( 0.000000000000000000, 0.000000000000000000, 1.000000000000000000 ) ) ;
#884 = EDGE_LOOP ( 'NONE', ( #13, #442, #937, #834 ) ) ;
#885 = ORIENTED_EDGE ( 'NONE', *, *, #893, .F. ) ;
#886 = AXIS2_PLACEMENT_3D ( 'NONE', #212, #514, #812 ) ;
#887 = CYLINDRICAL_SURFACE ( 'NONE', #718, 0.7500000000000006661 ) ;
#888 = ADVANCED_FACE ( 'NONE', ( #111, #339 ), #635, .T. ) ;
#889 = EDGE_LOOP ( 'NONE', ( #229, #457, #664, #262 ) ) ;
#890 = ORIENTED_EDGE ( 'NONE', *, *, #922, .F. ) ;
#891 = VECTOR ( 'NONE', #340, 1000.000000000000000 ) ;
#892 = CARTESIAN_POINT ( 'NONE',  ( 0.000000000000000000, 2.000000000000000000, 0.000000000000000000 ) ) ;
#893 = EDGE_CURVE ( 'NONE', #758, #150, #208, .T. ) ;
#894 = VERTEX_POINT ( 'NONE', #935 ) ;
#895 = VERTEX_POINT ( 'NONE', #859 ) ;
#896 = DIRECTION ( 'NONE',  ( -0.000000000000000000, 1.000000000000000000, -0.000000000000000000 ) ) ;
#897 = EDGE_LOOP ( 'NONE', ( #109, #411, #438, #720, #49, #149, #119, #492 ) ) ;
#898 = ORIENTED_EDGE ( 'NONE', *, *, #468, .F. ) ;
#899 = VECTOR ( 'NONE', #875, 1000.000000000000000 ) ;
#900 = APPROVAL ( #901, '未' ) ;
#901 = APPROVAL_STATUS ( 'not_yet_approved' ) ;
#902 = DIRECTION ( 'NONE',  ( 0.000000000000000000, 0.000000000000000000, 1.000000000000000000 ) ) ;
#903 = ORIENTED_EDGE ( 'NONE', *, *, #226, .T. ) ;
#904 = ORIENTED_EDGE ( 'NONE', *, *, #838, .T. ) ;
#905 = EDGE_CURVE ( 'NONE', #506, #271, #183, .T. ) ;
#906 = CLOSED_SHELL ( 'NONE', ( #556, #117, #108, #142, #462, #888, #880, #574, #231, #470, #578, #221, #629, #42, #98, #742, #443, #178, #123, #393, #644, #787, #400, #614, #531, #914, #195, #88, #390 ) ) ;
#907 = DATE_AND_TIME ( #850, #756 ) ;
#908 = DIRECTION ( 'NONE',  ( 0.000000000000000000, 0.000000000000000000, 1.000000000000000000 ) ) ;
#909 = EDGE_LOOP ( 'NONE', ( #1, #739, #324, #904 ) ) ;
#910 = EDGE_CURVE ( 'NONE', #196, #593, #310, .T. ) ;
#911 = CARTESIAN_POINT ( 'NONE',  ( 0.000000000000000000, 0.000000000000000000, -5.000000000000000000 ) ) ;
#912 = DIRECTION ( 'NONE',  ( 0.000000000000000000, 0.000000000000000000, 1.000000000000000000 ) ) ;
#913 = VERTEX_POINT ( 'NONE', #565 ) ;
#914 = ADVANCED_FACE ( 'NONE', ( #944 ), #406, .F. ) ;
#915 = DIRECTION ( 'NONE',  ( 0.000000000000000000, 0.000000000000000000, 1.000000000000000000 ) ) ;
#916 = CARTESIAN_POINT ( 'NONE',  ( 11.75000000000000000, 2.000000000000000000, 19.24999999999999645 ) ) ;
#917 = EDGE_CURVE ( 'NONE', #225, #913, #554, .T. ) ;
#918 = AXIS2_PLACEMENT_3D ( 'NONE', #592, #211, #684 ) ;
#919 = DIRECTION ( 'NONE',  ( -0.000000000000000000, 1.000000000000000000, -0.000000000000000000 ) ) ;
#920 = CYLINDRICAL_SURFACE ( 'NONE', #546, 24.56591197690694273 ) ;
#921 = CC_DESIGN_APPROVAL ( #387, ( #831 ) ) ;
#922 = EDGE_CURVE ( 'NONE', #825, #868, #408, .T. ) ;
#923 = VECTOR ( 'NONE', #839, 1000.000000000000000 ) ;
#924 = ORIENTED_EDGE ( 'NONE', *, *, #676, .F. ) ;
#925 = DATE_AND_TIME ( #867, #329 ) ;
#926 = AXIS2_PLACEMENT_3D ( 'NONE', #170, #476, #693 ) ;
#927 = FACE_OUTER_BOUND ( 'NONE', #909, .T. ) ;
#928 = CARTESIAN_POINT ( 'NONE',  ( 11.75000000000000000, 2.000000000000000000, 19.24999999999999645 ) ) ;
#929 = VECTOR ( 'NONE', #330, 1000.000000000000000 ) ;
#930 = DIRECTION ( 'NONE',  ( 0.000000000000000000, 0.000000000000000000, 1.000000000000000000 ) ) ;
#931 = DIRECTION ( 'NONE',  ( 2.891205793294679312E-16, 0.000000000000000000, 1.000000000000000000 ) ) ;
#932 = CARTESIAN_POINT ( 'NONE',  ( 7.499999999999998224, 2.000000000000000000, -17.75000000000000711 ) ) ;
#933 = CARTESIAN_POINT ( 'NONE',  ( -7.500000000000001776, 2.000000000000000000, -17.00000000000000000 ) ) ;
#934 = DIRECTION ( 'NONE',  ( 0.000000000000000000, 1.000000000000000000, 0.000000000000000000 ) ) ;
#935 = CARTESIAN_POINT ( 'NONE',  ( 7.499999999999998224, 0.000000000000000000, -17.75000000000000711 ) ) ;
#936 = DIRECTION ( 'NONE',  ( 0.000000000000000000, 1.000000000000000000, 0.000000000000000000 ) ) ;
#937 = ORIENTED_EDGE ( 'NONE', *, *, #112, .F. ) ;
#938 = DIRECTION ( 'NONE',  ( 0.000000000000000000, 0.000000000000000000, -1.000000000000000000 ) ) ;
#940 = EDGE_LOOP ( 'NONE', ( #308, #885, #91, #71 ) ) ;
#939 = CIRCLE ( 'NONE', #518, 15.00000000000000000 ) ;
#941 = DIRECTION ( 'NONE',  ( 0.000000000000000000, 1.000000000000000000, 0.000000000000000000 ) ) ;
#942 = FACE_OUTER_BOUND ( 'NONE', #945, .T. ) ;
#943 = ORIENTED_EDGE ( 'NONE', *, *, #354, .T. ) ;
#944 = FACE_OUTER_BOUND ( 'NONE', #683, .T. ) ;
#945 = EDGE_LOOP ( 'NONE', ( #291, #428, #714, #740 ) ) ;
#946 = DIRECTION ( 'NONE',  ( -0.000000000000000000, -1.000000000000000000, -0.000000000000000000 ) ) ;
#947 = PLANE ( 'NONE',  #87 ) ;
#948 = DIRECTION ( 'NONE',  ( 0.000000000000000000, 0.000000000000000000, -1.000000000000000000 ) ) ;
#949 = DIRECTION ( 'NONE',  ( -0.000000000000000000, -1.000000000000000000, -0.000000000000000000 ) ) ;
#950 = DATE_TIME_ROLE ( 'classification_date' ) ;
#951 = ORIENTED_EDGE ( 'NONE', *, *, #297, .T. ) ;
#952 = VECTOR ( 'NONE', #429, 1000.000000000000000 ) ;
#953 = CYLINDRICAL_SURFACE ( 'NONE', #22, 25.39999999999999858 ) ;
#954 = CARTESIAN_POINT ( 'NONE',  ( 0.000000000000000000, 19.79999999999999716, -15.00000000000000000 ) ) ;
#955 = CARTESIAN_POINT ( 'NONE',  ( -6.750000000000001776, 0.000000000000000000, -17.00000000000000355 ) ) ;
#956 = EDGE_LOOP ( 'NONE', ( #341, #85, #374, #296 ) ) ;
#957 = AXIS2_PLACEMENT_3D ( 'NONE', #405, #702, #419 ) ;
#958 = VECTOR ( 'NONE', #29, 1000.000000000000000 ) ;
#959 = AXIS2_PLACEMENT_3D ( 'NONE', #548, #265, #316 ) ;
#960 = DIRECTION ( 'NONE',  ( 0.000000000000000000, 1.000000000000000000, 0.000000000000000000 ) ) ;
#961 = FACE_OUTER_BOUND ( 'NONE', #337, .T. ) ;
#962 = ORIENTED_EDGE ( 'NONE', *, *, #805, .T. ) ;
#963 = EDGE_LOOP ( 'NONE', ( #795, #81, #903, #389 ) ) ;
#964 = CARTESIAN_POINT ( 'NONE',  ( 1.102182119232617714E-15, 2.000000000000000000, 9.000000000000000000 ) ) ;
#965 = CARTESIAN_POINT ( 'NONE',  ( -6.750000000000001776, 0.000000000000000000, -17.75000000000000355 ) ) ;
#966 = EDGE_LOOP ( 'NONE', ( #753, #134, #524, #473, #433, #220 ) ) ;
#967 = EDGE_LOOP ( 'NONE', ( #214, #512 ) ) ;
#968 = EDGE_CURVE ( 'NONE', #441, #159, #854, .T. ) ;
#969 = AXIS2_PLACEMENT_3D ( 'NONE', #892, #311, #741 ) ;
#970 = APPLICATION_CONTEXT ( 'configuration controlled 3d designs of mechanical parts and assemblies' ) ;
#971 = DIRECTION ( 'NONE',  ( -0.000000000000000000, -1.000000000000000000, -0.000000000000000000 ) ) ;
#972 = ORIENTED_EDGE ( 'NONE', *, *, #19, .F. ) ;
#973 = VERTEX_POINT ( 'NONE', #715 ) ;
#974 = VECTOR ( 'NONE', #708, 1000.000000000000000 ) ;
#975 = DIRECTION ( 'NONE',  ( 1.000000000000000000, 0.000000000000000000, -2.312964634635743450E-16 ) ) ;
ENDSEC;
END-ISO-10303-21;
