# Supplementary material for: Low-Cost Integrated Optical Microscope and Contact-Mode Atomic Force Microscope System Based on DVD Optical Pickup Unit
Source: Sensors (Basel). 2026 May 17;26(10):3170. doi: 10.3390/s26103170 (PMC13210909; doi:10.3390/s26103170)
Supplement: Supplementary file 1 [file sensors-26-03170-s001.zip › Tip holder.STEP]

ISO-10303-21;
HEADER;
FILE_DESCRIPTION (( 'STEP AP203' ),
    '1' );
FILE_NAME ('Tip holder.STEP',
    '2026-05-07T11:44:01',
    ( '' ),
    ( '' ),
    'SwSTEP 2.0',
    'SolidWorks 2024',
    '' );
FILE_SCHEMA (( 'CONFIG_CONTROL_DESIGN' ));
ENDSEC;

DATA;
#1 = DIRECTION ( 'NONE',  ( -1.734723475976806848E-16, 5.015442563508424876E-32, -1.000000000000000000 ) ) ;
#2 = VERTEX_POINT ( 'NONE', #184 ) ;
#3 = CARTESIAN_POINT ( 'NONE',  ( 0.000000000000000000, 0.000000000000000000, 20.00000000000000000 ) ) ;
#4 = DIRECTION ( 'NONE',  ( 0.000000000000000000, 0.000000000000000000, -1.000000000000000000 ) ) ;
#5 = ORIENTED_EDGE ( 'NONE', *, *, #395, .T. ) ;
#6 = ORGANIZATION ( '未', '未', '' ) ;
#7 = DIRECTION ( 'NONE',  ( 1.000000000000000000, 0.000000000000000000, -0.000000000000000000 ) ) ;
#8 = CC_DESIGN_APPROVAL ( #306, ( #237 ) ) ;
#9 = VECTOR ( 'NONE', #86, 1000.000000000000227 ) ;
#10 = ORIENTED_EDGE ( 'NONE', *, *, #589, .T. ) ;
#11 = ORIENTED_EDGE ( 'NONE', *, *, #561, .F. ) ;
#12 = ORIENTED_EDGE ( 'NONE', *, *, #52, .T. ) ;
#13 = EDGE_CURVE ( 'NONE', #660, #369, #716, .T. ) ;
#14 = DIRECTION ( 'NONE',  ( 2.891205793294677833E-16, 1.000000000000000000, 0.000000000000000000 ) ) ;
#15 = EDGE_CURVE ( 'NONE', #133, #352, #18, .T. ) ;
#16 = ORIENTED_EDGE ( 'NONE', *, *, #13, .F. ) ;
#17 = APPLICATION_CONTEXT ( 'configuration controlled 3d designs of mechanical parts and assemblies' ) ;
#18 = LINE ( 'NONE', #420, #642 ) ;
#19 = EDGE_CURVE ( 'NONE', #750, #163, #194, .T. ) ;
#20 = DIRECTION ( 'NONE',  ( 0.000000000000000000, 0.000000000000000000, -1.000000000000000000 ) ) ;
#21 = EDGE_CURVE ( 'NONE', #244, #594, #245, .T. ) ;
#22 = EDGE_LOOP ( 'NONE', ( #707, #397, #679, #219 ) ) ;
#23 = CARTESIAN_POINT ( 'NONE',  ( -33.00000000000000711, 10.00000000000000178, 22.50000000000000000 ) ) ;
#24 = CARTESIAN_POINT ( 'NONE',  ( -33.00000000000000000, 9.000000000000007105, 15.49999999999999467 ) ) ;
#25 = DIRECTION ( 'NONE',  ( 1.000000000000000000, 0.000000000000000000, -0.000000000000000000 ) ) ;
#26 = CARTESIAN_POINT ( 'NONE',  ( -33.15643446504024183, 9.012311659404865338, 13.15000000000000213 ) ) ;
#27 = CARTESIAN_POINT ( 'NONE',  ( -9.999999999999998224, 6.357157872535754706, 5.999999999999999112 ) ) ;
#28 = VECTOR ( 'NONE', #195, 1000.000000000000000 ) ;
#29 = VECTOR ( 'NONE', #269, 1000.000000000000000 ) ;
#30 = CARTESIAN_POINT ( 'NONE',  ( -20.00000000000000000, 0.000000000000000000, 20.00000000000000000 ) ) ;
#31 = DIRECTION ( 'NONE',  ( -0.1564344650402271497, -0.9876883405951383255, 0.000000000000000000 ) ) ;
#32 = CARTESIAN_POINT ( 'NONE',  ( -17.27519931178748536, 2.262270114716080638, -0.7416002294041681431 ) ) ;
#33 = CARTESIAN_POINT ( 'NONE',  ( -9.999999999999998224, 3.000000000000000000, 7.750000000000000000 ) ) ;
#34 = ADVANCED_FACE ( 'NONE', ( #238 ), #595, .T. ) ;
#35 = CARTESIAN_POINT ( 'NONE',  ( -12.00000000000000000, 10.00000000000000000, 22.50000000000000000 ) ) ;
#36 = EDGE_CURVE ( 'NONE', #110, #535, #709, .T. ) ;
#37 = CARTESIAN_POINT ( 'NONE',  ( -33.00000000000000000, 9.000000000000007105, 6.850000000000004086 ) ) ;
#38 = VECTOR ( 'NONE', #645, 1000.000000000000000 ) ;
#39 = ORIENTED_EDGE ( 'NONE', *, *, #36, .F. ) ;
#40 = CARTESIAN_POINT ( 'NONE',  ( -13.33333333333337656, 0.000000000000000000, 0.000000000000000000 ) ) ;
#41 =( LENGTH_UNIT ( ) NAMED_UNIT ( * ) SI_UNIT ( .MILLI., .METRE. ) );
#42 = APPLICATION_CONTEXT ( 'configuration controlled 3d designs of mechanical parts and assemblies' ) ;
#43 = B_SPLINE_SURFACE_WITH_KNOTS ( 'NONE', 3, 1, ( 
 ( #726, #204 ),
 ( #441, #152 ),
 ( #559, #40 ),
 ( #722, #553 ),
 ( #718, #388 ),
 ( #618, #378 ) ),
 .UNSPECIFIED., .F., .F., .F.,
 ( 4, 2, 4 ),
 ( 2, 2 ),
 ( 0.000000000000000000, 0.5000000000000000000, 1.000000000000000000 ),
 ( 0.000000000000000000, 1.000000000000000000 ),
 .UNSPECIFIED. ) ;
#44 = ADVANCED_FACE ( 'NONE', ( #240 ), #543, .F. ) ;
#45 = LINE ( 'NONE', #738, #174 ) ;
#46 = EDGE_LOOP ( 'NONE', ( #106, #68 ) ) ;
#47 = DIRECTION ( 'NONE',  ( -0.000000000000000000, -0.000000000000000000, -1.000000000000000000 ) ) ;
#48 = DIRECTION ( 'NONE',  ( 0.1564344650402271775, 0.9876883405951383255, -0.000000000000000000 ) ) ;
#49 = PERSON_AND_ORGANIZATION ( #470, #6 ) ;
#50 = CARTESIAN_POINT ( 'NONE',  ( -15.39193676079719530, 3.707997890561130383, 21.36935441306760453 ) ) ;
#51 = ORIENTED_EDGE ( 'NONE', *, *, #614, .F. ) ;
#52 = EDGE_CURVE ( 'NONE', #587, #581, #485, .T. ) ;
#53 = AXIS2_PLACEMENT_3D ( 'NONE', #114, #477, #20 ) ;
#54 = CARTESIAN_POINT ( 'NONE',  ( 2.710505431213761085E-15, 3.773313469290430877, 22.50000000000000000 ) ) ;
#55 = FACE_OUTER_BOUND ( 'NONE', #424, .T. ) ;
#56 = ORIENTED_EDGE ( 'NONE', *, *, #405, .F. ) ;
#57 = CARTESIAN_POINT ( 'NONE',  ( -33.15643446504024183, 9.012311659404865338, 6.850000000000004086 ) ) ;
#58 = DATE_TIME_ROLE ( 'creation_date' ) ;
#59 = FACE_OUTER_BOUND ( 'NONE', #79, .T. ) ;
#60 = ORIENTED_EDGE ( 'NONE', *, *, #52, .F. ) ;
#61 = LINE ( 'NONE', #466, #538 ) ;
#62 = PRODUCT ( 'Tip holder', 'Tip holder', '', ( #332 ) ) ;
#63 = CARTESIAN_POINT ( 'NONE',  ( -12.00000000000000000, 5.673926753184820981, 22.50000000000000000 ) ) ;
#64 = CC_DESIGN_PERSON_AND_ORGANIZATION_ASSIGNMENT ( #285, #404, ( #237 ) ) ;
#65 = ORIENTED_EDGE ( 'NONE', *, *, #589, .F. ) ;
#66 = VERTEX_POINT ( 'NONE', #259 ) ;
#67 = CARTESIAN_POINT ( 'NONE',  ( -13.38926009528359806, 4.951002080148652063, 22.03691330157213457 ) ) ;
#68 = ORIENTED_EDGE ( 'NONE', *, *, #387, .T. ) ;
#69 = DIRECTION ( 'NONE',  ( 1.051347561198065205E-16, 3.305632598676009808E-31, -1.000000000000000000 ) ) ;
#70 = AXIS2_PLACEMENT_3D ( 'NONE', #525, #342, #751 ) ;
#71 = ORIENTED_EDGE ( 'NONE', *, *, #405, .T. ) ;
#72 = DIRECTION ( 'NONE',  ( -1.000000000000000000, 0.000000000000000000, -1.051347561198065205E-16 ) ) ;
#73 = VERTEX_POINT ( 'NONE', #669 ) ;
#74 = ADVANCED_FACE ( 'NONE', ( #436 ), #475, .T. ) ;
#75 = CARTESIAN_POINT ( 'NONE',  ( -33.00000000000000000, 9.000000000000007105, 13.15000000000000213 ) ) ;
#76 = AXIS2_PLACEMENT_3D ( 'NONE', #292, #276, #182 ) ;
#77 = VERTEX_POINT ( 'NONE', #667 ) ;
#78 = VECTOR ( 'NONE', #649, 1000.000000000000114 ) ;
#79 = EDGE_LOOP ( 'NONE', ( #189, #273, #173, #290 ) ) ;
#80 = DIRECTION ( 'NONE',  ( 0.000000000000000000, 0.000000000000000000, 1.000000000000000000 ) ) ;
#81 = DIRECTION ( 'NONE',  ( -0.8221921916437786582, 0.5692099788303083274, 0.000000000000000000 ) ) ;
#82 = PLANE ( 'NONE',  #333 ) ;
#83 = CARTESIAN_POINT ( 'NONE',  ( -6.666666666666657193, 0.000000000000000000, 19.99999999999999645 ) ) ;
#84 = CARTESIAN_POINT ( 'NONE',  ( -33.00000000000000000, 10.00000000000000888, 6.850000000000004086 ) ) ;
#85 = LINE ( 'NONE', #203, #38 ) ;
#86 = DIRECTION ( 'NONE',  ( 0.9876883405951383255, -0.1564344650402268166, 0.000000000000000000 ) ) ;
#87 = DIRECTION ( 'NONE',  ( 0.000000000000000000, 0.000000000000000000, -1.000000000000000000 ) ) ;
#88 = CARTESIAN_POINT ( 'NONE',  ( -38.99999999999999289, 0.000000000000000000, 13.49999999999999645 ) ) ;
#89 = EDGE_CURVE ( 'NONE', #484, #739, #730, .T. ) ;
#90 = CARTESIAN_POINT ( 'NONE',  ( -20.00000000000000000, 0.000000000000000000, 0.1666666666666682672 ) ) ;
#91 = DIRECTION ( 'NONE',  ( -0.000000000000000000, -0.000000000000000000, -1.000000000000000000 ) ) ;
#92 = LINE ( 'NONE', #26, #9 ) ;
#93 = CARTESIAN_POINT ( 'NONE',  ( 0.000000000000000000, 0.000000000000000000, 0.000000000000000000 ) ) ;
#94 = APPROVAL ( #619, '未' ) ;
#95 = DIRECTION ( 'NONE',  ( -0.9876883405951382144, 0.1564344650402272052, -1.038403728108462114E-16 ) ) ;
#96 = ORIENTED_EDGE ( 'NONE', *, *, #556, .T. ) ;
#97 = PLANE ( 'NONE',  #256 ) ;
#98 = SECURITY_CLASSIFICATION_LEVEL ( 'unclassified' ) ;
#99 = CARTESIAN_POINT ( 'NONE',  ( -9.999999999999998224, 10.00000000000000000, 7.750000000000000000 ) ) ;
#100 = VECTOR ( 'NONE', #549, 1000.000000000000114 ) ;
#101 = ORIENTED_EDGE ( 'NONE', *, *, #172, .F. ) ;
#102 = VECTOR ( 'NONE', #532, 1000.000000000000000 ) ;
#103 = DIRECTION ( 'NONE',  ( 0.000000000000000000, -1.000000000000000000, 3.469446951953623261E-15 ) ) ;
#104 = PERSON_AND_ORGANIZATION ( #470, #6 ) ;
#105 = CARTESIAN_POINT ( 'NONE',  ( -33.00000000000000000, 9.000000000000007105, 6.850000000000004086 ) ) ;
#106 = ORIENTED_EDGE ( 'NONE', *, *, #389, .T. ) ;
#107 = FACE_OUTER_BOUND ( 'NONE', #697, .T. ) ;
#108 = PERSON_AND_ORGANIZATION ( #470, #6 ) ;
#109 = CARTESIAN_POINT ( 'NONE',  ( -3.009097877019798293E-16, 4.773313469290429545, 20.00000000000000000 ) ) ;
#110 = VERTEX_POINT ( 'NONE', #501 ) ;
#111 = VECTOR ( 'NONE', #210, 999.9999999999998863 ) ;
#112 = CARTESIAN_POINT ( 'NONE',  ( -20.00000000000000000, 0.000000000000000000, 20.00000000000000000 ) ) ;
#113 = APPROVAL_STATUS ( 'not_yet_approved' ) ;
#114 = CARTESIAN_POINT ( 'NONE',  ( -9.999999999999998224, 13.00000000000000178, 10.00000000000000000 ) ) ;
#115 = ORIENTED_EDGE ( 'NONE', *, *, #542, .T. ) ;
#116 = DIRECTION ( 'NONE',  ( -0.8221921916437786582, 0.5692099788303083274, 0.000000000000000000 ) ) ;
#117 = EDGE_CURVE ( 'NONE', #66, #77, #498, .T. ) ;
#118 = CC_DESIGN_PERSON_AND_ORGANIZATION_ASSIGNMENT ( #108, #689, ( #268 ) ) ;
#119 = CARTESIAN_POINT ( 'NONE',  ( -9.999999999999998224, 3.000000000000000000, 10.00000000000000000 ) ) ;
#120 = ORIENTED_EDGE ( 'NONE', *, *, #117, .T. ) ;
#121 = ORIENTED_EDGE ( 'NONE', *, *, #19, .F. ) ;
#122 = DIRECTION ( 'NONE',  ( 0.000000000000000000, 0.000000000000000000, -1.000000000000000000 ) ) ;
#123 = ORIENTED_EDGE ( 'NONE', *, *, #228, .T. ) ;
#124 = ORIENTED_EDGE ( 'NONE', *, *, #427, .F. ) ;
#125 = MANIFOLD_SOLID_BREP ( '͹̨-����5', #331 ) ;
#126 = ORIENTED_EDGE ( 'NONE', *, *, #144, .T. ) ;
#127 = CIRCLE ( 'NONE', #433, 2.250000000000000444 ) ;
#128 = EDGE_LOOP ( 'NONE', ( #71, #416, #708, #510, #591, #569 ) ) ;
#129 = VECTOR ( 'NONE', #567, 1000.000000000000000 ) ;
#130 = EDGE_CURVE ( 'NONE', #484, #163, #376, .T. ) ;
#131 = EDGE_LOOP ( 'NONE', ( #478, #12, #123, #277, #211, #540, #742, #120 ) ) ;
#132 = DIRECTION ( 'NONE',  ( -0.000000000000000000, -1.000000000000000000, -0.000000000000000000 ) ) ;
#133 = VERTEX_POINT ( 'NONE', #676 ) ;
#134 = VERTEX_POINT ( 'NONE', #139 ) ;
#135 = CYLINDRICAL_SURFACE ( 'NONE', #495, 4.000000000000000888 ) ;
#136 = CARTESIAN_POINT ( 'NONE',  ( -27.50000000000001066, 8.128885578215077956, 22.50000000000000355 ) ) ;
#137 = LINE ( 'NONE', #35, #28 ) ;
#138 = LOCAL_TIME ( 19, 44, 1.000000000000000000, #453 ) ;
#139 = CARTESIAN_POINT ( 'NONE',  ( -33.00000000000000000, 9.000000000000007105, 4.500000000000000888 ) ) ;
#140 = CARTESIAN_POINT ( 'NONE',  ( -28.15643446504023473, 8.220389457782202314, 13.15000000000000213 ) ) ;
#141 = CARTESIAN_POINT ( 'NONE',  ( -13.33333333333332327, 0.000000000000000000, 19.99999999999999645 ) ) ;
#142 = CARTESIAN_POINT ( 'NONE',  ( -33.00000000000000000, 10.00000000000000000, 20.00000000000000000 ) ) ;
#143 = AXIS2_PLACEMENT_3D ( 'NONE', #345, #354, #122 ) ;
#144 = EDGE_CURVE ( 'NONE', #133, #739, #736, .T. ) ;
#145 = DIRECTION ( 'NONE',  ( 1.000000000000000000, 0.000000000000000000, 0.000000000000000000 ) ) ;
#146 = EDGE_CURVE ( 'NONE', #360, #577, #321, .T. ) ;
#147 = CARTESIAN_POINT ( 'NONE',  ( -5.500000000000002665, 4.644427891075360471, 22.50000000000000000 ) ) ;
#148 = CARTESIAN_POINT ( 'NONE',  ( -19.49999999999998934, 0.000000000000000000, -8.673617379884035472E-16 ) ) ;
#149 = ADVANCED_FACE ( 'NONE', ( #252 ), #43, .T. ) ;
#150 = CARTESIAN_POINT ( 'NONE',  ( -9.999999999999998224, 6.357157872535754706, 5.999999999999999112 ) ) ;
#151 = EDGE_CURVE ( 'NONE', #712, #352, #612, .T. ) ;
#152 = CARTESIAN_POINT ( 'NONE',  ( -16.66666666666669272, 0.000000000000000000, 0.000000000000000000 ) ) ;
#153 = COORDINATED_UNIVERSAL_TIME_OFFSET ( 8, 0, .AHEAD. ) ;
#154 = LINE ( 'NONE', #328, #29 ) ;
#155 = VERTEX_POINT ( 'NONE', #33 ) ;
#156 = PLANE ( 'NONE',  #164 ) ;
#157 = DATE_TIME_ROLE ( 'classification_date' ) ;
#158 = CARTESIAN_POINT ( 'NONE',  ( -9.999999999999998224, 6.357157872535754706, 14.00000000000000178 ) ) ;
#159 = EDGE_LOOP ( 'NONE', ( #282, #304, #337, #514 ) ) ;
#160 = FACE_OUTER_BOUND ( 'NONE', #215, .T. ) ;
#161 = PERSON_AND_ORGANIZATION ( #470, #6 ) ;
#162 = CARTESIAN_POINT ( 'NONE',  ( -9.999999999999998224, 6.357157872535754706, 14.00000000000000178 ) ) ;
#163 = VERTEX_POINT ( 'NONE', #615 ) ;
#164 = AXIS2_PLACEMENT_3D ( 'NONE', #112, #348, #274 ) ;
#165 = DIRECTION ( 'NONE',  ( 6.304002233205755863E-17, -1.000000000000000000, 0.000000000000000000 ) ) ;
#166 = CALENDAR_DATE ( 2026, 7, 5 ) ;
#167 = CARTESIAN_POINT ( 'NONE',  ( -18.43405555347113278, 1.185270737624007253, 20.35531481550963662 ) ) ;
#168 = ORIENTED_EDGE ( 'NONE', *, *, #662, .F. ) ;
#169 = DIRECTION ( 'NONE',  ( -0.9876883405951383255, 0.1564344650402271497, 3.115211184325386341E-16 ) ) ;
#170 = CALENDAR_DATE ( 2026, 7, 5 ) ;
#171 = PLANE ( 'NONE',  #264 ) ;
#172 = EDGE_CURVE ( 'NONE', #77, #244, #92, .T. ) ;
#173 = ORIENTED_EDGE ( 'NONE', *, *, #13, .T. ) ;
#174 = VECTOR ( 'NONE', #214, 1000.000000000000000 ) ;
#175 = ADVANCED_FACE ( 'NONE', ( #562, #267 ), #324, .F. ) ;
#176 = CARTESIAN_POINT ( 'NONE',  ( -9.999999999999998224, 0.000000000000000000, 7.750000000000000000 ) ) ;
#177 = AXIS2_PLACEMENT_3D ( 'NONE', #655, #69, #72 ) ;
#178 = DIRECTION ( 'NONE',  ( 0.000000000000000000, 0.000000000000000000, -1.000000000000000000 ) ) ;
#179 = ORIENTED_EDGE ( 'NONE', *, *, #15, .F. ) ;
#180 = CC_DESIGN_PERSON_AND_ORGANIZATION_ASSIGNMENT ( #161, #637, ( #609 ) ) ;
#181 = B_SPLINE_CURVE_WITH_KNOTS ( 'NONE', 3,
 ( #63, #696, #67, #417, #50, #230, #537, #167, #744, #632 ),
 .UNSPECIFIED., .F., .F.,
 ( 4, 2, 2, 2, 4 ),
 ( 0.000000000000000000, 0.002447071189388884665, 0.004894142378777769330, 0.007341213568166653561, 0.009788284757555538659 ),
 .UNSPECIFIED. ) ;
#182 = DIRECTION ( 'NONE',  ( 0.000000000000000000, 0.000000000000000000, -1.000000000000000000 ) ) ;
#183 = ORIENTED_EDGE ( 'NONE', *, *, #117, .F. ) ;
#184 = CARTESIAN_POINT ( 'NONE',  ( -4.336808689942017736E-16, 4.773313469290430433, -2.499999999999998668 ) ) ;
#185 = ORIENTED_EDGE ( 'NONE', *, *, #284, .F. ) ;
#186 = ORIENTED_EDGE ( 'NONE', *, *, #367, .T. ) ;
#187 = ADVANCED_FACE ( 'NONE', ( #201 ), #438, .F. ) ;
#188 = ORIENTED_EDGE ( 'NONE', *, *, #503, .F. ) ;
#189 = ORIENTED_EDGE ( 'NONE', *, *, #747, .F. ) ;
#190 = ADVANCED_BREP_SHAPE_REPRESENTATION ( 'Tip holder', ( #125, #462 ), #687 ) ;
#191 = ORIENTED_EDGE ( 'NONE', *, *, #278, .T. ) ;
#192 = ORIENTED_EDGE ( 'NONE', *, *, #278, .F. ) ;
#193 = DIRECTION ( 'NONE',  ( -1.000000000000000000, 0.000000000000000000, 1.734723475976806848E-16 ) ) ;
#194 = LINE ( 'NONE', #363, #78 ) ;
#195 = DIRECTION ( 'NONE',  ( -0.000000000000000000, -1.000000000000000000, -0.000000000000000000 ) ) ;
#196 = CARTESIAN_POINT ( 'NONE',  ( -32.05684167011161634, 8.347044233154194970, 15.81438610996278804 ) ) ;
#197 = CARTESIAN_POINT ( 'NONE',  ( -9.999999999999998224, 10.00000000000000000, 12.25000000000000000 ) ) ;
#198 = VECTOR ( 'NONE', #727, 1000.000000000000000 ) ;
#199 = CC_DESIGN_APPROVAL ( #94, ( #609 ) ) ;
#200 = AXIS2_PLACEMENT_3D ( 'NONE', #413, #643, #116 ) ;
#201 = FACE_OUTER_BOUND ( 'NONE', #634, .T. ) ;
#202 = LINE ( 'NONE', #318, #198 ) ;
#203 = CARTESIAN_POINT ( 'NONE',  ( 2.602085213965210642E-15, 4.773313469290429545, 22.50000000000000000 ) ) ;
#204 = CARTESIAN_POINT ( 'NONE',  ( -20.00000000000000000, 0.000000000000000000, 0.000000000000000000 ) ) ;
#205 = CARTESIAN_POINT ( 'NONE',  ( -12.00000000000000000, 6.673926753184820093, 22.50000000000000000 ) ) ;
#206 = EDGE_CURVE ( 'NONE', #594, #249, #353, .T. ) ;
#207 = VECTOR ( 'NONE', #95, 1000.000000000000114 ) ;
#208 = CARTESIAN_POINT ( 'NONE',  ( 0.000000000000000000, 1.084202172485504434E-16, 20.00000000000000000 ) ) ;
#209 = DIRECTION ( 'NONE',  ( 0.7929515873781886048, -0.5489664835695151623, 0.2643171957927297200 ) ) ;
#210 = DIRECTION ( 'NONE',  ( 0.9381520462815832184, -0.1485886867896233920, -0.3127173487605276470 ) ) ;
#211 = ORIENTED_EDGE ( 'NONE', *, *, #370, .F. ) ;
#212 = DIRECTION ( 'NONE',  ( 0.9876883405951383255, -0.1564344650402271497, 0.000000000000000000 ) ) ;
#213 = APPROVAL_ROLE ( '' ) ;
#214 = DIRECTION ( 'NONE',  ( -0.9876883405951383255, 0.1564344650402271497, -0.000000000000000000 ) ) ;
#215 = EDGE_LOOP ( 'NONE', ( #745, #243, #623, #541 ) ) ;
#216 = PLANE ( 'NONE',  #425 ) ;
#217 = DATE_AND_TIME ( #170, #334 ) ;
#218 = LINE ( 'NONE', #617, #371 ) ;
#219 = ORIENTED_EDGE ( 'NONE', *, *, #146, .T. ) ;
#220 = FACE_OUTER_BOUND ( 'NONE', #465, .T. ) ;
#221 = CALENDAR_DATE ( 2026, 7, 5 ) ;
#222 = CARTESIAN_POINT ( 'NONE',  ( -33.00000000000000000, 9.000000000000007105, 6.850000000000004086 ) ) ;
#223 = AXIS2_PLACEMENT_3D ( 'NONE', #437, #255, #668 ) ;
#224 = EDGE_LOOP ( 'NONE', ( #531, #39, #192, #308 ) ) ;
#225 = VECTOR ( 'NONE', #91, 1000.000000000000000 ) ;
#226 = DIRECTION ( 'NONE',  ( 0.9876883405951382144, -0.1564344650402272052, -1.038403728108462114E-16 ) ) ;
#227 = PERSON_AND_ORGANIZATION ( #470, #6 ) ;
#228 = EDGE_CURVE ( 'NONE', #581, #134, #636, .T. ) ;
#229 = EDGE_CURVE ( 'NONE', #2, #360, #515, .T. ) ;
#230 = CARTESIAN_POINT ( 'NONE',  ( -16.65992829000703424, 2.769757948255882507, 20.94669056999764933 ) ) ;
#231 = ORIENTED_EDGE ( 'NONE', *, *, #365, .F. ) ;
#232 = DIRECTION ( 'NONE',  ( 1.000000000000000000, -2.891205793294677833E-16, 0.000000000000000000 ) ) ;
#233 = CARTESIAN_POINT ( 'NONE',  ( -12.00000000000000000, 5.673926753184820981, 22.50000000000000000 ) ) ;
#234 = ORIENTED_EDGE ( 'NONE', *, *, #130, .F. ) ;
#235 = FACE_OUTER_BOUND ( 'NONE', #548, .T. ) ;
#236 = VERTEX_POINT ( 'NONE', #271 ) ;
#237 = PRODUCT_DEFINITION_FORMATION_WITH_SPECIFIED_SOURCE ( '�', '', #62, .NOT_KNOWN. ) ;
#238 = FACE_OUTER_BOUND ( 'NONE', #224, .T. ) ;
#239 = EDGE_LOOP ( 'NONE', ( #412, #51, #597, #517 ) ) ;
#240 = FACE_OUTER_BOUND ( 'NONE', #539, .T. ) ;
#241 = EDGE_LOOP ( 'NONE', ( #431, #65, #368, #565 ) ) ;
#242 = VECTOR ( 'NONE', #286, 1000.000000000000000 ) ;
#243 = ORIENTED_EDGE ( 'NONE', *, *, #641, .T. ) ;
#244 = VERTEX_POINT ( 'NONE', #279 ) ;
#245 = LINE ( 'NONE', #592, #307 ) ;
#246 = CARTESIAN_POINT ( 'NONE',  ( -38.99999999999999289, 10.00000000000000000, 13.49999999999999645 ) ) ;
#247 = ADVANCED_FACE ( 'NONE', ( #693 ), #216, .F. ) ;
#248 = ADVANCED_FACE ( 'NONE', ( #107 ), #521, .T. ) ;
#249 = VERTEX_POINT ( 'NONE', #456 ) ;
#250 = CARTESIAN_POINT ( 'NONE',  ( -16.66317352408747254, 2.767189444163828060, -0.9456088253041752267 ) ) ;
#251 = ADVANCED_FACE ( 'NONE', ( #680 ), #588, .F. ) ;
#252 = FACE_OUTER_BOUND ( 'NONE', #22, .T. ) ;
#253 = CARTESIAN_POINT ( 'NONE',  ( -20.00000000000000000, 0.000000000000000000, 0.000000000000000000 ) ) ;
#254 = CARTESIAN_POINT ( 'NONE',  ( 0.000000000000000000, 0.000000000000000000, 20.00000000000000000 ) ) ;
#255 = DIRECTION ( 'NONE',  ( 0.9876883405951383255, -0.1564344650402272052, 0.000000000000000000 ) ) ;
#256 = AXIS2_PLACEMENT_3D ( 'NONE', #518, #330, #103 ) ;
#257 = CARTESIAN_POINT ( 'NONE',  ( -9.999999999999998224, 0.000000000000000000, 12.25000000000000000 ) ) ;
#258 = EDGE_CURVE ( 'NONE', #534, #712, #578, .T. ) ;
#259 = CARTESIAN_POINT ( 'NONE',  ( -33.00000000000000000, 9.000000000000007105, 13.15000000000000213 ) ) ;
#260 = LINE ( 'NONE', #197, #399 ) ;
#261 = CARTESIAN_POINT ( 'NONE',  ( -1.999999999999998446, 5.090082349939494932, 5.999999999999998224 ) ) ;
#262 = CARTESIAN_POINT ( 'NONE',  ( -11.00000000000000711, 5.515542312860289620, 22.50000000000000000 ) ) ;
#263 = LINE ( 'NONE', #142, #665 ) ;
#264 = AXIS2_PLACEMENT_3D ( 'NONE', #246, #647, #520 ) ;
#265 = DIRECTION ( 'NONE',  ( 0.000000000000000000, 0.000000000000000000, -1.000000000000000000 ) ) ;
#266 = ORIENTED_EDGE ( 'NONE', *, *, #486, .F. ) ;
#267 = FACE_OUTER_BOUND ( 'NONE', #402, .T. ) ;
#268 = SECURITY_CLASSIFICATION ( '', '', #98 ) ;
#269 = DIRECTION ( 'NONE',  ( -0.000000000000000000, -0.000000000000000000, -1.000000000000000000 ) ) ;
#270 = ORIENTED_EDGE ( 'NONE', *, *, #326, .F. ) ;
#271 = CARTESIAN_POINT ( 'NONE',  ( -19.49999999999998934, 0.000000000000000000, -8.673617379884035472E-16 ) ) ;
#272 = DIRECTION ( 'NONE',  ( -0.000000000000000000, 0.000000000000000000, 1.000000000000000000 ) ) ;
#273 = ORIENTED_EDGE ( 'NONE', *, *, #389, .F. ) ;
#274 = DIRECTION ( 'NONE',  ( 0.000000000000000000, -0.000000000000000000, 1.000000000000000000 ) ) ;
#275 = APPROVAL_DATE_TIME ( #217, #94 ) ;
#276 = DIRECTION ( 'NONE',  ( 0.000000000000000000, -1.000000000000000000, 0.000000000000000000 ) ) ;
#277 = ORIENTED_EDGE ( 'NONE', *, *, #305, .F. ) ;
#278 = EDGE_CURVE ( 'NONE', #2, #110, #61, .T. ) ;
#279 = CARTESIAN_POINT ( 'NONE',  ( -28.15643446504023473, 8.220389457782202314, 13.15000000000000213 ) ) ;
#280 = PERSON_AND_ORGANIZATION ( #470, #6 ) ;
#281 = FACE_BOUND ( 'NONE', #646, .T. ) ;
#282 = ORIENTED_EDGE ( 'NONE', *, *, #258, .F. ) ;
#283 = CARTESIAN_POINT ( 'NONE',  ( -33.00000000000000000, 9.000000000000007105, 4.500000000000000888 ) ) ;
#284 = EDGE_CURVE ( 'NONE', #594, #587, #471, .T. ) ;
#285 = PERSON_AND_ORGANIZATION ( #470, #6 ) ;
#286 = DIRECTION ( 'NONE',  ( -0.000000000000000000, -0.000000000000000000, -1.000000000000000000 ) ) ;
#287 = ORIENTED_EDGE ( 'NONE', *, *, #657, .T. ) ;
#288 = DIRECTION ( 'NONE',  ( -0.9876883405951383255, 0.1564344650402268166, -0.000000000000000000 ) ) ;
#289 = CARTESIAN_POINT ( 'NONE',  ( -9.999999999999998224, 0.000000000000000000, 10.00000000000000000 ) ) ;
#290 = ORIENTED_EDGE ( 'NONE', *, *, #503, .T. ) ;
#291 = ORIENTED_EDGE ( 'NONE', *, *, #614, .T. ) ;
#292 = CARTESIAN_POINT ( 'NONE',  ( -9.999999999999998224, 0.000000000000000000, 10.00000000000000000 ) ) ;
#293 = VERTEX_POINT ( 'NONE', #408 ) ;
#294 = VECTOR ( 'NONE', #322, 1000.000000000000000 ) ;
#295 = APPROVAL_PERSON_ORGANIZATION ( #526, #550, #213 ) ;
#296 = AXIS2_PLACEMENT_3D ( 'NONE', #672, #272, #145 ) ;
#297 = CARTESIAN_POINT ( 'NONE',  ( -11.99999999999999645, 10.00000000000000000, -2.499999999999998668 ) ) ;
#298 = VECTOR ( 'NONE', #314, 1000.000000000000000 ) ;
#299 = ORIENTED_EDGE ( 'NONE', *, *, #372, .F. ) ;
#300 = ORIENTED_EDGE ( 'NONE', *, *, #326, .T. ) ;
#301 = ORIENTED_EDGE ( 'NONE', *, *, #641, .F. ) ;
#302 = AXIS2_PLACEMENT_3D ( 'NONE', #639, #406, #358 ) ;
#303 = ADVANCED_FACE ( 'NONE', ( #683, #220 ), #156, .F. ) ;
#304 = ORIENTED_EDGE ( 'NONE', *, *, #486, .T. ) ;
#305 = EDGE_CURVE ( 'NONE', #651, #134, #393, .T. ) ;
#306 = APPROVAL ( #113, '未' ) ;
#307 = VECTOR ( 'NONE', #600, 1000.000000000000000 ) ;
#308 = ORIENTED_EDGE ( 'NONE', *, *, #229, .T. ) ;
#309 = VERTEX_POINT ( 'NONE', #176 ) ;
#310 = CARTESIAN_POINT ( 'NONE',  ( -38.99999999999999289, 0.000000000000000000, 6.499999999999997335 ) ) ;
#311 = ADVANCED_FACE ( 'NONE', ( #621 ), #743, .F. ) ;
#312 = CARTESIAN_POINT ( 'NONE',  ( -20.00000000000000000, 0.000000000000000000, 20.00000000000000000 ) ) ;
#313 = CARTESIAN_POINT ( 'NONE',  ( 0.5810830257045470626, 3.668813833694141380, 0.000000000000000000 ) ) ;
#314 = DIRECTION ( 'NONE',  ( 2.891205793294677833E-16, 1.000000000000000000, -0.000000000000000000 ) ) ;
#315 = CARTESIAN_POINT ( 'NONE',  ( -18.98341662981966493, 0.6108999797400349596, -0.1721944567267783555 ) ) ;
#316 = DIRECTION ( 'NONE',  ( -0.000000000000000000, -1.000000000000000000, -0.000000000000000000 ) ) ;
#317 = CARTESIAN_POINT ( 'NONE',  ( -16.66666666666666075, 0.000000000000000000, 19.99999999999999645 ) ) ;
#318 = CARTESIAN_POINT ( 'NONE',  ( -9.999999999999998224, 13.00000000000000178, 14.00000000000000178 ) ) ;
#319 = VECTOR ( 'NONE', #340, 1000.000000000000000 ) ;
#320 = VECTOR ( 'NONE', #607, 999.9999999999998863 ) ;
#321 = LINE ( 'NONE', #493, #320 ) ;
#322 = DIRECTION ( 'NONE',  ( 2.891205793294677833E-16, 1.000000000000000000, -0.000000000000000000 ) ) ;
#323 = CARTESIAN_POINT ( 'NONE',  ( -28.00000000000000000, 9.208077798377454215, 13.15000000000000213 ) ) ;
#324 = PLANE ( 'NONE',  #653 ) ;
#325 = COORDINATED_UNIVERSAL_TIME_OFFSET ( 8, 0, .AHEAD. ) ;
#326 = EDGE_CURVE ( 'NONE', #66, #640, #583, .T. ) ;
#327 = CC_DESIGN_DATE_AND_TIME_ASSIGNMENT ( #461, #157, ( #268 ) ) ;
#328 = CARTESIAN_POINT ( 'NONE',  ( -33.00000000000000000, 10.00000000000000888, 4.500000000000000888 ) ) ;
#329 = ORIENTED_EDGE ( 'NONE', *, *, #130, .T. ) ;
#330 = DIRECTION ( 'NONE',  ( 6.546411698406364992E-16, 3.469446951953623261E-15, 1.000000000000000000 ) ) ;
#331 = CLOSED_SHELL ( 'NONE', ( #695, #423, #175, #311, #303, #34, #335, #74, #149, #247, #187, #507, #605, #248, #528, #347, #582, #44, #251, #733, #658 ) ) ;
#332 = MECHANICAL_CONTEXT ( 'NONE', #42, 'mechanical' ) ;
#333 = AXIS2_PLACEMENT_3D ( 'NONE', #313, #552, #560 ) ;
#334 = LOCAL_TIME ( 19, 44, 1.000000000000000000, #153 ) ;
#335 = ADVANCED_FACE ( 'NONE', ( #160 ), #97, .T. ) ;
#336 = LINE ( 'NONE', #572, #544 ) ;
#337 = ORIENTED_EDGE ( 'NONE', *, *, #15, .T. ) ;
#338 = CARTESIAN_POINT ( 'NONE',  ( -9.999999999999998224, 10.00000000000000000, 10.00000000000000000 ) ) ;
#339 = CALENDAR_DATE ( 2026, 7, 5 ) ;
#340 = DIRECTION ( 'NONE',  ( 0.000000000000000000, 0.000000000000000000, 1.000000000000000000 ) ) ;
#341 = ORIENTED_EDGE ( 'NONE', *, *, #690, .T. ) ;
#342 = DIRECTION ( 'NONE',  ( -0.3162277660168378857, 0.000000000000000000, -0.9486832980505138790 ) ) ;
#343 = DATE_AND_TIME ( #166, #138 ) ;
#344 = VECTOR ( 'NONE', #586, 1000.000000000000000 ) ;
#345 = CARTESIAN_POINT ( 'NONE',  ( -9.999999999999998224, 3.000000000000000000, 10.00000000000000000 ) ) ;
#346 = ORIENTED_EDGE ( 'NONE', *, *, #36, .T. ) ;
#347 = ADVANCED_FACE ( 'NONE', ( #570 ), #500, .F. ) ;
#348 = DIRECTION ( 'NONE',  ( 0.000000000000000000, 1.000000000000000000, 0.000000000000000000 ) ) ;
#349 = APPROVAL_DATE_TIME ( #575, #306 ) ;
#350 = DESIGN_CONTEXT ( 'detailed design', #17, 'design' ) ;
#351 = LINE ( 'NONE', #109, #242 ) ;
#352 = VERTEX_POINT ( 'NONE', #208 ) ;
#353 = LINE ( 'NONE', #686, #558 ) ;
#354 = DIRECTION ( 'NONE',  ( -0.000000000000000000, -1.000000000000000000, -0.000000000000000000 ) ) ;
#355 = ORIENTED_EDGE ( 'NONE', *, *, #284, .T. ) ;
#356 = B_SPLINE_CURVE_WITH_KNOTS ( 'NONE', 3,
 ( #148, #315, #374, #32, #250, #492, #717, #432, #664, #443 ),
 .UNSPECIFIED., .F., .F.,
 ( 4, 2, 2, 2, 4 ),
 ( 0.000000000000000000, 0.002443199440950481922, 0.004886398881900963845, 0.007329598322851445767, 0.009772797763801927690 ),
 .UNSPECIFIED. ) ;
#357 = ORIENTED_EDGE ( 'NONE', *, *, #644, .T. ) ;
#358 = DIRECTION ( 'NONE',  ( 0.000000000000000000, 0.000000000000000000, -1.000000000000000000 ) ) ;
#359 = ORIENTED_EDGE ( 'NONE', *, *, #19, .T. ) ;
#360 = VERTEX_POINT ( 'NONE', #725 ) ;
#361 = VERTEX_POINT ( 'NONE', #257 ) ;
#362 = VECTOR ( 'NONE', #288, 1000.000000000000227 ) ;
#363 = CARTESIAN_POINT ( 'NONE',  ( -1.906946734208364358, 5.075344160516716663, 25.86435108859721410 ) ) ;
#364 = ORIENTED_EDGE ( 'NONE', *, *, #144, .F. ) ;
#365 = EDGE_CURVE ( 'NONE', #713, #293, #154, .T. ) ;
#366 = VECTOR ( 'NONE', #209, 1000.000000000000000 ) ;
#367 = EDGE_CURVE ( 'NONE', #155, #309, #391, .T. ) ;
#368 = ORIENTED_EDGE ( 'NONE', *, *, #206, .F. ) ;
#369 = VERTEX_POINT ( 'NONE', #454 ) ;
#370 = EDGE_CURVE ( 'NONE', #739, #651, #728, .T. ) ;
#371 = VECTOR ( 'NONE', #516, 1000.000000000000000 ) ;
#372 = EDGE_CURVE ( 'NONE', #656, #155, #673, .T. ) ;
#373 = ORIENTED_EDGE ( 'NONE', *, *, #644, .F. ) ;
#374 = CARTESIAN_POINT ( 'NONE',  ( -18.43445359247972704, 1.184748768886809911, -0.3551821358400873985 ) ) ;
#375 = CC_DESIGN_APPROVAL ( #550, ( #268 ) ) ;
#376 = LINE ( 'NONE', #24, #298 ) ;
#377 = CARTESIAN_POINT ( 'NONE',  ( 2.710505431213761085E-15, 3.773313469290430877, 22.50000000000000000 ) ) ;
#378 = CARTESIAN_POINT ( 'NONE',  ( 0.000000000000000000, 0.000000000000000000, 0.000000000000000000 ) ) ;
#379 = FACE_OUTER_BOUND ( 'NONE', #547, .T. ) ;
#380 = DIRECTION ( 'NONE',  ( -0.9486832980505137680, -0.000000000000000000, -0.3162277660168381077 ) ) ;
#381 = AXIS2_PLACEMENT_3D ( 'NONE', #681, #383, #509 ) ;
#382 = DIRECTION ( 'NONE',  ( -0.000000000000000000, -0.000000000000000000, -1.000000000000000000 ) ) ;
#383 = DIRECTION ( 'NONE',  ( 0.000000000000000000, 1.000000000000000000, 0.000000000000000000 ) ) ;
#384 = CARTESIAN_POINT ( 'NONE',  ( -3.333333333333326820, 0.000000000000000000, 19.99999999999999645 ) ) ;
#385 = LINE ( 'NONE', #608, #536 ) ;
#386 = CYLINDRICAL_SURFACE ( 'NONE', #638, 2.250000000000000444 ) ;
#387 = EDGE_CURVE ( 'NONE', #469, #660, #490, .T. ) ;
#388 = CARTESIAN_POINT ( 'NONE',  ( -3.333333333333361903, 0.000000000000000000, 0.000000000000000000 ) ) ;
#389 = EDGE_CURVE ( 'NONE', #660, #469, #419, .T. ) ;
#390 = APPLICATION_PROTOCOL_DEFINITION ( 'international standard', 'config_control_design', 1994, #17 ) ;
#391 = LINE ( 'NONE', #99, #129 ) ;
#392 = ORIENTED_EDGE ( 'NONE', *, *, #635, .T. ) ;
#393 = LINE ( 'NONE', #452, #463 ) ;
#394 = APPROVAL_DATE_TIME ( #343, #550 ) ;
#395 = EDGE_CURVE ( 'NONE', #293, #110, #396, .T. ) ;
#396 = LINE ( 'NONE', #675, #111 ) ;
#397 = ORIENTED_EDGE ( 'NONE', *, *, #711, .T. ) ;
#398 = DIRECTION ( 'NONE',  ( -0.7929515873781887159, 0.5489664835695151623, 0.2643171957927294424 ) ) ;
#399 = VECTOR ( 'NONE', #494, 1000.000000000000000 ) ;
#400 = VECTOR ( 'NONE', #610, 999.9999999999998863 ) ;
#401 = CARTESIAN_POINT ( 'NONE',  ( -9.999999999999998224, 10.00000000000000000, 10.00000000000000000 ) ) ;
#402 = EDGE_LOOP ( 'NONE', ( #10, #654, #650, #121, #341, #115, #191, #459, #231, #418 ) ) ;
#403 = CARTESIAN_POINT ( 'NONE',  ( -4.336808689942017736E-16, 4.773313469290430433, -2.499999999999998668 ) ) ;
#404 = PERSON_AND_ORGANIZATION_ROLE ( 'design_supplier' ) ;
#405 = EDGE_CURVE ( 'NONE', #352, #577, #336, .T. ) ;
#406 = DIRECTION ( 'NONE',  ( 0.000000000000000000, 1.000000000000000000, 0.000000000000000000 ) ) ;
#407 = ORIENTED_EDGE ( 'NONE', *, *, #747, .T. ) ;
#408 = CARTESIAN_POINT ( 'NONE',  ( -33.00000000000000000, 10.00000000000000888, 4.500000000000000888 ) ) ;
#409 = COORDINATED_UNIVERSAL_TIME_OFFSET ( 8, 0, .AHEAD. ) ;
#410 = CIRCLE ( 'NONE', #442, 4.000000000000000888 ) ;
#411 = CARTESIAN_POINT ( 'NONE',  ( -12.00000000000002487, 5.673926753184824534, -2.500000000000000000 ) ) ;
#412 = ORIENTED_EDGE ( 'NONE', *, *, #365, .T. ) ;
#413 = CARTESIAN_POINT ( 'NONE',  ( -33.00000000000000000, 9.000000000000001776, 20.00000000000000000 ) ) ;
#414 = AXIS2_PLACEMENT_3D ( 'NONE', #75, #482, #14 ) ;
#415 = LINE ( 'NONE', #489, #344 ) ;
#416 = ORIENTED_EDGE ( 'NONE', *, *, #146, .F. ) ;
#417 = CARTESIAN_POINT ( 'NONE',  ( -14.73404957095815426, 4.143251695701277271, 21.58865014301394680 ) ) ;
#418 = ORIENTED_EDGE ( 'NONE', *, *, #561, .T. ) ;
#419 =( BOUNDED_CURVE ( )  B_SPLINE_CURVE ( 3, ( #150, #261, #732, #504 ),
 .UNSPECIFIED., .F., .T. ) 
 B_SPLINE_CURVE_WITH_KNOTS ( ( 4, 4 ),
 ( 4.712388980384689674, 7.853981633974482790 ),
 .UNSPECIFIED. ) 
 CURVE ( )  GEOMETRIC_REPRESENTATION_ITEM ( )  RATIONAL_B_SPLINE_CURVE ( ( 1.000000000000000000, 0.3333333333333333703, 0.3333333333333333703, 1.000000000000000000 ) ) 
 REPRESENTATION_ITEM ( '' )  );
#420 = CARTESIAN_POINT ( 'NONE',  ( -20.00000000000000000, 0.000000000000000000, 20.00000000000000000 ) ) ;
#421 = VERTEX_POINT ( 'NONE', #323 ) ;
#422 = ORIENTED_EDGE ( 'NONE', *, *, #367, .F. ) ;
#423 = ADVANCED_FACE ( 'NONE', ( #449 ), #386, .F. ) ;
#424 = EDGE_LOOP ( 'NONE', ( #487, #11, #545, #60, #185 ) ) ;
#425 = AXIS2_PLACEMENT_3D ( 'NONE', #3, #746, #165 ) ;
#426 = CARTESIAN_POINT ( 'NONE',  ( -33.00000000000000000, 9.000000000000001776, 6.850000000000004086 ) ) ;
#427 = EDGE_CURVE ( 'NONE', #484, #66, #218, .T. ) ;
#428 = ORIENTED_EDGE ( 'NONE', *, *, #372, .T. ) ;
#429 = ORIENTED_EDGE ( 'NONE', *, *, #711, .F. ) ;
#430 = LINE ( 'NONE', #23, #652 ) ;
#431 = ORIENTED_EDGE ( 'NONE', *, *, #671, .T. ) ;
#432 = CARTESIAN_POINT ( 'NONE',  ( -13.39039066956740953, 4.950418131142880540, -2.036536443477535041 ) ) ;
#433 = AXIS2_PLACEMENT_3D ( 'NONE', #289, #472, #178 ) ;
#434 = LOCAL_TIME ( 19, 44, 1.000000000000000000, #519 ) ;
#435 = VECTOR ( 'NONE', #47, 1000.000000000000000 ) ;
#436 = FACE_OUTER_BOUND ( 'NONE', #159, .T. ) ;
#437 = CARTESIAN_POINT ( 'NONE',  ( -28.15643446504023473, 8.220389457782202314, 6.850000000000004086 ) ) ;
#438 = CYLINDRICAL_SURFACE ( 'NONE', #688, 2.250000000000000444 ) ;
#439 = FACE_OUTER_BOUND ( 'NONE', #241, .T. ) ;
#440 = CARTESIAN_POINT ( 'NONE',  ( -18.00000000000000000, 7.624233395132016256, 14.00000000000000178 ) ) ;
#441 = CARTESIAN_POINT ( 'NONE',  ( -27.50000000000002487, 8.128885578215079732, -2.500000000000001332 ) ) ;
#442 = AXIS2_PLACEMENT_3D ( 'NONE', #119, #593, #529 ) ;
#443 = CARTESIAN_POINT ( 'NONE',  ( -12.00000000000002487, 5.673926753184824534, -2.500000000000000000 ) ) ;
#444 = EDGE_CURVE ( 'NONE', #581, #713, #564, .T. ) ;
#445 = CARTESIAN_POINT ( 'NONE',  ( -9.999999999999998224, 6.357157872535754706, 5.999999999999999112 ) ) ;
#446 = EDGE_CURVE ( 'NONE', #360, #535, #458, .T. ) ;
#447 = CARTESIAN_POINT ( 'NONE',  ( -33.00000000000000000, 9.000000000000001776, 13.15000000000000213 ) ) ;
#448 = PERSON_AND_ORGANIZATION_ROLE ( 'design_owner' ) ;
#449 = FACE_OUTER_BOUND ( 'NONE', #704, .T. ) ;
#450 = EDGE_LOOP ( 'NONE', ( #705, #491, #101, #183, #300 ) ) ;
#451 = EDGE_CURVE ( 'NONE', #421, #640, #45, .T. ) ;
#452 = CARTESIAN_POINT ( 'NONE',  ( -36.24865646961554688, 11.24906986357999195, 5.582885489871848961 ) ) ;
#453 = COORDINATED_UNIVERSAL_TIME_OFFSET ( 8, 0, .AHEAD. ) ;
#454 = CARTESIAN_POINT ( 'NONE',  ( -9.999999999999998224, 3.000000000000000000, 5.999999999999999112 ) ) ;
#455 = ORIENTED_EDGE ( 'NONE', *, *, #89, .T. ) ;
#456 = CARTESIAN_POINT ( 'NONE',  ( -28.00000000000001421, 9.208077798377349410, 6.850000000000004086 ) ) ;
#457 = APPLICATION_PROTOCOL_DEFINITION ( 'international standard', 'config_control_design', 1994, #42 ) ;
#458 = LINE ( 'NONE', #555, #207 ) ;
#459 = ORIENTED_EDGE ( 'NONE', *, *, #395, .F. ) ;
#460 = DIRECTION ( 'NONE',  ( 0.000000000000000000, 0.000000000000000000, -1.000000000000000000 ) ) ;
#461 = DATE_AND_TIME ( #221, #434 ) ;
#462 = AXIS2_PLACEMENT_3D ( 'NONE', #93, #684, #748 ) ;
#463 = VECTOR ( 'NONE', #398, 1000.000000000000114 ) ;
#464 = CARTESIAN_POINT ( 'NONE',  ( -28.15643446504023473, 8.220389457782202314, 6.850000000000004086 ) ) ;
#465 = EDGE_LOOP ( 'NONE', ( #602, #392, #56, #179, #126, #692 ) ) ;
#466 = CARTESIAN_POINT ( 'NONE',  ( -33.00000000000000711, 10.00000000000000178, -2.499999999999988454 ) ) ;
#467 = APPROVAL_ROLE ( '' ) ;
#468 = CARTESIAN_POINT ( 'NONE',  ( -33.00000000000000000, 9.000000000000001776, 15.49999999999999289 ) ) ;
#469 = VERTEX_POINT ( 'NONE', #162 ) ;
#470 = PERSON ( '未', '未', '未', ('未'), ('未'), ('未') ) ;
#471 = LINE ( 'NONE', #57, #362 ) ;
#472 = DIRECTION ( 'NONE',  ( 0.000000000000000000, -1.000000000000000000, 0.000000000000000000 ) ) ;
#473 = ORIENTED_EDGE ( 'NONE', *, *, #387, .F. ) ;
#474 = EDGE_CURVE ( 'NONE', #73, #712, #85, .T. ) ;
#475 = B_SPLINE_SURFACE_WITH_KNOTS ( 'NONE', 3, 1, ( 
 ( #566, #254 ),
 ( #147, #384 ),
 ( #262, #83 ),
 ( #505, #141 ),
 ( #136, #317 ),
 ( #663, #312 ) ),
 .UNSPECIFIED., .F., .F., .F.,
 ( 4, 2, 4 ),
 ( 2, 2 ),
 ( 0.000000000000000000, 0.5000000000000000000, 1.000000000000000000 ),
 ( 0.000000000000000000, 1.000000000000000000 ),
 .UNSPECIFIED. ) ;
#476 = CC_DESIGN_SECURITY_CLASSIFICATION ( #268, ( #237 ) ) ;
#477 = DIRECTION ( 'NONE',  ( -0.000000000000000000, -1.000000000000000000, -0.000000000000000000 ) ) ;
#478 = ORIENTED_EDGE ( 'NONE', *, *, #633, .F. ) ;
#479 = EDGE_CURVE ( 'NONE', #155, #656, #729, .T. ) ;
#480 = ORIENTED_EDGE ( 'NONE', *, *, #633, .T. ) ;
#481 = ORIENTED_EDGE ( 'NONE', *, *, #508, .T. ) ;
#482 = DIRECTION ( 'NONE',  ( 1.000000000000000000, -2.891205793294677833E-16, 0.000000000000000000 ) ) ;
#483 = CIRCLE ( 'NONE', #76, 2.250000000000000444 ) ;
#484 = VERTEX_POINT ( 'NONE', #468 ) ;
#485 = LINE ( 'NONE', #426, #724 ) ;
#486 = EDGE_CURVE ( 'NONE', #534, #133, #181, .T. ) ;
#487 = ORIENTED_EDGE ( 'NONE', *, *, #206, .T. ) ;
#488 = DIRECTION ( 'NONE',  ( -0.000000000000000000, -1.000000000000000000, -0.000000000000000000 ) ) ;
#489 = CARTESIAN_POINT ( 'NONE',  ( -2.526247166418866619E-15, 4.773313469290429545, 6.849999999999998757 ) ) ;
#490 =( BOUNDED_CURVE ( )  B_SPLINE_CURVE ( 3, ( #158, #440, #513, #445 ),
 .UNSPECIFIED., .F., .F. ) 
 B_SPLINE_CURVE_WITH_KNOTS ( ( 4, 4 ),
 ( 1.570796326794896558, 4.712388980384689674 ),
 .UNSPECIFIED. ) 
 CURVE ( )  GEOMETRIC_REPRESENTATION_ITEM ( )  RATIONAL_B_SPLINE_CURVE ( ( 1.000000000000000000, 0.3333333333333333703, 0.3333333333333333703, 1.000000000000000000 ) ) 
 REPRESENTATION_ITEM ( '' )  );
#491 = ORIENTED_EDGE ( 'NONE', *, *, #671, .F. ) ;
#492 = CARTESIAN_POINT ( 'NONE',  ( -15.39487075591092768, 3.705993312003709850, -1.368376414696355736 ) ) ;
#493 = CARTESIAN_POINT ( 'NONE',  ( 2.710505431213761085E-15, 3.773313469290430877, -2.499999999999998668 ) ) ;
#494 = DIRECTION ( 'NONE',  ( -0.000000000000000000, -1.000000000000000000, -0.000000000000000000 ) ) ;
#495 = AXIS2_PLACEMENT_3D ( 'NONE', #499, #613, #87 ) ;
#496 = LOCAL_TIME ( 19, 44, 1.000000000000000000, #409 ) ;
#497 = AXIS2_PLACEMENT_3D ( 'NONE', #698, #232, #624 ) ;
#498 = LINE ( 'NONE', #447, #527 ) ;
#499 = CARTESIAN_POINT ( 'NONE',  ( -9.999999999999998224, 13.00000000000000178, 10.00000000000000000 ) ) ;
#500 = PLANE ( 'NONE',  #296 ) ;
#501 = CARTESIAN_POINT ( 'NONE',  ( -11.99999999999999645, 6.673926753184818317, -2.499999999999998668 ) ) ;
#502 = LINE ( 'NONE', #140, #100 ) ;
#503 = EDGE_CURVE ( 'NONE', #369, #546, #410, .T. ) ;
#504 = CARTESIAN_POINT ( 'NONE',  ( -9.999999999999998224, 6.357157872535754706, 14.00000000000000178 ) ) ;
#505 = CARTESIAN_POINT ( 'NONE',  ( -22.00000000000001421, 7.257771156430147919, 22.50000000000000000 ) ) ;
#506 = CARTESIAN_POINT ( 'NONE',  ( -33.00000000000000000, 10.00000000000000888, 13.15000000000000213 ) ) ;
#507 = ADVANCED_FACE ( 'NONE', ( #59 ), #703, .F. ) ;
#508 = EDGE_CURVE ( 'NONE', #361, #309, #483, .T. ) ;
#509 = DIRECTION ( 'NONE',  ( 0.000000000000000000, 0.000000000000000000, -1.000000000000000000 ) ) ;
#510 = ORIENTED_EDGE ( 'NONE', *, *, #542, .F. ) ;
#511 = CARTESIAN_POINT ( 'NONE',  ( -3.009097877019798293E-16, 4.773313469290429545, 20.00000000000000000 ) ) ;
#512 = DATE_AND_TIME ( #677, #496 ) ;
#513 = CARTESIAN_POINT ( 'NONE',  ( -18.00000000000000000, 7.624233395132016256, 6.000000000000000888 ) ) ;
#514 = ORIENTED_EDGE ( 'NONE', *, *, #151, .F. ) ;
#515 = LINE ( 'NONE', #403, #102 ) ;
#516 = DIRECTION ( 'NONE',  ( -0.000000000000000000, -0.000000000000000000, -1.000000000000000000 ) ) ;
#517 = ORIENTED_EDGE ( 'NONE', *, *, #444, .T. ) ;
#518 = CARTESIAN_POINT ( 'NONE',  ( 1.472942632141432966E-14, 7.806255641895657168E-14, 22.50000000000001421 ) ) ;
#519 = COORDINATED_UNIVERSAL_TIME_OFFSET ( 8, 0, .AHEAD. ) ;
#520 = DIRECTION ( 'NONE',  ( 0.9486832980505137680, 0.000000000000000000, 0.3162277660168381077 ) ) ;
#521 = PLANE ( 'NONE',  #70 ) ;
#522 = APPROVAL_ROLE ( '' ) ;
#523 = PLANE ( 'NONE',  #625 ) ;
#524 = ORIENTED_EDGE ( 'NONE', *, *, #479, .F. ) ;
#525 = CARTESIAN_POINT ( 'NONE',  ( -38.99999999999999289, 10.00000000000000000, 6.499999999999997335 ) ) ;
#526 = PERSON_AND_ORGANIZATION ( #470, #6 ) ;
#527 = VECTOR ( 'NONE', #551, 1000.000000000000000 ) ;
#528 = ADVANCED_FACE ( 'NONE', ( #235 ), #171, .T. ) ;
#529 = DIRECTION ( 'NONE',  ( 0.000000000000000000, 0.000000000000000000, -1.000000000000000000 ) ) ;
#530 = PRODUCT_RELATED_PRODUCT_CATEGORY ( 'detail', '', ( #62 ) ) ;
#531 = ORIENTED_EDGE ( 'NONE', *, *, #446, .T. ) ;
#532 = DIRECTION ( 'NONE',  ( 3.144186300207962859E-15, -1.000000000000000000, 0.000000000000000000 ) ) ;
#533 = CARTESIAN_POINT ( 'NONE',  ( -9.999999999999998224, 3.000000000000000000, 10.00000000000000000 ) ) ;
#534 = VERTEX_POINT ( 'NONE', #233 ) ;
#535 = VERTEX_POINT ( 'NONE', #411 ) ;
#536 = VECTOR ( 'NONE', #80, 1000.000000000000000 ) ;
#537 = CARTESIAN_POINT ( 'NONE',  ( -17.27142797700084742, 2.265623013015706455, 20.74285734099973411 ) ) ;
#538 = VECTOR ( 'NONE', #169, 1000.000000000000000 ) ;
#539 = EDGE_LOOP ( 'NONE', ( #287, #270, #124, #329 ) ) ;
#540 = ORIENTED_EDGE ( 'NONE', *, *, #89, .F. ) ;
#541 = ORIENTED_EDGE ( 'NONE', *, *, #474, .F. ) ;
#542 = EDGE_CURVE ( 'NONE', #73, #2, #351, .T. ) ;
#543 = PLANE ( 'NONE',  #414 ) ;
#544 = VECTOR ( 'NONE', #741, 1000.000000000000000 ) ;
#545 = ORIENTED_EDGE ( 'NONE', *, *, #444, .F. ) ;
#546 = VERTEX_POINT ( 'NONE', #700 ) ;
#547 = EDGE_LOOP ( 'NONE', ( #473, #407, #96, #16 ) ) ;
#548 = EDGE_LOOP ( 'NONE', ( #234, #455, #364, #266, #301, #359 ) ) ;
#549 = DIRECTION ( 'NONE',  ( 0.1564344650402271775, 0.9876883405951383255, -0.000000000000000000 ) ) ;
#550 = APPROVAL ( #737, '未' ) ;
#551 = DIRECTION ( 'NONE',  ( 0.8221921916437786582, -0.5692099788303083274, 0.000000000000000000 ) ) ;
#552 = DIRECTION ( 'NONE',  ( 0.1564344650402268444, 0.9876883405951384365, -0.000000000000000000 ) ) ;
#553 = CARTESIAN_POINT ( 'NONE',  ( -6.666666666666709595, 0.000000000000000000, 0.000000000000000000 ) ) ;
#554 = FACE_OUTER_BOUND ( 'NONE', #603, .T. ) ;
#555 = CARTESIAN_POINT ( 'NONE',  ( 2.710505431213761085E-15, 3.773313469290430877, -2.499999999999998668 ) ) ;
#556 = EDGE_CURVE ( 'NONE', #546, #369, #601, .T. ) ;
#557 = VECTOR ( 'NONE', #616, 1000.000000000000000 ) ;
#558 = VECTOR ( 'NONE', #48, 1000.000000000000114 ) ;
#559 = CARTESIAN_POINT ( 'NONE',  ( -22.00000000000002487, 7.257771156430149695, -2.500000000000000888 ) ) ;
#560 = DIRECTION ( 'NONE',  ( -0.9876883405951383255, 0.1564344650402268166, 0.000000000000000000 ) ) ;
#561 = EDGE_CURVE ( 'NONE', #713, #249, #415, .T. ) ;
#562 = FACE_BOUND ( 'NONE', #46, .T. ) ;
#563 = LINE ( 'NONE', #310, #557 ) ;
#564 = LINE ( 'NONE', #37, #699 ) ;
#565 = ORIENTED_EDGE ( 'NONE', *, *, #21, .F. ) ;
#566 = CARTESIAN_POINT ( 'NONE',  ( 2.710505431213761085E-15, 3.773313469290430877, 22.50000000000000000 ) ) ;
#567 = DIRECTION ( 'NONE',  ( -0.000000000000000000, -1.000000000000000000, -0.000000000000000000 ) ) ;
#568 = VECTOR ( 'NONE', #488, 1000.000000000000000 ) ;
#569 = ORIENTED_EDGE ( 'NONE', *, *, #151, .T. ) ;
#570 = FACE_OUTER_BOUND ( 'NONE', #450, .T. ) ;
#571 = APPROVAL_PERSON_ORGANIZATION ( #227, #306, #467 ) ;
#572 = CARTESIAN_POINT ( 'NONE',  ( 0.000000000000000000, 0.000000000000000000, 20.00000000000000000 ) ) ;
#573 = EDGE_LOOP ( 'NONE', ( #701, #620 ) ) ;
#574 = CARTESIAN_POINT ( 'NONE',  ( -33.00000000000000000, 9.000000000000007105, 13.15000000000000213 ) ) ;
#575 = DATE_AND_TIME ( #339, #666 ) ;
#576 = CARTESIAN_POINT ( 'NONE',  ( 0.000000000000000000, 1.084202172485504434E-16, 0.000000000000000000 ) ) ;
#577 = VERTEX_POINT ( 'NONE', #576 ) ;
#578 = LINE ( 'NONE', #54, #721 ) ;
#579 = AXIS2_PLACEMENT_3D ( 'NONE', #222, #1, #193 ) ;
#580 = CARTESIAN_POINT ( 'NONE',  ( -32.97665371241708954, 8.983837185519524482, 6.850000000000004086 ) ) ;
#581 = VERTEX_POINT ( 'NONE', #105 ) ;
#582 = ADVANCED_FACE ( 'NONE', ( #55 ), #714, .F. ) ;
#583 = LINE ( 'NONE', #574, #627 ) ;
#584 = PERSON_AND_ORGANIZATION_ROLE ( 'creator' ) ;
#585 = EDGE_CURVE ( 'NONE', #309, #361, #127, .T. ) ;
#586 = DIRECTION ( 'NONE',  ( 0.9876883405951383255, -0.1564344650402271497, -1.713366151378962463E-16 ) ) ;
#587 = VERTEX_POINT ( 'NONE', #580 ) ;
#588 = PLANE ( 'NONE',  #497 ) ;
#589 = EDGE_CURVE ( 'NONE', #249, #421, #628, .T. ) ;
#590 = CARTESIAN_POINT ( 'NONE',  ( -28.00000000000000000, 9.208077798377338752, 20.00000000000000000 ) ) ;
#591 = ORIENTED_EDGE ( 'NONE', *, *, #474, .T. ) ;
#592 = CARTESIAN_POINT ( 'NONE',  ( -28.15643446504023473, 8.220389457782202314, 6.850000000000004086 ) ) ;
#593 = DIRECTION ( 'NONE',  ( -0.000000000000000000, -1.000000000000000000, -0.000000000000000000 ) ) ;
#594 = VERTEX_POINT ( 'NONE', #464 ) ;
#595 = PLANE ( 'NONE',  #177 ) ;
#596 = VECTOR ( 'NONE', #380, 1000.000000000000000 ) ;
#597 = ORIENTED_EDGE ( 'NONE', *, *, #228, .F. ) ;
#598 = CARTESIAN_POINT ( 'NONE',  ( -9.999999999999998224, 13.00000000000000178, 5.999999999999999112 ) ) ;
#599 = ORIENTED_EDGE ( 'NONE', *, *, #479, .T. ) ;
#600 = DIRECTION ( 'NONE',  ( -0.000000000000000000, -0.000000000000000000, -1.000000000000000000 ) ) ;
#601 = CIRCLE ( 'NONE', #143, 4.000000000000000888 ) ;
#602 = ORIENTED_EDGE ( 'NONE', *, *, #662, .T. ) ;
#603 = EDGE_LOOP ( 'NONE', ( #480, #629, #648, #355 ) ) ;
#604 = LINE ( 'NONE', #719, #294 ) ;
#605 = ADVANCED_FACE ( 'NONE', ( #691, #281 ), #523, .F. ) ;
#606 = VECTOR ( 'NONE', #132, 1000.000000000000000 ) ;
#607 = DIRECTION ( 'NONE',  ( -5.988273353895082530E-16, -0.8336316999714330489, 0.5523207300135843933 ) ) ;
#608 = CARTESIAN_POINT ( 'NONE',  ( -32.97665371241708954, 8.983837185519526258, 20.00000000000000000 ) ) ;
#609 = PRODUCT_DEFINITION ( '�', '', #237, #350 ) ;
#610 = DIRECTION ( 'NONE',  ( -5.988273353895082530E-16, -0.8336316999714330489, -0.5523207300135843933 ) ) ;
#611 = LINE ( 'NONE', #253, #720 ) ;
#612 = LINE ( 'NONE', #674, #400 ) ;
#613 = DIRECTION ( 'NONE',  ( -0.000000000000000000, -1.000000000000000000, -0.000000000000000000 ) ) ;
#614 = EDGE_CURVE ( 'NONE', #134, #293, #604, .T. ) ;
#615 = CARTESIAN_POINT ( 'NONE',  ( -33.00000000000000000, 10.00000000000000888, 15.49999999999999467 ) ) ;
#616 = DIRECTION ( 'NONE',  ( 0.9486832980505138790, 0.000000000000000000, -0.3162277660168378302 ) ) ;
#617 = CARTESIAN_POINT ( 'NONE',  ( -33.00000000000000000, 9.000000000000001776, 20.00000000000000000 ) ) ;
#618 = CARTESIAN_POINT ( 'NONE',  ( 2.710505431213761085E-15, 3.773313469290430877, -2.499999999999998668 ) ) ;
#619 = APPROVAL_STATUS ( 'not_yet_approved' ) ;
#620 = ORIENTED_EDGE ( 'NONE', *, *, #508, .F. ) ;
#621 = FACE_OUTER_BOUND ( 'NONE', #131, .T. ) ;
#622 = SHAPE_DEFINITION_REPRESENTATION ( #702, #190 ) ;
#623 = ORIENTED_EDGE ( 'NONE', *, *, #258, .T. ) ;
#624 = DIRECTION ( 'NONE',  ( 2.891205793294677833E-16, 1.000000000000000000, 0.000000000000000000 ) ) ;
#625 = AXIS2_PLACEMENT_3D ( 'NONE', #533, #749, #4 ) ;
#626 = APPROVAL_PERSON_ORGANIZATION ( #280, #94, #522 ) ;
#627 = VECTOR ( 'NONE', #740, 1000.000000000000000 ) ;
#628 = LINE ( 'NONE', #590, #319 ) ;
#629 = ORIENTED_EDGE ( 'NONE', *, *, #172, .T. ) ;
#630 = DIRECTION ( 'NONE',  ( -0.000000000000000000, -1.000000000000000000, -0.000000000000000000 ) ) ;
#631 =( NAMED_UNIT ( * ) PLANE_ANGLE_UNIT ( ) SI_UNIT ( $, .RADIAN. ) );
#632 = CARTESIAN_POINT ( 'NONE',  ( -19.50000000000003197, 0.000000000000000000, 20.00000000000000000 ) ) ;
#633 = EDGE_CURVE ( 'NONE', #587, #77, #385, .T. ) ;
#634 = EDGE_LOOP ( 'NONE', ( #373, #428, #186, #734 ) ) ;
#635 = EDGE_CURVE ( 'NONE', #236, #577, #611, .T. ) ;
#636 = LINE ( 'NONE', #283, #435 ) ;
#637 = PERSON_AND_ORGANIZATION_ROLE ( 'creator' ) ;
#638 = AXIS2_PLACEMENT_3D ( 'NONE', #401, #316, #265 ) ;
#639 = CARTESIAN_POINT ( 'NONE',  ( -9.999999999999998224, 3.000000000000000000, 10.00000000000000000 ) ) ;
#640 = VERTEX_POINT ( 'NONE', #506 ) ;
#641 = EDGE_CURVE ( 'NONE', #750, #534, #137, .T. ) ;
#642 = VECTOR ( 'NONE', #7, 1000.000000000000000 ) ;
#643 = DIRECTION ( 'NONE',  ( 0.5692099788303083274, 0.8221921916437786582, -0.000000000000000000 ) ) ;
#644 = EDGE_CURVE ( 'NONE', #656, #361, #260, .T. ) ;
#645 = DIRECTION ( 'NONE',  ( 1.084202172485505297E-16, -1.000000000000000000, 0.000000000000000000 ) ) ;
#646 = EDGE_LOOP ( 'NONE', ( #524, #299 ) ) ;
#647 = DIRECTION ( 'NONE',  ( -0.3162277660168381077, 0.000000000000000000, 0.9486832980505137680 ) ) ;
#648 = ORIENTED_EDGE ( 'NONE', *, *, #21, .T. ) ;
#649 = DIRECTION ( 'NONE',  ( -0.9381520462815829964, 0.1485886867896233643, -0.3127173487605278135 ) ) ;
#650 = ORIENTED_EDGE ( 'NONE', *, *, #657, .F. ) ;
#651 = VERTEX_POINT ( 'NONE', #90 ) ;
#652 = VECTOR ( 'NONE', #661, 1000.000000000000000 ) ;
#653 = AXIS2_PLACEMENT_3D ( 'NONE', #511, #31, #212 ) ;
#654 = ORIENTED_EDGE ( 'NONE', *, *, #451, .T. ) ;
#655 = CARTESIAN_POINT ( 'NONE',  ( 2.628368902995162025E-16, 8.264081496690018826E-31, -2.499999999999998668 ) ) ;
#656 = VERTEX_POINT ( 'NONE', #670 ) ;
#657 = EDGE_CURVE ( 'NONE', #163, #640, #263, .T. ) ;
#658 = ADVANCED_FACE ( 'NONE', ( #439 ), #731, .F. ) ;
#659 = CC_DESIGN_PERSON_AND_ORGANIZATION_ASSIGNMENT ( #49, #584, ( #237 ) ) ;
#660 = VERTEX_POINT ( 'NONE', #27 ) ;
#661 = DIRECTION ( 'NONE',  ( 0.9876883405951383255, -0.1564344650402271775, 0.000000000000000000 ) ) ;
#662 = EDGE_CURVE ( 'NONE', #651, #236, #563, .T. ) ;
#663 = CARTESIAN_POINT ( 'NONE',  ( -33.00000000000001421, 9.000000000000007105, 22.50000000000000355 ) ) ;
#664 = CARTESIAN_POINT ( 'NONE',  ( -12.70134102884393457, 5.324442252676866438, -2.266219657052020775 ) ) ;
#665 = VECTOR ( 'NONE', #382, 1000.000000000000000 ) ;
#666 = LOCAL_TIME ( 19, 44, 1.000000000000000000, #325 ) ;
#667 = CARTESIAN_POINT ( 'NONE',  ( -32.97665371241708954, 8.983837185519524482, 13.15000000000000213 ) ) ;
#668 = DIRECTION ( 'NONE',  ( 0.1564344650402271775, 0.9876883405951382144, 0.000000000000000000 ) ) ;
#669 = CARTESIAN_POINT ( 'NONE',  ( 2.602085213965209853E-15, 4.773313469290429545, 22.49999999999999289 ) ) ;
#670 = CARTESIAN_POINT ( 'NONE',  ( -9.999999999999998224, 3.000000000000000000, 12.25000000000000000 ) ) ;
#671 = EDGE_CURVE ( 'NONE', #244, #421, #502, .T. ) ;
#672 = CARTESIAN_POINT ( 'NONE',  ( -33.00000000000000000, 9.000000000000007105, 13.15000000000000213 ) ) ;
#673 = CIRCLE ( 'NONE', #381, 2.250000000000000444 ) ;
#674 = CARTESIAN_POINT ( 'NONE',  ( 2.710505431213761085E-15, 3.773313469290430877, 22.50000000000000000 ) ) ;
#675 = CARTESIAN_POINT ( 'NONE',  ( -7.774475147157170696, 6.004669364289905609, -3.908508284280940437 ) ) ;
#676 = CARTESIAN_POINT ( 'NONE',  ( -19.50000000000003197, 0.000000000000000000, 20.00000000000000000 ) ) ;
#677 = CALENDAR_DATE ( 2026, 7, 5 ) ;
#678 = DIRECTION ( 'NONE',  ( 2.891205793294677833E-16, 1.000000000000000000, -0.000000000000000000 ) ) ;
#679 = ORIENTED_EDGE ( 'NONE', *, *, #446, .F. ) ;
#680 = FACE_OUTER_BOUND ( 'NONE', #239, .T. ) ;
#681 = CARTESIAN_POINT ( 'NONE',  ( -9.999999999999998224, 3.000000000000000000, 10.00000000000000000 ) ) ;
#682 = ORIENTED_EDGE ( 'NONE', *, *, #305, .T. ) ;
#683 = FACE_BOUND ( 'NONE', #573, .T. ) ;
#684 = DIRECTION ( 'NONE',  ( 0.000000000000000000, 0.000000000000000000, 1.000000000000000000 ) ) ;
#685 = EDGE_LOOP ( 'NONE', ( #188, #706 ) ) ;
#686 = CARTESIAN_POINT ( 'NONE',  ( -28.15643446504023473, 8.220389457782202314, 6.850000000000004086 ) ) ;
#687 =( GEOMETRIC_REPRESENTATION_CONTEXT ( 3 ) GLOBAL_UNCERTAINTY_ASSIGNED_CONTEXT ( ( #710 ) ) GLOBAL_UNIT_ASSIGNED_CONTEXT ( ( #41, #631, #694 ) ) REPRESENTATION_CONTEXT ( 'NONE', 'WORKASPACE' ) );
#688 = AXIS2_PLACEMENT_3D ( 'NONE', #338, #630, #460 ) ;
#689 = PERSON_AND_ORGANIZATION_ROLE ( 'classification_officer' ) ;
#690 = EDGE_CURVE ( 'NONE', #750, #73, #430, .T. ) ;
#691 = FACE_OUTER_BOUND ( 'NONE', #685, .T. ) ;
#692 = ORIENTED_EDGE ( 'NONE', *, *, #370, .T. ) ;
#693 = FACE_OUTER_BOUND ( 'NONE', #128, .T. ) ;
#694 =( NAMED_UNIT ( * ) SI_UNIT ( $, .STERADIAN. ) SOLID_ANGLE_UNIT ( ) );
#695 = ADVANCED_FACE ( 'NONE', ( #379 ), #135, .F. ) ;
#696 = CARTESIAN_POINT ( 'NONE',  ( -12.70099890905350648, 5.324612734024966265, 22.26633369698216569 ) ) ;
#697 = EDGE_LOOP ( 'NONE', ( #291, #5, #346, #429, #168, #682 ) ) ;
#698 = CARTESIAN_POINT ( 'NONE',  ( -33.00000000000000000, 9.000000000000007105, 4.500000000000000888 ) ) ;
#699 = VECTOR ( 'NONE', #678, 1000.000000000000000 ) ;
#700 = CARTESIAN_POINT ( 'NONE',  ( -9.999999999999998224, 3.000000000000000000, 14.00000000000000178 ) ) ;
#701 = ORIENTED_EDGE ( 'NONE', *, *, #585, .F. ) ;
#702 = PRODUCT_DEFINITION_SHAPE ( 'NONE', 'NONE',  #609 ) ;
#703 = CYLINDRICAL_SURFACE ( 'NONE', #53, 4.000000000000000888 ) ;
#704 = EDGE_LOOP ( 'NONE', ( #599, #357, #481, #422 ) ) ;
#705 = ORIENTED_EDGE ( 'NONE', *, *, #451, .F. ) ;
#706 = ORIENTED_EDGE ( 'NONE', *, *, #556, .F. ) ;
#707 = ORIENTED_EDGE ( 'NONE', *, *, #635, .F. ) ;
#708 = ORIENTED_EDGE ( 'NONE', *, *, #229, .F. ) ;
#709 = LINE ( 'NONE', #297, #606 ) ;
#710 = UNCERTAINTY_MEASURE_WITH_UNIT (LENGTH_MEASURE( 1.000000000000000082E-05 ), #41, 'distance_accuracy_value', 'NONE');
#711 = EDGE_CURVE ( 'NONE', #236, #535, #356, .T. ) ;
#712 = VERTEX_POINT ( 'NONE', #377 ) ;
#713 = VERTEX_POINT ( 'NONE', #84 ) ;
#714 = PLANE ( 'NONE',  #579 ) ;
#715 = CC_DESIGN_PERSON_AND_ORGANIZATION_ASSIGNMENT ( #104, #448, ( #62 ) ) ;
#716 = LINE ( 'NONE', #598, #568 ) ;
#717 = CARTESIAN_POINT ( 'NONE',  ( -14.73772521849423001, 4.140948438389082220, -1.587424927168593847 ) ) ;
#718 = CARTESIAN_POINT ( 'NONE',  ( -5.500000000000012434, 4.644427891075362247, -2.499999999999999112 ) ) ;
#719 = CARTESIAN_POINT ( 'NONE',  ( -33.00000000000000000, 9.000000000000007105, 4.500000000000000888 ) ) ;
#720 = VECTOR ( 'NONE', #25, 1000.000000000000000 ) ;
#721 = VECTOR ( 'NONE', #226, 1000.000000000000114 ) ;
#722 = CARTESIAN_POINT ( 'NONE',  ( -11.00000000000002132, 5.515542312860291396, -2.499999999999999556 ) ) ;
#723 = CARTESIAN_POINT ( 'NONE',  ( -20.00000000000000355, 0.000000000000000000, 19.83333333333332860 ) ) ;
#724 = VECTOR ( 'NONE', #81, 1000.000000000000000 ) ;
#725 = CARTESIAN_POINT ( 'NONE',  ( 2.710505431213761085E-15, 3.773313469290430877, -2.499999999999998668 ) ) ;
#726 = CARTESIAN_POINT ( 'NONE',  ( -33.00000000000001421, 9.000000000000007105, -2.500000000000002220 ) ) ;
#727 = DIRECTION ( 'NONE',  ( -0.000000000000000000, -1.000000000000000000, -0.000000000000000000 ) ) ;
#728 = LINE ( 'NONE', #30, #225 ) ;
#729 = CIRCLE ( 'NONE', #302, 2.250000000000000444 ) ;
#730 = LINE ( 'NONE', #196, #366 ) ;
#731 = PLANE ( 'NONE',  #223 ) ;
#732 = CARTESIAN_POINT ( 'NONE',  ( -1.999999999999998446, 5.090082349939494932, 14.00000000000000178 ) ) ;
#733 = ADVANCED_FACE ( 'NONE', ( #554 ), #82, .T. ) ;
#734 = ORIENTED_EDGE ( 'NONE', *, *, #585, .T. ) ;
#735 = CC_DESIGN_DATE_AND_TIME_ASSIGNMENT ( #512, #58, ( #609 ) ) ;
#736 = LINE ( 'NONE', #88, #596 ) ;
#737 = APPROVAL_STATUS ( 'not_yet_approved' ) ;
#738 = CARTESIAN_POINT ( 'NONE',  ( -3.009097877019798293E-16, 4.773313469290429545, 13.15000000000000213 ) ) ;
#739 = VERTEX_POINT ( 'NONE', #723 ) ;
#740 = DIRECTION ( 'NONE',  ( 2.891205793294677833E-16, 1.000000000000000000, -0.000000000000000000 ) ) ;
#741 = DIRECTION ( 'NONE',  ( -0.000000000000000000, -0.000000000000000000, -1.000000000000000000 ) ) ;
#742 = ORIENTED_EDGE ( 'NONE', *, *, #427, .T. ) ;
#743 = PLANE ( 'NONE',  #200 ) ;
#744 = CARTESIAN_POINT ( 'NONE',  ( -18.98362819510725430, 0.6106497873463724302, 20.17212393496424383 ) ) ;
#745 = ORIENTED_EDGE ( 'NONE', *, *, #690, .F. ) ;
#746 = DIRECTION ( 'NONE',  ( -1.000000000000000000, -6.304002233205755863E-17, 0.000000000000000000 ) ) ;
#747 = EDGE_CURVE ( 'NONE', #469, #546, #202, .T. ) ;
#748 = DIRECTION ( 'NONE',  ( 1.000000000000000000, 0.000000000000000000, 0.000000000000000000 ) ) ;
#749 = DIRECTION ( 'NONE',  ( 0.000000000000000000, -1.000000000000000000, -0.000000000000000000 ) ) ;
#750 = VERTEX_POINT ( 'NONE', #205 ) ;
#751 = DIRECTION ( 'NONE',  ( -0.9486832980505138790, 0.000000000000000000, 0.3162277660168378857 ) ) ;
ENDSEC;
END-ISO-10303-21;
